# Supplementary material for: Lost and Found: Re-searching and Re-scoring Proteomics Data Aids Genome Annotation and Improves Proteome Coverage
Source: mSystems. 2020 Oct 27;5(5):e00833-20. doi: 10.1128/mSystems.00833-20 (PMC7593589; doi:10.1128/mSystems.00833-20)
Supplement: TABLE S3 [file mSystems.00833-20-st003.xlsx]

## Sheet: Sheet1
		MS-GF+ feature set					Auxiliary feature set					Combined feature set
		Samples	Identification (peptide Q-value ≤ 1%)				Samples	Identification (peptide Q-value ≤ 1%)				Samples	Identification (peptide Q-value ≤ 1%)
Peptide	Protein	(9 total)	Total	Round 1	Round 2	Round 3	(9 total)	Total	Round 1	Round 2	Round 3	(9 total)	Total	Round 1	Round 2	Round 3
ILGVIAMPR	CBW16112_yaaI	0	0	0	0	0	2	2	0	2	0	2	2	0	2	0
MSIPNHVSTTEVVLLELEILLTIISIGAWGGFVSYLLR	CBW16116_predicted_bacteriophage_protein	6	6	0	6	0	0	0	0	0	0	5	5	0	5	0
IDYNLIK	CBW16132_hypothetical_transcriptional_regulator_(lysR_family)	3	3	0	3	0	0	0	0	0	0	2	2	0	2	0
LQFPVLLDNVFYSGTDTPLIK	CBW16135_hypothetical_secreted_5-nucleotidase	1	1	0	1	0	2	2	0	2	0	3	3	0	3	0
ELAQQLVNSAPLAIAALK	CBW16172_caiD	2	2	0	2	0	2	2	0	0	2	5	5	0	3	2
ILPALTAALAR	CBW16178_fixB	0	0	0	0	0	1	1	0	0	1	2	2	0	0	2
LEVCPSIAVEEKPILDVQHLGIGGK	CBW16205_araA	4	4	0	4	0	3	3	0	3	0	5	5	0	5	0
WLTILPLGGDAAR	CBW16297_fhuB	1	1	0	1	0	2	2	0	2	0	2	2	0	2	0
MIFHYSQLPR	CBW16297_fhuB	0	0	0	0	0	4	4	4	0	0	0	0	0	0	0
SSPAPFLVMPPLFR	CBW16397_safB	1	1	0	1	0	2	3	0	2	1	2	2	0	1	1
GIPFGTYLSQEFSWR	CBW16489_araJ	1	1	0	1	0	3	3	0	3	0	5	5	0	5	0
LTLGFAYHYVALPAALLSFSAMSSLLVYGR	CBW16489_araJ	2	2	0	2	0	0	0	0	0	0	0	0	0	0	0
VLTHVNPLPR	CBW16522_phnT	1	1	0	1	0	1	1	0	1	0	3	3	0	3	0
LTHVNPLPR	CBW16522_phnT	0	0	0	0	0	1	1	0	1	0	2	2	0	2	0
LLLDEPLSALDAQIRHNMVEEIARLHR	CBW16522_phnT	0	0	0	0	0	1	1	1	0	0	0	0	0	0	0
NYLLLTPGPLTTSR	CBW16525_phnW	1	1	0	0	1	2	2	0	0	2	2	2	0	0	2
VPDAASVATAHWLETQLGR	CBW16553_hypothetical_lyase	3	3	0	3	0	4	4	0	4	0	4	4	0	4	0
PLPATAFILWAEQR	CBW16562_ylaB	7	8	0	6	2	8	9	0	6	3	8	9	0	6	3
SAEVGGISALTALEILSADEK	CBW16621_fdrA	0	0	0	0	0	1	1	0	1	0	2	2	0	2	0
SDIATALQTLLHSAIK	CBW16630_hypothetical_exported_outer_membrane_protein	5	5	0	5	0	4	4	0	4	0	5	5	0	5	0
TNAFTGPGSFAPVSVPFSLR	CBW16636_fimI	4	4	0	4	0	6	6	0	6	0	6	6	0	6	0
LTTEITHFLSELPEEER	CBW16692_ybdM	5	5	1	2	2	3	3	0	1	2	4	4	0	2	2
IAAINEFR	CBW16692_ybdM	0	0	0	0	0	0	0	0	0	0	2	2	0	0	2
AIHSVSPFR	CBW16692_ybdM	2	2	2	0	0	0	0	0	0	0	0	0	0	0	0
IWFPPLSGNVLTTLLLAIVAGIAGR	CBW16809_abrB	0	0	0	0	0	0	0	0	0	0	2	2	0	2	0
TVAITDVVLR	CBW16842_dcoA	1	1	0	1	0	4	4	0	4	0	4	4	0	4	0
IYHPQWLR	CBW16868_bioA	1	1	0	0	1	0	0	0	0	0	2	2	0	1	1
DGEWDESDIAPFARLMAAHR	CBW16868_bioA	1	1	0	1	0	0	0	0	0	0	0	0	0	0	0
LGLNPQQTR	CBW16869_bioB	1	1	0	1	0	2	2	0	2	0	2	2	0	2	0
NFPHLLNK	CBW16957_hypothetical_phosphotransferase_enzyme_II_B_component	6	6	0	5	1	6	7	1	5	1	7	7	0	6	1
LLDVVSLDPKHGQYLIPIENIMDGESIGK	CBW16957_hypothetical_phosphotransferase_enzyme_II_B_component	1	1	1	0	0	0	0	0	0	0	0	0	0	0	0
SPYLVLFSR	CBW17019_ycaQ	2	2	0	2	0	3	3	0	2	1	3	3	0	2	1
SVNPAVVFADELLDAWR	CBW17042_recEa,CBW18698_recEb	4	6	0	3	3	5	7	0	4	3	7	10	0	4	6
LLTHPSR	CBW17042_recEa,CBW18698_recEb	0	0	0	0	0	1	1	0	1	0	2	2	0	2	0
LTGTGDGEILIGWSGTNGAPAPAYIRSHR	CBW17084_hypothetical_Tail_Fiber_Protein,CBW18652_similar_to_a_DNA_recombinase	0	0	0	0	0	0	0	0	0	0	3	3	0	1	2
WLWDDIAPQPALAQPLTPGITGIR	CBW17099_pqiA	0	0	0	0	0	1	1	0	1	0	2	2	0	2	0
NSGLWLASR	CBW17171_ycdZ	2	2	0	2	0	2	2	0	2	0	2	2	0	2	0
VYSSYLEALSDYVALLTR	CBW17215_flgJ	3	3	0	3	0	3	3	0	3	0	3	3	0	3	0
ALSQLPASLAPR	CBW17241_thiK	7	7	0	7	0	7	9	2	7	0	8	8	0	8	0
GPITATSLPATK	CBW17285_hypothetical_lipoprotein	2	2	0	2	0	2	2	0	2	0	2	2	0	2	0
AATETVVPFGAIFK	CBW17300_yeaS	4	4	0	4	0	6	8	2	6	0	6	6	0	6	0
FAEYGVLNYWTYLVGAIFIVLVPGPNTLFVLKNSVGR	CBW17300_yeaS	1	1	1	0	0	0	0	0	0	0	0	0	0	0	0
AGLPAGVLNLVQGGR	CBW17336_astD	8	10	0	8	2	8	10	0	8	2	8	9	0	7	2
STDLDPTQLAIEFLR	CBW17397_ydiH	1	2	0	1	1	3	4	0	2	2	4	5	0	3	2
MSTDLDPTQLAIEFLR	CBW17397_ydiH	1	1	0	1	0	2	2	0	2	0	2	2	0	2	0
DAGISTDDIVALGMVYQF	CBW17499_ompN	0	0	0	0	0	6	6	0	6	0	5	5	0	5	0
QVDLLYLGQR	CBW17519_hypothetical_ABC_transporter_membrane_protein	2	2	0	1	1	0	0	0	0	0	2	2	0	1	1
NTDAITIHSILDWIEDNLESPLSLEK	CBW17544_marA	2	2	0	2	0	3	3	0	3	0	3	3	0	3	0
KETGHSLGQYIR	CBW17544_marA	0	0	0	0	0	0	0	0	0	0	2	2	0	0	2
EMFLVPFWR	CBW17561_hyaC2	2	2	0	2	0	1	1	0	1	0	2	2	0	2	0
YFIPWTLLELNEVDR	CBW17598_conserved_hypothetical_protein	6	9	1	4	4	7	9	0	4	5	5	7	0	4	3
MINMLVFCGCVGQTGGGWAHYVGQEK	CBW17602_narZ	0	0	0	0	0	4	4	0	4	0	4	4	0	4	0
FSGHLIDFNVR	CBW17602_narZ	2	2	2	0	0	0	0	0	0	0	0	0	0	0	0
VTIPVSALNTGVDAFDNHIR	CBW17646_hypothetical_exported_protein	1	1	0	0	1	2	2	0	1	1	2	2	0	1	1
TIPVSALNTGVDAFDNHIR	CBW17646_hypothetical_exported_protein	0	0	0	0	0	1	1	1	0	0	0	0	0	0	0
LAWANMR	CBW17760_yciC	1	1	0	0	1	0	0	0	0	0	2	2	0	2	0
GIIAWIVFGLIAGVIAK	CBW17820_ymgE	0	0	0	0	0	0	0	0	0	0	5	5	0	5	0
FSFNVVR	CBW17933_yecN	1	1	0	1	0	1	1	0	1	0	2	2	0	2	0
VPTLEAPPLAR	CBW17943_flhB	6	6	0	6	0	8	8	0	8	0	8	8	0	8	0
SAAWFFVTR	CBW18053_hypothetical_bacteriophage_encoded_lysozyme	2	2	0	2	0	2	2	0	2	0	2	2	0	2	0
YLQEIAPWLTR	CBW18056_predicted_bacteriophage_protein	7	7	0	7	0	9	9	0	9	0	9	9	0	9	0
LVFQYLPTAVEK	CBW18124_pduQ	1	1	0	1	0	1	1	0	1	0	2	2	0	1	1
AILGQLVSVAMAAR	CBW18197_alkA	1	1	0	0	1	3	3	0	1	2	3	3	0	1	2
FSAPLVVR	CBW18217_yegV	1	1	0	1	0	1	1	0	1	0	2	2	0	2	0
SAGAFAVDEYDSGVLNINGK	CBW18225_stcA	0	0	0	0	0	0	0	0	0	0	2	2	0	2	0
GQSSITATLYAGLQLILPGEVAPSHR	CBW18251_hypothetical_gentisate_1,2-dioxygenase	0	0	0	0	0	4	4	0	4	0	2	2	0	2	0
TIGFFIANEVSPR	CBW18260_yeiA	1	1	0	1	0	3	3	0	1	2	3	4	0	2	2
RPDEHSLLVAHYLYR	CBW18311_predicted_bacteriophage_protein	3	3	0	3	0	3	4	0	3	1	5	6	0	4	2
GPDADSLYSYR	CBW18387_nuoN	6	7	0	5	2	7	8	0	6	2	7	8	0	6	2
LLASANQALAR	CBW18484_xapR	2	2	0	2	0	2	2	0	2	0	2	2	0	2	0
MISMGIGITLMADGYAQMSWPGVVFR	CBW18484_xapR	0	0	0	0	0	1	1	1	0	0	0	0	0	0	0
INAMLNALAQK	CBW18503_yfeK	2	2	0	2	0	3	3	0	3	0	3	3	0	3	0
LPAGLLDVGTR	CBW18534_eutP	0	0	0	0	0	2	2	0	2	0	2	2	0	2	0
FLGSLLIAPR	CBW18617_hcaT	2	2	0	2	0	1	1	0	1	0	2	2	0	2	0
ALVALPAIFLRPK	CBW18617_hcaT	1	1	0	0	1	0	0	0	0	0	0	0	0	0	0
GWLSSLGK	CBW18662_predicted_bacteriophage_protein	3	3	0	3	0	5	5	0	5	0	5	5	0	5	0
DVAALDAK	CBW18676_predicted_bacteriophage_protein	0	0	0	0	0	2	2	0	1	1	2	2	0	1	1
VGTDGILLGAWAPVADVK	CBW18708_yfiC	7	9	0	5	4	7	9	0	5	4	7	9	0	5	4
QFFVAHDR	CBW18708_yfiC	2	2	0	2	0	2	2	0	2	0	2	2	0	2	0
TITADAPWHLVIETHHPVR	CBW18843_hypothetical_solute-binding_protein	0	0	0	0	0	2	2	0	1	1	2	2	0	1	1
STARFADGCELDASAVQR	CBW18843_hypothetical_solute-binding_protein	0	0	0	0	0	1	1	1	0	0	0	0	0	0	0
GMMTQLPTTDIWHLTLR	CBW18859_iroD	0	0	0	0	0	1	1	0	1	0	2	2	0	2	0
VRLYLPDVPVVQPLGLLVLTDGEIWFDHLGVSAAIDAAIR	CBW18859_iroD	0	0	0	0	0	1	1	1	0	0	0	0	0	0	0
LATAVAHLIGR	CBW18871_csiD	2	2	0	1	1	1	1	0	0	1	2	2	0	1	1
HADILLFTGAVTR	CBW18925_hycG	1	1	0	0	1	1	1	0	0	1	2	2	0	1	1
WLEAENDPR	CBW18925_hycG	1	1	0	0	1	0	0	0	0	0	0	0	0	0	0
LSNIIQLADK	CBW18976_invF	0	0	0	0	0	2	2	0	0	2	2	2	0	0	2
WQAQGIK	CBW18991_possible_permease	0	0	0	0	0	2	2	0	2	0	2	2	0	2	0
LLEVSGAAER	CBW18991_possible_permease	0	0	0	0	0	1	1	1	0	0	0	0	0	0	0
SIYHYWGK	CBW19022_ygcB	0	0	0	0	0	0	0	0	0	0	2	2	0	2	0
LVAAFSR	CBW19022_ygcB	0	0	0	0	0	1	1	1	0	0	0	0	0	0	0
INNIYFIDHYLK	CBW19022_ygcB	0	0	0	0	0	1	1	0	1	0	0	0	0	0	0
WSGFSTLAR	CBW19101_yohM	1	1	0	1	0	3	3	0	3	0	3	3	0	3	0
ILLQQPISGQH	CBW19121_ygfX	2	2	0	2	0	3	3	0	3	0	3	3	0	3	0
LIHGLVAAVILLMPWPLSYTPLWMILLSLVVFDCVR	CBW19121_ygfX	0	0	0	0	0	4	4	4	0	0	0	0	0	0	0
VLWQSDLRVSWR	CBW19121_ygfX	0	0	0	0	0	1	1	0	1	0	0	0	0	0	0
MLLSLPVSNPDAPQTSR	CBW19218_hybE	4	4	0	4	0	3	3	0	3	0	4	4	0	4	0
DLAQDIAALPYGITLVSIR	CBW19411_conserved_hypothetical_protein	1	1	0	0	1	1	1	0	0	1	3	3	0	0	3
LLAGGPEISFSYR	CBW19411_conserved_hypothetical_protein	1	1	0	1	0	2	2	0	2	0	2	2	0	2	0
TVNDAYGHDIGDK	CBW19456_hypothetical_membrane_protein	2	2	0	2	0	2	2	0	2	0	2	2	0	2	0
GIAMVLSAVFIPMAFFGGSTGAIYR	CBW19459_acrF,CBW16569_acrB	0	0	0	0	0	1	1	1	0	0	0	0	0	0	0
FALNNPQIHIAGLHR	CBW19641_yhhT	1	1	0	1	0	2	2	0	1	1	3	3	0	2	1
LAILLGPGRPK	CBW19641_yhhT	0	0	0	0	0	1	1	0	0	1	0	0	0	0	0
SQAFTGNSYIQNIISGEVNSFVAR	CBW19644_yhhJ	0	0	0	0	0	0	0	0	0	0	2	2	0	2	0
LVWYIYAQR	CBW19649_uspB	1	1	0	0	1	1	1	0	0	1	2	2	0	0	2
IPLGTLLTK	CBW19668_yhjE	3	3	0	3	0	3	3	0	3	0	3	3	0	3	0
QATATTLDHEQEHVPVNSRNK	CBW19668_yhjE	0	0	0	0	0	1	1	1	0	0	0	0	0	0	0
RWPLLAEFAQPHSLR	CBW19680_yhjR	0	0	0	0	0	1	1	0	1	0	2	2	0	1	1
YGLPYGFTVYGGAIFSDDYYSLAGGLGK	CBW19697_lpfC	1	1	0	1	0	0	0	0	0	0	2	2	0	2	0
QLTSDEEMLPDSQR	CBW19697_lpfC	0	0	0	0	0	1	1	0	1	0	0	0	0	0	0
EVDWMGNAVVPYLTPYR	CBW19697_lpfC	1	1	0	1	0	0	0	0	0	0	0	0	0	0	0
MIAGTLPAYAGTFNPRFLEDVPGIDQHVDLSMYESNK	CBW19697_lpfC	0	0	0	0	0	1	1	1	0	0	0	0	0	0	0
TLPGLGLISR	CBW19716_yiaH	3	3	0	2	1	2	2	0	2	0	3	3	0	2	1
IFPAYQLLIESYTK	CBW19818_slsA	6	10	0	5	5	6	10	0	5	5	6	11	0	6	5
QAGVVPMDTAAVASELQR	CBW19818_slsA	0	0	0	0	0	1	1	0	0	1	3	3	0	2	1
LPFKPVPTEFADLEVR	CBW19859_dsdX	2	2	0	2	0	2	2	0	2	0	2	3	0	2	1
TLLGYGALMALAVR	CBW19862_yidG	3	3	0	0	3	0	0	0	0	0	3	3	0	0	3
ITSVDIIDVANDFASATSK	CBW19891_possible_racemase	3	3	0	3	0	4	4	0	4	0	4	4	0	4	0
AFSPTDLTQAISGVR	CBW19917_hypothetical_shikimate_5-dehydrogenase	2	2	0	2	0	3	3	0	1	2	4	4	0	2	2
ASVIFDVVALPPVTPLIR	CBW19917_hypothetical_shikimate_5-dehydrogenase	3	3	0	2	1	1	1	0	1	0	3	3	0	2	1
FIQFIPLVER	CBW20011_hypothetical_regulatory_protein	8	8	0	8	0	8	8	0	8	0	8	8	0	8	0
APFNAAILTPVDSK	CBW20025_possible_transferase	2	2	0	2	0	1	1	0	1	0	2	2	0	2	0
ISAAMLYVPR	CBW20084_rhaA	2	2	0	2	0	1	1	0	1	0	2	2	0	2	0
QFWIDHCKASR	CBW20084_rhaA	0	0	0	0	0	8	8	8	0	0	0	0	0	0	0
LLTPEQQAVLNEK	CBW20098_cpxP	2	2	0	2	0	2	2	0	2	0	2	2	0	2	0
WLLPDPIETLK	CBW20187_thiG	1	1	0	0	1	3	3	0	0	3	3	3	0	0	3
IELPAGFDK	CBW20236_bacteriophage_tail_protein	2	2	0	2	0	2	2	0	2	0	2	2	0	2	0
AAWTHEAAFR	CBW20260_dgkA	0	0	0	0	0	3	3	0	3	0	3	3	0	3	0
SLATQQLSTFEVLR	CBW20320_melR	2	2	0	1	1	2	2	0	2	0	4	4	0	3	1
SPLSLYSEYQR	CBW20320_melR	2	2	0	2	0	2	2	0	2	0	2	2	0	2	0
NMPDPIPVVVLGR	CBW20340_Putative_acetyltransferase	2	2	0	1	1	3	3	0	2	1	4	4	0	2	2
GMLVHALSDEAR	CBW20340_Putative_acetyltransferase	1	1	0	1	0	1	1	0	1	0	3	3	0	2	1
INTELSGTPDEPEICEEMWYRSMEELLPIVER	CBW20453_iolH	2	2	0	2	0	9	9	0	9	0	9	9	0	9	0
MLNYAGADLSHVLLADTHNHTLPCR	CBW20453_iolH	0	0	0	0	0	1	1	1	0	0	0	0	0	0	0
LADVLLNPR	CBW20468_relE	4	4	0	4	0	4	4	0	4	0	4	4	0	4	0
GFDIYIPALFPHHTPFR	CBW20524_hypothetical_protein	5	6	0	5	1	6	9	0	6	3	7	10	0	7	3
QVTLNIAPLMR	CBW20593_smp	0	0	0	0	0	1	1	0	0	1	2	2	0	0	2
VTQSITPSEVAR	CCF76796_predicted_protein	1	1	0	1	0	3	3	0	3	0	3	3	0	3	0
TEIIAVLPR	CCF76860_trbB	2	2	0	2	0	1	1	0	1	0	2	2	0	2	0
YINLLDIPLR	CCF76881_nuc	4	4	0	4	0	2	2	0	2	0	4	4	0	4	0
SLADMIK	CBW20181_rpoC	7	7	1	6	0	7	8	0	7	1	9	10	0	9	1
DYECLCGK	CBW20181_rpoC	1	1	0	1	0	1	1	0	1	0	6	6	0	6	0
GVICEKCGVEVTQTK	CBW20181_rpoC	6	6	0	6	0	6	6	0	6	0	6	6	0	6	0
SVVSCDTDFGVCAHCYGR	CBW20181_rpoC	1	1	0	1	0	3	3	0	3	0	3	3	0	3	0
MPVITEVSGFIR	CBW20181_rpoC	2	2	0	1	1	3	4	1	2	1	3	3	0	2	1
TAEDVLKPGTADILVPR	CBW20181_rpoC	1	1	0	1	0	2	2	0	2	0	2	2	0	2	0
PIATPVFDGAK	CBW20180_rpoB	3	3	0	3	0	4	4	0	4	0	5	5	0	4	1
SLGEPVERGDVLADGPSTDLGELALGQNMR	CBW20180_rpoB	0	0	0	0	0	2	2	0	2	0	3	3	0	3	0
YFQGHISPGIYAR	CBW16255_aceE	3	3	0	3	0	7	9	1	7	1	7	8	0	6	2
LDGPVTGNGKIVNELEGIFAGAGWNVIK	CBW16255_aceE	1	1	0	1	0	2	2	0	2	0	2	2	0	2	0
QPNFTEKLELPQLSDFGALLEEQSK	CBW16255_aceE	2	2	0	2	0	1	1	0	1	0	2	2	0	2	0
SIATLFELCERLQMQLIIAAPENISPEK	CBW17027_mukB	1	1	0	0	1	2	3	0	1	2	2	2	0	0	2
EGVSALNR	CBW17027_mukB	1	1	0	0	1	3	3	1	0	2	2	2	0	0	2
YEADLEELQIR	CBW17027_mukB	0	0	0	0	0	2	2	0	0	2	2	2	0	0	2
VAEFFGK	CBW16113_dnaK	5	5	0	0	5	6	7	0	2	5	6	6	0	0	6
DDDVVDAEFEEVK	CBW16113_dnaK	1	1	0	1	0	4	4	0	4	0	4	4	0	4	0
WMIAEGYGDR	CBW16261_acnB	2	3	0	2	1	3	4	0	2	2	3	4	0	2	2
LPADDKTAIESALNALETALKGEDK	CBW16113_dnaK	0	0	0	0	0	2	2	0	1	1	2	2	0	1	1
AEFFGKEPR	CBW16113_dnaK	2	2	0	2	0	2	2	0	2	0	2	2	0	2	0
EGEDEFLDDWR	CBW16580_htpG	7	7	0	7	0	8	9	0	7	2	8	9	0	7	2
YIFELNPDHVLVKR	CBW16580_htpG	4	4	0	3	1	6	6	0	5	1	5	6	0	5	1
NDRGTEITLHLR	CBW16580_htpG	0	0	0	0	0	5	7	0	4	3	4	5	0	3	2
INILTFDGDIR	CBW20493_valS	8	10	0	8	2	7	11	0	7	4	8	13	0	8	5
ADLWLADYYDQR	CBW20157_ppc	4	4	0	2	2	6	7	0	4	3	7	8	0	5	3
ELNEQLEENLGYK	CBW20157_ppc	2	2	0	2	0	4	4	0	4	0	6	6	0	6	0
MNIAPGKPLELLLR	CBW20493_valS	4	4	0	4	0	5	5	0	5	0	6	6	0	6	0
GELTVDDSAIIGIIR	CBW16545_lon	1	1	0	1	0	5	5	0	5	0	5	5	0	5	0
PVDFVPVR	CBW20157_ppc	5	5	0	5	0	4	4	0	4	0	5	5	0	5	0
AKEATNKAADIVLQAAIAAGAPK	CBW17775_adh	0	0	0	0	0	5	7	0	5	2	3	4	0	3	1
MLPAWLGAGTALQK	CBW20157_ppc	2	2	0	2	0	3	3	0	3	0	4	4	0	4	0
IADLDIHPVKR	CBW16545_lon	0	0	0	0	0	2	2	0	2	0	3	3	0	3	0
NIAPGKPLELLLR	CBW20493_valS	0	0	0	0	0	1	1	0	1	0	2	2	0	2	0
EAGIGFAMPVAPLFETLDDLNNADDVMTQLLNIDWYR	CBW20157_ppc	2	2	0	2	0	1	1	0	1	0	2	2	0	2	0
AVQNVILKNGALNAAIVGQPAYK	CBW17775_adh	1	1	0	1	0	2	2	0	2	0	2	2	0	2	0
MVDGISLPELLEKR	CBW20493_valS	0	0	0	0	0	0	0	0	0	0	2	2	0	2	0
AGLMITTECMVTDLPK	CBW20353_groEL	6	6	0	6	0	0	0	0	0	0	4	4	0	4	0
GIQEQLKSGPLAGYPVVDLGVR	CBW19508_fusA	1	1	0	1	0	4	4	0	3	1	4	4	0	3	1
MRVLDGAVMVYCAVGGVQPQSETVWR	CBW19508_fusA	0	0	0	0	0	0	0	0	0	0	2	2	0	2	0
YEVISTLSK	CBW16239_secA	6	6	0	3	3	4	5	0	4	1	7	8	0	5	3
APVDEFFENVMVNAEEK	CBW19713_glyS	2	2	0	1	1	6	6	0	4	2	5	6	0	5	1
LDTVVVPTNR	CBW16239_secA	2	2	0	2	0	3	3	0	3	0	3	3	0	3	0
DKTDRIQALAGWIAGQIGADVNHATR	CBW19713_glyS	1	1	0	1	0	3	3	0	3	0	3	3	0	3	0
DTLAGIFGIGQHPK	CBW19713_glyS	2	2	0	2	0	2	2	0	2	0	2	2	0	2	0
EVEDLVNAQIR	CBW18905_alaS	8	10	0	7	3	8	10	0	7	3	7	9	0	6	3
GAELELLR	CBW16148_ileS	6	7	0	6	1	8	9	0	8	1	9	9	0	8	1
SLVIWTTTPWTLPANR	CBW16148_ileS	7	7	0	7	0	8	8	0	8	0	8	8	0	8	0
VEVDGIQAWWDLDPK	CBW16148_ileS	5	5	0	5	0	5	5	0	4	1	5	5	0	4	1
QVLTHGFTVDGQGR	CBW16148_ileS	3	3	0	3	0	4	5	0	4	1	4	4	0	3	1
RVEVDGIQAWWDLDPK	CBW16148_ileS	0	0	0	0	0	4	5	2	3	0	3	3	0	3	0
YADDANGTIK	CBW16148_ileS	0	0	0	0	0	1	1	0	1	0	2	2	0	2	0
GAGFTFAVDDTQK	CBW18905_alaS	0	0	0	0	0	2	2	0	1	1	2	2	0	1	1
QGDTLDGETAFR	CBW18905_alaS	0	0	0	0	0	2	2	0	2	0	2	2	0	2	0
TSLLAAIEAGDR	CBW20513_hypothetical_ATPase	4	4	0	2	2	4	7	2	3	2	4	4	0	2	2
STLDNLVTLSIDK	CBW20513_hypothetical_ATPase	2	2	0	2	0	1	1	0	1	0	4	4	0	3	1
LLNSILSEKEDFALIEK	CBW20513_hypothetical_ATPase	0	0	0	0	0	3	3	0	3	0	3	3	0	3	0
RPYGWPEEEVK	CBW20513_hypothetical_ATPase	0	0	0	0	0	3	3	0	3	0	3	3	0	3	0
ETVDFYDLK	CBW17369_pheT	1	1	0	1	0	3	3	0	2	1	3	3	0	2	1
VLDIDEER	CBW17014_rpsA	2	2	0	2	0	2	2	0	2	0	2	2	0	2	0
VQLESLIAEADVWAIGER	CBW20513_hypothetical_ATPase	0	0	0	0	0	2	2	0	2	0	2	2	0	2	0
VESVQQAWQQWINK	CBW17666_hrpA	5	6	0	5	1	6	8	1	6	1	6	8	0	6	2
RNFVPAPNYAEAFLGR	CBW17666_hrpA	3	3	0	2	1	5	5	0	3	2	5	5	0	3	2
ESPGDILIFMSGER	CBW17666_hrpA	3	3	0	3	0	5	5	0	5	0	5	5	0	5	0
DYEFASK	CBW16736_leuS	0	0	0	0	0	1	1	0	1	0	2	2	0	2	0
AAANNAELAAFIDECRNTK	CBW16736_leuS	0	0	0	0	0	6	6	0	6	0	2	2	0	2	0
GVLFNSGEFDGLAFEAAFNAIADKLAEK	CBW16736_leuS	1	1	0	0	1	2	2	0	1	1	2	2	0	1	1
ADVDILTLTATPIPR	CBW17249_mfd	9	12	0	9	3	9	13	0	9	4	9	13	0	9	4
FLESFSGPVIFSVESEGR	CBW17249_mfd	9	13	3	9	1	9	11	0	9	2	9	11	0	9	2
PVSSLHLISR	CBW17249_mfd	8	9	0	8	1	8	9	0	8	1	8	9	0	8	1
MAYADYKDLIELTESLFR	CBW19115_lysS	6	8	0	6	2	8	9	0	6	3	8	8	0	5	3
EALGELLAR	CBW17249_mfd	2	2	0	2	0	7	7	0	7	0	8	8	0	8	0
PVADAVAMLLAGNK	CBW16199_hepA	4	4	0	0	4	5	6	0	1	5	5	6	0	1	5
FLESFSGPVIFSVESEGRR	CBW17249_mfd	2	2	0	0	2	0	0	0	0	0	2	2	0	0	2
YAGMTTLEAGGIK	CBW17249_mfd	1	1	0	0	1	2	3	0	2	1	2	2	0	1	1
FQADTLAR	CBW17249_mfd	2	2	0	0	2	1	1	0	0	1	2	2	0	0	2
NPNDIELYMFAQANSEHCR	CBW18628_purG	8	8	0	8	0	9	9	0	9	0	9	9	0	9	0
NEFCIQVTGTVR	CBW17930_aspS	3	3	0	3	0	7	7	0	6	1	9	9	0	7	2
MLLTGTDNIR	CBW17930_aspS	3	3	0	3	0	5	5	0	5	0	6	6	0	5	1
IEFTLYDCLDR	CBW17364_thrS	3	3	0	1	2	4	4	0	1	3	5	5	0	1	4
TFLVTIGDR	CBW18628_purG	2	2	0	2	0	4	5	0	3	2	4	4	0	3	1
QLGDKPADVR	CBW18628_purG	2	2	0	2	0	0	0	0	0	0	4	4	0	4	0
LSFDINEDIAAPYIATGAR	CBW18628_purG	3	3	0	3	0	4	4	0	4	0	4	4	0	4	0
MMPQTWEGHPLR	CBW18397_nuoC	0	0	0	0	0	2	2	0	2	0	2	2	0	2	0
PQTWEGHPLR	CBW18397_nuoC	0	0	0	0	0	2	2	0	1	1	2	2	0	1	1
ADITIADAVK	CBW18628_purG	0	0	0	0	0	1	1	0	1	0	2	2	0	2	0
DLLTAYK	CBW18348_nrdA	9	10	0	9	1	9	10	0	9	1	8	10	0	8	2
SFLVNVEK	CBW20074_fdoG	7	7	0	7	0	7	9	1	7	1	7	8	0	7	1
EDFGFDDGLFTGYDADKR	CBW20074_fdoG	0	0	0	0	0	5	5	0	5	0	6	7	0	6	1
PISLSFDHR	CBW16256_aceF	5	5	0	5	0	5	5	0	4	1	6	6	0	5	1
FLVNVGLNYLTLSR	CBW20277_uvrA	4	6	0	4	2	2	3	0	2	1	4	5	0	3	2
NQSLLVTK	CBW18348_nrdA	3	4	1	2	1	4	9	4	4	1	4	4	0	3	1
LPLMINPK	CBW20038_polA	0	0	0	0	0	2	3	0	1	2	3	4	0	2	2
AETLMAQPFDAVIFHGDSDK	CBW17158_putA	0	0	0	0	0	3	3	0	3	0	4	4	0	4	0
EQGYVETLEGR	CBW20038_polA	3	3	0	3	0	3	3	0	3	0	3	3	0	3	0
RTEITANSADINIEDLISQEDVVVTLSHQGYVK	CBW18343_gyrA	1	1	0	1	0	3	3	0	3	0	3	3	0	3	0
VYTDVSYLACAK	CBW17158_putA	0	0	0	0	0	3	4	0	1	3	3	3	0	0	3
EVPAPFAGTVK	CBW16256_aceF	2	2	0	2	0	2	2	0	2	0	2	2	0	2	0
IDIDQSPIGR	CBW20277_uvrA	1	1	0	1	0	2	2	0	2	0	2	2	0	2	0
SVTELSR	CBW16256_aceF	0	0	0	0	0	4	5	1	4	0	2	2	0	2	0
EKPDVDHIEGLSPAISIEQK	CBW20277_uvrA	1	1	0	1	0	0	0	0	0	0	2	2	0	2	0
FSTNTVPR	CBW19398_gltB	3	3	0	3	0	7	7	0	4	3	6	6	0	5	1
HIVEEELQQETLSIVGWR	CBW19398_gltB	3	3	0	3	0	4	4	0	4	0	4	4	0	4	0
QFNYSAEELDSVIR	CBW19398_gltB	2	2	0	2	0	2	2	0	2	0	2	2	0	2	0
NGTVLLVLSDR	CBW19398_gltB	0	0	0	0	0	3	3	0	3	0	2	2	0	2	0
ICHLNNCATGVATQDDKLR	CBW19398_gltB	2	2	0	2	0	2	2	0	2	0	2	2	0	2	0
MTYLNQHVPEWR	CBW20259_plsB	1	1	0	1	0	2	2	0	2	0	2	2	0	2	0
GELLFGTVDTWLIWK	CBW20124_glpK	2	2	0	2	0	2	2	0	2	0	4	4	0	4	0
YHSIIIMTDADVDGSHIR	CBW19893_gyrB	2	2	0	0	2	5	6	0	2	4	4	4	0	1	3
TMLFNIHDLDWDDKMLDVLDIPR	CBW20124_glpK	1	1	0	1	0	4	4	0	4	0	4	4	0	4	0
FWPSHETFTNVTEFEYEILAK	CBW19893_gyrB	0	0	0	0	0	3	4	0	3	1	3	3	0	3	0
AENPQQVLDFLTDLAK	CBW19653_prlC	3	4	0	1	3	2	2	0	0	2	3	3	0	0	3
DGGAVANNFLMQFQSDILGTR	CBW20124_glpK	2	2	0	2	0	2	2	0	2	0	2	2	0	2	0
EVTPFGAALR	CBW16816_sucA	2	2	0	2	0	3	3	0	3	0	2	2	0	2	0
AWLDSSYLSGSNQSWIEQLYEDFLTDPDSVDANWR	CBW16816_sucA	1	1	0	1	0	2	2	0	2	0	2	2	0	2	0
ADAIFIEELR	CBW18573_guaA	7	7	0	7	0	7	7	0	7	0	7	7	0	7	0
MDMFGDHFGLNIVHVPAEER	CBW18573_guaA	2	2	0	2	0	4	4	0	4	0	3	3	0	3	0
ELFKDEVR	CBW18573_guaA	1	1	0	1	0	1	1	0	1	0	3	3	0	2	1
DVDSIYK	CBW19031_pyrG	2	2	0	2	0	0	0	0	0	0	2	2	0	2	0
VLVEGLVPTR	CBW18409_pta	5	5	0	5	0	7	7	0	7	0	8	8	0	8	0
EMPFYENFYAGGSSTVR	CBW16327_yaeT	4	4	0	4	0	3	3	0	3	0	4	4	0	4	0
FESEVYILSKDEGGR	CBW19507_tufA,CBW20173_tufB	0	0	0	0	0	4	4	0	4	0	3	3	0	3	0
EKPLGTSLATSR	CBW17914_zwf	6	7	0	5	2	2	2	0	2	0	8	12	0	7	5
FSEASLVK	CBW17741_topA	1	1	0	1	0	5	5	0	5	0	5	5	0	5	0
LHVCGNNPTCDGYEIEEGEFR	CBW17741_topA	0	0	0	0	0	2	2	0	2	0	2	2	0	2	0
VGAADDLASGR	CBW18987_mutS	4	4	0	4	0	5	5	0	5	0	5	5	0	5	0
ASQLLDISLTKR	CBW18987_mutS	0	0	0	0	0	4	4	0	4	0	4	4	0	4	0
GVSKPVHVLTPIASVR	CBW18537_maeB	3	3	0	3	0	2	2	0	2	0	3	3	0	3	0
LETLPLK	CBW18240_bglX	2	2	0	2	0	2	2	0	2	0	3	3	0	3	0
MGDFAELR	CBW18987_mutS	1	1	0	1	0	2	2	0	2	0	2	2	0	2	0
QAIYDPENR	CBW20387_rnr	5	5	0	5	0	6	6	0	6	0	6	7	0	6	1
QQQENAGDMALADLEGFYR	CBW17938_argS	6	6	0	6	0	6	6	0	6	0	6	6	0	6	0
DLPLVTIDGEDAR	CBW20387_rnr	4	4	0	3	1	4	4	0	2	2	5	5	0	3	2
LPDDINDWYVR	CBW16569_acrB	1	1	0	1	0	1	1	0	1	0	2	2	0	2	0
FNGQPASGLGIK	CBW16569_acrB	2	4	1	1	2	1	1	0	0	1	2	2	0	1	1
EAIFEGHIMLLEDEELEQEIIALIK	CBW18497_ptsI	3	3	0	3	0	6	8	0	6	2	6	8	0	6	2
FVIGNVPADIDTVVIR	CBW20284_siiE	8	8	0	8	0	8	8	0	8	0	8	8	0	8	0
EDEIVIDRK	CBW18497_ptsI	6	8	2	6	0	6	6	0	6	0	6	6	0	6	0
QEVPLVQTGGQWR	CBW20284_siiE	5	5	0	5	0	4	4	0	4	0	5	5	0	5	0
IDVPGDVVQVR	CBW20284_siiE	4	5	0	2	3	4	4	0	1	3	4	4	0	2	2
LKDLPAITLDGHQVEVCANIGTVR	CBW18497_ptsI	4	4	0	4	0	2	2	0	2	0	4	4	0	4	0
GIVYIDEIDKISR	CBW16544_clpX	0	0	0	0	0	4	4	0	4	0	4	4	0	4	0
EIGVETGGSNVQFAVNPK	CBW16169_carB	4	4	0	4	0	3	3	0	3	0	4	4	0	4	0
SVGEVMAIGR	CBW16169_carB	3	3	0	3	0	2	2	0	2	0	3	3	0	3	0
QGVLEEFGVTMIGATADAIDKAEDR	CBW16169_carB	1	1	0	1	0	1	1	0	1	0	3	3	0	3	0
NGEYTYIINTTAGR	CBW16169_carB	2	2	0	2	0	3	3	0	3	0	3	3	0	3	0
DGHYVVQVGIVNPR	CBW20284_siiE	3	3	0	3	0	3	3	0	3	0	3	3	0	3	0
FTITSVDAIGNR	CBW20284_siiE	3	3	0	3	0	3	3	0	3	0	3	3	0	3	0
MEQAINAPR	CBW19351_pnp	1	1	0	1	0	2	2	0	2	0	3	3	0	3	0
NDNLTSVTQPVFVLGSIDKDVR	CBW20284_siiE	1	1	0	1	0	3	3	0	3	0	3	3	0	3	0
QYQALFNLEGVDLEFR	CBW16544_clpX	1	1	0	1	0	2	2	0	2	0	2	2	0	2	0
KLIAGPSVYICDECVDLCNDIIREEIK	CBW16544_clpX	2	2	0	2	0	2	2	0	2	0	2	2	0	2	0
LSIDGGNTWVR	CBW20284_siiE	1	1	0	1	0	2	2	0	1	1	2	2	0	1	1
PSEGETLIAR	CBW19351_pnp	0	0	0	0	0	2	2	0	2	0	2	2	0	2	0
PIDIISTGPDR	CBW20385_purA	9	9	0	8	1	9	9	0	8	1	9	9	0	8	1
GMADIAEVLWR	CBW19151_tktA	4	4	0	4	0	5	5	0	5	0	7	7	0	6	1
DQEFSSDLGSR	CBW17093_pepN	3	3	0	3	0	5	5	0	4	1	6	6	0	4	2
GADGVLITFAK	CBW19802_spoT	3	4	0	1	3	3	4	0	1	3	4	4	0	0	4
TDKPSLLMCK	CBW19151_tktA	2	2	0	2	0	2	3	0	2	1	2	3	0	2	1
SELVNVAKK	CBW16542_tig	1	1	0	1	0	2	2	0	2	0	3	3	0	2	1
SDLFPDEIYVFTPEGR	CBW19802_spoT	1	1	0	1	0	2	2	0	2	0	2	2	0	2	0
QALELPR	CBW16542_tig	1	1	0	1	0	4	4	1	3	0	2	2	0	2	0
RDALLENVTVR	CBW19562_pckA	6	6	0	6	0	8	8	0	8	0	8	8	0	8	0
HCSANVGEK	CBW19562_pckA	4	4	0	4	0	0	0	0	0	0	4	4	0	4	0
PIGHLVDSLR	CBW17011_aroA	9	12	6	4	2	8	9	6	2	1	8	10	6	3	1
GAVGAGAQPNTLVK	CBW16206_araB	2	2	2	0	0	4	4	3	1	0	4	4	3	1	0
GAVETAEKLEAPLIVVATQGGK	CBW17408_pykF	0	0	0	0	0	1	1	0	0	1	2	2	0	1	1
LLYVALTR	CBW17111_helD,CBW19071_recB	2	2	2	0	0	1	1	1	0	0	2	2	2	0	0
IAANQTQNITR	CBW18727_pheA	8	9	4	5	0	8	9	4	5	0	8	9	4	5	0
ELVIALIK	CBW17666_hrpA	9	9	9	0	0	7	7	7	0	0	9	9	9	0	0
GLLAFSPEKPGTTEAQCNYYYAK	CBW20598_slt	6	6	6	0	0	6	6	6	0	0	6	6	6	0	0
QMEVLIHPQSVIHSMVR	CBW16323_dxr	9	9	9	0	0	0	0	0	0	0	9	9	9	0	0
LVTAMNNSSSLLLK	CBW18342_rcsC	6	9	5	4	0	6	10	6	4	0	6	9	5	4	0
GHIATTETLLIR	CBW20123_glpX	3	3	3	0	0	3	3	3	0	0	3	3	3	0	0
FDDTNPVKEDIEYVDSIK	CBW16767_glnS	4	5	2	1	2	5	5	2	0	3	6	7	2	1	4
TDYELACMR	CBW20028_pepQ	9	11	9	2	0	9	10	9	1	0	9	11	9	2	0
LASQFVSQEKP	CBW16243_coaE	3	3	3	0	0	3	4	3	1	0	3	4	3	1	0
IAGLEVKR	CBW16113_dnaK	9	10	9	1	0	9	10	9	1	0	9	10	9	1	0
HILANFDNLPVAGEYMHR	CBW18241_dld	6	10	5	5	0	7	11	5	6	0	7	11	5	6	0
MSVAQTAHSQFEQAYQLVAAINGPLAR	CBW17027_mukB	9	10	9	1	0	9	9	9	0	0	9	9	9	0	0
LFIVDAFCGANADTR	CBW19562_pckA	0	0	0	0	0	2	2	0	0	2	2	2	0	0	2
ELPYMNFPK	CBW18497_ptsI	9	16	9	6	1	9	17	9	8	0	9	18	9	8	1
PLEEEADSSNYALIPTAEVPLTNLVR	CBW16997_serS	0	0	0	0	0	0	0	0	0	0	2	2	0	2	0
LESITVLPADDKGPVSVTK	CBW20493_valS	9	17	9	6	2	9	17	9	5	3	9	17	9	5	3
FVVQYATDAMTTQGK	CBW20255_lamB	2	2	2	0	0	0	0	0	0	0	2	2	2	0	0
CGIVGAIAQR	CBW19919_glmS	1	1	1	0	0	4	4	4	0	0	4	4	4	0	0
PGLMNVDFADVR	CBW16236_ftsZ	7	7	0	7	0	9	12	0	9	3	9	10	0	9	1
ALEWLDVR	CBW19037_rumA	8	9	4	5	0	8	11	4	7	0	8	9	4	5	0
SQLEAIIK	CBW17677_ynaF	9	11	9	2	0	9	12	9	3	0	9	12	9	3	0
AHPDVFNILLQVLDDGRLTDGQGR	CBW18722_clpB	8	12	8	4	0	8	9	8	1	0	8	13	8	5	0
KTFTAKPETVK	CBW19413_rplM	1	1	1	0	0	0	0	0	0	0	1	1	1	0	0
RLEDHLPR	CBW19713_glyS	7	8	7	1	0	7	8	7	1	0	7	8	7	1	0
VSYPIYHIDNIVK	CBW19562_pckA	7	8	7	1	0	7	12	7	4	1	7	12	7	4	1
AQDLVNTTLANIK	CBW18156_rfbK	9	9	9	0	0	9	9	9	0	0	9	9	9	0	0
PIGVVPFK	CBW16828_tolB	9	12	9	3	0	9	12	9	3	0	9	12	9	3	0
AISSPLLEDIDLSGAR	CBW16236_ftsZ	5	5	0	5	0	7	7	0	7	0	7	7	0	7	0
EAILSAVYSK	CBW18776_sopE	3	4	2	1	1	3	3	2	0	1	3	3	2	0	1
IIGVSGCK	CBW17837_minC	2	2	2	0	0	2	2	2	0	0	2	2	2	0	0
LAQSGRPGPVWIDVPK	CBW19853_ilvB	1	1	1	0	0	1	1	1	0	0	1	1	1	0	0
HQPIQCLSHGQK	CBW18092_cbiO	2	2	2	0	0	2	2	2	0	0	2	2	2	0	0
ELQLVYNK	CBW19924_atpG	9	10	9	1	0	9	9	9	0	0	9	10	9	1	0
YPHMFINHNQQVSFK	CBW17878_sopE2	5	6	5	1	0	5	5	5	0	0	5	6	5	1	0
VVNVGDVVEVMVLDIDEERR	CBW17014_rpsA	5	5	5	0	0	5	5	5	0	0	5	5	5	0	0
EGEIDIAK	CBW19283_rpoD	3	3	2	1	0	3	3	2	1	0	3	3	2	1	0
IVTSHDDICLIEFQVPASQDFR	CBW20139_metL	2	2	0	2	0	2	3	1	2	0	4	4	0	3	1
VEYFSSVKPDLFK	CBW16538_cyoA	9	10	9	1	0	9	10	9	1	0	9	11	9	2	0
VVNDLGR	CBW16779_pgm	4	4	1	3	0	4	4	1	3	0	3	3	0	3	0
DCYGLFPK	CBW18863_virK	5	5	5	0	0	8	8	8	0	0	7	7	7	0	0
GFIGVDGISLTVGEVTPTR	CBW17454_ribE	1	1	1	0	0	2	2	1	1	0	2	2	1	1	0
AYLHHLDRCNEILGAR	CBW16500_tgt	9	9	9	0	0	9	9	9	0	0	9	9	9	0	0
DYAELLESIADRPDAEMLQTMLLR	CBW20387_rnr	9	10	9	1	0	0	0	0	0	0	7	7	7	0	0
IYGVNYSISSACATSAHCIGNAVEQIQLGK	CBW18449_fabB	9	18	9	3	6	9	17	9	5	3	9	20	9	5	6
AASLGMPALAITDFTNLCGLVK	CBW16334_dnaE	7	9	7	2	0	8	10	7	3	0	8	10	7	3	0
EFEQIYPKPGWVEHDPMEIWASQSSTLVEVLAK	CBW20124_glpK	8	8	8	0	0	8	8	8	0	0	8	8	8	0	0
TGFEFVLAGVVDSR	CBW20139_metL	1	1	0	1	0	1	1	0	1	0	3	3	0	2	1
QFTDDLIAR	CBW19050_sdaB	4	5	2	3	0	5	5	2	3	0	5	6	2	4	0
IDTEGALLGNMILQVLESHGVK	CBW18239_yehZ	6	12	6	5	1	6	12	6	5	1	6	12	6	5	1
ALAQAVIAK	CBW19976_conserved_hypothetical_protein	9	9	9	0	0	9	9	9	0	0	9	9	9	0	0
AYGQDLLVR	CBW20429_ytfN	3	3	0	2	1	3	4	0	3	1	3	3	0	2	1
AAHSFNLLDAR	CBW19714_glyQ	9	11	9	2	0	9	14	9	4	1	9	13	9	3	1
SLLNVPAGK	CBW20433_ppa	9	11	9	2	0	9	10	9	1	0	9	10	9	1	0
GVNSNHIIR	CBW20124_glpK	9	11	9	2	0	9	9	9	0	0	9	12	9	3	0
LIAGISHNEIR	CBW18009_mngB	2	2	1	1	0	2	2	1	1	0	2	2	1	1	0
LQVELAQLR	CBW20382_hflX	8	10	8	2	0	8	10	8	2	0	8	10	8	2	0
VAEVFPDMIQR	CBW17934_yecO	1	1	1	0	0	1	1	1	0	0	1	1	1	0	0
VQPGDMVLLSPACASLDQFK	CBW16229_murD	9	22	8	8	6	9	22	7	9	6	9	21	6	9	6
FFETVTPIKPDATFVTQR	CBW16936_dacC	9	17	9	4	4	9	18	9	3	6	9	17	9	2	6
VTPPGLDKLPQEVER	CBW16229_murD	9	10	9	1	0	9	10	9	1	0	9	10	9	1	0
ELANAAELFAVGVLPLAETVNPQLLLQEPTPLDR	CBW18466_pgtA	7	7	7	0	0	7	7	7	0	0	7	7	7	0	0
WIVEAAR	CBW19509_rpsG	9	12	3	9	0	9	20	9	9	2	9	15	2	9	4
MAGLLALR	CBW16779_pgm	2	2	0	2	0	3	3	0	2	1	3	3	0	2	1
LAEAGLPLNLEVVSQR	CBW20429_ytfN	2	2	0	2	0	2	2	0	2	0	2	2	0	2	0
LVQAWQK	CBW20459_hypothetical_protein	1	1	1	0	0	1	1	1	0	0	1	1	1	0	0
IQHIIDALSK	CBW17296_hypothetical_transcriptional_regulator	4	5	2	3	0	5	8	2	4	2	5	8	2	4	2
SAVLNQQGLDAAWLDAR	CBW20139_metL	1	1	0	1	0	0	0	0	0	0	2	2	0	2	0
KGHIAGATNLLPSEIK	CBW19762_yibN	9	9	9	0	0	9	10	9	1	0	9	10	9	1	0
PLAVGVHR	CBW20139_metL	2	2	0	2	0	2	2	0	2	0	2	2	0	2	0
LQAIAAPAQVSLLEGGIDGWK	CBW18880_ygaP	4	4	2	0	2	5	5	2	0	3	5	5	2	0	3
AAPVIRPNKK	CBW16512_nusB	8	8	8	0	0	8	8	8	0	0	8	8	8	0	0
ITVPPMVR	CBW20429_ytfN	2	2	1	1	0	2	2	0	2	0	2	2	0	2	0
WFVDGLFDGSFGFGGEESAGASFLR	CBW16779_pgm	4	4	0	4	0	0	0	0	0	0	2	2	0	2	0
VAVYASIVK	CBW20349_aspA	9	15	9	6	0	9	18	9	8	1	9	20	9	8	3
NIFLQCLNPVEMAVPKCITVK	CBW16436_possible_transmembrane_regulator	0	0	0	0	0	1	1	1	0	0	1	1	1	0	0
ALVEGGADLILIETVFDTLNAK	CBW20211_metH	2	2	0	2	0	1	1	0	1	0	2	2	0	2	0
AQLITLR	CBW19907_yieE	7	8	7	1	0	7	8	7	1	0	7	8	7	1	0
MLEQVCQLAR	CBW20423_cysQ	9	16	9	7	0	9	16	9	6	1	9	17	9	7	1
VTDVIDVTIAEVR	CBW17728_rnb	8	9	0	8	1	8	11	0	8	3	9	13	0	9	4
GATGLGLKEAK	CBW20179_rplL	2	2	1	1	0	7	7	4	3	0	7	7	4	3	0
NLELVASPSIMQR	CBW16922_yliB	7	9	7	2	0	7	9	7	2	0	7	9	7	2	0
LSASYVGEDNER	CBW17364_thrS	9	12	9	3	0	9	12	9	3	0	9	12	9	3	0
FVPAIFLDR	CBW16351_yaeD	9	13	9	4	0	9	11	9	2	0	9	15	9	6	0
LLDYLKR	CBW19352_rpsO	7	7	6	0	1	9	13	9	3	1	8	11	7	3	1
TVQILALNPALNFVCIDVANGYSEHFVQFVAK	CBW16244_guaC	9	18	9	9	0	9	17	9	8	0	9	19	9	9	1
LIGIMSR	CBW17491_add	9	10	9	1	0	9	12	9	3	0	9	11	9	2	0
VNPGFGHGHSQK	CBW19090_lysA	3	3	3	0	0	3	3	3	0	0	3	3	3	0	0
AEGPTAFVSIMEGCNKYCTYCVVPYTR	CBW16758_miaB	5	6	0	4	2	7	9	0	5	4	8	10	0	6	4
HLPDEFDDYVANPKPNGYQSIHTVVLGPGGK	CBW19036_relA	7	7	7	0	0	7	7	7	0	0	7	7	7	0	0
TAQINHLQGHFAEHKK	CBW19352_rpsO	8	9	7	2	0	8	9	7	2	0	8	10	7	3	0
LVTHLDVSR	CBW16969_ltaA	5	5	5	0	0	5	5	5	0	0	5	5	5	0	0
LLLLTDQQGLFTADPR	CBW16418_proB	9	15	8	7	0	9	17	8	9	0	9	16	8	8	0
EYDTFCGAIEK	CBW19933_mioC	8	18	8	6	4	8	18	8	6	4	9	20	8	7	5
CAAAQYQAADK	CBW17157_hypothetical_secreted_protein	5	5	5	0	0	5	5	5	0	0	5	5	5	0	0
ETLLSLPGSAWNK	CBW17008_ycaO	9	9	9	0	0	4	4	4	0	0	9	9	9	0	0
VAPGSQAAYSNLAFDLLADALATASGK	CBW16470_ampH	8	8	8	0	0	8	8	8	0	0	8	8	8	0	0
YEAGKPGSGLVVNIIFR	CBW17763_tonB	3	3	1	2	0	3	3	1	2	0	4	4	1	3	0
HIIGDVAGR	CBW17803_prs	1	1	1	0	0	2	2	1	1	0	2	2	1	1	0
AMLAAEQHVVTPALER	CBW20147_gldA	5	5	4	1	0	5	5	4	1	0	5	5	4	1	0
VGVIVGAEQQVAEVAQK	CBW16348_metQ	9	17	9	8	0	9	17	9	8	0	9	17	9	8	0
PVADVLQGR	CBW17033_asnCa	9	9	0	9	0	9	10	0	9	1	9	10	0	9	1
GNHVLAHEVLAK	CBW18322_ccmE2,CBW19872_ccmE1	5	5	5	0	0	5	5	5	0	0	5	5	5	0	0
GALVDDIVYTIALTAIQASQQQQ	CBW18409_pta	9	10	9	1	0	9	13	9	4	0	9	13	9	4	0
APGYVHLPLALNEQGAK	CBW16288_yadB	9	18	9	8	1	9	19	9	8	2	9	20	9	8	3
GLLSAGNFIPAIEATGLGGALLR	CCF76781_putative_diguanylate_cyclase/phosphodiesterase	2	2	2	0	0	2	2	2	0	0	2	2	2	0	0
AIMASDLGLNPSSAGTDIR	CBW16322_frr	9	18	9	8	1	9	18	9	8	1	9	19	9	8	2
LIDSIIPEPLGGAHRNPEAMAASLK	CBW16335_accA	3	3	3	0	0	3	3	3	0	0	3	3	3	0	0
AEAAEINLR	CBW19128_gcvP	4	4	0	4	0	7	8	0	7	1	7	8	0	7	1
GTLFGLQTGGR	CBW18516_hemF	9	10	8	2	0	9	10	8	2	0	9	10	8	2	0
GEQLAWVWR	CBW20195_nfi	4	4	4	0	0	5	5	4	1	0	5	5	4	1	0
EFDAAGISFPYPQMDVNFK	CBW19142_yggB	2	2	2	0	0	3	3	3	0	0	3	3	3	0	0
LANGLGLR	CBW19178_yggW	2	2	2	0	0	2	2	2	0	0	2	2	2	0	0
FNIHDDQK	CBW18402_yfbQ	5	5	5	0	0	3	3	3	0	0	5	5	5	0	0
AIDMHISNLR	CBW20097_cpxR	9	12	9	3	0	9	11	9	2	0	9	12	9	3	0
RELYEIER	CBW17988_yedD	2	2	2	0	0	2	2	2	0	0	2	2	2	0	0
GSWLDFEFDPKDNLFVR	CBW20180_rpoB	6	6	6	0	0	7	7	6	1	0	7	7	6	1	0
HDFWLEPTGGIDLENFAEILHIALDAGVSK	CBW20465_conserved_hypothetical_protein	1	1	1	0	0	1	1	1	0	0	1	1	1	0	0
HLNRLEQVLIR	CBW17231_pabC	2	2	2	0	0	2	2	2	0	0	2	2	2	0	0
HQLVVMPLKK	CBW16596_ybbM	2	2	2	0	0	2	2	2	0	0	2	2	2	0	0
EAVIDVNALAAK	CBW16547_cypD	5	5	0	2	3	6	7	0	3	4	6	6	0	2	4
THNVDVAPLIAR	CBW20314_basS	7	7	7	0	0	7	7	7	0	0	7	7	7	0	0
DAYPVLYTGR	CBW19128_gcvP	5	7	0	5	2	5	5	0	3	2	6	6	0	4	2
AVDAFTR	CBW19769_kbl	3	3	3	0	0	7	8	7	1	0	6	7	6	1	0
DVIPFPR	CBW17033_asnCa	5	5	2	3	0	8	11	8	3	0	4	4	0	4	0
ITNICYK	CBW17782_purU	9	16	9	7	0	9	16	9	7	0	9	16	9	7	0
IQLYVAR	CBW19115_lysS	7	9	7	2	0	7	8	7	1	0	7	10	7	3	0
SDLGAVQNRFNSAITNLGNTVNNLSEAR	CBW18855_fljB	0	0	0	0	0	2	2	0	2	0	4	4	0	4	0
YFYEDFSEFDADAAKK	CBW18483_gltX	1	1	0	1	0	3	3	0	3	0	4	4	0	4	0
VSTELNRPFAIR	CBW19669_yhjG	2	2	1	0	1	1	1	1	0	0	1	1	1	0	0
DFFAGIR	CBW16965_conserved_hypothetical_protein	9	10	9	1	0	9	10	9	1	0	9	12	9	3	0
RHGAVSVMQYRDDGYLPEALLNYLVR	CBW18483_gltX	0	0	0	0	0	4	4	0	4	0	4	4	0	4	0
LNLAQALICR	CBW19521_yheS	9	9	9	0	0	9	9	9	0	0	9	9	9	0	0
GAQNQSSGLTTR	CBW17216_flgK	2	2	2	0	0	2	2	2	0	0	2	2	2	0	0
VILSHPASLPPR	CBW17607_nhoA	7	10	5	5	0	7	13	5	6	2	8	14	5	7	2
IVSNASCTTNCIIPVIK	CBW19145_epd	9	9	9	0	0	9	9	9	0	0	9	9	9	0	0
LEPATFVEPDLHQYASDILWSVK	CCF76853_ydgA	9	9	9	0	0	9	10	9	1	0	9	10	9	1	0
AINALKR	CCF76789_repA2	0	0	0	0	0	0	0	0	0	0	1	1	1	0	0
ALGFIAER	CBW18483_gltX	4	4	0	3	1	5	5	0	5	0	4	4	0	4	0
HVVLAIAK	CBW18515_amiA	2	2	2	0	0	2	2	2	0	0	2	2	2	0	0
TADPTSSYTAK	CBW18151_hisI	2	2	2	0	0	2	2	2	0	0	2	2	2	0	0
VVFNEITK	CBW17741_topA	8	8	7	1	0	7	7	7	0	0	8	8	7	1	0
HTTSTPFDVSK	CBW19180_ansB	4	4	4	0	0	4	4	4	0	0	4	4	4	0	0
IDLDGTENK	CBW19030_eno	3	3	2	1	0	2	2	2	0	0	3	3	2	1	0
NINLDIAK	CBW19912_pstB	0	0	0	0	0	1	1	1	0	0	1	1	1	0	0
FVDVEITDVYPNSLR	CBW16758_miaB	1	1	0	0	1	2	2	0	1	1	4	4	0	2	2
SVPHIIVTSATLR	CBW16895_dinG	7	9	5	4	0	9	11	5	6	0	9	11	5	6	0
NMLENPGWYTAYTPYQPEVSQGR	CBW19128_gcvP	1	1	1	0	0	1	1	1	0	0	1	1	1	0	0
ELVHNVALR	CBW20045_typA	4	4	0	4	0	9	12	7	5	0	4	4	0	4	0
RTFQPSVLKR	CBW19897_rpmH	8	9	8	1	0	8	12	8	4	0	8	12	8	4	0
TVFPISLGLASSFNLDAVR	CBW18240_bglX	9	17	7	9	1	9	18	7	9	2	9	19	7	9	3
YLWDETPALQDWR	CBW17619_srfB	3	3	0	3	0	3	3	0	3	0	3	3	0	3	0
SFFQVSDFIAPLIPFGLGAGR	CBW19079_lgt	9	9	9	0	0	9	10	9	1	0	9	10	9	1	0
VGVGLGTNYEEWLR	CBW17978_fliY	9	17	7	7	3	9	17	7	7	3	9	18	7	8	3
EGFELAVSR	CBW20045_typA	1	1	0	1	0	3	3	0	3	0	3	3	0	3	0
FAFPVVGVVPAIKPAAR	CBW20168_murI	9	11	9	2	0	9	11	9	2	0	9	11	9	2	0
EYASFTQEQVDK	CBW17775_adh	9	10	9	1	0	9	10	9	1	0	9	10	9	1	0
SATASTATQPKPLEWLNR	CBW17993_fliF	9	10	9	1	0	9	10	9	1	0	9	10	9	1	0
THGLHVDAEEVLTLEGFCK	CBW17728_rnb	1	1	0	0	1	3	3	0	0	3	3	3	0	0	3
LTGYDAVCMQPNSGAQGEYAGLLAIR	CBW19128_gcvP	1	1	0	1	0	2	2	0	2	0	2	2	0	2	0
GSYTGGSTYTVK	CBW19003_nlpD	4	4	4	0	0	4	4	4	0	0	4	4	4	0	0
GDNINGAYK	CBW17106_ompA	2	2	2	0	0	2	2	2	0	0	2	2	2	0	0
MTQTLSQLENR	CBW19128_gcvP	2	2	0	2	0	2	2	0	2	0	2	2	0	2	0
FNVLLGDSHGLNIETLDKDVALDSR	CBW19128_gcvP	1	1	0	1	0	1	1	0	1	0	2	2	0	2	0
LNAGSPGAALALLQSER	CBW17234_holB	9	12	3	7	2	9	12	3	7	2	9	12	3	7	2
EAGAVSVVDNTFLSPALQNPLALGADLVLHSCTK	CBW20138_metB	9	9	8	1	0	9	10	9	1	0	9	9	8	1	0
LPLTLIALDDWALSTITGVDSEK	CBW19123_ygfZ	9	18	9	9	0	9	18	9	9	0	9	18	9	9	0
QLPPVILR	CBW19128_gcvP	0	0	0	0	0	0	0	0	0	0	2	2	0	1	1
VNHPALPGSK	CBW19234_metC	5	6	4	2	0	5	6	4	2	0	5	6	4	2	0
LYLTHER	CBW19023_sopD	4	4	4	0	0	4	4	4	0	0	4	4	4	0	0
NIHHANNLWMSTVSVHEDGKDK	CBW17126_sopB	9	9	9	0	0	9	9	9	0	0	9	9	9	0	0
IITVDGDEIGEHQGLMYHTLGQR	CBW17268_mnmA	9	9	9	0	0	9	9	9	0	0	9	9	9	0	0
HCPDCFSTHR	CBW16782_speF	2	2	2	0	0	3	3	2	1	0	3	3	2	1	0
HAHYFDTLCVEVADK	CBW19128_gcvP	1	1	0	1	0	2	2	0	2	0	2	2	0	2	0
LIIETLPLLR	CBW16284_panC	6	6	6	0	0	6	6	6	0	0	6	6	6	0	0
THSTVGHDLNLDVCGK	CBW20134_rpmE	9	20	9	9	2	9	20	9	9	2	9	20	9	9	2
RRYPFLTESLAR	CBW19587_glpD	9	9	9	0	0	9	12	9	3	0	9	11	9	2	0
LDNIIWFDHLSGEVIHQVVDKFIVELQAQLDQK	CBW16980_clpA	1	1	1	0	0	1	1	1	0	0	1	1	1	0	0
GDRSPVVDISFPEIEK	CBW16758_miaB	0	0	0	0	0	1	1	0	1	0	2	2	0	1	1
PAQASTTPVAGGGK	CBW19547_damX	4	4	3	1	0	3	3	3	0	0	4	4	3	1	0
EVVQDPAAGTAGFLIEADR	CBW20545_hsdM	1	1	0	0	1	2	2	0	1	1	2	2	0	1	1
KIFTEYRK	CBW17006_pflB	1	1	1	0	0	0	0	0	0	0	1	1	1	0	0
ETIEDVLEPYLIQQGFLQR	CBW17922_ruvB	3	3	2	1	0	2	2	2	0	0	3	3	2	1	0
TGGLTEALALATEAR	CBW17706_ycjG	8	13	8	5	0	8	14	8	6	0	8	14	8	6	0
DHALEVLHSIIHGQGR	CBW19023_sopD	2	3	2	1	0	4	6	2	3	1	4	5	2	2	1
IVPDFAAAGASIITFHPEASEHVDR	CBW19545_rpe	9	9	9	0	0	9	9	9	0	0	9	9	9	0	0
YQVHEWYPFSQQGR	CBW17619_srfB	8	15	8	5	2	9	16	8	6	2	9	16	8	6	2
HVLSENAR	CBW16849_galK	6	6	6	0	0	6	6	6	0	0	6	6	6	0	0
TGMTFDAQPGRK	CBW17744_yciK	0	0	0	0	0	0	0	0	0	0	1	1	1	0	0
LEIAELAEKHPEVK	CBW16331_lpxA	9	10	9	1	0	9	13	9	4	0	9	13	9	4	0
QWATQTLQK	CBW19813_rhuM	1	1	1	0	0	1	1	1	0	0	1	1	1	0	0
PEFDPILLRPVDDLELTVR	CBW19477_pez	1	1	0	1	0	0	0	0	0	0	2	2	0	0	2
MSMGHEVVGHWFNEEVKDNLSLLDEVEQAAR	CBW16263_yacL	4	4	4	0	0	4	4	4	0	0	4	4	4	0	0
VVEGTQFECLK	CBW20178_rplJ	5	8	4	4	0	7	9	2	7	0	7	11	4	7	0
AFTLWWVDSNKPGIK	CBW17387_ydiO	4	4	3	1	0	4	4	3	1	0	4	4	3	1	0
IIANLTEGASR	CBW19630_ftsY	9	11	9	2	0	9	12	9	3	0	9	12	9	3	0
TISTNPLVWR	CBW17331_hypothetical_exported_protein	9	17	9	7	1	9	19	9	8	2	9	19	9	7	3
VSEVLDNQQPVIDNITTNINQIVESIGIVIDK	CBW19211_hypothetical_protein	9	16	9	7	0	9	15	9	6	0	9	16	9	7	0
SGAGQYFTPRPLIK	CBW20545_hsdM	1	1	0	1	0	2	2	0	2	0	2	2	0	2	0
TLGSGVIMDQR	CBW19417_degS	1	1	1	0	0	0	0	0	0	0	1	1	1	0	0
ALVGIFLNDQYVK	CBW20027_fadB	2	3	1	2	0	2	3	1	2	0	2	3	1	2	0
GMMPPGFPGR	CBW18752_ffh	9	17	9	7	1	9	17	9	7	1	9	17	9	7	1
LFNELGPR	CBW19476_rplQ	9	25	9	9	7	9	20	9	9	2	9	27	9	9	9
LGFPASPR	CBW17619_srfB	3	3	0	3	0	1	1	0	1	0	2	2	0	2	0
HAMQEQTLIQFLR	CBW17246_ycfQ	9	11	9	2	0	9	12	9	2	1	9	14	9	4	1
TDIDDVSQLAK	CBW17380_pps	1	1	1	0	0	1	1	1	0	0	2	3	1	2	0
LGDSHGLNIETLDKDVALDSR	CBW19128_gcvP	4	5	0	4	1	0	0	0	0	0	2	2	0	1	1
GHTLQQLDSIISAK	CBW19639_hypothetical_lipoprotein	9	10	9	1	0	9	10	9	1	0	9	10	9	1	0
RVTLSTSGVVPALDK	CBW18588_yfgB	0	0	0	0	0	1	1	1	0	0	1	1	1	0	0
RAGGMGLILGR	CBW18214_fbaB	2	2	2	0	0	4	4	4	0	0	4	4	4	0	0
KQGLCSVLQR	CBW19754_hypothetical_lacI_family_transcriptional_regulator_regulator	1	1	1	0	0	1	1	1	0	0	1	1	1	0	0
VPNGVSGTVIDVQVFTR	CBW20180_rpoB	9	20	9	9	2	9	20	9	9	2	9	22	9	9	4
MRPALDIEQVATGEHWYGQQALEK	CBW17743_sohB	8	8	8	0	0	8	8	8	0	0	8	8	8	0	0
FNVPVADADLEKLPYITFPEGSEEHK	CBW16255_aceE	9	10	9	1	0	9	12	9	3	0	9	12	9	3	0
LATVWNIPVATNVSTADFIIQSPHFNDAVDILIPDYAR	CBW17112_mgsA	9	9	9	0	0	9	9	9	0	0	9	9	9	0	0
FNVSVGQIYYFTESR	CBW16196_imp	7	14	1	7	6	6	10	0	4	6	7	12	0	6	6
VIPLHPDGTLR	CBW17403_sufS	9	13	8	5	0	9	14	8	6	0	9	14	8	6	0
NDVEWLGFHWSGDIR	CBW16767_glnS	5	5	0	4	1	8	8	0	8	0	8	9	0	8	1
IGGASFDDFQQDLLNLSK	CBW19398_gltB	8	8	7	1	0	8	8	7	1	0	8	8	7	1	0
VIASDELMTK	CBW19261_ygiC	7	7	7	0	0	6	6	6	0	0	7	7	7	0	0
KPQFVSPGQMGNIVDK	CBW17795_kdsA	9	10	9	1	0	9	10	9	1	0	9	10	9	1	0
YSDNGSTLSAVNFPEVSLPLHGGR	CBW19137_serA	9	12	9	3	0	9	14	9	5	0	9	14	9	5	0
LQNAYPTQWQHIIEANNQRPPMWLR	CBW19470_fmu	9	9	9	0	0	9	9	9	0	0	9	9	9	0	0
IGGLFLTGGDIATAVAGALGAEGYR	CBW16265_conserved_hypothetical_protein	5	9	3	5	1	5	8	3	5	0	5	9	3	5	1
IIPLTNETILNLMPQAEIDAHR	CBW17676_nifJ	7	7	0	7	0	8	8	0	8	0	8	8	0	8	0
HKANLTAQINK	CBW16145_rpsT	1	1	1	0	0	1	1	1	0	0	1	1	1	0	0
NLFLSSER	CBW16293_mrcB	5	5	5	0	0	5	5	5	0	0	5	5	5	0	0
GVTLQNALMR	CBW19712_yafP	1	1	1	0	0	1	1	1	0	0	1	1	1	0	0
PEDVSADVVEK	CBW16320_tsf	6	7	0	6	1	7	8	0	6	2	7	8	0	6	2
TALNFVQTLSGVASEVR	CBW16248_nadC	9	12	9	3	0	9	12	9	2	1	9	13	9	3	1
HFAALSTNAK	CBW20245_pgi	9	13	9	3	1	9	16	9	5	2	9	14	9	4	1
VWVVEGTK	CBW18748_rpl19	9	11	9	2	0	9	11	9	2	0	9	11	9	2	0
IEVPEIGEEVIEIK	CBW19356_nusA	9	17	3	9	5	9	20	3	9	8	9	20	3	9	8
RTLWRVHHR	CBW18274_yeiE	0	0	0	0	0	0	0	0	0	0	1	1	1	0	0
LHPEELGQVHISLK	CBW17998_fliK	2	2	2	0	0	2	2	2	0	0	2	2	2	0	0
FRFPYNTPSSK	CBW16761_asnB	9	9	9	0	0	9	11	9	2	0	9	11	9	2	0
APGAYPQQSMAVASTHDLPTLR	CBW19575_malQ	2	2	2	0	0	2	2	2	0	0	2	2	2	0	0
LLITGDRPPR	CBW18561_yfgE	9	13	9	4	0	9	10	9	1	0	9	13	9	4	0
LVDMAPDELRDIFAPLIDENAWSEEEQAIVK	CBW18403_Hypothetical_UPF0207_protein	8	8	8	0	0	8	8	8	0	0	8	8	8	0	0
AFVEYLNK	CBW19893_gyrB	9	10	9	0	1	9	9	9	0	0	9	10	9	0	1
STVGTITEIHDYLR	CBW20277_uvrA	9	10	9	1	0	9	10	9	1	0	9	10	9	1	0
KAAPCIIFIDEIDAVGR	CBW19364_ftsH	3	3	0	3	0	3	3	0	3	0	3	3	0	3	0
LCGSSMQALHDAAR	CBW20026_fadA	4	6	3	2	1	4	8	3	4	1	4	7	3	3	1
VPASLAALQR	CBW16759_ubiF	7	10	2	6	2	8	13	4	8	1	8	11	2	7	2
QYLYVPYR	CBW16196_imp	1	1	0	1	0	3	4	0	2	2	3	3	0	1	2
AAVLMEDQMQQLIGLLVREAGK	CBW17158_putA	1	1	1	0	0	0	0	0	0	0	1	1	1	0	0
QGLESQAEQDMK	CBW19118_dsbC	7	7	7	0	0	6	6	6	0	0	7	7	7	0	0
RSDIEIVAINDLLDAEYMAYMLK	CBW17321_gapA	9	21	9	6	6	0	0	0	0	0	9	9	9	0	0
LDVALWPLLSHQLHVK	CBW18193_asmA	8	10	8	2	0	8	11	8	3	0	8	11	8	3	0
TLSGIVHSYTDGLLTR	CBW18427_ubiX	9	16	9	7	0	9	17	9	8	0	9	18	9	8	1
TALAEAFNNGERETLPR	CBW17676_nifJ	0	0	0	0	0	4	5	0	3	2	2	3	0	1	2
QYQPFEYYGHPQAER	CBW17676_nifJ	2	2	0	1	1	3	3	0	1	2	3	3	0	1	2
IIGIDLGTTNSCVAIMDGTQAR	CBW16113_dnaK	9	13	9	4	0	9	14	9	5	0	9	14	9	5	0
TPAALITALNQQGYQLGLFSSDGFASPLYR	CBW18301_yejM	9	13	9	4	0	9	13	9	4	0	9	13	9	4	0
MILHTHALVGEVLAFR	CBW16893_ybiH	4	4	1	1	2	4	5	1	2	2	4	5	1	2	2
FIDAMLAIR	CBW19128_gcvP	4	5	4	1	0	4	7	4	1	2	4	7	4	2	1
TLPLVIPVLFYHGER	CCF76853_ydgA	9	9	9	0	0	9	9	9	0	0	9	9	9	0	0
ILNTASVIPVDGLCVR	CBW19600_asd	9	10	9	1	0	9	10	9	1	0	9	10	9	1	0
GGGDETFVQGR	CBW20517_yeeN	2	2	2	0	0	2	2	2	0	0	2	2	2	0	0
QVMIGWWLEQPPTSVGASLPR	CBW16589_ybaP	0	0	0	0	0	0	0	0	0	0	1	1	1	0	0
VYTAGEVFNVPGHSEFHLQVAEPASYLCR	CBW16486_yaiE	8	8	8	0	0	8	8	8	0	0	8	8	8	0	0
ELTLQPFNHWAFIPVNLILEGVSLLSKPVSLGLR	CBW19929_atpB	2	2	2	0	0	2	2	2	0	0	2	2	2	0	0
GIDQTMLATLR	CBW17233_tmk	7	11	6	5	0	7	13	7	5	1	7	13	7	5	1
LGGNTASAVPPR	CBW16919_moeA	9	18	5	7	6	9	19	5	8	6	9	19	5	8	6
VNADYVEAFTK	CBW19925_atpA	9	16	9	6	1	9	19	9	8	2	9	19	9	8	2
GTPEYNISLGER	CBW16829_pal	9	9	9	0	0	9	9	9	0	0	9	9	9	0	0
YHVSNYQPSPVVR	CBW19140_yggE	9	9	9	0	0	9	10	9	1	0	9	10	9	1	0
LQAGGFGFIISDWNMPNMDGLELLK	CBW17945_cheY	6	6	6	0	0	7	7	6	1	0	7	7	6	1	0
LAIIGNGMVGHR	CBW19536_nirB	3	4	2	2	0	3	4	2	2	0	3	4	2	2	0
NGHVYVALPPLYR	CBW19254_parE	9	14	9	5	0	9	15	9	6	0	9	16	9	6	1
AGDVIPQVVNVVLSERPEETRPIVFPTHCPVCGSDVER	CBW18492_lig	9	9	9	0	0	9	9	9	0	0	9	9	9	0	0
IGFAEANSWR	CBW19676_bcsC	1	1	1	0	0	1	1	1	0	0	1	1	1	0	0
QTGCAMLCAASVQEAQDFALIAHR	CBW17676_nifJ	1	1	0	1	0	1	1	0	1	0	2	2	0	2	0
TNPLLTSFSLPPFSAIKPEHVVPAVTK	CBW19653_prlC	9	11	9	2	0	9	11	9	2	0	9	11	9	2	0
LGVENDIALLNYLSSVTLSPTDKE	CBW18341_rcsB	9	17	9	8	0	9	18	9	8	1	9	18	9	8	1
SWHPTCNAAAFR	CBW17781_ychJ	2	2	1	1	0	3	3	1	2	0	2	2	1	1	0
YQDFMQPLVGTLYQLIEQAK	CBW17329_topB	9	10	9	1	0	9	10	9	1	0	9	10	9	1	0
EQIIFPEIDYDKVDR	CBW19490_rplE	9	15	9	5	1	9	15	9	5	1	9	15	9	5	1
VLTQGFGSGLVAVPDGVIQTR	CBW16867_ybhB	9	10	9	1	0	9	10	9	1	0	9	10	9	1	0
YFLDNVAGWILELDR	CBW20597_yjjK	6	8	6	2	0	6	6	6	0	0	6	8	6	2	0
EELLTTQEELQK	CBW19966_rho	2	2	0	2	0	2	2	0	2	0	2	2	0	2	0
AIGNPISTIVAELLDFFMEYHKDEK	CBW16749_rihA	8	8	8	0	0	8	8	8	0	0	8	8	8	0	0
MTNNAAAPLYSLR	CBW19978_rffM	1	1	1	0	0	1	1	1	0	0	1	1	1	0	0
EELLAIAPVFGQKPYFLSDEFSLVDCYLAPLLWR	CBW19410_sspA	7	8	7	1	0	7	7	7	0	0	7	7	7	0	0
PFIGDGLKPVQR	CBW19247_parC	2	2	0	2	0	1	1	0	1	0	2	2	0	2	0
PLGIGVLTTAEK	CBW17328_selD	7	8	6	2	0	6	7	5	2	0	7	8	6	2	0
ISYISTGGGAFLEFVEGK	CBW19144_pgk	9	21	9	9	3	9	19	9	9	1	9	20	9	9	2
NDMLVGGIRPHLYCLPILK	CBW17196_pyrC	9	10	9	1	0	9	11	9	2	0	9	12	9	3	0
VVGLEYR	CBW16697_ahpF	7	7	6	1	0	1	1	0	1	0	7	7	6	1	0
VSVGDKTETGALIMIFDSAEGAADAAPAK	CBW16256_aceF	8	8	8	0	0	8	8	8	0	0	8	9	8	1	0
LQLDYLDLYLMHWPVPAIDHYVDAWK	CBW19238_dkgA	9	9	9	0	0	9	9	9	0	0	9	9	9	0	0
DSVTLVHK	CBW17272_icdA	2	2	0	2	0	2	2	0	2	0	2	2	0	2	0
IGALDWTPAR	CBW18399_nuoA	4	5	1	3	1	4	5	1	3	1	4	5	1	3	1
YLPVSFYK	CBW18943_avrA	3	3	2	1	0	2	2	2	0	0	3	3	2	1	0
MSETLNVVTLLGSLR	CBW19908_yieF	9	12	9	3	0	9	12	9	3	0	9	12	9	3	0
FHRPVIAFAPAGDGTLK	CBW19117_recJ	9	9	9	0	0	9	9	9	0	0	9	9	9	0	0
VVVEELEHALAR	CBW18449_fabB	2	2	1	1	0	3	3	1	2	0	4	4	1	3	0
SAGSVLISAPR	CBW16242_yacF	9	12	9	3	0	9	12	9	3	0	9	12	9	3	0
HVADALAPQLATVVISANR	CBW20033_mobA	9	13	9	4	0	9	14	9	5	0	9	14	9	5	0
DGQDCERWNMLHPLETPR	CBW16255_aceE	9	9	9	0	0	9	9	9	0	0	9	10	9	1	0
YCTYCVVPYTR	CBW16758_miaB	9	19	9	8	2	9	20	9	8	3	9	21	9	8	4
ARLCTHTESGHYLMALDAGTGSVR	CBW20110_ydeV	0	0	0	0	0	0	0	0	0	0	1	1	1	0	0
LATQCGLAVAQR	CBW19536_nirB	7	10	3	7	0	8	12	3	8	1	8	12	3	8	1
EVLSNWQALLEK	CBW19225_methyl-accepting_chemotaxis_protein	9	17	6	8	3	9	17	6	8	3	9	17	6	8	3
AVMVATLSK	CBW20487_argI	1	1	1	0	0	1	1	1	0	0	1	1	1	0	0
VQALLEQLR	CBW19004_pcm	8	9	8	1	0	8	10	8	2	0	8	10	8	2	0
LLVDTLFEGK	CBW19830_hypothetical_NtrC-family_transcriptional_regulator	6	6	6	0	0	4	4	4	0	0	6	6	6	0	0
GNIMWENEFR	CBW16196_imp	1	1	0	1	0	1	1	0	1	0	2	2	0	1	1
TLYNGMQILSGQGK	CBW17126_sopB	9	10	9	1	0	9	10	9	1	0	9	10	9	1	0
GASQGVTLPPFAAFWQANR	CBW19703_bisC	7	9	2	5	2	8	10	2	5	3	8	10	2	5	3
FMVMVSSNNGQQHIAK	CBW16828_tolB	9	15	9	6	0	9	15	9	6	0	9	18	9	8	1
TLTQAHLWLTPLNDETR	CBW19414_yhcM	2	2	2	0	0	2	2	2	0	0	2	2	2	0	0
VAVIGGGNTAVEEALYLSNIASEVHLIHRR	CBW16992_trxB	1	1	1	0	0	1	1	1	0	0	1	1	1	0	0
YSPDYFNFGNVQHDK	CBW17183_mdoG	9	16	9	2	5	9	16	9	2	5	9	17	9	2	6
DGQVLASQVR	CBW18897_emrA	2	3	2	1	0	2	3	2	1	0	2	3	2	1	0
LRHEEAMTPETVVR	CBW19040_gudD	1	1	1	0	0	2	2	1	1	0	2	2	1	1	0
SICLNFGIAQDYQGQCNLR	CBW16767_glnS	2	2	0	2	0	0	0	0	0	0	2	2	0	2	0
EGISHEVCSLAGTLGLGK	CBW18539_tktB	1	1	1	0	0	0	0	0	0	0	1	1	1	0	0
ACTQASDVALFAYNSR	CBW16342_yaeQ	3	3	3	0	0	4	4	4	0	0	4	4	4	0	0
KVPTADLEDDRPSLPDEAALGVTYDNIDDYLEGK	CBW17341_nadE	9	9	9	0	0	9	9	9	0	0	9	9	9	0	0
SRVCQVTGK	CBW19788_rpmB	0	0	0	0	0	4	4	4	0	0	4	4	4	0	0
IQSQLVSSYSHSK	CBW20167_btuB	9	11	9	2	0	9	12	9	3	0	9	12	9	3	0
FMSACLK	CBW16479_psiF	0	0	0	0	0	1	1	1	0	0	1	1	1	0	0
HACGYALADK	CBW16796_fimB	0	0	0	0	0	1	1	1	0	0	1	1	1	0	0
LPGQAFWDSQGFQFEAFRPQVMDVDKPLPHIR	CBW17710_ycjX	9	9	9	0	0	9	9	9	0	0	9	9	9	0	0
VDALNQLLEARTQLANLQTYMDGK	CBW16369_sciH	0	0	0	0	0	0	0	0	0	0	1	1	1	0	0
NNSLTQEVQSAQHQR	CBW20126_yiiU	9	12	9	3	0	9	15	9	5	1	9	17	9	6	2
LVPHATMPYPVK	CBW16193_ksgA	9	17	9	8	0	9	18	9	8	1	9	18	9	8	1
IGDPTGALTR	CBW16696_ahpC	6	6	6	0	0	6	6	6	0	0	6	6	6	0	0
AIFPNPDHTLLPGMFVR	CBW16570_acrA	9	9	9	0	0	9	10	9	1	0	9	10	9	1	0
RVLALDMGALVAGAK	CBW18722_clpB	6	6	6	0	0	7	8	7	1	0	7	8	7	1	0
HVADEITVR	CBW17667_acpD	6	6	3	3	0	5	5	3	2	0	6	6	3	3	0
DIQVVSR	CBW17591_sfcA	5	5	5	0	0	5	6	5	1	0	5	6	5	1	0
PAHLTLQTVNLNDIITHSLNLVSQDAQSR	CBW20200_hydH	1	1	1	0	0	0	0	0	0	0	1	1	1	0	0
KFIIVHLLGTHIK	CBW20156_yijP	4	5	4	1	0	6	7	4	2	1	6	7	4	2	1
PIVEQTPLFK	CBW18585_hisS	5	6	0	3	3	5	6	0	3	3	7	8	0	4	4
KHGELAAVAPLPR	CBW16999_dmsB,CBW17522_hypothetical_anaerobic_dimethyl_sulfoxide_reductase	3	3	3	0	0	3	4	3	1	0	3	3	3	0	0
SDTLRPYK	CBW19461_yrdA	3	3	3	0	0	3	3	3	0	0	4	4	3	1	0
LGPTFAADIR	CBW20485_arginine_deiminase	4	5	4	1	0	4	6	4	2	0	4	5	4	1	0
LINATQQEELR	CBW17218_rne	2	2	2	0	0	3	3	3	0	0	3	3	3	0	0
TIFPDPLFIR	CBW16722_ybeF	9	10	9	1	0	9	10	9	1	0	9	10	9	1	0
ETIYVDSPSKLPPLNNIYELR	CBW18645_lepA	3	3	0	3	0	1	1	0	1	0	5	5	0	5	0
IAMLGIPPSDMSIDWTK	CBW19768_tdh	9	13	9	4	0	9	11	9	2	0	9	15	9	6	0
VAEEIEDIVGIDATDAVR	CBW18645_lepA	4	4	0	4	0	4	4	0	4	0	5	5	0	5	0
TFAISPGHMNQLR	CBW16584_gsk	9	9	9	0	0	9	9	9	0	0	9	9	9	0	0
DPNHKPELVFALTPFLAMNAFR	CBW17493_manA	2	2	2	0	0	2	2	2	0	0	2	2	2	0	0
IDITLPLTDIHR	CBW17491_add	4	7	4	3	0	4	7	4	3	0	4	7	4	3	0
VDDDLTLLSETLEEVLR	CBW18382_elaB	9	14	5	9	0	9	14	5	9	0	9	14	5	9	0
FEPMELTNDAVIK	CBW16236_ftsZ	1	1	1	0	0	1	1	1	0	0	1	1	1	0	0
THQFALQSVR	CBW19166_sprT	4	4	3	1	0	4	5	3	2	0	4	5	3	2	0
AGLNEIR	CBW19140_yggE	5	5	5	0	0	5	5	5	0	0	5	5	5	0	0
IALTTWR	CBW17150_scsC	2	2	2	0	0	2	2	2	0	0	2	2	2	0	0
YPYVEGLR	CBW19445_conserved_hypothetical_protein	3	3	2	1	0	7	8	4	4	0	7	9	4	4	1
FIFLEEGDIAEITR	CBW19919_glmS	9	10	0	9	1	5	5	0	5	0	9	10	0	9	1
QSNTLLIFINQIR	CBW18907_recA	8	11	8	2	1	8	12	8	2	2	8	12	8	2	2
IDNAAAVIALQWLQLHHQELK	CBW19258_nudF	9	12	9	2	1	9	11	9	1	1	9	11	9	1	1
NWPDHQPLPSTDQLEYLADR	CBW18956_sptP	8	8	0	6	2	8	12	0	8	4	8	10	0	6	4
VLAQDNTLTIQVGANDGETIDIDLK	CBW17983_fliC,CBW18855_fljB	9	13	9	4	0	9	12	9	3	0	9	15	9	6	0
LPGKPLVDINGK	CBW17021_kdsB	2	2	1	1	0	2	3	2	1	0	2	3	2	1	0
LTGFEVDFAEALAK	CBW17978_fliY	9	11	1	9	1	9	11	1	9	1	9	11	1	9	1
LEGGNDVSLK	CBW17408_pykF	7	9	6	3	0	7	9	6	3	0	7	9	6	3	0
EMLIADGIDPNELLNSMAAAK	CBW17777_hns	9	9	9	0	0	9	9	9	0	0	9	9	9	0	0
LSVNAQSGNTPQSLAAR	CBW17948_cheM	9	9	9	0	0	9	9	9	0	0	9	9	9	0	0
LREEFGVYAVASGR	CBW17031_aspC	2	2	0	2	0	7	9	0	7	2	6	8	0	4	4
FVMPGATLDDDEFRQLEEQVLEIESGAILVISGSLPPGVK	CBW17357_pfkB	2	2	2	0	0	2	2	2	0	0	2	2	2	0	0
LFTPAPAAQLLK	CBW17294_aadA	7	8	7	0	1	7	7	7	0	0	7	8	7	0	1
RGDALDHLLIFGPPGLGK	CBW17922_ruvB	9	11	9	0	2	9	17	9	4	4	9	14	9	1	4
FQVFGADAMR	CBW18449_fabB	9	9	9	0	0	9	9	9	0	0	9	9	9	0	0
TNIGHFR	CBW16261_acnB	3	3	3	0	0	2	2	2	0	0	3	3	3	0	0
AVTLVDELK	CBW17266_purB	3	4	0	3	1	6	7	0	6	1	6	7	0	6	1
KGLADTALK	CBW20181_rpoC	8	8	8	0	0	4	4	4	0	0	9	9	9	0	0
INVTQLAAAQSLATK	CBW17984_fliD	9	12	9	3	0	9	13	9	4	0	9	13	9	4	0
NLETLSQTHTVSR	CBW20166_trmA	9	16	9	6	1	9	17	9	7	1	9	17	9	7	1
GDEIAAVVLQVDAER	CBW17014_rpsA	9	20	2	9	9	9	20	2	9	9	9	20	2	9	9
ALNTLDYAVGNLGNHEFNYGLDYLHNALAGAK	CBW20422_cpdB	9	9	9	0	0	9	9	9	0	0	9	9	9	0	0
KAFDLPQVR	CBW17037_pncB	4	4	4	0	0	4	4	4	0	0	4	4	4	0	0
ISWDEATTLIADNLK	CBW18593_dimethyl_sulfoxide_reductase	1	1	1	0	0	0	0	0	0	0	1	1	1	0	0
FPAIIYGGSEAPIAIELDHDQVMNMQAK	CBW18297_rplY	9	10	9	1	0	9	9	9	0	0	9	9	9	0	0
ILILHADHEQNASTSTVR	CBW16810_gltA	9	9	9	0	0	9	9	9	0	0	9	9	9	0	0
LVSIDEKPNFR	CBW17454_ribE	9	11	9	2	0	9	11	9	2	0	9	12	9	3	0
RLSVRPAHLAR	CBW17764_yciI	9	9	9	0	0	9	9	9	0	0	9	9	9	0	0
KFNLPADR	CBW17677_ynaF	8	9	8	1	0	6	6	6	0	0	9	9	9	0	0
LLTNNPK	CBW17738_ribA	2	2	2	0	0	2	2	2	0	0	2	2	2	0	0
GEFLEVSEYNAR	CBW17097_rlmL	0	0	0	0	0	2	2	0	0	2	4	4	0	0	4
ELGEMDDAPDENEALK	CBW16545_lon	4	4	3	1	0	2	2	2	0	0	4	5	3	2	0
ETASIALDLSGDGLHLR	CBW17097_rlmL	3	3	0	3	0	4	4	0	4	0	4	4	0	4	0
LGFKDVLIRPK	CBW16244_guaC	5	5	5	0	0	6	6	5	1	0	5	6	5	1	0
ANADLDKQPDSVSSVLK	CBW17865_kdgR	9	10	9	1	0	9	12	9	3	0	9	13	9	3	1
FPLAGVHGAER	CBW17957_otsB	1	1	1	0	0	1	1	1	0	0	1	1	1	0	0
NVPYSTDSTVPAASAGELIAHALQMNK	CBW20259_plsB	9	16	6	9	1	9	16	6	9	1	9	16	6	9	1
HVFVENTPLPAISDMSIGHAMDFFTNLK	CBW20277_uvrA	9	12	9	3	0	9	11	9	2	0	9	12	9	3	0
TEVVSIGGK	CBW17983_fliC	9	10	9	1	0	9	10	9	1	0	9	10	9	1	0
LLAATPPLLR	CBW20579_yjjU	6	8	6	2	0	6	8	6	2	0	6	8	6	2	0
KLSFSGEVK	CBW16108_talB	9	9	9	0	0	9	9	9	0	0	9	9	9	0	0
ICEMLAR	CBW19803_spoU	1	1	1	0	0	1	1	1	0	0	1	1	1	0	0
VNYGVTLLPTFK	CBW20253_malE	7	9	7	1	1	8	10	7	1	2	8	10	7	1	2
IRLNHSATHLMHAALR	CBW18905_alaS	2	2	2	0	0	2	2	2	0	0	2	2	2	0	0
LQAHQADFVR	CBW18631_yfhB	9	9	6	2	1	9	9	6	2	1	9	9	6	2	1
WKPEILAGFTK	CBW20373_orn	9	17	9	8	0	9	16	9	7	0	9	19	9	8	2
VWLGFTR	CBW19064_ygdK	9	9	9	0	0	8	8	8	0	0	9	9	9	0	0
CKSEDELVER	CBW19272_rfaE	2	2	2	0	0	2	2	2	0	0	2	3	2	1	0
LAAGWLIDQCQLK	CBW20169_murB	9	13	9	4	0	9	17	9	8	0	9	17	9	8	0
LRPDVIVNAAAHTAVDK	CBW18169_rfbD	9	9	9	0	0	9	12	9	2	1	9	11	9	1	1
AILPILWSLFPHHR	CBW19212_gsp	3	4	2	2	0	3	4	2	2	0	3	5	2	2	1
DGHLIVNGK	CBW17321_gapA	8	15	8	6	1	8	17	8	7	2	8	17	8	7	2
GLAEYSSHFYGSDSDAR	CBW17097_rlmL	2	2	0	2	0	2	2	0	2	0	3	3	0	3	0
GYDQVTR	CBW17949_cheW	1	1	1	0	0	1	1	1	0	0	1	1	1	0	0
QLINTVHVDMLIVPLR	CBW19650_uspA	6	6	5	1	0	6	6	5	1	0	6	6	5	1	0
MKPQIYHVDAFTGDPFR	CBW17606_yddE	8	11	4	6	1	7	10	4	5	1	8	12	4	6	2
VVSGGTENHLFLLDLVDK	CBW18618_glyA	9	13	9	4	0	9	18	9	9	0	9	18	9	9	0
SADQTVTLGQYR	CBW16635_fimA	2	2	2	0	0	2	2	2	0	0	2	2	2	0	0
IDRIEIDSPHR	CBW19247_parC	9	9	9	0	0	9	11	9	2	0	9	11	9	2	0
RQAQLQAAIAR	CBW16490_sbcC	1	1	1	0	0	1	1	1	0	0	1	1	1	0	0
REFNVEANVGKPQVAYR	CBW19508_fusA	9	18	9	9	0	9	19	9	9	1	9	20	9	9	2
LAGLVGPGR	CBW18143_yeeZ	3	4	3	1	0	3	4	3	1	0	3	4	3	1	0
VGFHAGQHIR	CBW16991_cydD	9	15	9	6	0	9	15	9	6	0	9	15	9	6	0
SGSNWHATAELYK	CBW19429_yhcN	2	2	2	0	0	2	2	2	0	0	2	2	2	0	0
SLDMLESYLSDGTLK	CBW19742_yibF	6	7	1	6	0	7	8	1	7	0	8	9	1	8	0
FNAAGLEVR	CBW17031_aspC	1	1	0	1	0	3	3	0	3	0	3	3	0	3	0
VVEALMAR	CBW18548_dapE	9	9	9	0	0	9	9	9	0	0	9	9	9	0	0
IELLAEDFSDK	CBW19919_glmS	1	1	0	0	1	2	2	0	0	2	2	2	0	0	2
LQAGLAPALIAR	CBW20133_priA	9	9	9	0	0	9	9	9	0	0	9	9	9	0	0
NVLTLLQQGQLSIPQPQQR	CBW18442_div	9	11	9	2	0	9	11	9	2	0	9	11	9	2	0
MGLAMELIMLPLVQR	CBW19526_prkB	7	12	7	5	0	5	5	5	0	0	7	8	7	1	0
LGAVGCQVVQGGVHFQGDTR	CBW17097_rlmL	1	2	0	1	1	2	2	0	0	2	2	2	0	0	2
ILPELGDDK	CBW20245_pgi	9	11	9	2	0	9	12	9	2	1	9	12	9	2	1
INEALALTR	CCF76826_resA,CCF76782_rsdB	7	8	2	6	0	9	10	2	8	0	9	10	2	8	0
VIGHLANGNLEYK	CBW19924_atpG	9	13	9	4	0	9	12	9	3	0	9	14	9	5	0
ALPEFFTADR	CBW16452_mod	8	9	8	1	0	8	10	8	1	1	8	10	8	1	1
ASPVSLGVPSEAAPVGSQQQQVQEQR	CBW18705_rseA	1	1	1	0	0	1	1	1	0	0	1	1	1	0	0
LPGKPLVDINGKPMIVHVLER	CBW17021_kdsB	9	10	9	1	0	9	14	9	3	2	9	15	9	4	2
LQTIPAFQK	CBW20341_phoN	9	9	9	0	0	9	9	9	0	0	9	9	9	0	0
TYLEWAER	CBW17097_rlmL	1	1	0	1	0	0	0	0	0	0	2	2	0	2	0
LTNNNAQGEYYITDIIALAYQEGR	CBW19920_glmU	4	4	0	4	0	8	9	0	8	1	8	11	0	8	3
KPQDLFDEFAGK	CBW16816_sucA	9	15	9	6	0	9	12	9	3	0	9	15	9	6	0
HFDTEQANFLR	CBW16453_res	5	5	0	5	0	6	7	0	6	1	6	7	0	6	1
ELLMEIVNIAR	CBW18402_yfbQ	9	20	9	9	2	9	20	9	9	2	9	21	9	9	3
LAAETIDISLPGR	CBW17368_pheS	9	17	8	7	2	8	17	8	7	2	9	20	8	7	5
AVGAMASFYR	CBW17806_pth	9	11	9	2	0	9	11	9	2	0	9	11	9	2	0
AIQAIQPQMIVR	CBW16453_res	6	6	0	6	0	6	6	0	6	0	7	7	0	7	0
VDPAFTELR	CBW16453_res	5	6	1	5	0	5	5	0	5	0	5	5	0	5	0
TSLPHIR	CBW18987_mutS	9	10	9	1	0	9	11	9	2	0	9	12	9	3	0
TGMVLVGGEITTSAWVDIEEITR	CBW19164_metK	0	0	0	0	0	1	1	0	1	0	4	4	0	4	0
YWMTFNEINNQR	CBW19126_bglA	2	3	1	2	0	6	7	1	6	0	6	7	1	6	0
FGFPAQNIVHTESLALGSASFTPMQVAR	CBW19555_mrcA	8	11	7	2	2	8	15	8	4	3	8	12	7	2	3
GVQCELAMIGSK	CBW19924_atpG	4	4	0	4	0	4	6	2	4	0	4	4	0	4	0
EAAIVTDIAGTTR	CBW19901_thdF	5	7	2	4	1	6	8	2	5	1	6	8	2	5	1
PVHEAQSGVETAFR	CBW18475_hypothetical_decarboxylase	0	0	0	0	0	1	1	1	0	0	2	2	2	0	0
GDTAQGYHQSLIDITPQR	CBW19771_rfaF	8	10	3	7	0	9	12	3	9	0	9	11	3	8	0
VPMQQLLK	CBW18348_nrdA	9	12	9	3	0	9	12	9	3	0	9	12	9	3	0
SNEYANLVGGER	CBW17380_pps	3	3	2	1	0	3	3	2	1	0	3	3	2	1	0
RIEGDDRTELK	CBW17218_rne	4	4	4	0	0	3	3	3	0	0	4	4	4	0	0
DALFLADINK	CBW20513_hypothetical_ATPase	9	10	9	1	0	9	11	9	2	0	9	11	9	2	0
MVLTGGGALLR	CBW19442_mreB	4	5	2	3	0	4	5	2	3	0	4	5	2	3	0
LYTGEIPLFSHYQIESQIESAFQR	CBW17218_rne	9	14	9	5	0	9	16	9	6	1	9	16	9	6	1
AASVIGVEGVPALVEK	CBW19037_rumA	7	7	7	0	0	7	7	7	0	0	7	7	7	0	0
PAEQLILLVR	CBW19164_metK	4	4	0	4	0	4	4	0	4	0	4	4	0	4	0
HDYLPLDFQASTSVFDSTAR	CBW16453_res	2	2	0	2	0	4	4	0	4	0	4	4	0	4	0
MDHFMDWLAK	CBW17006_pflB	9	9	9	0	0	8	8	8	0	0	9	9	9	0	0
AFLGTDSAPHSR	CBW17196_pyrC	9	16	9	7	0	9	16	9	7	0	9	16	9	7	0
LLASHLQPASIK	CBW19550_comE	2	2	2	0	0	0	0	0	0	0	1	1	1	0	0
MVQAPIFHVNADDPEAVAFVTR	CBW16816_sucA	8	10	8	2	0	8	8	8	0	0	8	9	8	1	0
AESFTTTNR	CBW19948_yifE	6	6	6	0	0	6	6	6	0	0	6	6	6	0	0
IVMNDLPEGIR	CBW20249_yjbH	0	0	0	0	0	1	1	1	0	0	1	1	1	0	0
YTGGSTTPDFVYR	CBW16453_res	3	3	0	3	0	3	3	0	3	0	3	3	0	3	0
NQQALEVLKPHQEPTLYGADGQTSVSHR	CBW17204_flgN	9	9	9	0	0	9	9	9	0	0	9	9	9	0	0
QLDIQFFHVGMGFR	CBW17647_ydcG	1	1	1	0	0	0	0	0	0	0	3	3	0	3	0
YTSVSAFAPIVNPSR	CBW18267_yeiG	9	10	9	1	0	9	10	9	1	0	9	10	9	1	0
TVEIQIR	CBW19036_relA	0	0	0	0	0	2	2	0	1	1	2	2	0	1	1
SQVPTITQLLPLPASEDDDLKR	CBW19924_atpG	0	0	0	0	0	2	2	0	2	0	2	2	0	2	0
RIVDEVR	CBW18440_usg	1	1	1	0	0	1	1	1	0	0	1	1	1	0	0
ALPVGTLLVELVYVVEAQAPK	CBW16199_hepA	9	9	9	0	0	9	9	9	0	0	9	9	9	0	0
HVGVAPAEAASALGSFINAR	CBW20435_mpl	9	15	9	6	0	9	16	9	6	1	9	16	9	6	1
IAHWVGQGATISDRVAALIK	CBW18751_rps16	8	8	8	0	0	8	8	8	0	0	8	8	8	0	0
AASLAYQNAVTAVSADKPDSIPAAEK	CBW18584_yfgM	9	9	9	0	0	9	9	9	0	0	9	9	9	0	0
HFGVSNFTPAQFTLLQSR	CBW17467_ydhF	9	11	9	2	0	9	11	9	2	0	9	12	9	3	0
YMLQFER	CBW16453_res	1	1	0	1	0	1	1	0	1	0	2	2	0	1	1
VGLIAGSGGGSPK	CBW18449_fabB	9	12	9	3	0	9	12	9	3	0	9	12	9	3	0
LADAEFFFNTDRK	CBW19713_glyS	3	5	3	1	1	6	12	3	5	4	6	10	3	2	5
RNMINVALNNGTLQHPVK	CBW19485_rpsE	9	12	9	3	0	9	14	9	4	1	9	14	9	5	0
VLPMGALGDR	CBW17599_smvA	0	0	0	0	0	1	1	1	0	0	1	1	1	0	0
IVGLANPGAEYAATR	CBW17806_pth	2	2	1	1	0	2	2	1	1	0	2	2	1	1	0
IINIGNPDNEASIQELATLLLDSFDKHPLR	CBW18370_yfbG	9	10	9	1	0	9	10	9	1	0	9	10	9	1	0
DVIDAAHALR	CBW18278_fruK	9	14	7	7	0	9	14	7	7	0	9	14	7	7	0
QMQFFGAR	CBW17006_pflB,CBW19311_tdcE	9	13	9	4	0	9	14	9	5	0	9	14	9	5	0
NLSSVFGTLKK	CBW18811_bacteriophage_integrase	2	2	1	1	0	1	1	1	0	0	2	2	1	1	0
FENDWSGEIESNVLITGPNGCGK	CBW20511_hypothetical_ABC-type_sugar/spermidine/putrescine_transport_systems_atpase_component	1	1	1	0	0	1	1	1	0	0	1	1	1	0	0
DVETIVR	CBW16710_citE	0	0	0	0	0	9	9	9	0	0	7	7	7	0	0
NSVIGDDCEISPYSVVEDAHLEAACTIGPFAR	CBW19920_glmU	0	0	0	0	0	0	0	0	0	0	2	2	0	2	0
GMPGEVLQHFTR	CBW19349_deaD	9	14	9	5	0	9	15	9	6	0	9	16	9	6	1
YIVDSVTAK	CBW16453_res	2	2	0	2	0	2	2	0	2	0	2	2	0	2	0
TEEVWPEALLAQKPELR	CBW18331_napA	5	5	0	3	2	5	6	0	3	3	7	8	0	4	4
LRLENAAQSALRPVINLTGTVLHTNLGR	CBW19741_selA	3	3	3	0	0	3	3	3	0	0	3	3	3	0	0
KGIEVLLLSDRIDEWMMNYLTEFDGK	CBW16580_htpG	9	9	9	0	0	9	9	9	0	0	9	9	9	0	0
IEGGAWLVDTVK	CBW16285_panB	8	12	8	3	1	8	13	8	3	2	9	15	8	3	4
VYALAQLYNLPEDVLPR	CBW19377_yrbB	9	14	1	6	7	9	16	1	8	7	9	16	1	8	7
ELTTTAIWLR	CBW20521_hypothetical_inner_membrane_protein	9	13	4	8	1	9	14	5	8	1	9	13	5	7	1
TLQAIEDANVVLLVIDAR	CBW18582_engA	5	5	0	5	0	2	2	0	2	0	6	6	0	6	0
IALNEAHLVQTK	CBW17345_celC	6	9	5	4	0	6	9	5	4	0	6	9	5	4	0
ILLQCDNLCK	CBW17251_lolD	9	11	9	2	0	9	11	9	2	0	9	11	9	2	0
GRPIVNLLPLEANER	CBW18343_gyrA	9	9	9	0	0	9	9	9	0	0	9	9	9	0	0
YVEVHRPLSPEEEQNVQTMPYVLPAEFTAFR	CBW17405_ynhG	7	7	7	0	0	7	7	7	0	0	7	7	7	0	0
GSYTFGEVHTNSQK	CBW18956_sptP	7	7	7	0	0	7	9	7	1	1	7	8	7	0	1
LDEFITHTLGEAAR	CBW19048_ygdH	3	3	0	3	0	4	5	0	4	1	5	5	0	4	1
CGDIPSVPQR	CBW18370_yfbG	4	6	0	4	2	4	5	0	4	1	4	5	0	3	2
VMTGDSPLDMGPTEFK	CBW16492_phoB	2	2	2	0	0	2	2	2	0	0	2	2	2	0	0
AEYLDSPAIDEREQEVLVR	CBW16545_lon	4	4	2	0	2	2	2	2	0	0	3	3	2	0	1
KVIGIGSPR	CBW18394_nuoG	6	6	6	0	0	2	2	2	0	0	6	6	6	0	0
ITHIPTGIVTQCQNDR	CBW19116_prfB	9	14	9	4	1	9	16	9	6	1	9	18	9	7	2
TRLGANPVPLQLAIGAEEGFTGVVDLVK	CBW19508_fusA	3	3	3	0	0	3	3	3	0	0	3	3	3	0	0
IGEWQGEPVWLVLQHR	CBW20193_nudC	9	9	9	0	0	9	9	9	0	0	9	9	9	0	0
ISWADLFILAGNVALENSGFR	CBW20145_katG	3	3	3	0	0	2	2	2	0	0	3	3	3	0	0
ISGVFEYNESR	CBW16782_speF	4	4	0	4	0	3	3	0	3	0	4	4	0	4	0
DLLNIPSNYK	CBW17010_serC	9	18	9	7	2	9	17	9	7	1	9	18	9	7	2
LTEDLVPGVVTLTTLHK	CBW17942_flhAa	9	11	9	2	0	9	12	9	3	0	9	12	9	3	0
RGQVTELAR	CBW17795_kdsA	7	7	7	0	0	7	7	7	0	0	7	7	7	0	0
VHIISHPGNPKYPVEVK	CBW17169_ycdX	5	5	5	0	0	5	5	5	0	0	5	5	5	0	0
GTSVYFPSQVVPMLPEVLSNGLCSLNPQVDR	CBW20387_rnr	7	9	7	2	0	7	9	7	2	0	7	9	7	2	0
IYTLTLAPSLDSATITPQIYPEGK	CBW17357_pfkB	8	8	8	0	0	8	8	8	0	0	8	8	8	0	0
AEMALFAAQAK	CBW17504_pntA	8	10	8	2	0	8	10	8	2	0	8	10	8	2	0
QLEAESIHIIR	CBW19013_cysD	1	1	1	0	0	2	3	1	2	0	2	3	1	2	0
QHYPALPLELSVGNSQDVINAVLDFR	CBW18274_yeiE	5	5	1	4	0	6	6	1	5	0	6	6	1	5	0
GIPTGIHPEEGVSAAEVIMTVLHAGGK	CBW19893_gyrB	9	12	9	3	0	9	12	9	3	0	9	13	9	3	1
QSLGFSLVEGEVDFALPVK	CBW19973_rffC	0	0	0	0	0	0	0	0	0	0	1	1	1	0	0
LDEIDATGYGIPVFVATHDEGR	CBW16782_speF	3	3	0	3	0	4	4	0	4	0	4	4	0	4	0
LEYSDVK	CBW20366_frdA	0	0	0	0	0	0	0	0	0	0	3	3	0	2	1
WFDSQALMLR	CBW19358_argG	9	10	5	5	0	9	12	5	7	0	9	12	5	7	0
EGYFCLDSR	CBW16767_glnS	9	14	7	6	1	9	16	7	7	2	9	16	7	7	2
DVGDWLYAR	CBW17728_rnb	7	9	7	2	0	7	9	7	1	1	7	12	7	3	2
ANIEIYTKATCPFCHR	CBW19761_grxC	1	1	1	0	0	1	1	1	0	0	2	2	2	0	0
ADAGEIVASQR	CBW18370_yfbG	2	2	0	2	0	3	3	0	3	0	3	3	0	3	0
YLTEQGFQVR	CBW19564_ompR	9	14	9	5	0	9	14	9	5	0	9	14	9	5	0
AQGKYPVHLSGGQQQR	CBW18422_hisP	1	1	1	0	0	1	1	1	0	0	1	1	1	0	0
ALSHGVPLR	CBW20366_frdA	1	1	0	1	0	3	3	0	2	1	3	3	0	2	1
LWDAVTANHDK	CBW18877_ygaU	7	7	6	0	1	7	8	6	1	1	7	8	6	1	1
QNVNSIVIDLR	CBW17868_prc	1	1	0	1	0	2	2	0	1	1	3	3	0	3	0
DSLQHAPHIIVATPGR	CBW17681_dbpA	9	10	9	1	0	9	10	9	1	0	9	11	9	1	1
WDGLSQEVK	CBW18582_engA	0	0	0	0	0	0	0	0	0	0	3	3	0	2	1
NMWMDCVVNGIDAR	CBW16782_speF	2	2	0	2	0	2	2	0	2	0	2	2	0	2	0
NIVNVDESR	CBW16782_speF	2	2	0	2	0	0	0	0	0	0	2	2	0	2	0
HVAASKPEFVKPEDVSADVVEK	CBW16320_tsf	9	9	9	0	0	9	9	9	0	0	9	9	9	0	0
PLGFICIAPAMLPK	CBW19395_yhbL	3	3	3	0	0	2	2	2	0	0	4	4	4	0	0
LIQYPSQLLSLTISDIINK	CBW16262_HNH_endonuclease	9	9	9	0	0	9	9	9	0	0	9	9	9	0	0
LAQENPGIDVPVYGVPINTR	CBW18718_pssA	7	11	6	5	0	6	10	6	4	0	7	11	6	5	0
YAGYTLR	CBW16782_speF	1	1	0	1	0	2	2	0	2	0	2	2	0	2	0
GALDVGATAINEEMK	CBW18537_maeB	3	3	3	0	0	3	3	3	0	0	3	3	3	0	0
ANAVAAAAAAAGLSVPGVAR	CBW18331_napA	2	2	0	2	0	2	2	0	2	0	2	2	0	2	0
LSDWITHFSGK	CBW17483_rnfG	9	18	9	9	0	9	19	9	9	1	9	19	9	9	1
VVEALTPDEADTVLVK	CBW16685_entB	4	4	4	0	0	4	4	4	0	0	4	4	4	0	0
RLQLQQQQSDK	CBW19937_yieN	1	1	1	0	0	1	1	1	0	0	1	1	1	0	0
MTPIAVTLLTGFLGAGK	CBW20550_yjiA	9	9	9	0	0	9	9	9	0	0	9	9	9	0	0
MDGAILVVAATDGPMPQTR	CBW20173_tufB,CBW19507_tufA	4	6	4	2	0	0	0	0	0	0	3	3	3	0	0
SQALDILTYTNKK	CBW19497_rplV	5	5	5	0	0	5	5	5	0	0	5	5	5	0	0
GFFAFILDALR	CBW20158_argE	8	8	8	0	0	8	8	8	0	0	8	8	8	0	0
VGLHAVAQDR	CBW18331_napA	1	1	0	1	0	0	0	0	0	0	2	2	0	1	1
QQIIGLAEVR	CBW19355_infB	9	16	9	3	4	9	19	9	5	5	9	22	9	5	8
LYLIVDKENEK	CBW17527_speG	7	7	7	0	0	8	8	7	1	0	8	8	7	1	0
HIGMVDLPLLSAPSLQQQLVGHPSANMTLEQLER	CBW17395_ydiJ	1	1	1	0	0	0	0	0	0	0	1	1	1	0	0
AMFEETTLSLNDLVLPIFVEEELDDYK	CBW16467_hemB	4	4	4	0	0	4	4	4	0	0	4	4	4	0	0
MNNNLPIGSIAAAVDLLNK	CBW19464_yrdC	7	9	7	0	2	7	9	7	0	2	7	9	7	0	2
ENLEALLVALK	CBW20177_rplA	9	9	9	0	0	9	9	9	0	0	9	9	9	0	0
FHGDMLLTTPVISTLK	CBW19783_rfaQ	9	13	9	3	1	9	15	9	5	1	9	14	9	4	1
GETTLNLSLFLK	CBW17492_ydgA	9	13	0	8	5	9	14	0	9	5	9	14	0	9	5
VAATILFLQTR	CBW18318_narP	9	19	9	5	5	9	22	9	5	8	9	22	9	5	8
AGSSGLAISFCAPEEAQR	CBW17681_dbpA	1	1	1	0	0	1	1	1	0	0	1	1	1	0	0
EILGLREPK	CBW16273_hpt	9	14	9	5	0	9	13	9	4	0	9	13	9	4	0
FALAELLFLLTK	CBW17539_ydeJ	2	2	2	0	0	2	2	2	0	0	2	2	2	0	0
LYNIVPYGIDESGK	CBW18618_glyA	9	20	9	5	6	9	22	9	6	7	9	22	9	6	7
AGFLAAVAK	CBW16261_acnB	9	10	9	1	0	9	12	9	2	1	9	11	9	2	0
FNASGDGVAQLGR	CBW16861_ybhC	9	12	2	9	1	9	12	2	9	1	9	13	2	9	2
FGDLLADVK	CBW20512_type_II_restriction_enzyme	6	7	0	5	2	8	10	0	7	3	8	10	0	7	3
GLAHPLKPVVMLGNNGLTEGVLAEIEQALEHHELIK	CBW19366_yhbY	9	11	9	2	0	9	11	9	2	0	9	11	9	2	0
LIVAVNSDASTK	CBW19272_rfaE	4	5	0	3	2	6	9	0	6	3	6	9	0	6	3
FGVEDGSVAGLR	CBW16542_tig	9	17	9	6	2	9	20	9	7	4	9	20	9	7	4
LIAFSDLLEK	CBW19384_yrbI	9	9	9	0	0	9	9	9	0	0	9	9	9	0	0
ELSAEGFNFIGTGVSGGEEGALKGPSIMPGGQK	CBW18154_gnd	1	1	1	0	0	4	4	4	0	0	3	3	3	0	0
GNDPVREAIHAVFLYYAIR	CBW20211_metH	0	0	0	0	0	1	1	1	0	0	1	1	1	0	0
DIPQLILENNIFGLDIDDR	CBW20512_type_II_restriction_enzyme	5	5	0	2	3	6	7	0	2	5	6	7	0	2	5
LTTLGISADK	CBW20512_type_II_restriction_enzyme	6	6	0	5	1	6	6	0	5	1	7	7	0	6	1
WDEVGVDVVAEATGIFLTDETAR	CBW17321_gapA	9	23	9	9	5	9	22	9	9	4	9	25	9	9	7
RMYTNPLR	CBW18585_hisS	2	2	2	0	0	0	0	0	0	0	2	2	2	0	0
IAITAPPVDGQANSHLTK	CBW19176_yggU	6	7	2	5	0	8	9	2	7	0	8	9	2	7	0
QIGGDDQSDIALLQIQNPSK	CBW19416_degQ	4	4	4	0	0	4	4	4	0	0	4	4	4	0	0
LYWSAQPPVQSPLAR	CBW17647_ydcG	8	8	3	5	0	8	8	3	5	0	8	8	3	5	0
RDWQLQQLGITQWALR	CBW20574_holD	7	7	7	0	0	9	11	7	3	1	9	10	7	2	1
LVEPEWFK	CBW17772_oppA	4	4	0	4	0	1	1	0	1	0	6	6	0	6	0
LEFVLYR	CBW18968_spaO	9	15	4	7	4	6	9	4	4	1	8	13	4	5	4
RLHTVLER	CBW20129_hslU	9	9	9	0	0	9	9	9	0	0	9	9	9	0	0
EILGATATLEFR	CBW16502_secD	2	2	0	2	0	4	4	0	3	1	5	6	0	4	2
MISLIAALAVDR	CBW16190_folA	9	15	8	7	0	9	15	8	7	0	9	15	8	7	0
TLVAQLETVLATTDYK	CBW17870_yebR	9	17	9	8	0	9	17	9	8	0	9	17	9	8	0
GSFYLDLYAR	CBW19653_prlC	7	14	7	7	0	9	16	7	9	0	8	15	7	8	0
VLADLSQAEQELEQAFERWEYLEGLK	CBW17098_uup	1	1	0	0	1	1	1	0	0	1	3	4	0	1	3
GFVFDDTGR	CBW20512_type_II_restriction_enzyme	3	3	0	2	1	3	3	0	3	0	4	4	0	3	1
QHHPCLANAITEER	CBW16722_ybeF	1	1	1	0	0	1	1	1	0	0	1	1	1	0	0
ALTEFKR	CBW18622_cadA	2	2	0	2	0	3	3	0	3	0	4	4	0	4	0
GIEQLPALKAFDTVFSMGVLYHR	CBW17935_yecP	1	1	1	0	0	0	0	0	0	0	1	1	1	0	0
LLLDALR	CBW19177_yggV	9	9	9	0	0	7	7	7	0	0	6	6	6	0	0
EKPAGSQSLFR	CBW19725_yiaJ	1	1	1	0	0	1	1	1	0	0	1	1	1	0	0
LISLLGQK	CBW18404_yfbS	3	3	3	0	0	3	3	3	0	0	3	3	3	0	0
VTVMASGVPAGLGEPVFDR	CBW18455_aroC	5	6	2	4	0	5	6	2	4	0	5	6	2	4	0
DRLAEMGIILEDGPQGTTWR	CBW16629_cysS	1	1	0	1	0	2	2	0	1	1	3	3	0	1	2
EDEQILDIGDASAQQLAEILK	CBW19144_pgk	9	9	9	0	0	9	10	9	1	0	9	10	9	1	0
WQILLQHPSRIR	CBW20133_priA	0	0	0	0	0	0	0	0	0	0	1	1	1	0	0
VKDACLLPLLR	CBW20139_metL	2	2	2	0	0	6	6	4	0	2	5	5	4	0	1
LAAYPGSLPVNLAQLK	CBW19524_yheT	9	9	9	0	0	9	10	9	1	0	9	10	9	1	0
ALELLKPLLEDEKVR	CBW20038_polA	9	18	9	5	4	9	18	9	5	4	9	18	9	5	4
SDPSWFGFPITLK	CBW18163_rfbH	9	19	9	7	3	9	20	9	8	3	9	22	9	8	5
EIGELENK	CBW17715_pspA	1	1	1	0	0	1	1	1	0	0	1	1	1	0	0
LSQPGGAEDQR	CBW17027_mukB	3	3	3	0	0	3	3	3	0	0	3	3	3	0	0
RSPDITVGAIR	CBW18000_fliM	7	9	7	2	0	7	13	7	4	2	7	14	7	4	3
FADYDEAR	CBW16316_dapD	6	10	4	5	1	6	9	4	5	0	6	10	4	5	1
YYRVKYYFDLSK	CBW16404_sciZ	0	0	0	0	0	0	0	0	0	0	1	1	1	0	0
AITGIFFGSDTGNTENIAK	CBW16775_fldA	9	13	9	2	2	9	15	9	4	2	9	15	9	3	3
GFMEVETPMMQVIPGGASAR	CBW19115_lysS	9	13	9	4	0	9	16	9	7	0	9	16	9	7	0
FSVIELPWPGEK	CBW17937_yecM	8	9	5	4	0	8	9	5	4	0	8	9	5	4	0
NAIVFATNDR	CBW19677_yhjN	1	1	0	0	1	3	3	0	1	2	3	3	0	1	2
EMEFAVPGGSPVTAFLHMPK	CBW16415_frsA	9	15	9	5	1	0	0	0	0	0	9	12	9	2	1
VVWHNRPFEAIIQEVIAGSHDLVLK	CBW17687_ydaA	9	10	9	1	0	9	10	9	1	0	9	11	9	2	0
IISESGTAAGIR	CBW18905_alaS	8	8	8	0	0	8	8	8	0	0	8	8	8	0	0
NLPRPNVDR	CBW17097_rlmL	3	3	3	0	0	3	3	3	0	0	3	3	3	0	0
YFPNGVTR	CBW19139_iciA	0	0	0	0	0	0	0	0	0	0	1	1	1	0	0
ISNAHSQLLTQLQQQLSDNQSDIDSLR	CBW16830_ybgF	9	13	9	4	0	9	14	9	5	0	9	14	9	5	0
VLNTESATLMSQFNQR	CBW17537_dcp	1	1	1	0	0	1	1	1	0	0	1	1	1	0	0
DWAAADAAR	CBW16629_cysS	3	3	0	2	1	2	2	0	2	0	3	3	0	2	1
VMTSDILPRSGLHYSPMFDFEVR	CBW20009_metR	1	1	1	0	0	0	0	0	0	0	2	2	2	0	0
ATIPWDR	CBW17021_kdsB	8	8	8	0	0	8	8	8	0	0	8	9	8	1	0
GMAACQTLFAILDSEQEKDEGKR	CBW17017_msbA	3	3	3	0	0	3	3	3	0	0	3	3	3	0	0
LRGEPSEGMLCSFSELGISDDHSGIIELPADAPLGTDIR	CBW17369_pheT	5	5	5	0	0	5	5	5	0	0	5	5	5	0	0
TGHALLHTLYQQNLK	CBW16814_sdhA	9	9	9	0	0	9	9	9	0	0	9	9	9	0	0
GLLDYAMLQR	CBW16292_hrpB	2	2	1	0	1	2	3	1	2	0	3	3	1	1	1
ITQVAFDK	CBW19635_zntA	4	4	4	0	0	4	4	4	0	0	4	4	4	0	0
IQTVVSR	CBW20122_fpr	6	6	5	1	0	7	7	5	2	0	7	7	5	2	0
EILDLFGDNVFDTPKPTALLK	CBW16452_mod	9	11	9	2	0	9	11	9	2	0	9	11	9	2	0
NAVVSLR	CBW18975_invG	3	3	0	3	0	3	3	0	3	0	3	3	0	3	0
VTDAEIAEVLAR	CBW18722_clpB	9	11	9	2	0	9	11	9	2	0	9	11	9	2	0
VPHPAYGNAR	CBW19241_ygiR	3	3	3	0	0	5	5	3	2	0	4	4	3	1	0
LVQSVSLLK	CBW19806_gltS	8	8	8	0	0	8	9	8	1	0	8	9	8	1	0
ILAATQQALKDLMGNSNELR	CBW19566_yhgF	3	3	3	0	0	4	4	3	1	0	4	4	3	1	0
GGSDYTAALLAEALHAAR	CBW20244_lysC	9	11	9	2	0	9	11	9	2	0	9	11	9	2	0
RAFDLNLR	CBW18622_cadA	1	1	0	1	0	2	2	0	2	0	2	2	0	2	0
PIAYWIDLLSLLSFR	CBW20512_type_II_restriction_enzyme	0	0	0	0	0	0	0	0	0	0	2	2	0	2	0
TIDGGLAVK	CBW17983_fliC	2	3	0	2	1	2	2	0	2	0	2	2	0	2	0
SYLNALGDALK	CBW17908_yebE	5	5	4	0	1	5	6	4	0	2	5	6	4	0	2
LLASPSTCVQFKPHCANFTLDTIAPGWR	CBW19256_cpdA	9	9	9	0	0	9	9	9	0	0	9	9	9	0	0
LTGEPYASK	CBW18723_yfiH	1	1	1	0	0	1	1	1	0	0	1	1	1	0	0
GHAGHPENERCDELAR	CBW16360_rnhA	9	9	9	0	0	9	9	9	0	0	9	9	9	0	0
THEPRPLR	CCF76911_sulII	8	8	8	0	0	8	8	8	0	0	8	8	8	0	0
LCDRDIEAWLDEGR	CBW18194_dcd	1	1	0	1	0	1	1	0	1	0	2	2	1	1	0
FYLMPQNVHFDHAAAMFNLR	CBW18380_menD	1	1	1	0	0	0	0	0	0	0	1	1	1	0	0
WLINDVSSQVSSVR	CBW19288_aer	6	7	6	1	0	6	7	6	1	0	6	7	6	1	0
VLTPTILR	CBW19143_fba	0	0	0	0	0	2	2	0	2	0	2	2	0	2	0
AVDLLCSVACDSVTYR	CBW18599_pepB	9	14	0	9	5	9	14	1	9	4	9	14	0	9	5
GFNIDNSGK	CBW16860_ybhE	5	5	5	0	0	5	5	5	0	0	5	5	5	0	0
SAIESQANFLLELIK	CBW18830_hypothetical_ATPase	9	12	9	3	0	9	15	9	4	2	9	16	9	4	3
GNAFTLVLR	CBW19006_truD	7	8	1	7	0	8	10	3	7	0	8	11	5	6	0
SLSLWQQCLAR	CBW19896_dnaA	9	11	0	9	2	9	11	0	9	2	9	11	0	9	2
WYEGRPVMIAR	CBW19070_recD	2	2	2	0	0	0	0	0	0	0	2	2	2	0	0
TNIDLQTR	CBW19448_accC	9	16	7	9	0	9	17	7	9	1	9	17	7	9	1
AGGVFTDEAIDAYIALR	CBW20044_glnA	3	4	0	3	1	3	4	0	3	1	6	8	0	6	2
KDIDTLISNNALWSK	CBW16274_yadF	1	1	1	0	0	1	1	1	0	0	2	2	1	0	1
GPMGLEALTTYK	CBW16419_proA	9	11	8	3	0	9	13	8	4	1	9	13	8	4	1
ELTGTDALDLPADFSTVESLR	CBW16879_moaD	5	5	5	0	0	6	6	5	1	0	6	6	5	1	0
FRQDLYYR	CBW20201_hydG	4	4	4	0	0	4	4	4	0	0	4	4	4	0	0
YVGAVEFAR	CBW20341_phoN	5	5	5	0	0	5	5	5	0	0	5	5	5	0	0
ESCGWCTPCR	CBW18395_nuoF	5	5	0	5	0	7	8	0	7	1	7	8	0	7	1
SGWDNVPAPAEPTYR	CBW19896_dnaA	2	2	0	2	0	5	5	0	5	0	7	7	0	7	0
TQETLEHALLNTIAVFIDSCQR	CBW16763_nagC	9	17	9	8	0	9	18	9	9	0	9	18	9	9	0
VLVVEDNALLR	CBW17265_phoP	9	25	9	9	7	9	19	2	9	8	9	26	9	9	8
GGSIVVEVENGK	CBW17564_hypothetical_secreted_hydrolase	0	0	0	0	0	1	1	1	0	0	1	1	1	0	0
MLIITGPNMGGK	CBW18987_mutS	9	9	9	0	0	0	0	0	0	0	9	9	9	0	0
QWVNMQDDYHCIYCIVDQHAITVR	CBW19543_trpS	1	1	1	0	0	1	1	1	0	0	1	1	1	0	0
RSTIFPNMIGLTIAVHNGR	CBW19498_rpsS	9	24	9	9	6	9	25	9	9	7	9	26	9	9	8
DDLPVVIDFWAPWCGPCR	CBW18715_trxC	7	9	7	2	0	7	9	7	2	0	7	9	7	2	0
IFDLVEK	CBW16334_dnaE	5	5	0	5	0	5	5	0	5	0	6	6	0	6	0
QFWQQAR	CBW16695_dsbG	5	8	2	5	1	4	5	2	3	0	5	8	2	5	1
EWGRPIVKDPEVTAR	CBW20023_yigC	4	5	0	3	2	2	2	0	2	0	6	6	0	4	2
VNILQPGPGVGGHCIAVDPWFIVAQNPQQAR	CBW19970_rffD	9	15	7	8	0	9	14	7	7	0	9	15	7	8	0
ESDSTYYGR	CBW18370_yfbG	2	2	2	0	0	2	2	2	0	0	2	2	2	0	0
AAHDFTHELLTTLEIDDPAMVAR	CBW20345_yjdC	9	9	9	0	0	9	9	9	0	0	9	10	9	1	0
NIEQLPDAISR	CBW18159_rfbU	3	3	2	0	1	7	8	2	2	4	7	7	2	1	4
LAFLFPDEEER	CBW16334_dnaE	6	6	0	6	0	6	6	0	6	0	6	6	0	6	0
TLGYVAQEGESEK	CBW17865_kdgR	1	1	1	0	0	1	1	1	0	0	1	1	1	0	0
FIKPAELLSWVDETVLKEQHITGLHYNPITNTFK	CBW18347_ubiG	6	6	6	0	0	6	6	6	0	0	6	6	6	0	0
APVAESFIWR	CBW17022_conserved_hypothetical_protein	5	5	4	1	0	6	7	6	1	0	6	7	6	1	0
WGFAVVENSLWQGVPNYLR	CBW20157_ppc	9	12	9	3	0	9	13	9	4	0	9	13	9	4	0
EGWPGIKPEILGGFQQQLSDDFQR	CBW19571_bioH	8	10	6	4	0	8	8	6	2	0	8	10	6	4	0
SLCAFGGLDAVTHALEAYVSVLASEFSDGQALQALK	CBW17775_adh	9	10	9	1	0	9	9	9	0	0	9	9	9	0	0
DLMSFSGHK	CBW18606_iscS	2	2	0	1	1	4	4	0	3	1	5	5	0	3	2
EVNGLPLAYLDSAASAQKPNQVIDAESAFYR	CBW17403_sufS	5	5	1	4	0	7	7	1	6	0	7	7	1	6	0
QFLTLDGTFGNPASR	CBW18606_iscS	4	4	0	1	3	4	4	0	1	3	4	4	0	1	3
HDASDFENHTEDKR	CBW19213_yghU	2	2	2	0	0	2	2	2	0	0	2	2	2	0	0
ATAENSWGFDWLPK	CBW20074_fdoG	5	5	5	0	0	7	7	5	2	0	7	7	5	2	0
RDGNIIIHVANGTTHIGPAR	CBW16528_apbA	1	1	1	0	0	2	2	2	0	0	2	2	2	0	0
ELAAFSQFASDLDDATRK	CBW19925_atpA	9	15	9	6	0	9	15	9	6	0	9	16	9	6	1
FGIDALR	CBW19599_glgB	1	1	1	0	0	7	7	7	0	0	2	2	2	0	0
NEPSGALHGLMR	CBW17364_thrS	9	11	9	2	0	9	11	9	2	0	9	11	9	2	0
AVVNKPAVLLADEPTGNLDDALSEGILR	CBW19629_ftsE	9	12	9	3	0	9	12	9	3	0	9	13	9	4	0
GITDILVVDNLK	CBW19770_rfaD	3	3	0	2	1	4	4	0	2	2	4	4	0	2	2
SFIADFTHFK	CBW18221_conserved_hypothetical_protein	1	1	1	0	0	1	1	1	0	0	1	1	1	0	0
DGLDGFITITGGK	CBW18355_glpA	2	2	0	1	1	3	3	0	1	2	4	4	0	1	3
YWQADLAR	CBW19672_yhjJ	1	1	0	1	0	3	3	0	1	2	3	3	0	1	2
LLTAEDNPEVR	CBW19978_rffM	2	2	1	1	0	2	2	1	1	0	2	2	1	1	0
LFGQAIQTAGTVK	CBW20577_prfC	2	2	0	2	0	3	4	1	3	0	3	3	0	3	0
IINEVNGISR	CBW18573_guaA	8	15	8	7	0	7	11	7	4	0	7	14	7	7	0
AIINDILAGMLDAGQVR	CBW16226_murE	9	9	9	0	0	9	9	9	0	0	9	9	9	0	0
HGEVLQLRPK	CBW19082_mutH	9	11	9	2	0	9	11	9	2	0	9	11	9	2	0
QVVPDYEHLKDAYELLWEMPNNDGYLQLVGIMQK	CBW18348_nrdA	8	8	8	0	0	0	0	0	0	0	8	8	8	0	0
SGDEVVDQVVRPTGLLDPIIEVRPVATQVDDLLSEIR	CBW16873_uvrB	7	7	7	0	0	7	7	7	0	0	7	7	7	0	0
NLNLAMVNPVFSR	CBW20429_ytfN	9	10	8	2	0	9	10	8	2	0	9	10	8	2	0
GLAISLTDR	CBW16334_dnaE	0	0	0	0	0	0	0	0	0	0	2	3	0	1	2
VTQQNASLVEESAAAAAALEEQASR	CBW20553_tsr	1	1	0	1	0	5	5	0	5	0	2	2	0	2	0
FFDAELDEESIRPI	CBW16577_dnaX	2	2	0	2	0	2	2	0	2	0	2	2	0	2	0
SPYLQEVAK	CBW20577_prfC	1	1	0	0	1	2	2	0	1	1	2	2	0	1	1
FLPAAMR	CBW19892_hypothetical_LysR-family_transcriptioanl_regulator	0	0	0	0	0	2	2	2	0	0	2	2	2	0	0
GITFDSGGYSIK	CBW18599_pepB	1	1	0	1	0	2	2	0	2	0	2	2	0	2	0
LINKEDAVVVDLR	CBW19762_yibN	7	8	7	1	0	7	8	7	1	0	7	9	7	2	0
FGWGLTVAIEPPELETR	CBW19896_dnaA	0	0	0	0	0	2	2	0	2	0	2	2	0	2	0
EALHVTQAANAVGLLWDENLHLWQR	CBW17873_yebU	8	8	8	0	0	8	8	8	0	0	8	8	8	0	0
FLTGYDLR	CBW17395_ydiJ	2	2	2	0	0	2	2	2	0	0	2	3	2	0	1
TAIAPVITIDGPSGAGK	CBW17013_cmk	9	14	8	6	0	9	15	8	7	0	9	15	8	7	0
ELQVNHVR	CBW20017_aarF	1	1	0	1	0	1	1	0	1	0	2	2	0	1	1
VVEVIPGKPYVGLELPNKK	CBW16994_ftsK	8	8	8	0	0	8	9	8	1	0	8	9	8	1	0
FGSWPEVMK	CBW18509_cysP	2	4	1	2	1	3	4	1	1	2	3	4	1	1	2
EYLEELLNSINNQEK	CBW18160_rfbV	8	10	6	4	0	8	10	6	4	0	8	11	6	4	1
GDLGVEIGDPELVGIQK	CBW17916_pykA	1	1	0	1	0	2	2	0	1	1	2	2	0	1	1
DSTMIIISHDR	CBW16911_ybiT	2	3	1	2	0	3	4	1	3	0	2	2	0	2	0
NSAISSSIFCEK	CBW18977_invH	2	2	2	0	0	2	2	2	0	0	2	2	2	0	0
LNSAVFPSAQGGPLMHVIAGK	CBW18618_glyA	9	9	9	0	0	9	10	9	1	0	9	11	9	2	0
EHLQMPEQR	CBW16815_sdhB	8	8	8	0	0	8	8	8	0	0	8	8	8	0	0
SYQVLAR	CBW16577_dnaX	1	1	0	1	0	0	0	0	0	0	2	2	0	2	0
KELQADADAYGDDRR	CBW19247_parC	0	0	0	0	0	0	0	0	0	0	1	1	1	0	0
MFTINAEVRK	CBW18297_rplY	9	10	9	1	0	9	10	9	1	0	9	10	9	1	0
FKAPGVLHIVGR	CBW16339_mesJ	8	8	8	0	0	9	9	8	1	0	9	9	8	1	0
GLLDNVTR	CBW17850_sdaA	9	9	9	0	0	9	11	9	1	1	9	11	9	1	1
LDHLIIGR	CBW19789_radC	7	9	7	2	0	9	9	9	0	0	9	9	9	0	0
IHGFYSVSPASLIYAQVPGAISK	CBW18983_salmonella_pathogenicity_island_1_protein	7	8	7	1	0	7	8	7	1	0	7	8	7	1	0
VALAGAQDYYGVVPDLTCLGK	CBW16305_hemL	9	10	9	1	0	9	10	9	1	0	9	10	9	1	0
YPQQASLNLLR	CBW17684_ydaL	8	14	8	6	0	8	17	8	7	2	8	17	8	7	2
VPLISGAAIR	CBW16918_moeB	9	11	9	2	0	9	11	9	2	0	9	11	9	2	0
SQAMVDGNAYELLLDLFETK	CBW19997_corA	9	9	9	0	0	9	9	9	0	0	9	9	9	0	0
VLGHPYGFVDR	CBW16334_dnaE	2	2	0	2	0	2	2	0	2	0	2	2	0	2	0
AVLDMPR	CBW19469_fmt	1	1	1	0	0	1	1	1	0	0	1	1	1	0	0
AGYHCVPQEEINQILLR	CBW19539_cysG	6	6	6	0	0	7	7	6	1	0	7	7	6	1	0
IANANFTGR	CBW19896_dnaA	2	2	0	2	0	2	2	0	2	0	2	2	0	2	0
SPQMRIDYLTR	CBW17967_hypothetical_exported_protein	0	0	0	0	0	0	0	0	0	0	1	1	1	0	0
IDLPAADPER	CBW18645_lepA	7	9	6	3	0	7	9	6	3	0	8	10	6	3	1
EDGIYVSMEGKK	CBW16257_lpdA	3	3	3	0	0	3	3	3	0	0	3	3	3	0	0
LGGGHGGHNGLKDIISK	CBW17806_pth	6	6	6	0	0	6	6	6	0	0	6	6	6	0	0
FQQAPGAHNSLGR	CBW17028_ycbB	9	10	9	1	0	9	10	9	1	0	9	10	9	1	0
VAGDDLLLDIIQRCVLPSLQTALQR	CBW17619_srfB	9	9	9	0	0	7	7	7	0	0	9	9	9	0	0
TPLDLQLR	CBW20356_yjeK	9	14	7	7	0	9	15	7	8	0	9	15	7	8	0
DNPPQDLIDLNPNQSVPTLVDR	CBW19410_sspA	9	12	9	3	0	9	12	9	3	0	9	12	9	3	0
ANINIVAIAQGSSER	CBW16103_thrA	1	1	0	1	0	1	1	0	1	0	2	2	0	2	0
SPVVDISFPEIEK	CBW16758_miaB	9	15	7	7	1	9	16	7	7	2	9	16	7	7	2
RLLYVALTR	CBW17111_helD	4	4	4	0	0	6	6	6	0	0	6	6	6	0	0
IANELLSR	CBW17455_cfa	5	6	3	3	0	5	7	3	3	1	6	8	3	4	1
LANNALR	CBW19296_ygjU	2	2	2	0	0	2	2	2	0	0	2	2	2	0	0
TGVVFCQYPEGVR	CBW19743_mtlA	9	14	9	3	2	9	14	9	3	2	9	15	9	3	3
GLANRDEVVAAIFSYLNMLR	CBW19072_ptr	9	9	9	0	0	9	9	9	0	0	9	9	9	0	0
SPAGAIQFEAVDAPDIIPDPFDPSKK	CBW20145_katG	1	1	0	1	0	2	2	0	2	0	2	2	0	2	0
AAVAAAIAR	CBW17485_rnfC	6	8	6	2	0	6	8	6	2	0	6	8	6	2	0
VGAAPLTAFNQIR	CBW18492_lig	9	9	0	9	0	9	10	1	9	0	9	9	0	9	0
GNGEWICRPLNNPQK	CBW17647_ydcG	0	0	0	0	0	1	1	1	0	0	1	1	1	0	0
GQSHLAPINYVR	CBW18987_mutS	9	13	9	4	0	9	13	9	4	0	9	13	9	4	0
ELVNVFR	CBW19287_methyl-accepting_chemotaxis_protein_II	9	11	9	2	0	9	12	9	3	0	9	13	9	4	0
DGFVLGDGAGMLVLEEYEHAK	CBW17230_fabF	9	10	9	1	0	9	10	9	1	0	9	10	9	1	0
VIISGLLK	CBW17572_hypothetical_isomerase	7	7	7	0	0	7	8	7	1	0	7	8	7	1	0
HLVTQADALPGR	CBW20427_msrA	9	10	9	1	0	9	10	9	1	0	9	10	9	1	0
AFDQIDNAPEEK	CBW19507_tufA,CBW20173_tufB	9	11	9	2	0	9	10	9	1	0	9	11	9	2	0
QAGVPVLIDPK	CBW19272_rfaE	9	10	9	1	0	9	10	9	1	0	9	11	9	1	1
FKDPDASQPEIMLYVAGK	CBW18141_yeeF	7	8	7	0	1	9	13	7	2	4	9	13	7	2	4
FNLAHDEVLGFIHGK	CBW18405_yfbT	9	9	9	0	0	9	9	9	0	0	9	9	9	0	0
VGSDVLLCPLYGALSLEAQR	CBW16292_hrpB	8	10	2	8	0	6	6	0	6	0	8	8	0	8	0
EVANFVTK	CBW19889_yidA	6	10	5	4	1	8	13	5	4	4	7	11	5	3	3
ISLVVPVFNEEDAIPIFYK	CBW20228_gtrBb	1	1	1	0	0	1	1	1	0	0	1	1	1	0	0
GTLTDLLK	CBW18722_clpB	9	9	9	0	0	9	9	9	0	0	9	9	9	0	0
TKDNEWAVYTHDSSDPAATAPTTASTTLK	CBW17210_flgE	2	2	2	0	0	2	2	2	0	0	2	2	2	0	0
GIWSDGSPLFMEIEPR	CBW16507_tsx	9	9	9	0	0	9	10	9	1	0	9	10	9	1	0
MTGGGFGGCVVALIPEDLVPAVR	CBW16849_galK	9	10	9	1	0	9	10	9	1	0	9	10	9	1	0
TLPIPNHYGVDDFPVIIQDK	CBW19245_sufI	9	9	9	0	0	9	9	9	0	0	9	9	9	0	0
FVFYGLPDSSR	CBW19720_xylR	8	9	2	5	2	8	9	2	5	2	8	9	2	5	2
TPMAESIAR	CBW18510_ucpA	2	2	2	0	0	2	2	2	0	0	3	3	3	0	0
KDGLDSYR	CBW17116_yccW	5	5	5	0	0	5	5	5	0	0	5	5	5	0	0
LGLEPQMLNAVAEILITASYR	CBW17620_srfC	5	5	0	5	0	1	1	0	1	0	8	8	0	7	1
LEALHER	CBW17799_prfA	4	4	2	2	0	4	4	2	2	0	4	4	2	2	0
LMSLQQGAISAYDLLDLLR	CBW20264_zur	9	11	9	2	0	9	11	9	2	0	9	12	9	2	1
PGVSVITPNPK	CBW20101_sbp	1	1	1	0	0	1	1	1	0	0	1	1	1	0	0
LPDAPTIVSEGR	CBW16292_hrpB	7	7	0	7	0	7	7	0	7	0	7	7	0	7	0
DILEVICK	CBW17839_minE	9	9	9	0	0	7	7	7	0	0	9	9	9	0	0
NIVNDPAVVFDDIVTNEQIQKR	CBW18349_nrdB	6	8	0	3	5	3	3	0	1	2	5	7	0	3	4
EDGVFCGK	CBW16248_nadC	1	1	1	0	0	1	1	1	0	0	1	1	1	0	0
DVIADAFLQQILLR	CBW17272_icdA	9	21	9	9	3	9	18	9	9	0	9	19	9	9	1
LMVEQILTDLQK	CBW16851_galE	9	10	9	1	0	9	10	9	1	0	9	10	9	1	0
MKTPLITR	CBW19565_greB	8	9	6	3	0	8	10	6	4	0	8	10	6	4	0
FSHEAGAMLDNTR	CBW19225_methyl-accepting_chemotaxis_protein	8	8	8	0	0	8	8	8	0	0	8	8	8	0	0
DGVVYLPCIKPEPR	CBW20162_oxyR	9	12	5	7	0	9	12	5	7	0	9	12	5	7	0
EEQVCGLFNDAIDLFADEPTR	CBW17620_srfC	6	6	0	6	0	4	4	0	4	0	6	6	0	6	0
DKPSLIICR	CBW18539_tktB	4	5	4	1	0	5	5	4	1	0	7	8	4	3	1
EAHVMSLATSIGR	CBW19398_gltB	8	11	8	3	0	9	14	9	5	0	9	14	9	5	0
LEQFLTQIK	CBW17795_kdsA	9	19	9	8	2	9	19	9	7	3	9	18	9	5	4
VQDQNQIPELNVYQCGTYQMHSLSEAQDIAR	CBW18900_luxS	9	13	9	4	0	9	13	9	4	0	9	13	9	4	0
QGADAALALGHR	CBW16606_ybbB	2	2	1	1	0	2	3	2	1	0	2	2	1	1	0
TVLGDELR	CBW17868_prc	6	9	4	5	0	6	6	2	2	2	8	10	2	5	3
DNIFGSIEEDAQR	CBW16287_pcnB	4	4	0	4	0	6	6	0	6	0	6	6	0	6	0
INQWIDELR	CBW20513_hypothetical_ATPase	8	13	6	7	0	8	9	6	3	0	9	14	6	7	1
TELEELGFEALYPNR	CBW19802_spoT	4	5	2	3	0	4	5	2	3	0	5	6	2	3	1
KNFTQALLAR	CBW19082_mutH	0	0	0	0	0	3	3	1	2	0	2	3	1	0	2
IESFFGELGFTVATGPEIEDDYHNFDALNIPGHHPAR	CBW17368_pheS	6	6	6	0	0	6	6	6	0	0	6	6	6	0	0
RVAVGLEQNR	CBW20595_radA	1	1	1	0	0	1	1	1	0	0	1	1	1	0	0
GISAQDISVVYNPVSIK	CBW19779_rfaB	7	10	4	5	1	7	10	4	5	1	7	10	4	5	1
RIIQVHVR	CBW16755_ybeX	6	6	6	0	0	6	6	6	0	0	6	6	6	0	0
AGDPPSIPLSR	CBW19932_gidA	6	7	5	0	2	6	8	5	1	2	6	8	5	1	2
LVGAPPGYVGYEEGGYLTEAVR	CBW18722_clpB	9	15	4	9	2	9	14	4	9	1	9	16	4	9	3
IVEIDVAPPK	CBW17652_adhC	9	9	9	0	0	9	9	9	0	0	9	9	9	0	0
LGFEVDHER	CBW18408_ackA	6	6	0	6	0	6	7	1	6	0	6	6	0	6	0
LSAPLLITGDTGTGK	CBW17708_tyrR	6	6	0	6	0	5	5	0	5	0	6	6	0	6	0
NENGSLLLFLPGVGEIQR	CBW16292_hrpB	2	2	0	2	0	4	4	0	4	0	5	5	0	5	0
APWFHHQEGK	CBW18353_glpQ	9	9	9	0	0	9	10	9	1	0	9	10	9	1	0
LLLAQGR	CBW17850_sdaA	6	7	1	6	0	9	20	9	9	2	9	18	9	7	2
ELLDSVSQTLASR	CBW19441_mreC	5	7	1	4	2	4	5	1	2	2	5	6	1	3	2
TVVVNLR	CBW18349_nrdB	3	3	0	3	0	4	4	0	4	0	3	3	0	3	0
EVPALMAGGHLDPEK	CBW17079_sodCa	9	9	9	0	0	9	11	9	2	0	9	11	9	2	0
VQVYPIGIGLQGLETPVMDTR	CBW17405_ynhG	4	4	4	0	0	4	4	4	0	0	4	4	4	0	0
IPLFFAYDVVHGQR	CBW18240_bglX	9	18	9	8	1	9	18	9	8	1	9	18	9	8	1
VNTLLTR	CCF76764_tlpA	8	10	8	2	0	9	12	9	2	1	6	11	6	3	2
RVTELLDLVGLGDK	CBW16350_abc	9	9	9	0	0	9	9	9	0	0	9	9	9	0	0
LGWHHPAFEIPK	CBW18539_tktB	9	9	9	0	0	9	10	9	1	0	9	10	9	1	0
PADFAPNQQAR	CBW19333_yraM	2	2	0	2	0	3	3	0	3	0	3	3	0	3	0
VKHPSEIVNVGDEINVK	CBW17014_rpsA	9	13	9	3	1	9	20	9	7	4	9	21	9	6	6
LGMKPGEAIEHPWVTK	CBW16239_secA	9	10	9	1	0	9	11	9	2	0	9	11	9	2	0
KGTPVGPYDQMIAGHAGSR	CBW19110_hypothetical_protein_(assiciated_with_virulence)	1	1	1	0	0	1	1	1	0	0	1	1	1	0	0
IADIISVIDGIAFQTNILALNAAVEAAR	CBW17948_cheM,CBW20553_tsr	9	11	9	2	0	9	10	9	1	0	9	10	9	1	0
KASVEIDR	CBW17367_rpl20	1	1	1	0	0	1	1	1	0	0	1	1	1	0	0
QSDFFDIIGFK	CBW17979_fliZ	2	3	2	1	0	6	8	3	5	0	6	8	3	5	0
LLVLEFSKPIIEPLSK	CBW20015_ubiE	9	9	9	0	0	9	9	9	0	0	9	9	9	0	0
MDVYCHR	CBW18408_ackA	1	1	0	1	0	0	0	0	0	0	3	3	0	3	0
RVTTAFTYIK	CBW19336_yraP	0	0	0	0	0	3	4	3	1	0	3	4	3	1	0
ELLSQMIGQGNWQQVLVFTR	CBW16894_rhlE	2	2	0	2	0	3	3	0	3	0	3	3	0	3	0
TVCEPIFEKPLAEISFGHVLLNLFNTAR	CBW20017_aarF	6	6	6	0	0	6	6	6	0	0	6	6	6	0	0
DVSIMPYK	CBW16113_dnaK	9	9	9	0	0	9	9	9	0	0	9	10	9	0	1
VALGTVIR	CBW16511_ribH	1	2	1	1	0	2	3	1	2	0	1	2	1	1	0
ELVLSVENNVLDNVDLLDIPVAPDSHPHPLWR	CBW17620_srfC	2	2	0	2	0	1	1	0	1	0	2	2	0	2	0
AQEYTVEQLNHGR	CBW16503_secF	8	10	8	2	0	8	11	8	3	0	8	11	8	3	0
WFAFASVSGEGITR	CBW18908_ygaD	0	0	0	0	0	0	0	0	0	0	1	1	1	0	0
TILEHSVHALLAHPR	CBW19008_ispD	9	12	9	3	0	9	12	9	3	0	9	12	9	3	0
RIQSIHYLDR	CBW20123_glpX	9	13	7	6	0	9	14	7	7	0	9	14	7	7	0
LIKPWVK	CBW17704_mppA	8	8	8	0	0	8	8	8	0	0	8	8	8	0	0
AQIAELQSFVSR	CBW16911_ybiT	9	17	6	9	2	9	11	1	8	2	9	15	4	9	2
LFDAHVVFEAPNETPLLYIDR	CBW16214_leuC	3	3	1	2	0	4	6	1	4	1	4	5	1	3	1
HFLPLSLR	CBW17264_phoQ	7	12	7	5	0	7	9	7	2	0	7	13	7	5	1
IYSDVLR	CBW19031_pyrG	9	13	9	3	1	9	10	9	0	1	9	14	9	3	2
ITLNMGVGEAIADKK	CBW19490_rplE	9	20	9	9	2	9	21	9	9	3	9	25	9	9	7
EVPVGAVLVHNHR	CBW18630_yfhC	9	15	9	6	0	9	16	9	7	0	9	16	9	7	0
GHYTQLVVQPLGWYHDPLTVVMAGEDVPVR	CBW18506_cysA	3	3	3	0	0	3	3	3	0	0	3	3	3	0	0
NDKNGIIHTTIGK	CBW20177_rplA	0	0	0	0	0	3	3	1	2	0	2	2	0	2	0
VLMSYGFTTIVR	CBW18588_yfgB	9	14	9	4	1	9	16	9	5	2	9	16	9	5	2
FALTDEDIPR	CBW16859_ybhA	4	6	3	3	0	3	3	3	0	0	3	4	3	1	0
LVGPLIEVMGSAGEELK	CBW18905_alaS	7	10	5	5	0	6	7	3	4	0	7	9	4	5	0
SIMIEIR	CBW16814_sdhA	2	2	2	0	0	3	3	2	1	0	3	3	1	1	1
LSGVYEHHILHPHALLTR	CBW20205_metA	6	7	5	2	0	6	7	5	2	0	6	7	5	2	0
HWQSLPLSTCR	CBW18158_rfbN	9	12	9	3	0	9	15	9	5	1	9	15	9	5	1
FTPSASWADGSYQLAVVVEDLAGNVK	CBW20284_siiE	1	1	1	0	0	1	1	1	0	0	1	1	1	0	0
KACDEVGFVSR	CBW16634_folD	3	3	3	0	0	3	3	3	0	0	3	3	3	0	0
VRLDYVIPSR	CBW20045_typA	9	15	9	4	2	9	19	9	5	5	9	19	9	5	5
VAVLGAAGGIGQALALLLK	CBW19427_mdh	9	15	9	6	0	9	15	9	6	0	9	15	9	6	0
IQPYHEFAR	CBW18000_fliM	9	13	9	4	0	9	14	9	5	0	9	14	9	5	0
RIEEVLTLALQNEPSGMQVVTAK	CBW16545_lon	9	9	9	0	0	9	12	9	3	0	9	11	9	2	0
ITDGLAVFEK	CBW19396_arcB	2	2	0	2	0	2	2	0	2	0	2	2	0	2	0
RSFFQVSDFIAPLIPFGLGAGR	CBW19079_lgt	5	5	4	1	0	5	6	4	2	0	5	6	4	2	0
IIVIDVSENRDER	CBW19468_def	9	10	9	1	0	9	10	9	1	0	9	11	9	1	1
FFQQPALR	CBW16849_galK	9	16	8	6	2	8	11	8	3	0	8	12	8	4	0
LDAVIDYLPSPVDVPAINGILDDGK	CBW19508_fusA	9	16	9	7	0	9	18	9	9	0	9	18	9	9	0
ADISSDQIAAIGITNQR	CBW20124_glpK	8	12	4	8	0	8	12	4	8	0	9	13	4	9	0
MIGDPTGALTR	CBW16696_ahpC	4	4	2	1	1	4	4	2	1	1	4	4	2	1	1
ASSLFAR	CBW16974_ybjD	2	3	2	1	0	3	3	3	0	0	2	2	2	0	0
LSLLWPDGK	CBW16734_holA	2	2	2	0	0	2	2	2	0	0	2	2	2	0	0
SAEHVLTMLNEHEVK	CBW20044_glnA	9	13	9	2	2	9	10	9	1	0	9	10	9	0	1
LIGHHIADEQVSDILRR	CBW17369_pheT	8	10	8	2	0	8	10	8	2	0	8	10	8	2	0
LLPFFLHHMGETHLDIGVGTGYYLK	CBW17663_possible_methyltransferase	2	2	2	0	0	2	2	2	0	0	3	3	3	0	0
MLQLQENGFSVNFER	CBW17013_cmk	5	6	2	3	1	2	2	1	0	1	5	5	2	2	1
GLIFVGLDIIGDR	CBW19169_gshB	7	8	0	7	1	9	15	0	9	6	9	15	0	9	6
GKPLPPGIAK	CBW19819_cigR	8	15	8	7	0	8	14	8	6	0	9	16	8	8	0
QNVFMVDR	CBW17591_sfcA	5	7	4	3	0	7	10	4	6	0	8	11	4	7	0
VFQTHSPVVDSIAVKR	CBW18748_rpl19	9	13	9	4	0	9	15	9	5	1	9	15	9	5	1
AGLGIAVVSTSK	CBW19488_rpsH	5	6	5	1	0	5	6	5	1	0	5	6	5	1	0
YKPGANVAAR	CBW19038_barA	4	4	4	0	0	4	4	4	0	0	4	4	4	0	0
EFGGIEPNPSYETLMK	CBW19237_yqhD	7	8	7	1	0	7	9	7	2	0	7	9	7	2	0
FIQVPTTLLSQVDSSVGGK	CBW19548_aroB	9	17	9	8	0	9	17	9	8	0	9	17	9	8	0
WLALANPPLSDVLDENIGR	CBW19595_glgP	9	9	9	0	0	9	10	9	1	0	9	10	9	1	0
INLLDLNR	CBW18588_yfgB	9	15	9	6	0	9	18	9	9	0	9	18	9	9	0
VMMTFQSR	CBW16582_hemH	6	9	6	3	0	4	4	3	1	0	6	10	6	4	0
VNADGTLATTGHPEALGSALTHK	CBW18901_gshA	9	9	9	0	0	9	9	9	0	0	9	9	9	0	0
ETDLVTVGNDAWATGNPVFK	CBW16725_dacA	8	12	0	7	5	9	15	0	8	7	9	14	0	7	7
LAPENTLAAIDVGAR	CBW19613_ugpQ	9	13	8	5	0	9	14	8	5	1	9	14	8	5	1
DQGPPDLDDIFR	CBW20383_hflK	8	8	0	7	1	8	13	0	8	5	8	13	0	8	5
QIGTEDFAR	CBW16519_thiI	8	9	0	7	2	8	9	0	7	2	8	9	0	7	2
IAILWAR	CBW16533_conserved_hypothetical_protein	1	1	1	0	0	1	1	1	0	0	1	1	1	0	0
QLYGASTIVER	CBW19031_pyrG	6	7	6	1	0	6	7	6	1	0	6	7	6	1	0
SGIPLAELDELAAAVATLPR	CBW19174_yggS	9	13	9	4	0	9	13	9	4	0	9	13	9	4	0
AQGIEVLMDDR	CBW16345_proS	0	0	0	0	0	2	2	1	0	1	1	1	1	0	0
YNMDLTLEEAVR	CBW16114_dnaJ	6	7	3	4	0	6	6	3	3	0	7	9	3	6	0
LICYGENR	CBW19448_accC	9	17	9	8	0	9	17	9	8	0	9	17	9	8	0
EKEFTFNGIR	CBW16725_dacA	0	0	0	0	0	4	4	0	3	1	5	5	0	4	1
SLGNFFTVR	CBW16629_cysS	9	11	9	2	0	9	14	9	5	0	9	14	9	5	0
AAGFACLNEVAQPGIHETLDELTTR	CBW16305_hemL	5	7	5	2	0	5	5	5	0	0	5	6	5	1	0
QVNHLLR	CBW17779_hnr	7	7	7	0	0	7	7	7	0	0	7	7	7	0	0
SLIGPDGEQYK	CBW20614_arcA	7	7	7	0	0	7	7	7	0	0	7	7	7	0	0
RVTASVGSWIK	CBW16235_ftsA	1	1	1	0	0	7	8	6	2	0	7	8	6	2	0
VSRPGLR	CBW19488_rpsH	0	0	0	0	0	0	0	0	0	0	1	1	1	0	0
ESLNAELEKIEKPAGISNPK	CBW17315_yeaG	1	1	1	0	0	0	0	0	0	0	1	1	1	0	0
MLFGLAQEGVAPK	CBW20417_cycA	3	5	1	3	1	5	6	0	5	1	6	8	1	6	1
LTQEQMDNFR	CBW16255_aceE	9	13	9	4	0	9	10	8	2	0	9	13	9	4	0
YYAIDFTLDEIK	CBW18353_glpQ	2	2	0	2	0	5	5	0	4	1	5	5	0	4	1
PAGAYLDVLR	CBW16467_hemB	9	10	9	1	0	9	10	9	1	0	9	10	9	1	0
WVNYNYDWMFKPGAMK	CBW18353_glpQ	9	9	9	0	0	0	0	0	0	0	9	9	9	0	0
RGLSAEIIQR	CBW19282_dnaG	0	0	0	0	0	2	2	2	0	0	2	2	2	0	0
NGENALAFYSHYYQPLPLVLR	CBW16103_thrA	9	18	8	8	2	9	23	8	9	6	9	22	8	8	6
AEHWIVLSGTAR	CBW18157_cpsB2	9	15	8	7	0	9	18	8	9	1	9	18	8	9	1
DTGSSNFALHTFR	CBW19900_yidC	9	17	9	8	0	9	14	9	5	0	9	17	9	8	0
RGDYAVNVNYSVQNAGEKPLEVSTFGQLK	CBW19900_yidC	9	9	9	0	0	9	9	9	0	0	9	9	9	0	0
YTQWDFIDLVDR	CBW19647_yhiN	8	9	8	1	0	8	8	8	0	0	8	9	8	1	0
LNSSKEVIAFLAERFPHCFSAEGEAR	CBW17869_proQ	2	2	2	0	0	2	2	2	0	0	2	2	2	0	0
GYLFAPHAWDETTG	CBW17500_rstA	1	1	1	0	0	2	2	2	0	0	2	2	2	0	0
AVLPAMNQQMYR	CBW19790_dfp	1	1	1	0	0	0	0	0	0	0	1	1	1	0	0
TGDLYSPWPEEANR	CBW19969_rffE	2	2	1	1	0	1	1	1	0	0	2	2	1	1	0
GSSLMFLK	CBW16725_dacA	1	1	0	1	0	5	5	0	5	0	5	5	0	5	0
ATNYYSPSSEGSILWNDEAIGIEWPFSQLPELSAK	CBW18167_rfbC	4	4	4	0	0	4	4	4	0	0	4	4	4	0	0
DALDAGECVVK	CBW16816_sucA	3	5	1	3	1	3	5	1	2	2	3	6	1	3	2
TVPMFNEALAELNK	CBW16319_rpsB	9	20	9	9	2	9	18	9	8	1	9	21	9	9	3
AVLLSFR	CBW16316_dapD	9	9	9	0	0	9	9	9	0	0	9	10	9	1	0
NLLREEPLEILQEEEFIAER	CBW18901_gshA	2	2	0	2	0	4	5	0	4	1	4	5	0	4	1
DAGWHITVHAGEAAGPESIWQAIR	CBW17491_add	4	4	0	4	0	4	4	0	4	0	4	4	0	4	0
EIYQLINQFK	CBW19940_rbsA	3	3	2	0	1	3	3	2	0	1	5	5	3	0	2
PEGIEGR	CBW18574_guaB	5	5	0	5	0	3	3	0	3	0	4	4	0	4	0
PEPPDTVVLGCTHFPLLR	CBW20168_murI	0	0	0	0	0	1	1	1	0	0	1	1	1	0	0
NLIAELLLK	CBW16478_yaiB	9	9	9	0	0	8	8	8	0	0	9	9	9	0	0
QAMGLNDLPQWLR	CBW19131_visC	9	9	9	0	0	9	9	9	0	0	9	9	9	0	0
LWCVFGCGGDR	CBW16226_murE	4	4	0	4	0	4	4	0	4	0	4	4	0	4	0
LADFFHQAVVEPQGMAILSQIAGSQNGK	CBW19072_ptr	1	1	1	0	0	1	1	1	0	0	1	1	1	0	0
IGTITTLINDIAFQTNILALNAAVEAAR	CBW19288_aer	4	4	4	0	0	4	4	4	0	0	4	4	4	0	0
MLSNDILR	CBW18231_yehS	9	12	8	3	1	9	11	8	2	1	9	11	8	2	1
VTLSQPHEPGATTVPAR	CBW19895_dnaN	9	12	9	3	0	9	13	9	4	0	9	13	9	4	0
KVTPGCLFVALK	CBW16227_murF	3	3	1	2	0	4	4	1	2	1	5	5	1	2	2
LPVDENGHR	CBW16453_res	2	2	2	0	0	2	2	2	0	0	2	2	2	0	0
QSDPEYIFNDEDR	CBW17477_tyrS	2	2	0	2	0	3	3	0	3	0	3	3	0	3	0
MLHTLPHCASSVDFPALLR	CBW19511_yheL	1	2	1	0	1	1	3	1	1	1	1	3	1	1	1
IGELVSVHVIPR	CBW18530_eutM	9	18	9	9	0	9	20	9	9	2	9	20	9	9	2
FGDLDQSK	CBW16519_thiI	0	0	0	0	0	4	4	0	4	0	3	3	0	3	0
VAEREEEAVSPHLQK	CBW17219_rluC	8	8	8	0	0	8	10	8	2	0	8	10	8	2	0
FETPLMWIDK	CBW16550_ybaX	8	9	7	2	0	8	12	7	5	0	8	12	7	5	0
GSTLDLTIVPLDSK	CBW17624_pdgL	3	3	3	0	0	3	3	3	0	0	3	3	3	0	0
FPEITIK	CBW16519_thiI	1	1	0	0	1	1	1	0	0	1	3	3	0	2	1
FDSLGNK	CBW16500_tgt	0	0	0	0	0	1	1	0	1	0	2	2	0	2	0
VCDELVACFDNPELTFSAR	CBW18901_gshA	2	2	0	2	0	2	2	0	2	0	2	2	0	2	0
LWYNQEQQELICK	CBW17020_ycaR	9	10	9	1	0	9	10	9	1	0	9	10	9	1	0
ETAHYIIDATK	CBW16483_aroL	0	0	0	0	0	1	1	1	0	0	1	1	1	0	0
VLFHNDVIK	CBW18814_conserved_hypothetical_protein	0	0	0	0	0	0	0	0	0	0	1	1	1	0	0
LYNDAGISNDR	CBW16108_talB	8	12	8	2	2	6	6	6	0	0	8	11	7	2	2
NGTLPWLRPDAK	CBW19164_metK	9	13	9	4	0	9	18	9	7	2	9	18	9	8	1
PTTLPFEK	CBW18901_gshA	2	2	0	2	0	2	2	0	2	0	2	2	0	2	0
NLTCVFVDNGLLR	CBW18573_guaA	9	13	9	3	1	9	13	9	3	1	9	13	9	3	1
SHAIEQVGKK	CBW19958_ilvC	1	1	1	0	0	1	1	1	0	0	2	2	2	0	0
EEPLEILQEEEFIAER	CBW18901_gshA	2	2	0	2	0	1	1	0	1	0	2	2	0	2	0
ALVVDDNFHLLGMITVK	CBW18574_guaB	0	0	0	0	0	0	0	0	0	0	2	2	0	0	2
SDTSPLDAECDCYTCR	CBW16500_tgt	2	2	0	2	0	2	2	0	2	0	2	2	0	2	0
FYDVLYFK	CBW19779_rfaB	9	13	8	5	0	5	6	1	5	0	8	13	7	6	0
EGIYVTGFFYPVVPK	CBW19769_kbl	9	18	9	8	1	9	19	9	9	1	9	19	9	9	1
TDVLALPLPQVR	CBW16231_murG	9	14	9	4	1	9	14	9	4	1	9	14	9	4	1
VAIANVLKEEGFIEDFK	CBW19488_rpsH	9	20	9	9	2	9	22	9	9	4	9	22	9	9	4
ADDFIEALFARED	CBW19630_ftsY	6	9	0	6	3	7	11	0	7	4	7	10	0	6	4
ALQDFVIDKIDDLKGQDIIALDVQGK	CBW16730_ybeB	8	8	8	0	0	8	8	8	0	0	8	10	8	2	0
FHNGNLPLHENGMQIHAWHDDTVIYSK	CBW17850_sdaA	3	3	3	0	0	3	3	3	0	0	3	3	3	0	0
KPIIRPIIPEMLPLIQR	CBW18702_bacteriophage_integrase	9	15	9	6	0	9	10	9	1	0	9	16	9	7	0
ENPSPLTVVLGK	CBW16994_ftsK	9	9	0	9	0	9	9	0	9	0	9	9	0	9	0
GLNAMGIPHQMHVTGK	CBW18385_hypothetical_receptor/regulator_protein	9	11	9	2	0	9	9	9	0	0	9	10	9	1	0
IGETWFNLPMAQAVSTLR	CBW18475_hypothetical_decarboxylase	3	3	3	0	0	3	3	3	0	0	4	4	4	0	0
LTENWQVIR	CBW20309_lpxO	1	1	1	0	0	1	2	1	1	0	1	2	1	1	0
ELGGTCVNVGCVPKK	CBW19656_gor	2	2	1	1	0	3	3	1	2	0	3	3	1	2	0
FAAAGAAIR	CBW18241_dld	6	6	0	6	0	8	8	0	7	1	8	9	0	7	2
GTHAELLAGQGR	CBW16990_cydC	8	8	8	0	0	9	9	8	1	0	9	9	8	1	0
QTFAALPLPVSR	CBW17111_helD	6	6	0	6	0	8	8	0	7	1	8	8	0	7	1
ILLTRPAVEAGEK	CBW16757_phoL	9	9	9	0	0	9	10	9	1	0	9	10	9	1	0
VLFMVDGTTTDAVDPADIWPDFIAR	CBW19901_thdF	4	4	0	4	0	6	6	0	6	0	6	6	0	6	0
NDLQGAQLAIVPGDPER	CBW20013_udp	9	11	9	2	0	9	14	9	5	0	9	14	9	5	0
TLSVEQNYDK	CBW19169_gshB	2	2	2	0	0	2	2	2	0	0	2	2	2	0	0
FDMEIEEDLVEEVAR	CBW17369_pheT	4	5	2	3	0	5	6	2	4	0	5	6	2	4	0
SSEISGAGIIVPFAEDIPTVAHDILTLIDR	CBW17808_conserved_hypothetical_protein	9	11	9	2	0	9	11	9	2	0	9	11	9	2	0
GATLLTPNLSEFEAVAGKCKSEDELVER	CBW19272_rfaE	1	1	1	0	0	1	1	1	0	0	1	1	1	0	0
LVDSNGSVFYSR	CBW17210_flgE	7	8	7	1	0	8	10	8	2	0	8	10	8	2	0
RYPIALR	CCF76889_rci	7	7	7	0	0	7	7	7	0	0	7	7	7	0	0
FVMGYWR	CBW17467_ydhF	9	10	9	1	0	9	9	9	0	0	9	10	9	1	0
QFDWSAIWPAIPLLLEGAK	CBW16902_glnP	5	5	5	0	0	0	0	0	0	0	4	4	4	0	0
NVNMPFLR	CBW19571_bioH	5	5	1	3	1	2	2	1	1	0	7	7	1	4	2
TSLVIAHR	CBW17017_msbA	8	9	7	1	1	7	8	7	1	0	8	10	7	1	2
VIGTATSENGAK	CBW17228_fabG	7	7	7	0	0	7	7	7	0	0	7	7	7	0	0
EGMNASPDGVAK	CBW16497_tsaA	1	1	1	0	0	1	1	1	0	0	1	1	1	0	0
SNWPYPHIVAHR	CBW19613_ugpQ	9	11	9	1	1	9	10	9	1	0	9	11	9	1	1
LLSHRPVR	CBW18727_pheA	9	9	9	0	0	9	9	9	0	0	9	9	9	0	0
ELYLGAVVDR	CBW16818_sucC	3	4	0	3	1	4	5	0	4	1	4	6	0	4	2
HLFQPFVR	CBW19563_envZ	8	11	7	4	0	8	10	7	3	0	8	11	7	4	0
TTAGDGYIHVLVEHQSTPDK	CCF76762_samB2	8	9	7	2	0	9	11	7	4	0	9	11	7	4	0
MDVSYLLDSLNDKQR	CBW19996_uvrD	0	0	0	0	0	5	6	0	3	3	5	6	0	3	3
RVGYVKPR	CBW16266_pdxAb	1	1	1	0	0	2	2	2	0	0	4	4	3	1	0
IHVATVQSLVK	CBW20546_hsdR	2	3	2	1	0	2	3	2	1	0	2	3	2	1	0
SAANWLR	CBW19577_malT	4	4	0	4	0	4	4	0	4	0	6	6	0	6	0
MAENPQQVLDFLTDLAK	CBW19653_prlC	9	13	9	4	0	9	9	9	0	0	9	9	9	0	0
CPFCDVAHGR	CBW16721_lipA	4	5	0	3	2	3	4	0	2	2	5	6	0	4	2
AVLLGGAVIPVELTDQASK	CBW18376_menE	3	3	2	0	1	4	4	2	0	2	4	4	2	0	2
HIALVAHDHCK	CBW17112_mgsA	9	11	9	2	0	9	12	9	3	0	9	12	9	3	0
LTLAQWQAQLIIPVAVKPLFR	CBW17520_ynfI	5	5	3	2	0	5	5	3	1	1	6	8	3	3	2
DRALDILNATPPDVFNHNLENVPR	CBW16721_lipA	4	4	0	2	2	2	2	0	2	0	5	5	0	2	3
VICSAEPK	CBW19481_rpmJb	9	11	9	2	0	9	11	9	2	0	9	11	9	2	0
YQHDIIPGTIER	CBW19779_rfaB	5	7	3	4	0	4	6	3	3	0	5	7	3	4	0
VELALDALR	CBW19267_ribB	9	18	7	9	2	9	17	6	9	2	9	18	7	9	2
LGMMTTVSGVEMSR	CBW19354_rbfA	9	10	9	1	0	0	0	0	0	0	9	9	9	0	0
VNVFGYDLEKDVVNAK	CBW16275_yadG	2	2	1	1	0	2	2	1	1	0	2	2	1	1	0
PIIGVGGIDSVIAAR	CBW17094_pyrD	3	3	0	3	0	5	5	0	5	0	5	5	0	5	0
NDPFSPEEESR	CBW16415_frsA	3	3	0	3	0	5	5	0	5	0	5	5	0	5	0
AVLANLTAGR	CBW16293_mrcB	5	6	4	1	1	7	9	7	1	1	7	9	7	1	1
VREDLGFIPLVTPTSQIVGTQAVLNVLTGER	CBW16157_oxaloacetate_decarboxylase_alpha_chain,CBW16842_dcoA,CBW19420_oadA2	9	10	9	1	0	9	10	9	1	0	9	10	9	1	0
YSEVNTLLAR	CBW19577_malT	3	3	0	3	0	4	5	0	4	1	4	5	0	4	1
NAQGELVGFDIDLAK	CBW18425_hisJ	3	3	1	2	0	4	4	1	3	0	4	4	1	3	0
SGALAAGAAAAAPAFSLATGGAPR	CBW16994_ftsK	3	3	0	3	0	3	4	0	3	1	5	5	0	4	1
LYYYQPGK	CBW17248_ycfS	1	1	1	0	0	1	1	1	0	0	1	1	1	0	0
AELEEYREELVSHFAR	CBW19415_yhcB	9	10	9	1	0	9	10	9	1	0	9	10	9	1	0
KEAANSCDQFFVNHR	CBW16319_rpsB	3	3	0	3	0	2	2	0	2	0	5	5	0	5	0
ITLHGPLDQPTLKR	CBW18441_pdxB	7	7	4	3	0	9	11	4	7	0	9	10	4	6	0
GLLSAGGVHSHEDHIMAMVELAAER	CBW19763_pmgI	1	1	1	0	0	0	0	0	0	0	1	1	1	0	0
IVAVSSFYR	CBW16286_folK	8	8	8	0	0	8	9	8	1	0	8	9	8	1	0
EALTFDDVLLVPAHSTVLPNTADLSTQLTK	CBW18574_guaB	9	9	9	0	0	9	9	9	0	0	9	9	9	0	0
WCIYPMYDFTHCISDALEGITHSLCTLEFQDNRR	CBW16767_glnS	6	6	6	0	0	6	6	6	0	0	6	6	6	0	0
LEDHLPR	CBW19713_glyS	9	13	9	4	0	3	3	2	1	0	7	10	6	4	0
SVALEEGAILAR	CBW16502_secD	9	11	6	5	0	9	13	7	5	1	9	13	7	5	1
YDAVVALGTVIR	CBW16511_ribH	9	19	9	9	1	9	21	9	9	3	9	21	9	9	3
AYALSEQLK	CBW19958_ilvC	1	1	0	1	0	3	3	0	2	1	4	4	0	2	2
VSMNPQEANYAYLR	CBW16782_speF	2	2	1	1	0	2	2	1	1	0	3	3	2	1	0
MKDDEWNDIIETNLSSVFR	CBW17228_fabG	9	12	9	3	0	9	13	9	4	0	9	13	9	4	0
FPNAPHYPQADGSVK	CBW20169_murB	9	12	9	3	0	9	13	9	4	0	9	14	9	4	1
IVRPGYAIEYDFFDPR	CBW19932_gidA	9	16	9	6	1	9	20	9	9	2	9	19	9	7	3
GDELAEQAQALANR	CBW16415_frsA	5	5	0	4	1	3	3	0	3	0	4	4	0	3	1
YGQAIGHLGK	CBW18905_alaS	9	14	9	5	0	9	15	9	6	0	9	15	9	6	0
LPVAQYPTIAPPAVTISATYPGADAK	CBW16569_acrB	8	12	8	3	1	9	13	8	4	1	9	13	8	4	1
PQLGIANLR	CBW19577_malT	2	2	0	2	0	4	4	0	4	0	4	4	0	4	0
IVDNINDSALASVSR	CBW19568_feoB	2	2	1	1	0	2	2	1	1	0	2	2	1	1	0
SWLTEAPLR	CBW16865_hutU	2	2	1	0	1	2	2	1	0	1	2	2	1	0	1
FNVLASQPADFDR	CBW19942_rbsB	9	14	8	6	0	9	15	8	7	0	9	15	8	7	0
NVAAPLVK	CBW17152_agp	4	4	3	1	0	4	4	3	1	0	4	4	3	1	0
LAPYYDFISVGR	CBW18704_rseB	9	18	9	9	0	9	18	9	9	0	9	18	9	9	0
IPGGQQCATNQVLYHLASR	CBW17318_hypothetical_oxidoreductase	4	4	4	0	0	4	4	4	0	0	4	4	4	0	0
KLNETYQSALKR	CBW17157_hypothetical_secreted_protein	9	9	9	0	0	9	9	9	0	0	9	9	9	0	0
IDHYLGK	CBW17914_zwf	5	7	5	2	0	6	8	5	3	0	6	8	5	3	0
FGQVIAR	CBW19519_kefB	4	4	4	0	0	5	5	4	1	0	5	5	4	1	0
AFAENWLGKR	CBW16818_sucC	3	5	0	3	2	3	4	0	1	3	3	4	0	1	3
VADGATVVSTSTR	CBW16261_acnB	9	9	9	0	0	9	9	9	0	0	9	9	9	0	0
PSVDVITGLIK	CBW16994_ftsK	4	4	0	4	0	4	4	0	4	0	4	4	0	4	0
ALYQVLAQR	CBW17782_purU	9	17	9	8	0	9	17	9	8	0	9	18	9	9	0
LFESSGCAGK	CBW18241_dld	2	2	0	1	1	3	3	0	2	1	4	4	0	3	1
PYTLDYVR	CBW16335_accA	1	1	0	0	1	4	4	0	3	1	4	4	0	3	1
VEIIEGVLRDECATLLSDFFR	CBW18630_yfhC	8	8	8	0	0	8	8	8	0	0	8	8	8	0	0
TGEGIDVLR	CBW19901_thdF	3	3	0	2	1	2	2	0	2	0	3	3	0	2	1
HYMFHTKPEDLTETERQEITAALWK	CBW16268_speD	8	8	8	0	0	8	8	8	0	0	8	8	8	0	0
ASMVFVGNINQSVETLVK	CBW20508_hypothetical_ATP-dependent_Lon_protease	1	1	0	1	0	3	3	0	3	0	3	3	0	3	0
DNFVWIDR	CBW20561_mdoB	1	1	0	0	1	2	2	0	0	2	3	3	0	0	3
MISDIRK	CBW16322_frr	2	2	2	0	0	0	0	0	0	0	2	2	2	0	0
EFVYSNLR	CBW16506_yajD	6	9	3	5	1	8	10	3	6	1	8	10	3	6	1
SSSVDTMPELPLK	CBW17380_pps	3	3	3	0	0	3	3	3	0	0	3	3	3	0	0
HFIDCVQNQTVPETAGEQAILAQR	CBW17202_mviM	2	2	2	0	0	2	2	2	0	0	2	2	2	0	0
MSYLSAPLWFMFLALSTALQVVHALTEPQYFLQPR	CBW17184_mdoH	0	0	0	0	0	1	1	1	0	0	1	1	1	0	0
DALKPPSMYK	CBW16979_clpS	9	9	9	0	0	7	7	7	0	0	9	10	9	1	0
HPDASEWYHQWVYFRPR	CBW16207_araC	1	1	1	0	0	1	1	1	0	0	1	1	1	0	0
EVVEQEYR	CBW20245_pgi	6	10	4	6	0	7	11	4	7	0	7	12	4	7	1
QVLTHGFTVDGQGRK	CBW16148_ileS	7	8	7	1	0	7	8	7	1	0	7	8	7	1	0
EPHSVIGSSCIGASVIGGICNNSGGSLVQR	CBW18241_dld	2	2	0	2	0	3	3	0	3	0	3	3	0	3	0
KITQGDDLAPGVLK	CBW20180_rpoB	8	8	8	0	0	8	8	8	0	0	8	8	8	0	0
DYPLYPYLEYR	CBW20598_slt	2	2	0	2	0	3	3	0	3	0	3	3	0	3	0
LLSLENTHNGK	CBW16969_ltaA	1	1	1	0	0	1	1	1	0	0	1	1	1	0	0
VYQAYQEACDRAGLVDFAELLLR	CBW19996_uvrD	0	0	0	0	0	2	3	1	2	0	2	3	0	2	1
FAPVLGEIAADFALGK	CBW17193_solA	9	17	9	8	0	9	19	9	9	1	9	20	9	9	2
VLQALLSR	CBW20171_coaA	9	9	9	0	0	9	9	9	0	0	9	10	9	1	0
SFSDAIDKFYK	CBW20508_hypothetical_ATP-dependent_Lon_protease	0	0	0	0	0	1	1	0	1	0	3	3	0	2	1
LIAESGCIGYRLSSSQTLAIIEQNQLWR	CBW16469_yaiV	0	0	0	0	0	4	4	4	0	0	3	3	3	0	0
AGLGMMEGVLENVPSAR	CBW18563_upp	9	10	9	1	0	9	10	9	1	0	9	11	9	1	1
VEVFLNR	CBW18618_glyA	1	1	0	1	0	2	2	0	2	0	2	3	0	2	1
IYQRPFGGQSK	CBW16814_sdhA	9	9	9	0	0	9	9	9	0	0	9	9	9	0	0
LTLPPGATVEHMLMEGDDQK	CBW19247_parC	6	6	6	0	0	6	7	6	1	0	6	8	6	2	0
TRPFVLFNHSTCRPEDENTLR	CBW20341_phoN	9	9	9	0	0	9	9	9	0	0	9	9	9	0	0
RLEAIASLEDLGAGFALATHDLEIR	CBW17249_mfd	9	13	2	9	2	9	17	3	9	5	9	18	3	9	6
WTQPANIVTNGAYK	CBW17772_oppA	3	3	3	0	0	3	3	3	0	0	4	4	3	0	1
LGMLHHFPDLLFSGYDIQR	CBW19910_yieH	9	12	9	2	1	9	13	9	2	2	9	13	9	2	2
TVGLVYRPGSPLR	CBW20162_oxyR	9	10	9	0	1	9	9	9	0	0	9	10	9	0	1
GQKPAEGYNIQQMLEILTAQNVPVK	CBW17792_ychN	9	14	9	4	1	9	14	9	4	1	9	15	9	5	1
DFPVFLHPQTHEEYALAR	CBW19276_cca	8	8	8	0	0	8	8	8	0	0	8	8	8	0	0
IRVDTFPAASQLINTLMK	CBW20166_trmA	0	0	0	0	0	3	3	3	0	0	3	3	3	0	0
HEYLIPFNQLLAIHCK	CBW17111_helD	1	1	0	1	0	3	3	0	2	1	3	3	0	2	1
SMNVPTVNLGMALGLPAVTDTWTK	CBW16293_mrcB	6	6	6	0	0	6	6	6	0	0	6	6	6	0	0
LVFQEGVSAK	CBW16327_yaeT	9	16	9	7	0	9	17	9	7	1	9	18	9	7	2
TGGNQWLTR	CBW17111_helD	2	2	0	2	0	2	2	0	2	0	3	3	0	3	0
LQEQNIDSLR	CBW16502_secD	7	10	6	3	1	7	11	6	4	1	7	10	6	3	1
GALPNIPGMELTDNLMAFVER	CBW19744_mtlD	9	11	9	1	1	4	4	4	0	0	9	10	9	1	0
RQNQSLMAALSGNK	CCF76764_tlpA	9	11	9	2	0	9	13	9	4	0	9	13	9	4	0
TVNVADIESVVAR	CBW16980_clpA	9	13	4	9	0	9	12	3	9	0	9	12	3	9	0
DLTKPATLEVITPVQVR	CBW18295_rsuA	9	15	9	4	2	9	15	9	4	2	9	15	9	4	2
TAIVTFADNLDPQLAAWIAK	CBW19158_hypothetical_oxidoreductase	1	1	1	0	0	3	3	3	0	0	3	3	3	0	0
PSHPEIPGVEYGIDSDGFFALSALPER	CBW19656_gor	7	9	4	5	0	8	10	4	6	0	8	10	4	6	0
VDGVFTADPAKDPSATMYDQLTYSEVLDK	CBW16321_pyrH	7	7	7	0	0	8	8	7	1	0	8	8	7	1	0
LMQLFNNLLENSLR	CBW18203_baeS	1	1	1	0	0	1	1	1	0	0	1	1	1	0	0
SLDYVLMFIPVEPAFLLALDK	CBW20014_yigN	2	2	1	0	1	1	1	1	0	0	1	1	1	0	0
DAFLDEMQRCEQLGLTLLNFHPGSHLMQIAQEDCLAR	CBW18276_nfo	1	1	1	0	0	1	1	1	0	0	1	1	1	0	0
RLAYVGVTR	CBW19996_uvrD	1	1	0	1	0	3	3	0	3	0	3	3	0	3	0
DIAHGVSR	CBW16418_proB	3	3	3	0	0	3	3	3	0	0	3	3	3	0	0
IEGCDDGVIMHLK	CBW20163_udhA	5	5	5	0	0	5	7	5	2	0	5	7	5	2	0
RVDVLINNER	CBW18645_lepA	1	1	1	0	0	1	1	1	0	0	1	1	1	0	0
GFTHAACGPFVR	CBW16721_lipA	2	2	0	1	1	0	0	0	0	0	2	2	0	1	1
QGADLPAQGIEGQGQLQAQWQEAQK	CBW18193_asmA	0	0	0	0	0	0	0	0	0	0	2	2	2	0	0
LSGANNFR	CBW19577_malT	2	2	0	1	1	2	2	0	1	1	2	2	0	1	1
ANYGAPFADR	CCF76914_repA	3	3	2	1	0	3	3	2	1	0	3	3	2	1	0
KIFADLGAWQVAQLAR	CBW16335_accA	1	1	0	1	0	1	1	0	1	0	2	2	0	2	0
ERRGDYLGATVQVIPHITNAIK	CBW19031_pyrG	0	0	0	0	0	2	2	2	0	0	1	1	1	0	0
KGIEVLLLSDR	CBW16580_htpG	9	17	9	7	1	9	18	9	8	1	9	17	9	7	1
ALVNNPR	CBW17251_lolD	3	4	1	3	0	5	5	1	4	0	5	5	1	4	0
LISNDLR	CBW16867_ybhB	9	9	9	0	0	9	9	9	0	0	9	9	9	0	0
GIPVFNAPFSNTR	CBW19137_serA	9	20	9	8	3	9	19	9	8	2	9	19	9	8	2
GFYAEHDGKPFFDGLVEFMTSGPIVVSVLESENAVQR	CBW18589_ndk	9	9	9	0	0	9	9	9	0	0	9	9	9	0	0
YFTQGLSDDDAGRR	CBW17757_katN	5	5	5	0	0	4	4	4	0	0	5	5	5	0	0
GILLGEQLLADGSTLDWHLK	CBW17376_ydiU	2	2	2	0	0	2	2	2	0	0	2	2	2	0	0
APFEHSLGIIR	CBW19663_hypothetical_membrane_protein	5	6	5	1	0	6	7	5	1	1	6	7	5	1	1
NIQEMGGHVEIQSK	CBW17950_cheA	9	10	9	1	0	9	10	9	1	0	9	10	9	1	0
RDYLDHLAALR	CBW16989_aat	2	2	2	0	0	2	2	2	0	0	2	2	2	0	0
VNQLGVAEPVVQR	CBW16502_secD	9	15	7	8	0	9	14	7	5	2	9	17	7	8	2
GLENINFVVDATPLEPVALR	CBW19512_yheM	2	2	2	0	0	2	2	2	0	0	2	2	2	0	0
KDVYEAQLSNLGIK	CBW20508_hypothetical_ATP-dependent_Lon_protease	6	7	2	5	0	7	9	2	7	0	8	10	2	8	0
QFLSVEGK	CBW18157_cpsB2	1	1	1	0	0	3	3	1	2	0	3	3	1	2	0
FRQNLLGKR	CBW20181_rpoC	1	1	1	0	0	3	3	3	0	0	3	3	3	0	0
QADDLKPVFDQVYKK	CBW19706_yiaF	4	4	4	0	0	6	6	5	0	1	6	6	5	0	1
IVQATGVGLHTGKK	CBW16237_lpxC	6	6	4	1	1	6	7	4	2	1	7	7	5	1	1
ESHLNGEAEVEK	CBW16235_ftsA	1	1	1	0	0	1	1	1	0	0	1	1	1	0	0
HLGSIAPGK	CBW16764_nagA	9	9	9	0	0	9	9	9	0	0	9	9	9	0	0
YQGEYVAGLAVK	CBW17154_wrbA	1	1	0	1	0	6	8	1	3	4	6	8	1	3	4
YHCDWISNADK	CBW19577_malT	1	1	0	1	0	2	2	0	2	0	2	2	0	2	0
DVYEAQLSNLGIK	CBW20508_hypothetical_ATP-dependent_Lon_protease	0	0	0	0	0	2	2	0	2	0	2	2	0	2	0
SRDDLQSVMALVR	CBW16529_yajQ	9	9	9	0	0	9	13	9	4	0	9	13	9	4	0
VWIFKGEILGGMAAVEQPEKPAAQPK	CBW19496_rpsC	1	1	0	1	0	2	2	0	2	0	2	2	0	2	0
AAGMLPLGVEGENAADWIVVDLGDVIVHVMQEESRR	CBW16730_ybeB	9	9	9	0	0	0	0	0	0	0	8	8	8	0	0
FPSVLVQELVDYIGQSHYLPGDETLTCDESEAR	CBW19073_recC	1	1	1	0	0	1	1	1	0	0	1	1	1	0	0
ASVEIDR	CBW17367_rpl20	3	3	3	0	0	3	3	3	0	0	3	3	3	0	0
IIMLIPTGTSVGLTSVSLGVIR	CBW18409_pta	9	25	9	9	7	9	25	9	9	7	9	25	9	9	7
GDLSEYSVIQTK	CBW18171_galF	7	8	6	2	0	7	8	6	2	0	7	8	6	2	0
GNLGFLTDLDPDNALQQLSDVLEGR	CBW18757_ppnK	9	9	9	0	0	9	9	9	0	0	9	9	9	0	0
PVTFSAEQLASALETFR	CBW19353_truB	9	10	9	1	0	9	13	9	4	0	9	14	9	4	1
ASSAFTLPFTR	CBW16998_dmsA	1	1	0	1	0	2	2	1	1	0	2	2	1	1	0
LQVAFQGQGIK	CBW19996_uvrD	9	14	9	5	0	7	8	3	5	0	9	14	9	5	0
GTTEAINMVAQCYAR	CBW19063_csdA	6	8	6	2	0	6	9	6	2	1	6	9	6	2	1
YTSPDPCAGVADK	CBW20455_pmbA	5	5	5	0	0	5	5	5	0	0	5	5	5	0	0
EFFGSSQLSQFMDQNNPLSEITHK	CBW20180_rpoB	9	18	9	8	1	9	19	9	9	1	9	19	9	9	1
GYMIGPNGAVNLQIIVNQLYADVSQGSVR	CBW16540_yajG	9	16	9	4	3	9	18	9	7	2	9	18	9	6	3
AGNEANRQELLTTLQNLSNDELLPVAR	CBW20157_ppc	9	12	9	3	0	9	14	9	5	0	9	14	9	5	0
SSLQFIDPK	CBW18553_nlpB	4	4	3	1	0	6	6	3	2	1	6	6	3	2	1
RIVQVPFAELVLSK	CBW19183_trmB	3	3	3	0	0	5	5	5	0	0	7	7	7	0	0
SRDPQLQVVTNK	CBW19639_hypothetical_lipoprotein	9	9	9	0	0	9	9	9	0	0	9	9	9	0	0
SAEHEVSLQSAK	CBW16475_ddlA	6	7	6	1	0	6	8	6	2	0	7	9	6	3	0
RLDYVLR	CBW18909_mltB	4	5	3	2	0	6	7	5	2	0	6	7	5	2	0
AAILPDAISFEQAAASFLK	CBW20268_qor	9	11	1	9	1	9	10	1	9	0	9	11	1	9	1
LGISPATAR	CBW20400_yjfQ	2	2	2	0	0	2	2	2	0	0	2	2	2	0	0
GLATVEMAVPTGR	CBW19044_yqcB	6	7	5	2	0	6	7	5	2	0	6	7	5	2	0
VLPHLSDLTGR	CBW17935_yecP	9	16	9	7	0	9	17	9	8	0	9	17	9	8	0
ALIAFSLAFPVFIWMRPHWQEMLR	CBW17497_rstB	3	3	3	0	0	0	0	0	0	0	1	1	1	0	0
VIVPIGYAAQELFDVSQVR	CBW17154_wrbA	1	1	1	0	0	1	1	1	0	0	1	1	1	0	0
GVFLTPEGEK	CBW16908_transcriptional_regulator_(iron_dependant_repressor_family)	1	1	1	0	0	2	2	2	0	0	2	2	2	0	0
LYPVTMAVSK	CBW18168_rfbA	9	14	6	6	2	9	13	6	7	0	9	14	6	6	2
AFLTSTFHYLLSHPAIDDR	CBW19964_rhlB	2	2	0	2	0	1	1	0	1	0	2	2	0	2	0
LELLQAR	CBW18241_dld	0	0	0	0	0	1	1	0	1	0	2	2	0	2	0
MAFLTSTFHYLLSHPAIDDR	CBW19964_rhlB	1	1	0	1	0	2	3	0	2	1	2	2	0	1	1
LDGLPQTLWPDHCVQHTDGAALHPLLNQHAIDACIYK	CBW17324_nam	4	4	4	0	0	4	4	4	0	0	4	4	4	0	0
ATTTTAAPTATASAAPVQTAKPAQASTTPVAGGGK	CBW19547_damX	5	5	5	0	0	5	5	5	0	0	5	5	5	0	0
FIPERPVPVMVTR	CBW19674_yhjK	2	2	2	0	0	2	2	2	0	0	2	2	2	0	0
LSSPIEAAESSR	CBW19577_malT	1	1	0	1	0	2	2	0	2	0	2	2	0	2	0
TDELVSYLIGNR	CBW19072_ptr	9	10	0	4	6	9	15	0	9	6	9	10	0	4	6
EMGTVELLTR	CBW19283_rpoD	5	5	0	5	0	9	9	0	9	0	9	9	0	9	0
LHQNQVFGLTVPLITK	CBW17477_tyrS	9	16	9	7	0	9	16	9	7	0	9	16	9	7	0
WAWDVGLNGR	CBW19752_lctD	1	1	1	0	0	1	1	1	0	0	1	1	1	0	0
IMHLFSTR	CBW19273_glnE	7	7	7	0	0	8	8	8	0	0	8	8	8	0	0
GTAMNPVDHPHGGGEGR	CBW19499_rplB	9	9	9	0	0	9	9	9	0	0	9	11	9	2	0
AMHQSGKPLGFICIAPAMLPK	CBW19395_yhbL	9	10	9	1	0	0	0	0	0	0	9	9	9	0	0
MHYPVDVFIGK	CBW20094_yiiM	7	8	6	2	0	8	11	7	4	0	8	11	7	4	0
TINTLNDTGSMEAVCFLTELHVK	CBW20495_pepA	9	12	9	3	0	9	13	9	4	0	9	13	9	4	0
AIAEQLK	CBW19486_rl18	5	5	5	0	0	8	8	8	0	0	8	8	8	0	0
LPYGVQADEQDCQDAIAFIQPDR	CBW17341_nadE	2	2	0	2	0	8	8	0	8	0	8	8	0	8	0
ESLAVFGNDYPTEDGTGVR	CBW16851_galE	1	1	1	0	0	1	1	1	0	0	1	1	1	0	0
RHDLEGVLWDILNQEMGYQAEHPTLENLILK	CBW20509_conserved_hypothetical_protein	1	1	1	0	0	2	2	1	1	0	2	2	1	1	0
YQLNMWSK	CBW20498_yjgQ	2	2	2	0	0	2	2	2	0	0	3	3	2	0	1
LLNDTDMAIIDK	CBW17803_prs	9	12	8	4	0	9	13	8	4	1	9	13	8	4	1
VQVSIDALNTR	CBW20282_siiC	5	5	5	0	0	6	7	5	2	0	6	7	5	2	0
NHFAVPAEPTAAR	CBW20379_mutL	7	10	5	5	0	7	10	5	5	0	7	10	5	5	0
MLTLSGYQVR	CBW18729_tyrA	9	11	9	2	0	9	10	9	1	0	9	11	9	2	0
EDWLAQLADVVTNPDELLHLLQIEADENLR	CBW20356_yjeK	9	9	9	0	0	8	8	8	0	0	9	9	9	0	0
LTNHSLYLYGHCAEGDCR	CBW16774_fur	9	11	9	2	0	9	11	9	2	0	9	11	9	2	0
AIHNLSGR	CBW18937_fhlA	4	4	4	0	0	4	4	4	0	0	4	4	4	0	0
RIEIDEPEQQFLLWFPHDAPPK	CBW20509_conserved_hypothetical_protein	0	0	0	0	0	5	6	0	1	5	7	7	0	0	7
EVVYTDWEQVAHFAR	CBW20031_hemG	5	8	4	3	1	6	9	4	3	2	6	9	4	4	1
VVLLCRPGFEK	CBW19059_ygdE	3	3	3	0	0	3	3	3	0	0	3	3	3	0	0
IGQYWLQLPAAFGPR	CBW17932_yecE	6	6	1	5	0	5	8	4	4	0	6	6	1	5	0
DVPPILCLGADLK	CBW18920_hydA	6	6	0	6	0	7	7	0	7	0	7	7	0	7	0
QWLNWQATPAQR	CBW18920_hydA	5	6	0	5	1	6	7	0	5	2	6	7	0	5	2
AVLCPGVEITFK	CBW19254_parE	3	3	0	2	1	7	7	0	5	2	7	7	0	5	2
FAELGNVWPK	CBW17726_fabI	5	8	0	4	4	5	7	0	3	4	5	7	0	3	4
QEYCAIYDALR	CBW20509_conserved_hypothetical_protein	3	3	0	3	0	6	6	0	5	1	6	6	0	5	1
PGAILINACR	CBW18441_pdxB	5	5	0	5	0	6	6	0	5	1	6	6	0	5	1
EALPGWSGVDSTR	CBW19241_ygiR	3	3	0	3	0	4	5	0	4	1	4	5	0	4	1
QSIETSSLHLGLLGDMK	CBW20212_yjbB	4	4	4	0	0	6	6	6	0	0	6	6	6	0	0
MLAHCEAVTPIR	CBW17726_fabI	9	14	9	5	0	9	14	9	5	0	9	15	9	6	0
HNALTLLGTADR	CBW20284_siiE	5	6	4	2	0	6	7	4	3	0	6	7	4	3	0
DLPPEERPAAGAVINAAK	CBW17368_pheS	9	13	9	3	1	9	10	9	0	1	9	13	9	3	1
ESFCIMIPPPNVTGSLHMGHAFQQTIMDTMIR	CBW20493_valS	6	6	6	0	0	2	2	2	0	0	5	5	5	0	0
LDHYYLNDIPGLSNPTSEVLAK	CBW19027_ptpS	9	9	9	0	0	9	9	9	0	0	9	9	9	0	0
ESAEQICR	CBW17746_yciL	6	6	6	0	0	6	6	6	0	0	6	6	6	0	0
ELQDIGVR	CBW17027_mukB	2	2	2	0	0	3	3	3	0	0	3	3	3	0	0
YIETLYGQGYR	CBW18954_hilA	9	11	4	7	0	9	11	4	7	0	9	11	4	7	0
ALEGELAR	CBW17993_fliF	3	3	3	0	0	3	3	3	0	0	3	3	3	0	0
VLAVIGMLHDK	CBW18436_folC	9	16	9	7	0	9	17	9	7	1	9	17	9	7	1
LESGSFVEDDLR	CCF76762_samB2	4	4	0	4	0	4	4	0	4	0	5	5	0	5	0
RLTPVVER	CBW18489_yfeR	1	1	1	0	0	1	1	1	0	0	1	1	1	0	0
SRPTIIINDLDAER	CBW16704_rnk	9	11	9	2	0	9	11	9	2	0	9	11	9	2	0
AAAPAKPMGPNDYMVIGLAR	CBW17853_PTS_system_mannose-specific_IIAB_component	9	15	9	6	0	9	9	9	0	0	9	13	9	4	0
PISSFAALR	CBW16312_htrA	3	3	0	3	0	7	7	0	7	0	5	5	0	5	0
LGNNPNFHR	CBW17806_pth	9	9	9	0	0	9	9	9	0	0	9	9	9	0	0
ALAMAPHSSSR	CBW19675_yhjL	5	5	5	0	0	4	4	4	0	0	5	5	5	0	0
KTHNQGVFDVYTPDILR	CBW17006_pflB	6	8	2	6	0	7	9	2	7	0	7	9	2	7	0
YLAVEYLLVTVLNNLSSMR	CBW18299_yejK	4	4	4	0	0	5	5	5	0	0	5	5	5	0	0
MDVLAPGIGEIIGGSQR	CBW17033_asnCa	8	8	7	1	0	8	8	7	1	0	8	8	7	1	0
TRPCNFHPHLK	CBW16877_moaB	5	5	5	0	0	5	5	5	0	0	5	5	5	0	0
NLPALDITFVDKR	CBW18140_sbcB	2	2	2	0	0	3	3	2	1	0	3	3	2	1	0
SENADYQYNK	CBW19565_greB	2	2	2	0	0	0	0	0	0	0	2	2	2	0	0
VGINELLR	CBW16316_dapD	9	9	9	0	0	9	9	9	0	0	9	9	9	0	0
THLHTLSLVAK	CBW19390_ptsN	9	11	9	2	0	9	13	9	4	0	9	13	9	4	0
SQGSMAVTYKPLSDSDWR	CBW18553_nlpB	8	10	8	2	0	9	12	8	4	0	9	13	8	4	1
VNPIDFENSEGNLGLSNAVLHHLANK	CBW17266_purB	9	12	9	2	1	9	13	9	3	1	9	13	9	3	1
ALVAQLAHSER	CBW16853_modF	9	13	9	4	0	9	14	9	5	0	9	14	9	5	0
WLGESSLQPLVNLVQHHETSYSAIQQFIEKPPGK	CBW20579_yjjU	8	8	8	0	0	8	8	8	0	0	8	8	8	0	0
LNAGSQWVSHLLQDLVYACLTDPEYQHR	CBW18501_ptsJ	2	2	2	0	0	2	2	2	0	0	2	2	2	0	0
GLINGVLR	CBW19470_fmu	7	7	7	0	0	8	8	8	0	0	8	8	8	0	0
LAFYLSDFK	CBW18920_hydA	3	3	0	3	0	2	2	0	2	0	5	5	0	5	0
TTDGLCLDAGPDQQNR	CBW17276_envE	1	1	1	0	0	0	0	0	0	0	1	1	1	0	0
SSYHADLQAK	CBW16721_lipA	8	8	8	0	0	8	8	8	0	0	8	8	8	0	0
GEREPVTDAER	CBW19948_yifE	8	8	8	0	0	8	8	8	0	0	8	8	8	0	0
MIPHVTHFDK	CBW16256_aceF	3	3	1	2	0	7	7	3	4	0	7	7	3	4	0
INGETLSISVTDK	CBW18763_bapA	0	0	0	0	0	1	1	1	0	0	1	1	1	0	0
NFITLFTGNETSETWFNAAIAMNKPWSEK	CBW19283_rpoD	2	2	0	2	0	3	3	0	3	0	4	4	0	3	1
RDIYLLLTQPGADR	CBW20080_hypothetical_DNA-binding_protein	9	11	8	3	0	9	10	8	2	0	9	11	8	3	0
TLAASGIK	CBW17726_fabI	3	3	0	3	0	2	2	0	2	0	4	4	0	4	0
VPVAHTLDAANIADR	CBW19072_ptr	1	1	0	1	0	3	3	0	1	2	4	4	0	1	3
AFPQTLK	CBW16572_aefA	1	2	1	1	0	2	3	2	1	0	2	3	2	1	0
EADELEPLSIQPIYRPFAPMIETVK	CBW18442_div	5	5	5	0	0	5	5	5	0	0	5	5	5	0	0
RLANSLR	CBW18069_hypothetical_bacteriophage_protein	1	1	1	0	0	1	1	1	0	0	1	1	1	0	0
DAQADGLSLPAQHHYLYISR	CBW20106_hypothetical_GntR-family_regulatory_protein	7	8	2	6	0	8	9	2	7	0	8	9	2	7	0
FMHLDKDGAIR	CBW16779_pgm	9	11	9	2	0	9	12	9	3	0	9	12	9	3	0
TVEWYLANTQWVNNVK	CBW18170_rfbB	9	17	9	7	1	9	16	9	6	1	9	19	9	8	2
ILNVSPQR	CBW17169_ycdX	9	14	9	5	0	9	13	9	4	0	9	9	9	0	0
QNQLEQLAEQYDELK	CBW20180_rpoB	9	10	9	1	0	9	9	9	0	0	9	10	9	1	0
TQTFIPGK	CBW17008_ycaO	9	10	8	2	0	8	10	8	2	0	9	12	8	4	0
SFVVIIPAR	CBW17021_kdsB	9	14	8	6	0	9	14	8	6	0	9	14	8	6	0
SLLNYEGLDASR	CBW20139_metL	8	8	2	6	0	8	8	1	7	0	9	9	2	7	0
TVLIPFENK	CBW16545_lon	9	9	9	0	0	9	9	9	0	0	9	9	9	0	0
LESLDAEQSFIR	CBW18204_baeR	5	5	5	0	0	5	5	5	0	0	5	5	5	0	0
NASEALADFMLAR	CBW18962_sipB	1	1	0	1	0	3	3	0	2	1	4	4	0	2	2
RIEMTLSHPQSTFVNVLGSLGIVPASR	CBW17286_hypothetical_substrate-binding_transport_protein	8	8	8	0	0	8	8	8	0	0	8	8	8	0	0
TEFLFMDRDALPTEEEQFAAYK	CBW18497_ptsI	1	2	1	1	0	6	7	1	6	0	6	7	1	6	0
ESWQDLPQNK	CBW17914_zwf	8	8	6	2	0	7	8	7	1	0	8	8	6	2	0
ETRATVLGHIQR	CBW20100_pfkA	3	4	0	3	1	3	3	0	3	0	4	4	0	3	1
LTNGALEASNVDLSK	CBW17210_flgE	9	14	9	5	0	9	14	9	5	0	9	14	9	5	0
IVIVTSGAIAAGR	CBW16418_proB	1	1	0	0	1	2	2	0	0	2	4	4	0	1	3
MESLAALYK	CBW20028_pepQ	3	3	1	1	1	3	3	3	0	0	3	4	2	1	1
LSLFDPLTGQVESTVPR	CBW16873_uvrB	4	4	0	4	0	3	3	0	3	0	4	4	0	4	0
AVHIMGLLSAGGVHSHEDHIMAMVELAAER	CBW19763_pmgI	2	2	2	0	0	1	1	1	0	0	2	2	2	0	0
YPFINCTHCGPR	CBW18920_hydA	1	1	0	1	0	4	4	0	2	2	4	4	0	2	2
YLNGAKPAGAR	CBW19085_tas	2	2	2	0	0	1	1	1	0	0	2	2	2	0	0
SMISPVVCSNSDDFSALVIK	CBW16766_nagE	4	4	4	0	0	4	4	4	0	0	4	4	4	0	0
LSIKPGQDVLFLK	CBW19842_hypothetical_GntR-family_transcriptional_regulator	8	9	8	1	0	8	9	8	1	0	8	9	8	1	0
FGCATRPIPNLPEVK	CBW16705_rna	9	9	9	0	0	9	9	9	0	0	9	9	9	0	0
ASTISNVVRK	CBW19925_atpA	2	2	2	0	0	3	3	3	0	0	3	3	3	0	0
GLTSEVVAAVAK	CBW18523_eutB	1	1	1	0	0	1	1	1	0	0	1	1	1	0	0
RNDVNPEITDR	CBW19115_lysS	9	9	9	0	0	9	9	9	0	0	9	9	9	0	0
GGQVTYHGPGQQVMYVLLNLK	CBW16723_lipB	8	9	8	1	0	9	11	8	3	0	9	11	8	3	0
PFVWQLAQQLR	CBW18920_hydA	1	1	0	1	0	4	4	0	2	2	4	4	0	2	2
HIGHVGSNTVR	CBW16406_fadE	4	4	4	0	0	3	3	3	0	0	4	4	4	0	0
FITLVADAR	CBW17326_sppA	8	10	6	3	1	8	14	6	5	3	9	14	6	5	3
CQSTNDAYPTGFR	CBW20349_aspA	9	15	9	6	0	9	15	9	6	0	9	15	9	6	0
NLLAQCLR	CBW18920_hydA	3	3	0	2	1	4	4	0	2	2	4	4	0	2	2
VYFEKPR	CBW16835_aroG,CBW18730_aroF	8	9	8	1	0	9	9	9	0	0	8	9	8	1	0
ESEIFASYPR	CBW17952_motA	6	7	1	4	2	8	9	1	4	4	8	9	1	4	4
LWQATHAHPFDLTK	CBW19576_malP	7	10	7	3	0	8	12	7	3	2	8	12	7	3	2
HSCAHLLGHAIK	CBW17364_thrS	9	9	9	0	0	9	10	9	1	0	9	10	9	1	0
VCVVNADDALTMPVR	CBW16229_murD	5	7	5	2	0	6	8	6	2	0	6	8	6	2	0
FIVGKPTILGER	CBW16318_map	4	8	4	3	1	4	7	4	2	1	4	8	4	3	1
LEEGLEDGLAHQTLLGVTGSGK	CBW16873_uvrB	3	3	0	3	0	3	4	1	3	0	3	3	0	3	0
ECLVPAPTIEEMR	CBW19241_ygiR	1	1	0	1	0	2	3	0	2	1	2	3	0	2	1
IHRLEDWGRR	CBW20410_rpsF	0	0	0	0	0	1	1	1	0	0	1	1	1	0	0
MLEAQGFR	CBW19241_ygiR	0	0	0	0	0	2	2	0	0	2	3	3	0	1	2
DAPDYQYLAAR	CBW18348_nrdA	7	13	7	4	2	7	13	7	4	2	7	13	7	4	2
KLEDLLAAK	CBW18538_tal	9	11	9	2	0	5	5	4	1	0	9	10	9	1	0
AANDDLLNSFWLLDSEKGEAR	CBW18712_yfiD	3	3	3	0	0	3	3	3	0	0	3	3	3	0	0
TACAMDAIR	CBW17912_eda	8	14	8	6	0	8	12	8	4	0	8	13	8	5	0
LPVDALTLMGFDFPLRR	CBW17253_ycfX	9	9	9	0	0	9	9	9	0	0	9	9	9	0	0
QTMLFSATLEGDAIK	CBW18709_srmB	2	2	0	1	1	2	2	0	2	0	3	3	0	1	2
AITVQPPR	CBW19241_ygiR	0	0	0	0	0	2	2	0	2	0	2	3	0	2	1
RVSVTLIR	CBW20257_ubiC	5	5	5	0	0	7	7	7	0	0	6	6	6	0	0
IVDFGAFVAIGGGK	CBW19351_pnp	9	27	9	9	9	9	27	9	9	9	9	27	9	9	9
LHGFNNLTK	CBW16268_speD	6	9	4	5	0	9	13	5	8	0	9	12	5	7	0
LSETLEEVLR	CBW18382_elaB	0	0	0	0	0	3	3	3	0	0	3	3	3	0	0
FKLPAWPTTTIGSFPQTTEIR	CBW20010_metE	8	12	2	7	3	8	10	2	5	3	8	11	2	6	3
QTMLFSATLEGDAIKDFAER	CBW18709_srmB	2	2	0	2	0	3	3	0	3	0	3	3	0	3	0
TAIALMFR	CBW20546_hsdR	2	2	2	0	0	2	2	2	0	0	2	2	2	0	0
HEFSSIEVER	CBW16519_thiI	2	2	2	0	0	2	2	2	0	0	2	2	2	0	0
GVVVSSVK	CBW16312_htrA	2	2	0	2	0	2	2	0	2	0	3	3	0	2	1
LQLASLNK	CBW20156_yijP	9	15	9	6	0	9	15	9	6	0	9	15	9	6	0
ANAFLPYPK	CBW20573_rsmC	3	3	0	3	0	2	2	0	2	0	3	3	0	3	0
RDRPTAAAIK	CBW18506_cysA	0	0	0	0	0	1	1	1	0	0	1	1	1	0	0
VELFDEEVER	CBW16873_uvrB	1	1	0	1	0	2	2	0	2	0	2	2	0	2	0
MSIRPLHDR	CBW20352_groES	9	9	9	0	0	9	9	9	0	0	9	9	9	0	0
LVLIQYRPK	CBW18372_arnT	9	11	9	1	1	9	13	9	3	1	9	13	9	3	1
LTDLAVSNVNK	CBW17755_yciF	8	10	7	3	0	9	11	7	4	0	9	11	7	4	0
EGEAIAWHLR	CBW17741_topA	8	11	8	3	0	9	13	8	4	1	9	15	8	6	1
VRNDMGLTNVEIMIPFVR	CBW17380_pps	1	1	1	0	0	0	0	0	0	0	1	1	1	0	0
RGTPYEIFNVSLTQTLHR	CBW16503_secF	9	14	8	6	0	9	16	8	7	1	9	16	8	7	1
VSENLYR	CBW17948_cheM	9	10	9	1	0	5	6	5	1	0	9	12	9	3	0
LYILQER	CBW16758_miaB	9	10	9	1	0	9	10	9	1	0	9	10	9	1	0
GTGNMELHLSR	CBW19966_rho	9	10	9	1	0	9	13	9	4	0	9	12	9	2	1
GMWVDDKWMLLTGNNLNPR	CBW18718_pssA	1	1	0	1	0	0	0	0	0	0	2	2	0	1	1
ADPLEQGAGDQGLMFGYATNETDVLMPAPITYAHR	CBW19164_metK	9	10	9	1	0	9	9	9	0	0	9	9	9	0	0
GLDGINSPVAK	CBW17930_aspS	2	4	2	2	0	2	4	2	2	0	2	4	2	2	0
WTWPEGEHEGSVALLK	CBW20371_psd	9	14	9	5	0	9	14	9	5	0	9	14	9	5	0
GIQLGEQRGIEK	CCF76762_samB2	0	0	0	0	0	3	3	0	0	3	2	2	0	0	2
TMNTPHGDAITVFDLR	CBW18900_luxS	9	12	9	3	0	9	13	9	4	0	9	13	9	4	0
AMKPEEFAQIQQAIITQMR	CBW19072_ptr	9	16	9	7	0	0	0	0	0	0	8	8	8	0	0
TGAYKFVIHCEKSQVIMDVENHLYAR	CBW17647_ydcG	0	0	0	0	0	0	0	0	0	0	1	1	1	0	0
KINLFLR	CBW16358_gloB	7	7	7	0	0	1	1	1	0	0	7	7	7	0	0
LYLIDER	CBW16452_mod	0	0	0	0	0	2	2	0	2	0	2	2	0	2	0
QELDINHQLSQR	CBW16572_aefA	1	1	0	1	0	2	2	0	2	0	2	2	0	2	0
VVMPDAPEHGAR	CBW20399_yjfP	2	2	1	1	0	1	1	1	0	0	2	2	1	1	0
GNTGENLLALLEGRLDNVVYR	CBW19478_rpsD	8	8	8	0	0	8	8	8	0	0	8	8	8	0	0
ETWEMFGIDIEGHPHLTR	CBW18397_nuoC	9	10	2	8	0	9	11	2	9	0	9	12	2	9	1
ELIAPAHVDNPFHFSFR	CBW19521_yheS	1	1	0	1	0	1	1	0	1	0	2	2	0	1	1
YIEEPLK	CBW18709_srmB	1	1	0	1	0	2	2	0	2	0	2	2	0	2	0
VMPSVVSINVEGSTTVNTPR	CBW16312_htrA	1	1	0	1	0	1	2	1	1	0	2	2	0	2	0
FWQQMGLTR	CBW18208_yegQ	9	11	9	2	0	9	11	9	2	0	9	11	9	2	0
QCAAFVSGVVK	CBW19254_parE	0	0	0	0	0	2	2	0	0	2	2	2	0	0	2
ITTANGETVSLR	CBW17493_manA	6	9	6	3	0	7	10	6	4	0	7	10	6	4	0
QLCDLSTLK	CCF76853_ydgA	1	1	1	0	0	2	2	2	0	0	2	3	2	1	0
GIDKAVAAAVEELKALSVPCSDSK	CBW20353_groEL	2	2	2	0	0	2	2	2	0	0	2	2	2	0	0
TGVGVTDVLER	CBW18645_lepA	8	12	8	4	0	8	12	8	4	0	8	12	8	4	0
VGEAQAAALGDYLR	CBW16969_ltaA	9	9	9	0	0	9	10	9	1	0	9	10	9	1	0
GYPHPDYPDAVR	CBW19470_fmu	2	2	1	1	0	3	3	1	2	0	4	4	1	2	1
AAVVVPDNVLFEGGK	CBW20545_hsdM	3	3	2	1	0	3	3	2	1	0	3	3	2	1	0
PSVLALNIQR	CBW16312_htrA	2	2	0	2	0	2	2	0	2	0	2	2	0	2	0
ALFYNAWSR	CBW18289_yejA	3	5	1	1	3	4	8	1	3	4	4	7	1	3	3
GVSVADVVNVASEPMVHLIDR	CBW17690_conserved_hypothetical_DNA-binding_protein	0	0	0	0	0	2	2	2	0	0	1	1	1	0	0
GQAIVATADGR	CBW19003_nlpD	8	9	4	5	0	8	11	5	6	0	8	10	4	6	0
AITPSTELRK	CBW17308_yeaO	1	1	1	0	0	1	1	1	0	0	1	1	1	0	0
AAQNAQDNFATVTQVVSADWVEAEQLFGCLR	CBW17104_lonH	9	9	9	0	0	9	9	9	0	0	9	9	9	0	0
TFSLFGDK	CBW19723_avtA	2	2	2	0	0	6	6	2	4	0	6	6	2	4	0
AVETLILDEADR	CBW18709_srmB	0	0	0	0	0	1	1	0	1	0	2	2	0	1	1
LDAIDAWTVR	CBW19521_yheS	1	1	0	1	0	2	3	0	2	1	2	2	0	1	1
DSIPVPDYEPNADGIPNTFVPGR	CBW16550_ybaX	5	5	1	4	0	5	6	1	5	0	5	6	1	5	0
QVRPGADYNWSLK	CBW16721_lipA	9	9	9	0	0	9	9	9	0	0	9	9	9	0	0
YVVTWDMLQIHAR	CBW16414_gpt	9	18	9	9	0	9	20	9	9	2	9	19	9	9	1
DLQSIADYPIK	CBW18718_pssA	1	1	0	1	0	2	3	0	2	1	2	2	0	1	1
IDMLDDFEPR	CBW20382_hflX	0	0	0	0	0	1	1	0	0	1	2	2	0	1	1
MMSPNADWAPVLPIR	CBW19245_sufI	9	9	9	0	0	9	9	9	0	0	9	9	9	0	0
IVMTSSVMGLISTPGR	CBW16598_ybbO	7	7	7	0	0	7	7	7	0	0	7	7	7	0	0
GGWTELDLAQTNYLR	CBW17746_yciL	9	24	9	9	6	9	23	8	9	6	9	24	9	9	6
VKEETVQLR	CBW16572_aefA	1	1	0	1	0	1	1	0	1	0	2	2	0	2	0
LINWSLSDTTTR	CBW16572_aefA	1	1	0	1	0	2	2	0	2	0	2	2	0	2	0
IPNPTWTPTAGIR	CBW17405_ynhG	9	11	9	2	0	9	11	9	2	0	9	11	9	2	0
LMGISDK	CBW16106_yaaA	1	1	0	1	0	1	1	0	1	0	2	2	0	2	0
TIIQQTFNTAPLFPAQQK	CBW17982_fliB	9	14	9	5	0	9	13	8	5	0	9	13	8	5	0
FMMNNNSLFAIR	CBW18044_capsid_related_protein	9	12	9	3	0	9	13	9	4	0	9	13	9	4	0
LLNSEPTGDPVPLPAGQAPLLEVDKLR	CBW18292_yejF	3	4	1	2	1	3	3	1	1	1	3	3	1	1	1
VLHTLAGKPMVQHVIDAATK	CBW19920_glmU	9	9	9	0	0	9	9	9	0	0	9	9	9	0	0
EALHDSLTR	CBW19085_tas	4	8	4	4	0	4	8	4	4	0	4	8	4	4	0
GLFNFVK	CBW18877_ygaU	3	4	3	1	0	6	7	3	4	0	9	11	4	7	0
NTQAVLDGSLDQFIEASLK	CBW19116_prfB	8	10	3	6	1	8	11	2	8	1	9	14	3	8	3
SSHIPLYQQVVEWIR	CBW19842_hypothetical_GntR-family_transcriptional_regulator	2	2	2	0	0	2	2	2	0	0	2	2	2	0	0
WPVTLEEQPH	CBW17547_sotB	0	0	0	0	0	5	6	3	3	0	2	2	2	0	0
YICGEETALINSLEGR	CBW18395_nuoF	8	15	7	8	0	9	16	7	9	0	9	16	7	9	0
DVYGVDDALR	CBW16418_proB	1	1	0	1	0	1	1	0	1	0	2	2	0	2	0
LLLMLGALEGER	CBW16292_hrpB	5	5	3	2	0	3	3	2	1	0	5	5	3	2	0
FLTADIVEAILER	CBW17930_aspS	9	17	9	8	0	9	17	9	8	0	9	20	9	9	2
DYLGGFGFQGDK	CBW19521_yheS	1	1	0	1	0	2	2	0	2	0	2	2	0	2	0
DYDPSLPELPHDPEQIEQVLLNIVR	CBW20043_glnL	8	8	8	0	0	8	8	8	0	0	8	8	8	0	0
AGSLTSPLR	CBW17922_ruvB	2	4	2	2	0	2	4	2	2	0	2	4	2	2	0
KQTMLFSATLEGDAIKDFAER	CBW18709_srmB	1	1	0	1	0	1	1	0	1	0	2	2	0	2	0
MVAVIAGVK	CBW20509_conserved_hypothetical_protein	2	2	0	2	0	2	2	0	2	0	2	2	0	2	0
LSVRPAHLAR	CBW17764_yciI	8	8	8	0	0	9	9	9	0	0	9	9	9	0	0
IIFSLER	CBW17821_ycgR	7	7	7	0	0	7	7	7	0	0	7	7	7	0	0
MTGLTEDDLAQIR	CCF76762_samB2	2	2	0	2	0	2	2	0	2	0	2	2	0	2	0
LSSDPMNVIDWVNMFALAVNEENAAGGR	CBW17850_sdaA	8	14	7	4	3	9	15	7	6	2	9	16	7	6	3
IMFPMIISVEEVR	CBW18497_ptsI	9	19	9	9	1	9	11	9	2	0	9	19	9	9	1
PVATQVDDLLSEIR	CBW16873_uvrB	1	1	0	1	0	2	2	0	2	0	2	2	0	2	0
LAVWQAMIESQK	CBW18962_sipB	2	2	0	1	1	2	3	0	2	1	2	2	0	1	1
GPDWSGIYACDNAILAHER	CBW16761_asnB	5	5	0	5	0	7	9	0	7	2	7	9	0	7	2
VNALLADK	CBW17956_otsA	1	1	1	0	0	1	1	1	0	0	1	1	1	0	0
VTASHTTAMHSYNGAYASR	CBW19402_codA	9	9	9	0	0	9	9	9	0	0	9	9	9	0	0
RDELHAQLSNNR	CBW17027_mukB	7	7	7	0	0	7	8	7	1	0	7	8	7	1	0
ALALLNEK	CBW18564_purM	9	10	9	1	0	9	11	9	2	0	9	11	9	2	0
ATPVELDFSQVEKA	CBW20175_nusG	9	17	9	8	0	9	17	9	8	0	9	17	9	8	0
SVADGPFR	CBW17458_purR	6	8	5	3	0	5	5	5	0	0	6	7	5	1	1
ETNNLALVLDVEQILYDIVPSSHDLR	CBW18385_hypothetical_receptor/regulator_protein	8	8	0	8	0	8	8	0	8	0	8	8	0	8	0
VTFLHEVSFNELK	CBW18159_rfbU	9	11	9	2	0	9	11	9	2	0	9	12	9	3	0
EQGACPWFNETTYAK	CBW18348_nrdA	9	17	9	6	2	9	12	9	2	1	9	17	9	6	2
TGTFNQFIR	CBW17872_conserved_hypothetical_protein	8	11	0	4	7	5	5	0	0	5	7	8	0	1	7
IGMAIDGEMSVADWR	CBW16861_ybhC	6	9	6	3	0	6	7	6	1	0	7	10	6	4	0
VSELLHIPTK	CBW18286_yeiU	7	7	7	0	0	7	7	7	0	0	7	8	7	1	0
DIDVLVNNAGLALGLEPAHK	CBW17536_ydfG	9	16	9	6	1	9	18	9	8	1	9	17	9	7	1
WSSFSTQFALVKPK	CBW19398_gltB	9	10	9	1	0	9	10	9	1	0	9	10	9	1	0
KSVTELSR	CBW16256_aceF	0	0	0	0	0	0	0	0	0	0	1	1	1	0	0
HDYLAQK	CCF76766_putative_carbonic_anhydrase	3	3	3	0	0	3	3	3	0	0	3	3	3	0	0
VVLPEGDEPR	CBW18409_pta	7	10	2	6	2	7	10	2	6	2	7	12	2	6	4
RDAYDVLIVGSGPAGAAAAVYSAR	CBW16697_ahpF	4	4	0	4	0	7	7	0	7	0	7	7	0	7	0
HYQPQDATTNPSLLLK	CBW18538_tal	9	9	9	0	0	9	9	9	0	0	9	9	9	0	0
FLDQVNAK	CBW19115_lysS	9	14	9	5	0	9	15	9	6	0	9	15	9	6	0
QLTYLGSGCIR	CBW17927_ruvC	8	8	8	0	0	8	8	8	0	0	8	8	8	0	0
LDQVPADKK	CBW20093_sodA	6	6	6	0	0	6	6	6	0	0	6	6	6	0	0
LMVPSASQFTPMGR	CBW17250_ycfU	9	16	9	5	2	0	0	0	0	0	9	10	9	1	0
FWLPAGSFATSVVR	CBW19006_truD	9	9	9	0	0	9	9	9	0	0	9	9	9	0	0
CDSCGQVLYR	CBW18437_accD	7	7	0	7	0	7	7	0	7	0	7	7	0	7	0
SGETGIEEGCLSIPEQR	CBW19468_def	9	11	9	2	0	9	11	9	2	0	9	11	9	2	0
TEPAAPAATPK	CBW19547_damX	1	2	1	1	0	1	2	1	1	0	1	2	1	1	0
LHLLDNGQQVLAWPGTTLYALEK	CBW18241_dld	7	10	5	2	3	8	18	5	8	5	8	16	5	6	5
NGVSDRLELYLPK	CBW19451_prmA	0	0	0	0	0	2	2	2	0	0	2	2	2	0	0
RVAEELATITAAPFVTAPNK	CBW17495_fumC	2	2	1	1	0	2	2	1	1	0	2	2	1	1	0
LIPMVDFQQDGELLGR	CBW17942_flhAa	6	7	6	1	0	6	7	6	1	0	6	7	6	1	0
LPSDEEIQSQK	CBW18851_hypothetical_DNA/RNA_helicase	2	2	2	0	0	2	2	2	0	0	2	2	2	0	0
QAALWGVALR	CBW20564_dnaT	3	3	3	0	0	5	6	3	1	2	4	5	3	1	1
PHINPEEEIRR	CBW17341_nadE	1	1	1	0	0	2	2	2	0	0	2	2	2	0	0
HATLPVLVVR	CBW16702_ybdQ	9	17	9	7	1	9	22	9	9	4	9	22	9	9	4
YGTEYVIALIPLGGYVK	CBW16326_yaeL	4	4	4	0	0	4	4	4	0	0	4	4	4	0	0
RFMKEPQEVR	CBW19349_deaD	3	3	3	0	0	3	3	3	0	0	3	3	3	0	0
LNEIIALYQK	CBW19220_hybC	6	6	0	5	1	6	6	0	5	1	6	6	0	5	1
NPLAILGVLR	CBW17821_ycgR	7	7	7	0	0	7	7	7	0	0	7	7	7	0	0
EHLGYPELPATIASK	CBW16418_proB	9	15	9	6	0	9	16	9	7	0	9	16	9	7	0
MAGDPPDILIQPFCPQISTLDFHR	CBW17780_ychK	7	7	7	0	0	7	7	7	0	0	7	7	7	0	0
TNSAGMLIGYGVVKGK	CBW18172_wcaM	1	1	1	0	0	0	0	0	0	0	1	1	1	0	0
IADVCVTTTEEQR	CBW17935_yecP	4	4	0	3	1	4	4	0	4	0	6	6	0	5	1
AHQALFTHHLLEK	CBW19209_uxuB	6	7	6	1	0	6	8	6	2	0	6	8	6	2	0
RENGLWIVEAEDIDTGKK	CBW19587_glpD	4	4	4	0	0	4	4	4	0	0	4	4	4	0	0
FLQLYHTR	CBW17395_ydiJ	5	5	0	5	0	6	6	0	6	0	6	6	0	6	0
MLNFLLLCALSVFVFGVPLK	CBW19645_yhiH	1	1	1	0	0	0	0	0	0	0	1	1	1	0	0
FAACNLDR	CBW19398_gltB	2	2	1	0	1	1	1	1	0	0	2	2	1	0	1
GIQEQLK	CBW19508_fusA	9	16	8	8	0	9	17	8	8	1	9	17	8	8	1
LWSLTPQWYR	CBW19982_hemD	9	12	4	4	4	9	11	3	4	4	9	12	4	4	4
LVLEVVDAGIKEWGADR	CBW17464_nemA	3	3	0	3	0	5	5	0	5	0	5	6	0	5	1
VAIEAGIADYWFK	CBW19151_tktA	9	18	9	9	0	9	18	9	9	0	9	18	9	9	0
VTDYLQMGQEVPVK	CBW19351_pnp	9	9	9	0	0	9	9	9	0	0	9	9	9	0	0
LLAALIQMADGER	CBW19070_recD	4	4	0	4	0	5	5	0	5	0	5	5	0	5	0
QNLTAPATMTDWRPIVHEMR	CBW19133_pepP	9	9	9	0	0	0	0	0	0	0	6	6	6	0	0
INEVTATTVK	CBW17183_mdoG	9	9	9	0	0	9	9	9	0	0	9	9	9	0	0
LTESLGAALR	CBW19070_recD	0	0	0	0	0	5	5	0	1	4	5	5	0	1	4
LANEGIFTQQELYDELLTLADEAK	CBW17026_mukE	9	11	9	2	0	9	12	9	3	0	9	12	9	3	0
LHHSLGFTVTAQMPQVGVK	CBW17615_yncA	7	9	6	3	0	7	9	6	3	0	7	10	6	4	0
GDTLNVVNSPFSAVDNTGGELPFWQQQSFIDQLLAAGR	CBW17993_fliF	2	2	2	0	0	3	3	3	0	0	1	1	1	0	0
IANPEHYFSATRL	CBW17478_pdxY	8	10	7	3	0	9	11	7	4	0	9	11	7	4	0
IGSGLVTVMVR	CBW18117_pduJ	5	6	5	1	0	5	6	5	1	0	5	6	5	1	0
EDGPYVVR	CBW17201_yceH	2	2	1	1	0	1	1	0	1	0	2	2	1	1	0
LVAMLAQFER	CBW19188_speC	1	1	1	0	0	2	2	1	0	1	2	2	1	0	1
VTFPDGR	CBW19178_yggW	2	2	2	0	0	2	2	2	0	0	2	2	2	0	0
VTALMAQWLVNGWCRETIFNLK	CBW19059_ygdE	0	0	0	0	0	1	1	1	0	0	1	1	1	0	0
ETLYSFDQLK	CBW20495_pepA	6	7	5	2	0	6	7	5	2	0	6	7	5	2	0
VEYALQSQINPQLAGHGGR	CBW19573_yhgI	9	17	9	8	0	9	18	9	9	0	9	18	9	9	0
HQINATALVPPAVSLWLQAIQEWGGNAPLASLR	CBW16684_entE	7	7	1	6	0	5	5	1	4	0	9	9	1	8	0
AFEEHAFDYLLKPIEEK	CBW18232_yehT	1	1	1	0	0	2	2	1	0	1	2	2	1	0	1
MVNYQLIPVNLK	CBW16587_ushA	9	9	9	0	0	9	9	9	0	0	9	9	9	0	0
FGPVTFEGSQIRDEYLQNLLPFK	CBW20428_ytfM	9	9	9	0	0	9	9	9	0	0	9	9	9	0	0
FDLPVLLSVSR	CCF76911_sulII	9	17	9	5	3	9	23	9	7	7	9	21	9	5	7
MAPLVHALEK	CBW19969_rffE	8	12	8	4	0	8	12	8	4	0	8	12	8	4	0
VTNEAEIAMASESK	CBW17216_flgK	0	0	0	0	0	4	4	0	4	0	4	4	0	1	3
VHLADGLGADNK	CBW18567_ppx	4	4	0	4	0	4	4	0	4	0	4	4	0	4	0
GAWDFLQKPVDPGK	CBW18466_pgtA	0	0	0	0	0	0	0	0	0	0	1	1	1	0	0
QIPLAVR	CBW17395_ydiJ	2	2	0	2	0	6	6	0	6	0	4	4	0	4	0
VWFVMPDGTIK	CBW19070_recD	3	3	0	2	1	3	3	0	2	1	4	4	0	3	1
LLFSQDDIKKPAK	CBW16911_ybiT	9	11	9	2	0	9	12	9	3	0	9	12	9	3	0
FVFQSGFGK	CBW18851_hypothetical_DNA/RNA_helicase	9	10	8	2	0	9	10	8	2	0	9	10	8	2	0
LSQDLAR	CBW19259_tolC	0	0	0	0	0	7	7	6	1	0	3	3	0	2	1
PQMWRHALPGLGNQWLVLLK	CBW16961_artQ	1	1	1	0	0	0	0	0	0	0	1	1	1	0	0
VTADSTTDQLQNNTVWSSYTEIIDVR	CBW18654_predicted_bacteriophage_protein	1	1	1	0	0	1	1	1	0	0	1	1	1	0	0
IIDQLVER	CBW18492_lig	7	9	7	2	0	7	9	7	2	0	8	10	8	2	0
EILAHPLVGGLILFTR	CBW17242_nagZ	9	15	9	6	0	9	16	9	6	1	9	16	9	6	1
QEQQLSALPSFVQNHAWDHFK	CBW17252_ycfW	8	8	8	0	0	8	9	8	1	0	8	9	8	1	0
VWNITDGSDDERIDAAIAATR	CBW19237_yqhD	2	2	0	2	0	0	0	0	0	0	3	3	0	3	0
KGVLEIVSGASR	CBW20261_lexA	9	15	8	7	0	9	19	9	9	1	9	19	9	9	1
LDTEETNVTLR	CBW16199_hepA	7	8	7	1	0	6	7	6	1	0	7	8	7	1	0
DEIIDEDQLPIK	CBW16997_serS	9	11	2	9	0	9	12	2	9	1	9	12	2	9	1
ILVCGLNPHAGEGGHMGTEEIDTIIPVLDELR	CBW16194_pdxAa	7	9	7	2	0	7	10	7	3	0	7	10	7	3	0
HNLPHNSLNFVFHGGSGSTAQEIKDSVSYGVVK	CBW19143_fba	7	7	7	0	0	7	7	7	0	0	7	7	7	0	0
GLNVTIMK	CBW19031_pyrG	8	11	8	3	0	9	13	9	4	0	9	12	9	3	0
EHFGFIFQR	CBW16977_ybjZ	2	2	2	0	0	2	2	2	0	0	3	3	2	1	0
VYTLIAR	CBW17329_topB	1	1	1	0	0	1	1	1	0	0	1	1	1	0	0
FPVSQSIDELMEACRDVIR	CBW19952_ilvE	9	9	9	0	0	9	9	9	0	0	9	9	9	0	0
SVAGYKPVAK	CBW17514_bioDb	7	7	7	0	0	7	7	7	0	0	7	7	7	0	0
GVQLEDGPAAFK	CBW17746_yciL	8	12	8	4	0	8	12	8	4	0	8	12	8	4	0
VGGMAEIVGFNTDLLQPR	CBW17826_dadA	8	10	8	2	0	8	10	8	2	0	8	11	8	2	1
EAPAGDIMDHIAAFFDAR	CCF76911_sulII	9	18	9	8	1	9	19	9	9	1	9	19	9	9	1
AANTNLGFQK	CBW17249_mfd	8	8	8	0	0	8	8	8	0	0	8	8	8	0	0
ELASGLSCPVGFK	CBW16835_aroG	8	12	8	4	0	8	12	8	4	0	8	12	8	4	0
GVALSAGVQR	CBW17380_pps	9	10	9	1	0	9	12	9	2	1	9	12	9	2	1
ITGGIGVCHIFVDSSADIAPALK	CBW16419_proA	1	1	1	0	0	0	0	0	0	0	1	1	1	0	0
WAPLWVIDFPMFEDDGEGGLTAMHHPFTAPR	CBW17930_aspS	9	12	9	3	0	9	9	9	0	0	9	9	9	0	0
GFAGTVKR	CBW19502_rplC	7	7	6	1	0	7	7	6	1	0	7	7	6	1	0
GVLTNLGAVAVDTGIFTGR	CBW19562_pckA	9	19	9	8	2	9	19	9	8	2	9	20	9	9	2
GVNAIELMHDAIGHIMQLR	CBW20158_argE	9	10	9	0	1	0	0	0	0	0	9	9	9	0	0
RVTTVLVPSQLQDK	CBW19386_yhbN	9	11	9	2	0	9	11	9	2	0	9	12	9	3	0
LVVNEHGR	CBW18274_yeiE	2	2	2	0	0	2	2	2	0	0	2	2	2	0	0
WYLVAHPGVSIPTPVIFK	CBW17802_ipk	7	9	7	1	1	7	9	7	1	1	7	8	7	0	1
HLSGGLTYGEIPASIK	CBW20485_arginine_deiminase	3	4	3	1	0	3	4	3	1	0	3	4	3	1	0
IAHGRPLTNSETNSVK	CBW20217_yjbD	9	9	9	0	0	9	9	9	0	0	9	9	9	0	0
ITLSTQPADAR	CBW18599_pepB	9	9	9	0	0	9	10	9	1	0	9	10	9	1	0
VGAGPFPTELFDETGEFLCK	CBW20385_purA	9	15	9	6	0	9	16	9	6	1	9	16	9	6	1
AIGFLLSK	CBW18479_nupC	9	9	9	0	0	9	9	9	0	0	9	9	9	0	0
DYLVPSR	CBW17930_aspS	8	13	7	6	0	8	14	7	7	0	8	14	7	7	0
LPMTRPQLKLK	CBW19622_livM	0	0	0	0	0	0	0	0	0	0	1	1	1	0	0
EVITHHPQK	CBW18959_sipA	3	3	3	0	0	3	3	3	0	0	3	3	3	0	0
SMDLEQECETLR	CBW20181_rpoC	5	5	5	0	0	5	5	5	0	0	5	5	5	0	0
IPVTAEGLAAIK	CBW20148_talC	9	9	9	0	0	9	9	9	0	0	9	9	9	0	0
DRPIVIMLDPGHGGEDPGAIGK	CBW19068_amiC	3	3	2	1	0	3	3	2	1	0	3	3	2	1	0
ELFSAIDMPFEQSVHDTLETLTQMIQTR	CBW19830_hypothetical_NtrC-family_transcriptional_regulator	1	1	1	0	0	0	0	0	0	0	1	1	1	0	0
PSIIALQVVR	CBW19416_degQ	9	12	9	3	0	9	15	9	5	1	9	14	9	5	0
FNMPIITFIDTPGAYPGVGAEER	CBW16335_accA	9	17	9	8	0	9	18	9	9	0	9	18	9	9	0
ANAVLLHSCEITSGTPGCYR	CBW16347_rcsF	9	9	9	0	0	9	12	9	3	0	9	12	9	3	0
FAIDFVGGDLK	CBW17647_ydcG	9	10	8	1	1	9	11	8	1	2	9	11	8	1	2
LLQLLEPYLPPK	CBW19784_kdtA	9	13	9	3	1	9	13	9	1	3	9	13	9	1	3
APLLGMVNIR	CBW18385_hypothetical_receptor/regulator_protein	9	18	9	8	1	9	18	9	8	1	9	18	9	8	1
HRDELAALIVSEHGK	CBW20440_iolA	3	3	1	2	0	4	4	1	3	0	3	3	1	2	0
VTDDDLVIEIPR	CBW18601_fdx	9	15	8	6	1	9	17	8	6	3	9	17	8	6	3
DAGMVTSDEPAK	CBW16736_leuS	6	7	6	1	0	6	7	6	1	0	6	7	6	1	0
VIGHLANGNLEYKHPYLEER	CBW19924_atpG	8	14	7	7	0	9	16	7	9	0	9	16	7	9	0
GCIVAPGVAEFHVR	CBW17478_pdxY	9	13	9	4	0	9	13	9	4	0	9	13	9	4	0
LGDNPQHPSWSLGILGMPGFTAYMGLLDIGQPK	CBW17614_yncB	7	7	7	0	0	7	7	7	0	0	7	7	7	0	0
QHLNLLHILALYK	CBW19576_malP	3	3	3	0	0	3	3	3	0	0	3	3	3	0	0
AVVVTSGTTSEILLHK	CBW16753_gltI	4	6	4	1	1	4	6	4	1	1	4	6	4	1	1
NAPSYTAQTLK	CBW16733_nadD	1	1	1	0	0	1	1	1	0	0	1	1	1	0	0
MTTEELAECLGVAR	CBW18482_yfeD	2	2	1	1	0	2	2	1	1	0	3	3	1	1	1
VGGPTWHWVR	CBW20006_pldB	2	2	1	1	0	5	5	1	4	0	5	5	1	4	0
EGQPVVLYK	CBW16502_secD	6	6	6	0	0	6	6	6	0	0	6	6	6	0	0
DDILQTLFLNMFYGGK	CBW17680_ydaO	9	13	4	9	0	9	12	3	9	0	9	13	4	9	0
QPFVASTLLGATTMAQLK	CBW19085_tas	2	2	2	0	0	1	1	1	0	0	2	2	2	0	0
YLNSPETDIFHK	CBW19282_dnaG	4	4	4	0	0	4	4	3	1	0	5	5	4	1	0
AFTAAVLGGIGSIPGAMIGGLILGVAEALSSAYLSTEYK	CBW19623_livH	1	1	1	0	0	0	0	0	0	0	1	1	1	0	0
TDFALLCPNCHK	CBW16262_HNH_endonuclease	7	7	7	0	0	7	7	7	0	0	7	7	7	0	0
TFTAKPETVKR	CBW19413_rplM	9	12	9	3	0	9	10	9	1	0	9	13	9	4	0
AGVDVLGISTDKPEK	CBW18556_bcp	9	14	7	7	0	9	14	7	7	0	9	14	7	7	0
QVSVPLAAVLAIYAR	CBW19409_sspB	9	17	9	8	0	9	17	9	8	0	9	18	9	9	0
FPRPSHWTR	CCF76819_yafB	7	7	7	0	0	7	7	6	1	0	7	8	7	1	0
ALAEQLSSGSTDGHMAWLVPLLNEYYDPMYR	CBW16606_ybbB	1	1	1	0	0	0	0	0	0	0	1	1	1	0	0
HDLEGVLWDILNQEMGYQAEHPTLENLILK	CBW20509_conserved_hypothetical_protein	1	1	1	0	0	1	1	1	0	0	1	1	1	0	0
VLNAIDVLSYTQAQKEAIYR	CBW19259_tolC	1	1	0	0	1	3	3	0	1	2	3	3	0	1	2
GAILANEFSASR	CBW17873_yebU	2	3	1	2	0	2	3	1	2	0	2	3	1	2	0
IQETVFTGVWR	CBW17557_hyaF2	4	4	2	2	0	4	4	2	2	0	5	5	2	3	0
AEEPAAPPAPSK	CBW19472_mscL	5	5	5	0	0	5	5	5	0	0	5	5	5	0	0
QVVATATFR	CBW16294_fhuA	1	1	1	0	0	1	1	1	0	0	1	1	1	0	0
SSMFPDPWR	CBW17184_mdoH	2	2	2	0	0	2	2	2	0	0	2	2	2	0	0
AGDGSTVAQTALSYDDYR	CBW19889_yidA	4	4	4	0	0	4	4	4	0	0	4	4	4	0	0
YAVLCGGGANHR	CBW16248_nadC	9	12	9	3	0	9	13	9	4	0	9	13	9	4	0
ALPLPVSVPSHCALMKPAADK	CBW17227_fabD	9	9	9	0	0	9	9	9	0	0	9	9	9	0	0
AVLEGVPEQPLTPPPGIVTVNIDR	CBW19555_mrcA	2	2	0	2	0	1	1	0	1	0	3	3	0	3	0
TPAVTALICQQPYK	CBW19817_marT	6	6	6	0	0	6	6	6	0	0	6	6	6	0	0
TATAQQLEFLK	CBW16576_apt	8	8	7	1	0	8	9	8	1	0	8	8	7	1	0
RENESLLNGPQVDTSK	CBW17944_cheZ	8	8	8	0	0	8	8	8	0	0	8	8	8	0	0
TFFDAMALQLK	CBW18975_invG	6	6	6	0	0	8	11	6	4	1	8	11	6	4	1
AIHPLTGEEIPVWAANFVLMEYGTGAVMAVPGHDQR	CBW16736_leuS	9	9	9	0	0	9	9	9	0	0	9	9	9	0	0
TEYVVPLLAR	CBW20512_type_II_restriction_enzyme	7	8	1	7	0	7	8	1	6	1	8	9	1	7	1
FIAVGQK	CBW19725_yiaJ	9	10	9	1	0	6	6	6	0	0	6	7	6	1	0
NHSHLWK	CBW17244_ndh	6	6	6	0	0	7	7	7	0	0	7	7	7	0	0
SLADIGEALK	CBW16819_sucD	9	14	9	5	0	9	14	9	5	0	9	15	9	6	0
EQIIFPEIDYDK	CBW19490_rplE	9	15	9	6	0	9	15	9	6	0	9	15	9	6	0
YQAWQSGFK	CBW18960_sipD	8	10	8	2	0	8	10	8	2	0	8	10	8	2	0
HLASDYTIEEILSTR	CBW17565_hypothetical_regulatory_protein	6	6	5	1	0	6	6	5	1	0	6	6	5	1	0
IINQLSR	CBW20386_nsrR	8	14	6	8	0	9	17	9	8	0	8	14	6	8	0
ANITLYEPR	CBW18575_xseA	5	5	5	0	0	5	5	5	0	0	5	5	5	0	0
VVGIVVDGVSDVLSLTAEQIR	CBW17949_cheW	5	5	5	0	0	5	5	5	0	0	5	8	5	2	1
GPFSLYGVDIDTEWR	CBW17935_yecP	3	4	0	3	1	1	1	0	0	1	3	3	0	1	2
RFPQTDDVNPLLAWEAADEYLLQQLDETEIR	CBW19291_ygjO	6	6	6	0	0	6	6	6	0	0	6	6	6	0	0
LFAVNAETGK	CBW16272_gcd	2	2	2	0	0	2	2	2	0	0	2	2	2	0	0
KGLPYPR	CBW19803_spoU	2	2	2	0	0	2	2	2	0	0	2	2	2	0	0
DLYQRQLDVFLDPNDPAVIEQALK	CBW17786_narH	0	0	0	0	0	0	0	0	0	0	1	1	1	0	0
APGLAVVLVGSNPASQIYVASK	CBW16634_folD	9	14	9	4	1	9	14	9	4	1	9	14	9	4	1
DENITFLLAVGGGSVLDGTK	CBW19237_yqhD	2	2	0	2	0	0	0	0	0	0	3	3	0	3	0
LTFQQLPGTGVKPDQLHSK	CBW16816_sucA	9	10	9	1	0	9	10	9	1	0	9	10	9	1	0
FVAAAAALK	CBW17549_yneI	8	9	6	2	1	9	15	7	5	3	9	13	6	4	3
SFIHEVVHALTHLQDKEDSNPR	CBW17061_gtgA	0	0	0	0	0	1	1	0	1	0	2	2	1	1	0
NGLACITPISALTQPGK	CBW16815_sdhB	9	9	9	0	0	9	9	9	0	0	9	9	9	0	0
LVLEVQQQLGGGIVR	CBW19923_atpD	9	25	9	9	7	9	25	9	9	7	9	26	9	9	8
FNDGAFLR	CBW19576_malP	2	2	0	2	0	2	2	0	2	0	3	3	0	3	0
TADKDSATSQFFINVADNAFLDHGQR	CBW19534_ppiA	9	15	9	6	0	9	15	9	6	0	9	15	9	6	0
RGDYLGATVQVIPHITNAIK	CBW19031_pyrG	9	9	9	0	0	9	16	9	4	3	9	16	9	4	3
ISGLPVIVK	CBW17645_hypothetical_L-lactate_oxidase	2	2	2	0	0	2	2	2	0	0	2	2	2	0	0
AMSAWGVEAR	CBW16761_asnB	2	2	0	2	0	3	3	0	3	0	3	3	0	3	0
AGIGINAGR	CBW18348_nrdA	9	13	9	3	1	9	17	9	4	4	9	14	9	3	2
LNEIDRVSGQTQFNGVK	CBW17983_fliC,CBW18855_fljB	1	1	1	0	0	1	1	1	0	0	1	1	1	0	0
ALQNNAIEEFKR	CBW19896_dnaA	9	9	9	0	0	9	9	9	0	0	9	9	9	0	0
EEIYGATINAIIEQHPELR	CBW19229_hypothetical_protein	2	2	1	1	0	2	3	1	2	0	2	3	1	2	0
LGIEINR	CBW16757_phoL	3	3	0	3	0	3	3	0	3	0	3	3	0	3	0
EQWNDTR	CBW17528_ynfB	1	1	1	0	0	2	2	1	1	0	3	3	1	2	0
YAGALVLGR	CBW19378_yrbC	9	20	9	9	2	9	20	9	9	2	9	20	9	9	2
TFLSYGLDELIPR	CBW20017_aarF	9	16	9	7	0	9	17	9	8	0	9	17	9	8	0
TLSETIVQLIEDAEHKEK	CBW17105_ycbG	3	3	0	0	3	6	6	0	1	5	6	7	1	1	5
VRLCSQSR	CBW17941_flhE	0	0	0	0	0	0	0	0	0	0	1	1	1	0	0
RVDFSLAR	CBW18082_amn	8	8	8	0	0	8	8	8	0	0	8	8	8	0	0
GGVVIEPMLTDQWYVR	CBW20493_valS	9	9	9	0	0	9	9	9	0	0	9	10	9	1	0
LLPENNQGGGFVVTVWTR	CCF76825_ybfA	0	0	0	0	0	0	0	0	0	0	1	1	1	0	0
GSAYYLGVHPEFR	CBW18514_Hypothetical_acetyltransferase	9	11	9	2	0	9	14	9	4	1	9	13	9	3	1
LAYVTFESGR	CBW16828_tolB	9	17	9	8	0	9	17	9	8	0	9	17	9	8	0
MLPLLPDR	CBW18440_usg	5	6	5	1	0	5	5	5	0	0	5	6	5	1	0
HAFDQMLHSLGK	CBW19576_malP	2	2	2	0	0	2	2	2	0	0	2	2	2	0	0
FVNELAR	CBW20598_slt	8	10	4	6	0	7	7	7	0	0	9	10	5	5	0
SVLQVLHIPDER	CBW19468_def	9	9	9	0	0	9	9	9	0	0	9	9	9	0	0
ENFGCGSSR	CBW16213_leuD	1	1	1	0	0	1	1	1	0	0	1	1	1	0	0
NIANCFGK	CBW19019_yghJ	5	7	5	2	0	5	6	5	1	0	5	7	5	2	0
GAWSPASQIR	CBW17116_yccW	9	10	8	2	0	9	10	8	2	0	9	10	8	2	0
KLMTNHGGGNFK	CBW18585_hisS	4	4	4	0	0	3	3	3	0	0	5	5	5	0	0
VRPHHPLNR	CBW17629_ydcP	8	8	8	0	0	8	8	8	0	0	8	8	8	0	0
AIFLPLTQWEDKYR	CBW19064_ygdK	9	16	9	7	0	9	16	9	7	0	9	16	9	7	0
MDSYVDLLQSHGGSMIMLAK	CBW20323_fumB	2	2	2	0	0	0	0	0	0	0	2	2	2	0	0
LPEQPLAGKPVLIQTSSMGAIGGAR	CBW19908_yieF	9	10	9	1	0	9	10	9	1	0	9	11	9	1	1
TFAIISHPDAGK	CBW20577_prfC	9	17	8	6	3	9	20	8	9	3	9	19	8	8	3
LELPSGDGLK	CBW17872_conserved_hypothetical_protein	3	3	0	3	0	3	3	0	3	0	3	3	0	3	0
LSDFVEQVYK	CBW19220_hybC	6	9	6	3	0	6	9	6	3	0	7	10	6	4	0
TLFSGPTDIYSHQVR	CBW19410_sspA	9	10	9	1	0	9	10	9	1	0	9	10	9	1	0
NTLIVPDTLTLSEALESFK	CBW20426_ytfL	9	10	9	1	0	9	10	9	1	0	9	10	9	1	0
QVVSVDTSQDALDIAR	CBW17116_yccW	3	3	0	3	0	3	3	0	3	0	3	3	0	3	0
APQVPATPEFAEALLALLASVR	CBW18520_eutK	9	16	9	7	0	9	15	9	6	0	9	17	9	7	1
MLLGEQENVGWIDFVPGENAETLIEK	CBW17853_PTS_system_mannose-specific_IIAB_component	0	0	0	0	0	1	1	1	0	0	1	1	1	0	0
HLLEPVLEAMTTCGSLEWTR	CBW19373_ispB	6	7	5	2	0	6	7	5	2	0	6	7	5	2	0
LTLTEEAHPLLVACISETATPIDWK	CBW19070_recD	0	0	0	0	0	2	2	0	2	0	2	2	0	2	0
AVFVPGLAILCGVFDALAIR	CBW18567_ppx	1	1	0	1	0	1	1	0	1	0	2	2	0	2	0
APQAEVLAPGYK	CBW18368_yfbE	2	2	2	0	0	2	2	2	0	0	2	2	2	0	0
IYQTVYQSCLENR	CBW17395_ydiJ	2	2	0	2	0	2	2	0	2	0	2	2	0	2	0
EVVLPFNKFPGVDPLLGPEMR	CBW16169_carB	9	10	9	1	0	9	11	9	2	0	9	11	9	2	0
HYAHVDCPGHADYVK	CBW19507_tufA,CBW20173_tufB	9	13	9	3	1	9	13	9	3	1	9	13	9	3	1
QHIAALGRPDFSSK	CBW17218_rne	9	11	9	2	0	9	11	9	2	0	9	11	9	2	0
KIDGLGIK	CBW18599_pepB	8	8	8	0	0	7	7	7	0	0	8	8	8	0	0
EYQVQLDIAMQSGKPK	CBW16320_tsf	9	16	9	7	0	9	19	9	8	2	9	19	9	8	2
VLADLSQAEQELEQAFER	CBW17098_uup	9	14	5	9	0	9	15	5	9	1	9	15	5	9	1
VSPSGIPHCQFVLEHR	CBW20411_priB	9	18	9	9	0	9	17	9	8	0	9	18	9	9	0
EYHQMTAPLIGYYQK	CBW16581_adk	1	1	1	0	0	1	1	1	0	0	1	1	1	0	0
NFVDAIIK	CBW16542_tig	9	17	9	8	0	7	8	1	7	0	9	17	9	8	0
VVVAAPVIAELNMPR	CBW18595_hypothetical_lipoprotein	6	6	6	0	0	6	6	6	0	0	6	6	6	0	0
DAWMIVQR	CBW19220_hybC	0	0	0	0	0	2	2	0	2	0	2	2	0	2	0
ATQGVYPPASTVKPYVAVSALSAGVITR	CBW16728_mrdA	3	4	1	2	1	3	3	1	1	1	3	3	1	1	1
RVVEGTQFECLKDTFVGPTLIAYSMEHPGAAAR	CBW20178_rplJ	8	8	8	0	0	8	8	8	0	0	8	8	8	0	0
RIPVTLDQIPPEMINAFIATEDSR	CBW19555_mrcA	1	1	0	1	0	1	1	0	0	1	2	2	0	0	2
FNGLYGDIFKVPEPFIPK	CBW19543_trpS	7	10	7	3	0	7	12	7	4	1	7	12	7	4	1
FGLLSASDMTPR	CBW19576_malP	1	2	0	1	1	2	2	0	0	2	2	2	0	0	2
ANLTLSNRFELLLFR	CBW18385_hypothetical_receptor/regulator_protein	0	0	0	0	0	2	2	0	2	0	2	2	0	2	0
DIDSVLLLAGYYDAMVAQAWLENWQGLR	CBW19274_ygiF	1	1	0	1	0	1	1	0	1	0	2	2	0	2	0
VKLPLTLDPVR	CBW17223_yceD	9	9	9	0	0	9	13	9	2	2	9	11	9	2	0
SIYVAYTGGTIGMQR	CBW17325_ansA	9	10	9	1	0	9	10	9	1	0	9	10	9	1	0
RLVVGGFER	CBW19115_lysS	9	9	9	0	0	9	9	9	0	0	9	9	9	0	0
VVYDFVNVIQGDATLNQALIK	CBW17838_minD	9	16	7	9	0	9	17	7	9	1	9	17	7	9	1
TESFAQLFEESLKEIETRPGSIVR	CBW17014_rpsA	9	11	9	2	0	9	10	9	1	0	9	11	9	2	0
ILGKPYR	CBW18433_purF	6	6	4	1	1	3	3	3	0	0	6	6	4	1	1
ILSEDKEHR	CBW18954_hilA	5	5	5	0	0	4	4	4	0	0	5	5	5	0	0
TIHTARPGIVIGK	CBW19496_rpsC	4	4	4	0	0	4	4	4	0	0	4	4	4	0	0
NSGDAPAATEGHTEATTPAGETK	CBW19379_yrbD	6	6	6	0	0	6	6	6	0	0	6	6	6	0	0
EYVHTPADLFR	CBW18492_lig	9	21	9	8	4	9	19	9	6	4	9	22	9	8	5
LDFEEGR	CBW16330_fabZ	1	1	1	0	0	2	2	1	1	0	2	2	1	1	0
VEIPGVATSASPSAEVGR	CBW17503_ydgH	9	9	9	0	0	9	10	9	1	0	9	10	9	1	0
LNSLLDGALK	CBW19140_yggE	8	10	7	3	0	8	9	7	2	0	8	10	7	3	0
MTPQLTWTR	CBW19377_yrbB	6	7	2	5	0	7	8	2	6	0	7	10	2	7	1
VGYINDQYVLNPTQDELK	CBW19351_pnp	9	9	9	0	0	9	9	9	0	0	9	9	9	0	0
GVPTHLSDYGLDGSTIPALLAK	CBW19237_yqhD	4	6	0	2	4	0	0	0	0	0	2	2	0	0	2
VFHDYLR	CBW17024_smtA	7	7	7	0	0	7	7	7	0	0	7	7	7	0	0
DTPFPLLATLLAR	CBW18100_cbiG	2	2	2	0	0	2	2	2	0	0	2	2	2	0	0
SDDLAPFGPELLK	CBW17868_prc	7	8	5	3	0	7	8	5	3	0	7	8	5	3	0
PVVIFPEGR	CBW19087_aas	7	8	6	2	0	8	9	7	2	0	8	9	7	2	0
ASYTMEFLK	CBW19508_fusA	9	13	9	4	0	9	12	9	3	0	9	13	9	4	0
MVAQAWLENWQGLRHAIITGQR	CBW19274_ygiF	0	0	0	0	0	0	0	0	0	0	2	2	0	2	0
NSNSAQIAANYLQQIVK	CBW16889_ybhR	1	1	1	0	0	1	1	1	0	0	1	1	1	0	0
KYDMDLVVCGHHQDFWSK	CBW19650_uspA	9	10	9	1	0	9	10	9	1	0	9	10	9	1	0
DAEALKEVFTNSNNVAGK	CBW18959_sipA	2	2	2	0	0	4	4	3	1	0	4	4	3	1	0
EFASEPAWFGNTDR	CBW16725_dacA	8	11	8	3	0	8	11	8	3	0	8	11	8	3	0
VAAIPALHDVSEFIHFACTSEDINNLSHALMLK	CBW17266_purB	9	9	9	0	0	9	10	9	1	0	9	10	9	1	0
AIMIAHTLGNAFNLSEVR	CBW18163_rfbH	9	22	9	9	4	9	21	9	9	3	9	23	9	9	5
SVVLAQPMPDVEVLNGGLEILK	CBW19571_bioH	4	4	4	0	0	4	4	4	0	0	4	4	4	0	0
TVVHMMESVALPGGGGVK	CBW16225_ftsI	1	1	1	0	0	1	1	1	0	0	1	1	1	0	0
MNIIAIMGPHGVYYK	CBW16337_ldcC	9	9	9	0	0	8	8	8	0	0	9	9	9	0	0
HALLNAIAQPEQFVEIGEK	CBW20074_fdoG	9	9	9	0	0	9	10	9	1	0	9	10	9	1	0
FIGELPEECVEEVR	CBW19996_uvrD	8	8	8	0	0	8	8	8	0	0	8	8	8	0	0
NAPFMVDAR	CBW17395_ydiJ	2	2	0	2	0	1	1	0	1	0	2	2	0	1	1
FRDIQAQPR	CBW17602_narZ,CBW17787_narG	2	2	2	0	0	2	2	2	0	0	2	2	2	0	0
TLSALKPLALK	CBW19783_rfaQ	9	12	9	2	1	9	13	9	2	2	9	13	9	2	2
DLMDKCHLHTILR	CBW20545_hsdM	4	4	4	0	0	4	4	4	0	0	4	4	4	0	0
LDIFFSK	CBW17455_cfa	9	9	9	0	0	8	8	8	0	0	9	9	9	0	0
AYPELAAEFTR	CBW18539_tktB	9	12	0	8	4	8	11	0	7	4	9	12	0	8	4
[truncated: 30,349 more rows]
