# Supplementary material for: Lost and Found: Re-searching and Re-scoring Proteomics Data Aids Genome Annotation and Improves Proteome Coverage
Source: mSystems. 2020 Oct 27;5(5):e00833-20. doi: 10.1128/mSystems.00833-20 (PMC7593589; doi:10.1128/mSystems.00833-20)
Supplement: TABLE S4 [file mSystems.00833-20-st004.xlsx]

## Sheet: Table S4A +SecPep
Sequence	N-term cleavage window	C-term cleavage window	Missed cleavages	Mass	Proteins	Leading razor protein	Start position	End position	Unique (Groups)	Unique (Proteins)	Charges	PEP	Score	Identification type 43_5853_Salmonella_GuHCl_OD04_rep1	Identification type 45_5853_Salmonella_GuHCl_OD06_rep1	Identification type 47_5853_Salmonella_GuHCl_OD08_rep1	Identification type 49_5853_Salmonella_GuHCl_OD04_rep2	Identification type 51_5853_Salmonella_GuHCl_OD06_rep2	Identification type 53_5853_Salmonella_GuHCl_OD08_rep2	Identification type 55_5853_Salmonella_GuHCl_OD04_rep3	Identification type 57_5853_Salmonella_GuHCl_OD06_rep3	Identification type 59_5853_Salmonella_GuHCl_OD08_rep3	Experiment 43_5853_Salmonella_GuHCl_OD04_rep1	Experiment 45_5853_Salmonella_GuHCl_OD06_rep1	Experiment 47_5853_Salmonella_GuHCl_OD08_rep1	Experiment 49_5853_Salmonella_GuHCl_OD04_rep2	Experiment 51_5853_Salmonella_GuHCl_OD06_rep2	Experiment 53_5853_Salmonella_GuHCl_OD08_rep2	Experiment 55_5853_Salmonella_GuHCl_OD04_rep3	Experiment 57_5853_Salmonella_GuHCl_OD06_rep3	Experiment 59_5853_Salmonella_GuHCl_OD08_rep3	Intensity	Intensity 43_5853_Salmonella_GuHCl_OD04_rep1	Intensity 45_5853_Salmonella_GuHCl_OD06_rep1	Intensity 47_5853_Salmonella_GuHCl_OD08_rep1	Intensity 49_5853_Salmonella_GuHCl_OD04_rep2	Intensity 51_5853_Salmonella_GuHCl_OD06_rep2	Intensity 53_5853_Salmonella_GuHCl_OD08_rep2	Intensity 55_5853_Salmonella_GuHCl_OD04_rep3	Intensity 57_5853_Salmonella_GuHCl_OD06_rep3	Intensity 59_5853_Salmonella_GuHCl_OD08_rep3	Reverse	Potential contaminant	id	Protein group IDs	Mod. peptide IDs	Evidence IDs	MS/MS IDs	Best MS/MS
AAADRLNTSNNTK	DRGPYGTDRVISLSRAAADRLNTSNNTKVR	SRAAADRLNTSNNTKVRIDPIIVAPDGSLS	1	1374.69	CBW16726_rlpA	CBW16726_rlpA	153	165	yes	yes	3	0.10117	18.413	By matching		By MS/MS		By matching	By matching	By matching			1		1		1	1	1			19321000	3549200	0	5262500	0	3943200	4226800	2339500	0	0			4	329	4	48;49;50;51;52	72	72
AAAGVFDDANVR	GHHAHGAPMTEVEQKAAAGVFDDANVRDRA	EQKAAAGVFDDANVRDRALTDWDGMWQSVY	0	1204.58	CBW17293_conserved_hypothetical_protein	CBW17293_conserved_hypothetical_protein	39	50	yes	yes	2	0.09432	33.088					By MS/MS									1					0	0	0	0	0	0	0	0	0	0			10	649	10	126	190	190
AAAIVTNR	VTDMTDPDWEPIMKKAAAIVTNRGGRTCHA	WEPIMKKAAAIVTNRGGRTCHAAIIARELG	0	814.466	CBW17380_pps	CBW17380_pps	422	429	yes	yes	2	0.0076878	69.905								By MS/MS	By matching								1	1	11330000	0	0	0	0	0	0	0	8977300	2353000			15	702	15	177;178	245	245
AAALYEQYLAHPAVSPHIHNGLFGNYDGSPDWTTR	HCMTGVDCTDGTRQKAAALYEQYLAHPAVS	GLFGNYDGSPDWTTRAADNFLLLSSQDSDT	0	3867.84	CBW18139_sopA	CBW18139_sopA	492	526	yes	yes	4	0.041231	21.097								By MS/MS									1		2518700	0	0	0	0	0	0	0	2518700	0			20	1092	20	217	273	273
AAAMITDNQCYQLAQNLHLQHIAIER	GCFVRQAIECAVVRRAAAMITDNQCYQLAQ	QLAQNLHLQHIAIERKQIDDFFQLDDDFHQ	0	2980.46	CBW17535_ydfH	CBW17535_ydfH	101	126	yes	yes	4	0.10909	10.707								By MS/MS									1		5314200	0	0	0	0	0	0	0	5314200	0			21	776	21	218	274	274
AAATQPAEALR	AMAIALLSTLYPSWRAAATQPAEALRYE__	PSWRAAATQPAEALRYE_____________	0	1097.58	CBW17250_ycfU	CBW17250_ycfU	387	397	yes	yes	2	0.00045849	78.334									By MS/MS									1	0	0	0	0	0	0	0	0	0	0			27	623	27	290	387	387
AADIGAYSTVR	CSLALDLRLPRFNFKAADIGAYSTVRYLGV	FNFKAADIGAYSTVRYLGVLDNTVNTLRDE	0	1122.57	CBW17619_srfB	CBW17619_srfB	840	850	yes	yes	3	0.10932	27.481							By MS/MS									1			0	0	0	0	0	0	0	0	0	0			37	820	37	370	461	461
AAEALYLTQSAVSFR	LKTFLEVSRTRHFGRAAEALYLTQSAVSFR	AAEALYLTQSAVSFRIRQLENQLGVNLFTR	0	1625.84	CBW19947_yifA	CBW19947_yifA	25	39	yes	yes	2	5.9046e-06	84.289									By MS/MS									1	1455100	0	0	0	0	0	0	0	0	1455100			45	2144	45	573	775	775
AAETLNLSQPALSK	LHTFVAVAQQGTLGRAAETLNLSQPALSKT	RAAETLNLSQPALSKTLNELEQLTGTRLFE	0	1441.78	CBW17650_ydcI	CBW17650_ydcI	31	44	yes	yes	2	0.029653	37.681									By MS/MS									1	1582400	0	0	0	0	0	0	0	0	1582400			57	834	57	698	924	924
AAFLCDPQK	HGYFQPYKDLSDITKAAFLCDPQKITPVFV	LSDITKAAFLCDPQKITPVFVRFSTVQGGA	0	991.48	CBW17349_katE	CBW17349_katE	147	155	yes	yes	2	0.003604	69.825			By matching		By MS/MS	By matching	By matching					1		1	1	1			24596000	0	0	3150400	0	7343200	8376800	5726000	0	0			69	680	69	786;787;788;789	1052	1052
AAGASVFALSNR	DLFMSIHADGFTNPKAAGASVFALSNRGAS	NPKAAGASVFALSNRGASSAMAKYLSEREN	0	1162.61	CBW18515_amiA	CBW18515_amiA	142	153	yes	yes	2	6.0994e-06	107.95			By MS/MS									1							24771000	0	0	24771000	0	0	0	0	0	0			80	1310	80	942	1270	1270
AAGISLFDAK	KQASEVFAVLIAKDKAAGISLFDAKSQFKK	IAKDKAAGISLFDAKSQFKKAKFAWYAAYH	0	991.534	CBW19265_disulfide_isomerase	CBW19265_disulfide_isomerase	108	117	yes	yes	2	0.015052	51.949					By MS/MS									1					0	0	0	0	0	0	0	0	0	0			89	1698	89	1014	1364	1364
AAHYLQQYGLAR	ARVVFPDALDERVLKAAHYLQQYGLARPVL	VLKAAHYLQQYGLARPVLVASPFALRQFAL	0	1389.72	CBW18531_eutD	CBW18531_eutD	30	41	yes	yes	2	0.00059449	71.223	By MS/MS									1									0	0	0	0	0	0	0	0	0	0			108	1318	108	1256	1733	1733
AAILNYSR	AYQPSPHLLDYAATKAAILNYSRGLAKQVA	LDYAATKAAILNYSRGLAKQVAEKGIRVNI	0	906.492	CBW19230_yghA	CBW19230_yghA	204	211	yes	yes	2	0.0013666	95.531		By matching		By MS/MS							1		1						25303000	0	8979100	0	16324000	0	0	0	0	0			124	1671	124	1422;1423	1964	1964
AAKPAQPEAVEALQTALNALEER	APDAKQITQELEQAKAAKPAQPEAVEALQT	AVEALQTALNALEERKGSLERAKQYQHVID	1	2419.27	CBW20370_yjeP	CBW20370_yjeP	29	51	yes	yes	3	7.922e-06	65.677									By MS/MS									1	4066900	0	0	0	0	0	0	0	0	4066900			132	2388	132	1502	2102	2102
AALPWLR	LRFVLRSETKLTQLRAALPWLRAQLPQLRV	ETKLTQLRAALPWLRAQLPQLRVITANIQP	0	825.486	CBW16955_rumB	CBW16955_rumB	153	159	yes	yes	2	0.033486	56.51									By MS/MS									1	4715900	0	0	0	0	0	0	0	0	4715900			160	453	160	2194	3701	3701
AALQISQSGQTCALLSK	EFDAVVIGAGGAGMRAALQISQSGQTCALL	LQISQSGQTCALLSKVFPTRSHTVSAQGGI	0	1717.9	CBW16814_sdhA	CBW16814_sdhA	22	38	yes	yes	2	0.091521	33.589						By MS/MS									1				0	0	0	0	0	0	0	0	0	0			162	375	162	2204	3716	3716
AALSMIVEAEK	VKLEGNNPAGSVKDRAALSMIVEAEKRGEI	VKDRAALSMIVEAEKRGEIKPGDVLIEATS	0	1176.61	CBW18505_cysM	CBW18505_cysM	44	54	yes	yes	2	0.096037	28.013		By MS/MS									1								4826300	0	4826300	0	0	0	0	0	0	0			164	1302	164	2219	3731	3731
AANYPFIADDMDNLTLPTSLKPLQHK	KTPTSLYLAMQFGIRAANYPFIADDMDNLT	DNLTLPTSLKPLQHKLFGLTIDPERLAAIR	1	2928.47	CBW17379_ydiA	CBW17379_ydiA	178	203	yes	yes	4	0.085279	15.682	By matching		By matching		By matching		By MS/MS			1		1		1		1			16511000	3926800	0	4476100	0	4103600	0	4004400	0	0			192	701	192	2590;2591;2592;2593	4285	4285
AAPQNFVPQR	SQVAKVWRQAIDRCKAAPQNFVPQRDWMET	IDRCKAAPQNFVPQRDWMETLGAMSEGTQT	0	1126.59	CBW19343_yhbU	CBW19343_yhbU	297	306	yes	yes	2	0.022881	45.335	By MS/MS									1									0	0	0	0	0	0	0	0	0	0			204	1748	204	2719	4404	4404
AAQAGTVR	VLLILEAMKMETEIRAAQAGTVRGIAVKSG	KMETEIRAAQAGTVRGIAVKSGDAVSVGDT	0	772.419	CBW16157_oxaloacetate_decarboxylase_alpha_chain;CBW16842_dcoA	CBW16157_oxaloacetate_decarboxylase_alpha_chain	564	571	yes	no	2	0.11797	31.935							By MS/MS									1			0	0	0	0	0	0	0	0	0	0			212	19	212	2837	4594	4594
AAQANNDAGFNTFFK	QVIREEALQLQHHIKAAQANNDAGFNTFFK	AAQANNDAGFNTFFKRGWKRFYLKWYSDAH	0	1614.74	CBW20309_lpxO	CBW20309_lpxO	89	103	yes	yes	2	0.020435	39.917								By MS/MS									1		2150900	0	0	0	0	0	0	0	2150900	0			213	2353	213	2838	4595	4595
AAQGAFHGIVDYTESPLVSIDFNHDPHSAIVDGTQTR	KKPVKASEVNQLLQKAAQGAFHGIVDYTES	NHDPHSAIVDGTQTRVSGAHLIKTLVWCDN	0	3964.9	CBW19145_epd	CBW19145_epd	267	303	yes	yes	4	1.698e-05	53.674									By MS/MS									1	4203700	0	0	0	0	0	0	0	0	4203700			217	1626	217	2858	4614	4614
AAQLSGFALLMMAR	LILENNIFGLDIDDRAAQLSGFALLMMARQ	RAAQLSGFALLMMARQDDRRIFTRDVRLNI	0	1510.76	CBW20512_type_II_restriction_enzyme	CBW20512_type_II_restriction_enzyme	359	372	yes	yes	2	0.047774	33.088								By MS/MS									1		6094500	0	0	0	0	0	0	0	6094500	0			223	2466	223	2914	4658	4658
AAQTMAEIAQQPFSEREEPALVEHIR	RLHKIRRHDESQIRKAAQTMAEIAQQPFSE	PFSEREEPALVEHIRQVFNDWKQELNVFKA	1	2966.46	CBW20513_hypothetical_ATPase	CBW20513_hypothetical_ATPase	880	905	yes	yes	3	9.1541e-07	78.202								By MS/MS									1		2945200	0	0	0	0	0	0	0	2945200	0			231	2467	231	2964	4726	4726
AASIGIAMGSGTDVALETADAALTHNR	LAMVGDGINDAPAMKAASIGIAMGSGTDVA	DVALETADAALTHNRLRGLAQMITLARATH	0	2628.28	CBW19635_zntA	CBW19635_zntA	638	664	yes	yes	3	0.00010879	53.089									By MS/MS									1	2298000	0	0	0	0	0	0	0	0	2298000			237	1958	237	3018	4826	4826
AASLLHGLGFSNDQLER	HGKLDAIDAWTVRSRAASLLHGLGFSNDQL	SLLHGLGFSNDQLERPVSDFSGGWRMRLNL	0	1826.93	CBW19521_yheS	CBW19521_yheS	129	145	yes	yes	3	0.10307	12.977			By matching	By MS/MS								1	1						4615500	0	0	2150300	2465200	0	0	0	0	0			240	1883	240	3038;3039	4864	4864
AASQSIIPVDTK	QQVIDAYHSDLRRTRAASQSIIPVDTKLAA	RTRAASQSIIPVDTKLAAGITRIFPQFNDR	0	1228.67	CBW19145_epd	CBW19145_epd	203	214	yes	yes	2	0.002706	58.37								By MS/MS									1		6972200	0	0	0	0	0	0	0	6972200	0			242	1626	242	3056	4892	4892
AATKPAFNPPGK	______________________________	______________________________	1	1197.65	CBW19914_pstC	CBW19914_pstC	2	13	yes	yes	3	0.00045496	64.918				By MS/MS	By matching	By matching	By matching						1	1	1	1			56171000	0	0	0	14354000	10546000	19532000	11738000	0	0			254	2116	254	3824;3825;3826;3827	6587	6587
AAVAAIKK	DSMLYGKVDGLGVLKAAVAAIKKAAAN___	DGLGVLKAAVAAIKKAAAN___________	1	770.501	CBW17343_celA	CBW17343_celA	95	102	yes	yes	2	0.073929	44.692								By MS/MS	By matching								1	1	11239000	0	0	0	0	0	0	0	10185000	1053700			262	677	262	3880;3881	6637	6637
AAVFAVK	DLILIETVFDTLNAKAAVFAVKEEFEALGV	VFDTLNAKAAVFAVKEEFEALGVDLPIMIS	0	704.422	CBW20211_metH	CBW20211_metH	191	197	yes	yes	1	0.044722	83.229	By matching	By MS/MS	By matching	By matching	By matching					1	1	1	1	1					41916000	13201000	2918300	11706000	6856300	7234800	0	0	0	0			270	2314	270	4707;4708;4709;4710;4711	8108	8108
AAVGVVQSLR	LAAGLHYAQSLLFNRAAVGVVQSLRTDVMD	LLFNRAAVGVVQSLRTDVMDAALRQPLSAF	0	998.587	CBW16556_mdlB	CBW16556_mdlB	92	101	yes	yes	2	0.00049216	81.163									By MS/MS									1	4307900	0	0	0	0	0	0	0	0	4307900			273	239	273	4724	8128	8128
ACADEWTAR	SLSAEINYAAAKLARACADEWTARTPEKPR	AAKLARACADEWTARTPEKPRFVAGVLGPT	0	1021.43	CBW20211_metH	CBW20211_metH	113	121	yes	yes	2	0.0089031	59.35						By MS/MS									1				0	0	0	0	0	0	0	0	0	0			294	2314	294	4980	8416	8416
ACEAAGIR	TLPEDDLAFQATFIRACEAAGIRAEAIDPQ	FQATFIRACEAAGIRAEAIDPQQARIIEPS	0	789.38	CBW18355_glpA	CBW18355_glpA	110	117	yes	yes	2	0.00067659	106.42								By MS/MS	By matching								1	1	7601400	0	0	0	0	0	0	0	6818800	782550			300	1203	300	5034;5035	8486	8486
ACFHQFDPVR	GLSWITVLKKRENYRACFHQFDPVRIAAMQ	RENYRACFHQFDPVRIAAMQEEDVEHLLQN	0	1218.56	CBW19701_tag	CBW19701_tag	58	67	yes	yes	2	0.06971	34.186						By MS/MS									1				6239300	0	0	0	0	0	6239300	0	0	0			302	1999	302	5051	8524	8524
ACGVKGIR	ESSRGFSLAQKMVGRACGVKGIRPGAYCEP	AQKMVGRACGVKGIRPGAYCEPKMTSVGSQ	1	802.448	CBW16261_acnB	CBW16261_acnB	392	399	yes	yes	2	0.090009	53.71								By MS/MS									1		35562000	0	0	0	0	0	0	0	35562000	0			305	78	305	5071	8548	8548
ADCLGIIGVAR	KLDDNTIEISVTPNRADCLGIIGVARDVAV	TPNRADCLGIIGVARDVAVLNKAPLQEPEM	0	1086.59	CBW17369_pheT	CBW17369_pheT	167	177	yes	yes	2	0.0061176	59.245									By MS/MS									1	0	0	0	0	0	0	0	0	0	0			328	695	328	5402	9021	9021
ADCLLYANGR	DDGVIMHLKSGKKLKADCLLYANGRTGNTD	GKKLKADCLLYANGRTGNTDSLALENIGLE	0	1094.52	CBW20163_udhA	CBW20163_udhA	262	271	yes	yes	2	0.00012492	107.9	By matching		By MS/MS		By matching	By matching				1		1		1	1				9919100	1850300	0	3030700	0	2955500	2082600	0	0	0			329	2282	329	5403;5404;5405;5406	9022	9022
ADEATRDVSDWLK	EMLQLGQHCSMAERRADEATRDVSDWLKCD	RRADEATRDVSDWLKCDFMLDQVGNVFKGV	1	1504.72	CBW20387_rnr	CBW20387_rnr	623	635	yes	yes	3	0.11791	13.717	By matching	By MS/MS	By matching							1	1	1							15130000	6392500	3374700	5363200	0	0	0	0	0	0			333	2405	333	5437;5438;5439	9060	9060
ADEIQIYK	GQNEVATRFNTMTKKADEIQIYKYVVHNVA	FNTMTKKADEIQIYKYVVHNVAHRFGKTAT	0	978.502	CBW20044_glnA	CBW20044_glnA	233	240	yes	yes	2	0.11855	31.842	By MS/MS									1									0	0	0	0	0	0	0	0	0	0			336	2220	336	5457	9072	9072
ADFRPER	______________________________	______________________________	1	889.441	CBW18472_yfdZ	CBW18472_yfdZ	2	8	yes	yes	2	0.11676	57.471			By matching		By MS/MS				By matching			1		1				1	7430100	0	0	3699900	0	3351000	0	0	0	379170			344	1281	344	5541;5542;5543	9207	9207
ADGLSVSDLLR	DAHFPAHSLGPQVIRADGLSVSDLLRAIIP	QVIRADGLSVSDLLRAIIPLFELDSYAPPL	0	1144.61	CBW19057_fucU	CBW19057_fucU	45	55	yes	yes	2	0.026074	41.448	By MS/MS									1									26095000	26095000	0	0	0	0	0	0	0	0			352	1571	352	5637	9359	9359
ADHPLTTPPPKER	ILQQCLDNMPEGPFKADHPLTTPPPKERTL	FKADHPLTTPPPKERTLQHIETLITHFLQV	1	1457.76	CBW18397_nuoC	CBW18397_nuoC	495	507	yes	yes	3	0.059524	33.782		By MS/MS									1								0	0	0	0	0	0	0	0	0	0			360	1232	360	5715	9460	9460
ADIVVSMAPLNNR	LTTDELPEDLLAYRKADIVVSMAPLNNRSI	RKADIVVSMAPLNNRSIVCTHFNRLECILV	0	1414.72	CBW16694_ybdO	CBW16694_ybdO	149	161	yes	yes	2	0.10766	19.762						By MS/MS									1				2443900	0	0	0	0	0	2443900	0	0	0			371	312	371	5840	9615	9615
ADMPQSFHIEGVSFLIR	DITAQQGTWERWTVRADMPQSFHIEGVSFL	MPQSFHIEGVSFLIRNVNGAMPFPEDRGWK	0	1961.97	CBW19245_sufI	CBW19245_sufI	390	406	yes	yes	3	0.036818	32.091									By MS/MS									1	1348200	0	0	0	0	0	0	0	0	1348200			387	1682	387	6018	9809	9809
ADPYAFEAQMRPETASMICGLPEK	YKFELLDANGNLRIKADPYAFEAQMRPETA	MRPETASMICGLPEKVTPGEERQKANQFDA	1	2686.21	CBW19599_glgB	CBW19599_glgB	203	226	yes	yes	3	0.10934	12.307						By MS/MS									1				2077500	0	0	0	0	0	2077500	0	0	0			393	1938	393	6094	9940	9940
ADSFIFNVAGAPEEVK	NVDTLKIVDNDIRYKADSFIFNVAGAPEEV	DSFIFNVAGAPEEVKQFSGISRPESWGRWS	0	1692.84	CBW20561_mdoB	CBW20561_mdoB	593	608	yes	yes	2	0.060642	29.616								By MS/MS	By matching								1	1	6645300	0	0	0	0	0	0	0	2571400	4073900			400	2490	400	6157;6158	10007	10007
ADVVIGDNTTDSIAK	TGVAMGNADEAVKARADVVIGDNTTDSIAK	ADVVIGDNTTDSIAKFIYTHLL________	0	1517.76	CBW16859_ybhA	CBW16859_ybhA	251	265	yes	yes	2	0.11618	16.942	By matching		By matching	By MS/MS						1		1	1						21233000	3780200	0	6362900	11090000	0	0	0	0	0			414	403	414	6268;6269;6270	10198	10198
ADWLYGINMTR	SDFVPLCVSALARARADWLYGINMTRAYTI	ARARADWLYGINMTRAYTILGRNAGYQGVL	0	1354.63	CBW17329_topB	CBW17329_topB	168	178	yes	yes	2	0.12081	22.686									By MS/MS									1	2686900	0	0	0	0	0	0	0	0	2686900			420	668	420	6313	10246	10246
ADYDDNLFGEPAEGIVISR	VNANHQRRLKTSAEKADYDDNLFGEPAEGI	DNLFGEPAEGIVISRFGMHADVESADGEVH	0	2079.97	CBW20372_yjeQ	CBW20372_yjeQ	37	55	yes	yes	4	0.12184	8.7088								By MS/MS									1		6431500	0	0	0	0	0	0	0	6431500	0			423	2390	423	6328	10259	10259
AEAFVTMR	MVDVSAKAETVREARAEAFVTMRSETLAMI	ETVREARAEAFVTMRSETLAMIVDGKHHKG	0	939.448	CBW16878_moaC	CBW16878_moaC	30	37	yes	yes	2	0.010295	63.48								By MS/MS									1		9939200	0	0	0	0	0	0	0	9939200	0			431	417	431	6398	10376	10376
AEAGVIGWQLCTDLTGIERIYAMR	QVEALCHRLDGLMARAEAGVIGWQLCTDLT	LCTDLTGIERIYAMRKKAVGLLGNAKGAAK	1	2681.33	CBW17395_ydiJ	CBW17395_ydiJ	379	402	yes	yes	3	0.10713	12.677			By MS/MS									1							1828300	0	0	1828300	0	0	0	0	0	0			434	705	434	6431	10443	10443
AEEEDDNLHEEKDEVRK	FAASVFHYVGVGPNRAEEEDDNLHEEKDEV	EEDDNLHEEKDEVRK_______________	2	2083.93	CBW20073_fdoH	CBW20073_fdoH	284	300	yes	yes	3	0.084043	27.496								By MS/MS									1		1332800	0	0	0	0	0	0	0	1332800	0			451	2230	451	6629	10735	10735
AEEEIAALISKK	______________________________	THKAEEEIAALISKKVAELRKKTGQEVSEI	1	1300.72	CBW17832_conserved_hypothetical_protein	CBW17832_conserved_hypothetical_protein	10	21	yes	yes	3	0.091758	26.711			By MS/MS									1							0	0	0	0	0	0	0	0	0	0			455	949	455	6657	10762	10762
AEFDQWVAK	GFSGMKFKAIATKDRAEFDQWVAKAKQSPN	IATKDRAEFDQWVAKAKQSPNTMNDMAAFE	0	1092.52	CBW16538_cyoA	CBW16538_cyoA	229	237	yes	yes	2	0.016541	52.786			By MS/MS			By matching			By matching			1			1			1	10210000	0	0	3036200	0	0	4647100	0	0	2526500			461	225	461	6695;6696;6697	10797	10797
AEFSPLEAIK	RQILDVWLAPLKAFRAEFSPLEAIKEYIRL	LKAFRAEFSPLEAIKEYIRLKLEVSRDYPQ	0	1103.59	CBW17156_ycdC	CBW17156_ycdC	86	95	yes	yes	2	0.025582	43.282								By MS/MS									1		0	0	0	0	0	0	0	0	0	0			465	554	465	6750	10944	10944
AEFVRDDVFK	IARQNVELNQLDLSKAEFVRDDVFKLLRAY	LDLSKAEFVRDDVFKLLRAYREHGEKFDVI	1	1224.61	CBW17116_yccW	CBW17116_yccW	280	289	yes	yes	2	0.052813	49.418	By matching						By MS/MS			1						1			5893300	1730800	0	0	0	0	0	4162600	0	0			466	542	466	6751;6752	10945	10945
AEGLVNQFK	SNAEDPAARQALIGKAEGLVNQFKTTDQYL	QALIGKAEGLVNQFKTTDQYLRDQDKQVNI	0	1004.53	CBW17216_flgK	CBW17216_flgK	137	145	yes	yes	2	0.00024896	104.45									By MS/MS									1	10729000	0	0	0	0	0	0	0	0	10729000			471	592	471	7189	12426	12426
AEHILMPGDIPVVQSDR	LVEHYPVFTQGQAGKAEHILMPGDIPVVQS	HILMPGDIPVVQSDRGGQVTYHGPGQQVMY	0	1891.95	CBW16723_lipB	CBW16723_lipB	55	71	yes	yes	3	8.1541e-05	64.507								By MS/MS									1		5040500	0	0	0	0	0	0	0	5040500	0			475	326	475	7214	12446	12446
AEPAPPPAPVFFALDTFTVNLGDADR	YSYWRMQQQPTTNAKAEPAPPPAPVFFALD	FALDTFTVNLGDADRVLYIGVTLRLKDEAT	0	2727.35	CBW17999_fliL	CBW17999_fliL	47	72	yes	yes	3	0.0091103	38.006						By MS/MS									1				780510	0	0	0	0	0	780510	0	0	0			512	1058	512	7733	13210	13210
AEQALEEVK	SGDPADQKYIELKARAEQALEEVKNRVSHA	IELKARAEQALEEVKNRVSHASDSYYYRAK	0	1015.52	CBW18382_elaB	CBW18382_elaB	45	53	yes	yes	2	0.12406	29.473								By MS/MS									1		0	0	0	0	0	0	0	0	0	0			516	1221	516	7773	13250	13250
AEQHAANLSCIMVTYPSTHGVYEETIR	CDKNGNIDLDDLRAKAEQHAANLSCIMVTY	VTYPSTHGVYEETIREVCEVVHQFGGQVYL	0	3035.41	CBW19128_gcvP	CBW19128_gcvP	639	665	yes	yes	3	4.6587e-05	59.189						By MS/MS									1				3536400	0	0	0	0	0	3536400	0	0	0			518	1610	518	7785	13266	13266
AESCGDCGTYLK	DLHYWSLENEQAAVKAESCGDCGTYLKILY	AVKAESCGDCGTYLKILYQEKDPKVEAVAD	0	1245.5	CBW20071_fdhE	CBW20071_fdhE	252	263	yes	yes	2	0.0004657	66.595					By matching		By MS/MS							1		1			6407000	0	0	0	0	2670900	0	3736100	0	0			522	2229	522	7806;7807	13284	13284
AESFQAVADATLAYHK	LESGKSGIFNLGTGRAESFQAVADATLAYH	ESFQAVADATLAYHKKGSIEYIPFPDKLKG	0	1720.84	CBW19770_rfaD	CBW19770_rfaD	240	255	yes	yes	2	0.056365	37.968								By MS/MS									1		0	0	0	0	0	0	0	0	0	0			524	2040	524	7817	13294	13294
AEVITSGQLTYQNR	REAAAEMLGLDEQQRAEVITSGQLTYQNRT	RAEVITSGQLTYQNRTGWAHDRLKRAGLSQ	0	1578.8	CBW20547_mrr	CBW20547_mrr	45	58	yes	yes	3	0.11748	8.1767				By matching		By matching	By MS/MS						1		1	1			11867000	0	0	0	5138200	0	1541000	5187400	0	0			535	2484	535	7902;7903;7904	13475	13475
AEVLINAIDDPQTNLQLSELVK	DATRMDLLESAGAAKAEVLINAIDDPQTNL	IDDPQTNLQLSELVKSHFPHLQIIARARDV	0	2422.3	CBW16189_kefC	CBW16189_kefC	464	485	yes	yes	3	0.12093	7.1933	By matching	By matching	By matching		By matching	By MS/MS	By matching			1	1	1		1	1	1			10760000	1353100	1976300	1462200	0	1982400	2191200	1795100	0	0			536	25	536	7905;7906;7907;7908;7909;7910	13476	13476
AEVVAADER	GPAMAYCIRRCCELKAEVVAADEREAGLRA	RCCELKAEVVAADEREAGLRALLNLGHTFG	0	958.472	CBW19548_aroB	CBW19548_aroB	227	235	yes	yes	2	0.00025522	103.56								By MS/MS	By matching								1	1	10697000	0	0	0	0	0	0	0	6754700	3942400			538	1903	538	7920;7921	13483	13483
AEVYCYAK	GRIGIGDVLLIRTSRAEVYCYAKKLGHFNR	LLIRTSRAEVYCYAKKLGHFNRVEGGIIVE	0	945.427	CBW18968_spaO	CBW18968_spaO	182	189	yes	yes	2	0.024567	53.554	By MS/MS			By matching			By matching			1			1			1			15888000	6748100	0	0	3179500	0	0	5960100	0	0			539	1516	539	7922;7923;7924	13484	13484
AEVYHHCEGSK	DEKGFNIYILDESNRAEVYHHCEGSKEELV	ESNRAEVYHHCEGSKEELVRDVSRFYSSSH	0	1258.54	CBW19984_cyaA	CBW19984_cyaA	766	776	yes	yes	3	0.063888	30.872								By MS/MS	By matching								1	1	687320	0	0	0	0	0	0	0	636380	50940			540	2175	540	7925;7926	13485	13485
AFAHYRW	VKKREDVHRMAEANKAFAHYRW________	HRMAEANKAFAHYRW_______________	1	949.456	CBW19509_rpsG	CBW19509_rpsG	150	156	yes	yes	2	0.077875	63.394		By MS/MS									1								0	0	0	0	0	0	0	0	0	0			553	1873	553	8098	13861	13861
AFDLPQVR	KTICHDKAFVRALRKAFDLPQVRKAS____	FVRALRKAFDLPQVRKAS____________	0	944.508	CBW17037_pncB	CBW17037_pncB	390	397	yes	yes	1	0.060321	71.949	By matching		By matching			By matching	By MS/MS			1		1			1	1			9539800	1897100	0	2022300	0	0	2541600	3078800	0	0			569	514	569	8319;8320;8321;8322	14200	14200
AFGEAYR	ILRSMIDEGIGGTGKAFGEAYRNLLREEPL	EGIGGTGKAFGEAYRNLLREEPLEILQEEE	0	812.382	CBW18901_gshA	CBW18901_gshA	466	472	yes	yes	2	0.0024915	99.384				By MS/MS	By matching	By matching			By matching				1	1	1			1	29224000	0	0	0	3424800	9783400	9566800	0	0	6449200			587	1479	587	8525;8526;8527;8528	14483	14483
AFIDFLSEYIR	SAVYYSDRAVSTRIRAFIDFLSEYIRTAPA	TRIRAFIDFLSEYIRTAPAGAVKEG_____	0	1372.7	CBW16353_yafC	CBW16353_yafC	284	294	yes	yes	2	0.00074914	66.435								By matching	By MS/MS								1	1	7973000	0	0	0	0	0	0	0	846850	7126200			596	150	596	8624;8625	14662	14662
AFIGIDGWQADTGFTGR	GPLTRQFIHQVHFSKAFIGIDGWQADTGFT	IGIDGWQADTGFTGRDMMRSDVVNAVLEKG	0	1810.86	CBW17731_yciT	CBW17731_yciT	162	178	yes	yes	2	2.0049e-09	109.22								By MS/MS	By matching								1	1	6762300	0	0	0	0	0	0	0	4053900	2708400			599	879	599	8651;8652	14699	14699
AFLCYNANK	TEALYAETGWVNDVKAFLCYNANKALMNLG	WVNDVKAFLCYNANKALMNLGYEALFPPEM	0	1042.49	CBW18891_nrdF	CBW18891_nrdF	252	260	yes	yes	2	0.0099014	58.917	By matching						By MS/MS			1						1			6682700	3647000	0	0	0	0	0	3035700	0	0			609	1470	609	8799;8800	14994	14994
AFLLLDDTLELCYDVAK	RGNLRELLADSRIQRAFLLLDDTLELCYDV	LLLDDTLELCYDVAKLSLGRSALLDAAFER	0	1940.98	CBW17845_yoaA	CBW17845_yoaA	307	323	yes	yes	3	0.11544	9.7492		By MS/MS									1								2501100	0	2501100	0	0	0	0	0	0	0			618	960	618	8878	15092	15092
AFLMALLEQVITR	TDNAMRFPVSELPNKAFLMALLEQVITRQQ	NKAFLMALLEQVITRQQTTALIIVTCETLR	0	1519.84	CBW19674_yhjK	CBW19674_yhjK	225	237	yes	yes	2	0.10766	19.762								By MS/MS									1		424950	0	0	0	0	0	0	0	424950	0			619	1984	619	8879	15093	15093
AFLQELKEASSR	LILRSYGVGNAPQNKAFLQELKEASSRGIV	QNKAFLQELKEASSRGIVVVNLTQCMSGRV	1	1377.73	CBW17325_ansA	CBW17325_ansA	252	263	yes	yes	3	0.12051	23.749			By MS/MS									1							0	0	0	0	0	0	0	0	0	0			626	664	626	9059	15445	15445
AFLVNIEK	TPNVGDANSQTPEYKAFLVNIEKA______	SQTPEYKAFLVNIEKA______________	0	932.533	CBW17595_fdnG	CBW17595_fdnG	1006	1013	yes	yes	2	0.036731	49.442		By MS/MS									1								0	0	0	0	0	0	0	0	0	0			629	807	629	9074	15457	15457
AFNWHLPEDDAR	SVIIDGTANVREINKAFNWHLPEDDARTVN	INKAFNWHLPEDDARTVNGVILEALEEIPV	0	1469.67	CBW18754_corB	CBW18754_corB	348	359	yes	yes	2	0.00037849	70.028					By MS/MS									1					1165500	0	0	0	0	1165500	0	0	0	0			635	1427	635	9139	15585	15585
AFQSVAK	IDEWMMNYLTEFDGKAFQSVAKADESIEKL	YLTEFDGKAFQSVAKADESIEKLADEVDEN	0	749.407	CBW16580_htpG	CBW16580_htpG	479	485	yes	yes	2	0.0097499	76.847	By MS/MS									1									270520000	270520000	0	0	0	0	0	0	0	0			644	255	644	9213	15724	15724
AFTEAALK	KNLNDNEELANKTLRAFTEAALKVSPTGKQ	LANKTLRAFTEAALKVSPTGKQNSFASRAY	0	849.46	CBW19019_yghJ	CBW19019_yghJ	255	262	yes	yes	2	0.03675	45.081								By MS/MS									1		2303200	0	0	0	0	0	0	0	2303200	0			651	1546	651	9288	15856	15856
AFVAEYTLDK	PGSDASEPMSFDEYKAFVAEYTLDKTAEMT	FDEYKAFVAEYTLDKTAEMTGVPKDQLEQL	0	1155.58	CBW18331_napA	CBW18331_napA	331	340	yes	yes	2	0.0168	50.473						By MS/MS									1				0	0	0	0	0	0	0	0	0	0			659	1187	659	9405	16076	16076
AFWLAASGR	FLVKQTEDIPLVLKKAFWLAASGRPGPVVV	PLVLKKAFWLAASGRPGPVVVDLPKDILNP	0	977.508	CBW16219_ilvI	CBW16219_ilvI	124	132	yes	yes	2	0.0080909	60.589	By MS/MS		By matching		By matching	By matching	By matching			1		1		1	1	1			23040000	5591900	0	4555400	0	4645400	4984500	3262900	0	0			665	45	665	9460;9461;9462;9463;9464	16178	16178
AGAGVSIVNPLTALDYAASGVTVR	VVETHSAASVCAMVRAGAGVSIVNPLTALD	PLTALDYAASGVTVRRFSIDVPFTVSLIRP	0	2301.23	CBW19091_lysR	CBW19091_lysR	236	259	yes	yes	3	0.10906	9.8485		By MS/MS		By matching							1		1						11118000	0	6236100	0	4881800	0	0	0	0	0			675	1593	675	9593;9594	16341	16341
AGALDYLIKPLDFDR	MTAFSSVETAVEALKAGALDYLIKPLDFDR	AGALDYLIKPLDFDRLQETLEKALAHTRET	1	1705.9	CBW20201_hydG	CBW20201_hydG	98	112	yes	yes	3	0.0034992	44.807	By matching	By matching	By matching		By matching	By matching	By MS/MS			1	1	1		1	1	1			17070000	3301800	2004000	1954200	0	2868200	3041100	3901000	0	0			678	2306	678	9616;9617;9618;9619;9620;9621	16368	16368
AGDIAAAIGLKDVTTGDTLCDPENPIILER	VQMHANKREEIKEVRAGDIAAAIGLKDVTT	GDTLCDPENPIILERMEFPEPVISIAVEPK	1	3080.57	CBW19508_fusA	CBW19508_fusA	379	408	yes	yes	3	4.3294e-11	98.812		By MS/MS									1								4238500	0	4238500	0	0	0	0	0	0	0			693	1872	693	9882	16826	16826
AGEEVEMITK	KPTSSITVPGRTINRAGEEVEMITKGRHDP	RTINRAGEEVEMITKGRHDPCVGIRAVPIA	0	1121.53	CBW18455_aroC	CBW18455_aroC	308	317	yes	yes	2	0.083015	31.634		By MS/MS									1								5115400	0	5115400	0	0	0	0	0	0	0			710	1271	710	10097	17186	17186
AGGTYHLAHSVAR	GDQIFPIGWALVLQRAGGTYHLAHSVARAS	QRAGGTYHLAHSVARASGGVFVPLADMEEV	0	1338.68	CBW18063_predicted_bacteriophage_protein	CBW18063_predicted_bacteriophage_protein	120	132	yes	yes	2	4.7683e-07	115.23								By matching	By MS/MS								1	1	7793900	0	0	0	0	0	0	0	1677200	6116700			739	1070	739	10423;10424	17681	17681
AGICGCCR	EQLENQGIRIPYSCRAGICGCCRIRLLEGE	RIPYSCRAGICGCCRIRLLEGEVSPLKKSA	0	781.303	CBW17096_conserved_hypothetical_protein	CBW17096_conserved_hypothetical_protein	325	332	yes	yes	2	0.034896	46.37									By MS/MS									1	2293500	0	0	0	0	0	0	0	0	2293500			746	527	746	10501	17800	17800
AGIFRAEK	TDWLGPDRESIGREKAGIFRAEKPAIVGEP	ESIGREKAGIFRAEKPAIVGEPEMPATIAD	1	890.497	CBW18436_folC	CBW18436_folC	189	196	yes	yes	2	0.10199	51.456	By matching				By MS/MS		By matching			1				1		1			203930000	172480000	0	0	0	27428000	0	4017700	0	0			751	1259	751	10558;10559;10560	17888	17888
AGIVLADHKR	SDAHFRRICQLIYQRAGIVLADHKRDMVYN	LIYQRAGIVLADHKRDMVYNRLVRRLRALG	1	1078.62	CBW17947_cheR	CBW17947_cheR	38	47	yes	yes	2	1.1708e-05	145.63									By MS/MS									1	7708500	0	0	0	0	0	0	0	0	7708500			763	1018	763	10674	18102	18102
AGLMPADEAIAK	AIEEADVVLFMVDARAGLMPADEAIAKHLR	DARAGLMPADEAIAKHLRSREKPTFLVANK	0	1201.6	CBW18582_engA	CBW18582_engA	93	104	yes	yes	2	0.0013726	61.56								By MS/MS									1		5606900	0	0	0	0	0	0	0	5606900	0			778	1349	778	11551	20911	20911
AGMAVGLAGLFLESHPDPANAKCDGPSALPLAK	AASGGRRGQVTELARAGMAVGLAGLFLESH	ANAKCDGPSALPLAKLEQFLTQIKAIDDLV	1	3233.62	CBW17795_kdsA	CBW17795_kdsA	227	259	yes	yes	4	0.10748	11.931				By MS/MS									1						3077100	0	0	0	3077100	0	0	0	0	0			795	927	795	11749	21291	21291
AGMLFSR	GKLVALVDSSKIGERAGMLFSRADQIAMLI	DSSKIGERAGMLFSRADQIAMLITGKNANP	0	796.39	CBW20400_yjfQ	CBW20400_yjfQ	214	220	yes	yes	2	0.0097499	76.847	By matching				By matching	By matching			By MS/MS	1				1	1			1	38479000	8825300	0	0	0	8158200	8941400	0	0	12554000			798	2408	798	11776;11777;11778;11779	21323	21323
AGNEIIVASNFTPVPR	DDNERSVLIFVRRDKAGNEIIVASNFTPVP	GNEIIVASNFTPVPRHDYRFGINQPGRWRE	0	1683.89	CBW19599_glgB	CBW19599_glgB	647	662	yes	yes	2	7.9895e-25	180.2									By MS/MS									1	4367200	0	0	0	0	0	0	0	0	4367200			801	1938	801	11797	21358	21358
AGQLSPGDPVLFR	PPDAKGIRVILDSKKAGQLSPGDPVLFRGY	KKAGQLSPGDPVLFRGYRVGSVETSSFDPQ	0	1355.72	CBW17100_pqiB	CBW17100_pqiB	167	179	yes	yes	2	0.0063742	44.639								By MS/MS									1		3975600	0	0	0	0	0	0	0	3975600	0			816	530	816	11942	21534	21534
AGQYAYR	ARSRVYRVAFQAVIKAGQYAYRDRRQRKRQ	VAFQAVIKAGQYAYRDRRQRKRQFRQLWIA	0	827.393	CBW17367_rpl20	CBW17367_rpl20	42	48	yes	yes	2	0.0051682	83.087	By MS/MS									1									8774600	8774600	0	0	0	0	0	0	0	0			822	693	822	12000	21609	21609
AGTNTRFAAEIIDVSR	RDVGDWLYARFLNDKAGTNTRFAAEIIDVS	GTNTRFAAEIIDVSRGGMRVRLVDNGAIAF	1	1719.89	CBW17728_rnb	CBW17728_rnb	558	573	yes	yes	3	0.085893	21.247	By matching		By matching		By MS/MS	By matching	By matching			1		1		1	1	1			110850000	15435000	0	18840000	0	24019000	24780000	27779000	0	0			836	878	836	12222;12223;12224;12225;12226	22055	22055
AGVLEQLK	DLGKEVYYALTEEEKAGVLEQLKRKKGKPN	ALTEEEKAGVLEQLKRKKGKPNVQRFKGLG	0	856.502	CBW19254_parE	CBW19254_parE	545	552	yes	yes	2	0.063384	39.253		By MS/MS									1								98135000	0	98135000	0	0	0	0	0	0	0			848	1690	848	12423	22352	22352
AGVPVQDMEMWQFHPTGIAGAGVLVTEGCRGEGGYLLNK	NAHINTGDGVGMALRAGVPVQDMEMWQFHP	VTEGCRGEGGYLLNKHGERFMERYAPNAKD	1	4118.97	CBW16814_sdhA	CBW16814_sdhA	229	267	yes	yes	4	1.5682e-05	52.829			By MS/MS									1							3590100	0	0	3590100	0	0	0	0	0	0			855	375	855	12468	22401	22401
AGVTADLGVTVRPR	DNGAMIAYAGMVRFKAGVTADLGVTVRPRW	KAGVTADLGVTVRPRWPLAELPAA______	1	1410.79	CBW19280_gcp	CBW19280_gcp	315	328	yes	yes	3	0.096766	18.102			By MS/MS		By matching							1		1					12862000	0	0	11661000	0	1201400	0	0	0	0			858	1707	858	12503;12504	22500	22500
AGVTHAQVADVLQK	NFPRGILETITCRLKAGVTHAQVADVLQKA	KAGVTHAQVADVLQKAYGDKPLVRLYDKGV	0	1435.78	CBW20159_argC	CBW20159_argC	249	262	yes	yes	2	9.5208e-16	140.63	By MS/MS									1									0	0	0	0	0	0	0	0	0	0			860	2278	860	12521	22530	22530
AGYNTIDEISR	CTIDQALSNNTIAKKAGYNTIDEISRERIT	IAKKAGYNTIDEISRERITRVAAKIRANNP	0	1237.59	CBW16452_mod	CBW16452_mod	459	469	yes	yes	2	8.1672e-05	99.855		By MS/MS									1								2983200	0	2983200	0	0	0	0	0	0	0			871	174	871	12627	22670	22670
AGYSLVVSDRNPEAIADVIAAGAETASTAK	GLGIMGKPMSKNLLKAGYSLVVSDRNPEAI	ADVIAAGAETASTAKAIAEQCDVIITMLPN	1	2946.49	CBW19317_garRb	CBW19317_garRb	24	53	yes	yes	3	6.0272e-05	53.073		By matching	By matching			By MS/MS	By matching				1	1			1	1			7818600	0	1518200	2187900	0	0	2203100	1909400	0	0			874	1734	874	12647;12648;12649;12650	22721	22721
AHNPTGCSLSAR	RALNQGARAVILTPRAHNPTGCSLSARRAA	TPRAHNPTGCSLSARRAAALQNMLARYPQV	0	1212.57	CBW18501_ptsJ	CBW18501_ptsJ	221	232	yes	yes	2	0.00047396	66.27				By matching		By matching	By matching		By MS/MS				1		1	1		1	25101000	0	0	0	11687000	0	4212900	6424700	0	2776400			914	1300	914	13265;13266;13267;13268	23542	23542
AHWDIAGQGEWHDNTIR	WRWRYWGQGSFTPMRAHWDIAGQGEWHDNT	WDIAGQGEWHDNTIRLTSLSTGFDQLHYGA	0	2004.92	CBW17671_ydbH	CBW17671_ydbH	448	464	yes	yes	2	0.11361	16.533							By MS/MS									1			3540500	0	0	0	0	0	0	3540500	0	0			934	844	934	13629	24077	24077
AHWSTVYLDGSLPDSQLYYLVDASYQQAVNALSEDK	RQQHSDVRPSRHLNKAHWSTVYLDGSLPDS	DASYQQAVNALSEDKRKQLPQS________	0	4045.92	CBW20274_yjbR	CBW20274_yjbR	76	111	yes	yes	3	4.2031e-19	117.24	By matching	By matching	By MS/MS	By matching	By matching					1	1	1	1	1					5943600	1425400	1102400	1237600	1102300	1075900	0	0	0	0			936	2338	936	13650;13651;13652;13653;13654	24093	24093
AHYVLMNVEAPQEVIDELETTFRFNDAVIR	WGRRQLAYPINKLHKAHYVLMNVEAPQEVI	DELETTFRFNDAVIRSMVMRTKHAVTEASP	1	3534.75	CBW20410_rpsF	CBW20410_rpsF	57	86	yes	yes	4	3.4129e-08	80.132	By matching	By MS/MS					By matching			1	1					1			4328900	338830	2141000	0	0	0	0	1849200	0	0			940	2410	940	13777;13778;13779	24382	24382
AIADINNSGR	FGGFGNGDFDALCKKAIADINNSGRADKKA	ALCKKAIADINNSGRADKKALDYVFIDESQ	0	1029.52	CBW18851_hypothetical_DNA/RNA_helicase	CBW18851_hypothetical_DNA/RNA_helicase	294	303	yes	yes	2	0.00024948	88.921			By matching			By MS/MS						1			1				7113500	0	0	4384800	0	0	2728600	0	0	0			943	1456	943	13819;13820	24450	24450
AIAFGNFK	IAENEQMPDIAADAKAIAFGNFKRGYTIVD	DIAADAKAIAFGNFKRGYTIVDRIGTRILR	0	866.465	CBW18044_capsid_related_protein	CBW18044_capsid_related_protein	344	351	yes	yes	2	0.0023408	84.359		By MS/MS		By matching							1		1						7855400	0	5629400	0	2226100	0	0	0	0	0			955	1067	955	13995;13996	24673	24673
AIAIQAYQTLGCAGMAR	VVPAQIPSEVNDKIRAIAIQAYQTLGCAGM	AIQAYQTLGCAGMARVDVFLTADNEVVINE	0	1752.87	CBW16475_ddlA	CBW16475_ddlA	284	300	yes	yes	3	0.11579	9.6577								By matching	By MS/MS								1	1	29154000	0	0	0	0	0	0	0	13821000	15333000			959	182	959	14021;14022	24691	24691
AIALAAGTCQQLAR	AKAPEADGHPGFDARAIALAAGTCQQLARI	RAIALAAGTCQQLARIGVWQAISDCATAIN	0	1385.74	CBW19132_ubiH	CBW19132_ubiH	49	62	yes	yes	2	9.0732e-14	142.83								By MS/MS									1		4872300	0	0	0	0	0	0	0	4872300	0			960	1614	960	14023	24692	24692
AIALDYR	DTRFQTPVGPWSLTRAIALDYRNKEQKISI	VGPWSLTRAIALDYRNKEQKISIGPHCWLN	0	820.444	CBW20429_ytfN	CBW20429_ytfN	687	693	yes	yes	2	0.0071578	80.377									By MS/MS									1	3084600	0	0	0	0	0	0	0	0	3084600			961	2425	961	14024	24693	24693
AIAPLTVR	GVPQFRLVYKGTTVKAIAPLTVRIELAKPG	YKGTTVKAIAPLTVRIELAKPGKEDMLSLF	0	839.523	CBW18289_yejA	CBW18289_yejA	162	169	yes	yes	2	0.00020291	120.45								By MS/MS									1		0	0	0	0	0	0	0	0	0	0			964	1169	964	14048	24715	24715
AIAPVLNGIPNR	TGSAEVEPYMRDILRAIAPVLNGIPNRISL	ILRAIAPVLNGIPNRISLAGHTDDFPYANG	0	1233.72	CBW17951_motB	CBW17951_motB	179	190	yes	yes	2	1.0422e-05	101.43								By MS/MS									1		5503000	0	0	0	0	0	0	0	5503000	0			965	1022	965	14049	24716	24716
AIELANAR	PTAVQGDDAPGQIVRAIELANARGECDVLI	APGQIVRAIELANARGECDVLIVGRGGGSL	0	856.477	CBW18575_xseA	CBW18575_xseA	188	195	yes	yes	2	0.005567	75.269	By MS/MS		By matching	By matching	By matching	By matching	By matching			1		1	1	1	1	1			30259000	5631800	0	4225500	4153100	5130500	4104000	7014200	0	0			987	1347	987	14895;14896;14897;14898;14899;14900	26745	26745
AIHIYRK	NLYKLYLIVDKENEKAIHIYRKLGFRVEGE	IVDKENEKAIHIYRKLGFRVEGELIHEFFI	1	899.534	CBW17527_speG	CBW17527_speG	131	137	yes	yes	2	0.058319	58.551				By matching			By matching		By MS/MS				1			1		1	4901500	0	0	0	2199500	0	0	950670	0	1751300			1014	770	1014	15165;15166;15167	27108	27108
AIHMGGWDK	NESRLAHLLSADKEKAIHMGGWDKVQDHFR	SADKEKAIHMGGWDKVQDHFRAEKKDHALE	0	1029.47	CBW19023_sopD	CBW19023_sopD	31	39	yes	yes	2	0.068107	37.727									By MS/MS									1	0	0	0	0	0	0	0	0	0	0			1015	1547	1015	15168	27109	27109
AIILQSEGFCQDIVQALVAPLQQEMK	VRPLVFYSIVLPEIRAIILQSEGFCQDIVQ	DIVQALVAPLQQEMKLDPTPIAHRTHGLNP	0	2887.48	CBW17379_ydiA	CBW17379_ydiA	80	105	yes	yes	4	0.095193	13.092								By matching	By MS/MS								1	1	9325900	0	0	0	0	0	0	0	2193100	7132800			1023	701	1023	15285;15286	27305	27305
AIILTVDSPVGGYREEDIK	FNEFILAQAVKHGAKAIILTVDSPVGGYRE	TVDSPVGGYREEDIKNNFQFPLGFANLEMF	1	2074.09	CBW17645_hypothetical_L-lactate_oxidase	CBW17645_hypothetical_L-lactate_oxidase	189	207	yes	yes	3	0.11575	13.174	By matching		By matching		By MS/MS	By matching	By matching			1		1		1	1	1			48998000	3998800	0	13023000	0	8907200	16984000	6085800	0	0			1024	830	1024	15287;15288;15289;15290;15291	27306	27306
AIIPVADEVGVR	IDKAKLREHFAYFLKAIIPVADEVGVRMAV	FLKAIIPVADEVGVRMAVHPDDPPRPILGL	0	1237.7	CBW19208_uxuA	CBW19208_uxuA	218	229	yes	yes	2	0.00020239	79.128									By MS/MS									1	0	0	0	0	0	0	0	0	0	0			1027	1656	1027	15321	27373	27373
AILEEAGWK	NPSVIFSDGDIAKARAILEEAGWKINSAGV	DIAKARAILEEAGWKINSAGVREKAGKEAR	0	1015.53	CBW17286_hypothetical_substrate-binding_transport_protein	CBW17286_hypothetical_substrate-binding_transport_protein	354	362	yes	yes	2	0.0004496	101.64						By MS/MS									1				0	0	0	0	0	0	0	0	0	0			1037	648	1037	16440	29060	29060
AILPAQYR	VLAYPGIKVSTAEARAILPAQYRRQDCIAH	VSTAEARAILPAQYRRQDCIAHGRHLAGFI	0	930.529	CBW16104_thrB	CBW16104_thrB	189	196	yes	yes	2	0.0032617	81.1								By MS/MS									1		43015000	0	0	0	0	0	0	0	43015000	0			1044	1	1044	16522	29175	29175
AILTQQIFWVNSNR	QVNQQQLMSVSKNLKAILTQQIFWVNSNRP	KAILTQQIFWVNSNRPMDWDWLKAFPQTLK	0	1688.9	CBW16572_aefA	CBW16572_aefA	456	469	yes	yes	3	0.11218	9.7997			By MS/MS									1							10070000	0	0	10070000	0	0	0	0	0	0			1048	249	1048	16548	29201	29201
AINPELSPINTHR	RTVDTHIKTLRAKLRAINPELSPINTHRGM	LRAINPELSPINTHRGMGYSLRSV______	0	1460.77	CBW20604_creB	CBW20604_creB	208	220	yes	yes	3	0.0049572	53.754								By MS/MS									1		0	0	0	0	0	0	0	0	0	0			1066	2518	1066	16789	29652	29652
AISEDDDRRSQEEVQK	RRDANDKVKALLKDKAISEDDDRRSQEEVQ	ISEDDDRRSQEEVQKMTDAAIKKVDAALAD	2	1903.89	CBW16322_frr	CBW16322_frr	147	162	yes	yes	3	9.7224e-05	67.93	By matching	By matching	By MS/MS		By matching	By matching				1	1	1		1	1				10117000	510980	4886000	2834400	0	1413500	471720	0	0	0			1092	121	1092	17165;17166;17167;17168;17169	30196	30196
AISYYDYSLK	LTKQFGWSKTENNYRAISYYDYSLKTPADT	ENNYRAISYYDYSLKTPADTGGTIAVIFAN	0	1221.59	CBW17326_sppA	CBW17326_sppA	310	319	yes	yes	2	0.00027117	85.67									By MS/MS									1	4930200	0	0	0	0	0	0	0	0	4930200			1099	665	1099	17238	30272	30272
AITPSTELRK	RGIKKAALVYDEWNKAITPSTELRKAFHSE	DEWNKAITPSTELRKAFHSELIDFNHFAQQ	1	1114.63	CBW17308_yeaO	CBW17308_yeaO	43	52	yes	yes	2	0.0050202	63.534		By MS/MS									1								0	0	0	0	0	0	0	0	0	0			1109	654	1109	17351	30472	30472
AIVEEEHR	AAHLHGDVDMYEVVKAIVEEEHRRKAEGSD	DMYEVVKAIVEEEHRRKAEGSDDLIPMRPD	0	981.488	CBW19208_uxuA	CBW19208_uxuA	329	336	yes	yes	2	0.10986	30.562			By MS/MS									1							968670	0	0	968670	0	0	0	0	0	0			1117	1656	1117	17437	30588	30588
AIVQLEDGVQISSGDTLAR	IPGTDMPAQYFLPGKAIVQLEDGVQISSGD	LEDGVQISSGDTLARIPQESGGTKDITGGL	0	1971.03	CBW20181_rpoC	CBW20181_rpoC	1105	1123	yes	yes	2	0.086432	34.326			By MS/MS									1							0	0	0	0	0	0	0	0	0	0			1126	2297	1126	17518	30736	30736
AIVSGIVSYTHWPALSGPPR	PLYAQRVTEEEKSVRAIVSGIVSYTHWPAL	IVSYTHWPALSGPPRLCIFSSARFVRVLSE	0	2107.12	CBW18731_yfiR	CBW18731_yfiR	34	53	yes	yes	3	0.001341	45.094									By MS/MS									1	1676500	0	0	0	0	0	0	0	0	1676500			1127	1416	1127	17519	30737	30737
AIYDQSVESDSGLVPDIKPNVPWVR	SGNVKLQGHVGSIGRAIYDQSVESDSGLVP	SGLVPDIKPNVPWVRLAQRVPVRIEFDALP	1	2783.41	CBW17470_ydhJ	CBW17470_ydhJ	241	265	yes	yes	3	2.3224e-05	62.611								By MS/MS									1		7192800	0	0	0	0	0	0	0	7192800	0			1131	736	1131	17542	30764	30764
AIYDSAYASLINYLAAPEETDGFDDLIKSCREQHEALK	HEGLDAFEHTCPTGRAIYDSAYASLINYLA	DDLIKSCREQHEALKAQLEQGRDRLLEIHS	2	4259.04	CBW16199_hepA	CBW16199_hepA	641	678	yes	yes	5	5.6816e-10	77.433		By matching		By MS/MS							1		1						3256600	0	601750	0	2654800	0	0	0	0	0			1133	35	1133	17550;17551	30774	30774
AKGMRQR	SPDAVRQARYAERMKAKGMRQRKFWLTDDE	ARYAERMKAKGMRQRKFWLTDDEYEALREC	2	861.46	CCF76915_repressor_protein	CCF76915_repressor_protein	30	36	yes	yes	1	0.060218	43	By MS/MS									1									16340000	16340000	0	0	0	0	0	0	0	0			1139	2564	1139	17615	30833	30833
AKIDMASPFIVMR	KMRTGGFEEGKACLRAKIDMASPFIVMRDP	LRAKIDMASPFIVMRDPVLYRIKFAEHHQT	1	1509.77	CBW16767_glnS	CBW16767_glnS	175	187	yes	yes	3	0.11276	15.162					By MS/MS									1					6082200	0	0	0	0	6082200	0	0	0	0			1143	357	1143	17643	30875	30875
ALADSCIDCRR	NRLPENLRPKDITERALADSCIDCRRALSL	ITERALADSCIDCRRALSLFCVIMGRFGGD	1	1221.56	CBW18473_glk	CBW18473_glk	222	232	yes	yes	2	0.0754	39.148									By MS/MS									1	3109400	0	0	0	0	0	0	0	0	3109400			1161	1282	1161	17847	31294	31294
ALAEIVAK	VKALTLEHYPGMTEKALAEIVAKARSRWPL	YPGMTEKALAEIVAKARSRWPLGRVTVIHR	0	813.496	CBW16880_moaE	CBW16880_moaE	62	69	yes	yes	2	0.030481	49.442		By MS/MS	By matching	By matching							1	1	1						20683000	0	17228000	1915400	1539300	0	0	0	0	0			1165	419	1165	17885;17886;17887	31380	31380
ALAEQLSSGSTDGHMAWLVPLLNEYYDPMYR	LGLQRFAELTDTLDRALAEQLSSGSTDGHM	WLVPLLNEYYDPMYRYQLEKKAANIVFRGT	0	3558.64	CBW16606_ybbB	CBW16606_ybbB	308	338	yes	yes	3	5.4974e-05	51.089		By matching		By MS/MS	By matching		By matching				1		1	1		1			8435700	0	1120400	0	2770500	2376200	0	2168600	0	0			1166	274	1166	17888;17889;17890;17891	31381	31381
ALAFHVFTDFFDSEDQQR	CGVSIASVLLANPEKALAFHVFTDFFDSED	FHVFTDFFDSEDQQRFEALAKQYATQIVVY	0	2171.99	CBW19778_rfaI	CBW19778_rfaI	57	74	yes	yes	3	7.8552e-05	64.476		By matching	By matching	By matching	By matching	By MS/MS	By matching		By matching		1	1	1	1	1	1		1	21671000	0	1934400	5152000	738190	4719300	3336200	3136300	0	2654700			1167	2048	1167	17892;17893;17894;17895;17896;17897;17898	31382	31382
ALAFSEINQQLFQLLNGLDVVYHAQGEYAYADEIVLAALEK	RLGQDAAPEKLGVDRALAFSEINQQLFQLL	EYAYADEIVLAALEKLRKGSRQNLTAPATM	0	4566.33	CBW19133_pepP	CBW19133_pepP	47	87	yes	yes	4	0.0018882	41.267				By MS/MS	By matching								1	1					2286400	0	0	0	1509500	776880	0	0	0	0			1168	1615	1168	17899;17900	31383	31383
ALCLGDMAR	QELARCKAMGIEAGKALCLGDMARSDNVIF	GIEAGKALCLGDMARSDNVIFSATGITKGD	0	964.447	CBW20123_glpX	CBW20123_glpX	266	274	yes	yes	2	0.023919	45.972		By MS/MS		By matching							1		1						14984000	0	14461000	0	522760	0	0	0	0	0			1194	2255	1194	18147;18148	31682	31682
ALDAGAWQVINYR	AKLIGTVGSAQKAQRALDAGAWQVINYREE	QRALDAGAWQVINYREESIVERVKEITGGK	0	1475.75	CBW20268_qor	CBW20268_qor	181	193	yes	yes	2	4.0654e-19	144.65				By MS/MS									1						0	0	0	0	0	0	0	0	0	0			1195	2332	1195	18149	31683	31683
ALDALTR	ELSVRWQVSRVTVRKALDALTRENLLTRVS	VSRVTVRKALDALTRENLLTRVSGKGTFVS	0	758.429	CBW19661_gntR_family_regulatory_protein	CBW19661_gntR_family_regulatory_protein	56	62	yes	yes	2	0.064759	42.773							By MS/MS	By matching	By matching							1	1	1	8957400	0	0	0	0	0	0	7512900	517930	926580			1199	1975	1199	18854;18855;18856	33543	33543
ALEFTIR	RKGDPVVLADCDFSRALEFTIR________	LADCDFSRALEFTIR_______________	0	848.476	CBW17276_envE	CBW17276_envE	167	173	yes	yes	2	0.0013854	114.02	By matching		By matching		By matching	By MS/MS	By matching			1		1		1	1	1			43912000	5526700	0	9802500	0	9994000	12612000	5976700	0	0			1219	643	1219	19087;19088;19089;19090;19091	33898	33898
ALESVWAGNTLQYFFDR	PKEALFSTLGRTAARALESVWAGNTLQYFF	ESVWAGNTLQYFFDRLMRNLKSGDTATANV	0	2015.97	CBW17562_hyaB2	CBW17562_hyaB2	459	475	yes	yes	2	0.036791	34.768			By MS/MS		By matching	By matching						1		1	1				4783100	0	0	1299200	0	2276200	1207700	0	0	0			1240	788	1240	19377;19378;19379	34309	34309
ALFDCLPTLPELYPWR	LGALFYYSPERPEVKALFDCLPTLPELYPW	LFDCLPTLPELYPWRDRGSIESLCASWSLP	0	1932.98	CBW20331_conserved_hypothetical_protein	CBW20331_conserved_hypothetical_protein	46	61	yes	yes	2	0.0017286	53.569						By matching	By MS/MS								1	1			2382500	0	0	0	0	0	1302300	1080300	0	0			1247	2365	1247	19436;19437	34402	34402
ALFDVQIK	AVVIAQQLNVVVNPKALFDVQIKRIHEYKR	NVVVNPKALFDVQIKRIHEYKRQLMNVLHV	0	932.533	CBW19595_glgP	CBW19595_glgP	543	550	yes	yes	2	0.020875	56.122									By MS/MS									1	5078100	0	0	0	0	0	0	0	0	5078100			1248	1934	1248	19438	34403	34403
ALFYNAWSR	REAVTLAFDFEWMNKALFYNAWSRTNSYFQ	FEWMNKALFYNAWSRTNSYFQNTEYAARNY	0	1126.56	CBW18289_yejA	CBW18289_yejA	340	348	yes	yes	2	0.0048648	63.673								By MS/MS									1		2831800	0	0	0	0	0	0	0	2831800	0			1254	1169	1254	19484	34532	34532
ALGMAVVSMGGGRR	VYADTEGFISAMDTRALGMAVVSMGGGRRQ	RALGMAVVSMGGGRRQASDTIDYSVGFTDM	1	1392.7	CBW20584_deoA	CBW20584_deoA	358	371	yes	yes	3	0.1028	14.436	By matching	By matching	By MS/MS							1	1	1							8599700	1127700	3824300	3647700	0	0	0	0	0	0			1274	2504	1274	19669;19670;19671	34753	34753
ALGRIIK	PYLTMDFKTEANIIRALGRIIKNGHLHKGA	KTEANIIRALGRIIKNGHLHKGAKPVHWCV	1	769.517	CBW16148_ileS	CBW16148_ileS	168	174	yes	yes	2	0.08352	61.997	By matching								By MS/MS	1								1	71688000	43535000	0	0	0	0	0	0	0	28153000			1278	14	1278	19708;19709	34816	34816
ALGVDAR	IADFDMVRNAVDAAKALGVDARVGNLFSAD	RNAVDAAKALGVDARVGNLFSADLFYSPDG	0	700.387	CBW20586_deoD	CBW20586_deoD	144	150	yes	yes	1	0.0085065	122.5								By matching	By MS/MS								1	1	44467000	0	0	0	0	0	0	0	21083000	23384000			1282	2506	1282	19746;19747	34852	34852
ALHPFGGVNMIKSSFHAYGR	LEKIVGLQTDKPLKRALHPFGGVNMIKSSF	GGVNMIKSSFHAYGREMDADFEYTFTDLRK	1	2204.09	CBW19311_tdcE	CBW19311_tdcE	113	132	yes	yes	3	0.12046	12.303		By matching		By matching		By MS/MS					1		1		1				22868000	0	3950900	0	10029000	0	8888000	0	0	0			1294	1731	1294	19840;19841;19842	34953	34953
ALIVTDR	LPIALDEVITDGHKRALIVTDRFLFNNGYA	VITDGHKRALIVTDRFLFNNGYADQITSVL	0	786.46	CBW17775_adh	CBW17775_adh	482	488	yes	yes	2	0.0019305	103.02	By matching				By matching	By matching	By matching		By MS/MS	1				1	1	1		1	362930000	78176000	0	0	0	81532000	73761000	82917000	0	46545000			1319	911	1319	20043;20044;20045;20046;20047	35189	35189
ALKDEVIAR	HGIHITSYMTLAYGKALKDEVIARIAAKHN	TLAYGKALKDEVIARIAAKHNATPAQVILA	1	1013.59	CBW16352_dkgB	CBW16352_dkgB	186	194	yes	yes	2	0.11181	43.124	By matching		By matching	By matching		By matching	By MS/MS			1		1	1		1	1			18746000	4368700	0	3531400	1949400	0	4497200	4399700	0	0			1321	149	1321	20057;20058;20059;20060;20061	35212	35212
ALKPTLIVDAACHPAILQEAITLASPAAR	LNNGQHSLAEFLQQKALKPTLIVDAACHPA	AILQEAITLASPAARIVLMGFSSDPCEIVQ	1	2953.64	CBW17531_rspB	CBW17531_rspB	226	254	yes	yes	4	0.0068089	39.737								By matching	By MS/MS								1	1	4043100	0	0	0	0	0	0	0	919770	3123300			1324	773	1324	20113;20114	35334	35334
ALLEFDDQDAALQNDIR	RLEFIINRMIGVHPRALLEFDDQDAALQND	LEFDDQDAALQNDIREMMKGFDSPREFYVG	0	1945.94	CBW17380_pps	CBW17380_pps	540	556	yes	yes	2	9.9867e-07	93.011			By matching			By MS/MS	By matching					1			1	1			9335900	0	0	4032700	0	0	3701500	1601700	0	0			1334	702	1334	20689;20690;20691	36128	36128
ALLFGAMMGAR	VICFLFGAYVLRMNRALLFGAMMGARTCAP	RMNRALLFGAMMGARTCAPAMEIISDTARS	0	1168.57	CBW16943_hypothetical_membrane_protein	CBW16943_hypothetical_membrane_protein	503	513	yes	yes	2	0.091326	28.918		By matching		By MS/MS							1		1						4074000	0	1939900	0	2134100	0	0	0	0	0			1339	447	1339	20722;20723	36167	36167
ALLGMAEIFGNDLPQAAR	QRAVANSEEGASRVKALLGMAEIFGNDLPQ	GMAEIFGNDLPQAARFTQKVQEAYDSLLTY	0	1901.97	CBW17533_ydfI	CBW17533_ydfI	442	459	yes	yes	2	0.001297	52.555			By MS/MS				By matching					1				1			2332800	0	0	1702400	0	0	0	630400	0	0			1341	774	1341	20744;20745	36206	36206
ALLGTALFTELK	VDQAKAIRADIESQKALLGTALFTELKNKA	SQKALLGTALFTELKNKAVKRYYQVDAQNK	0	1275.74	CBW18699_predicted_bacteriophage_protein;CBW17041_predicted_bacteriophage_protein	CBW18699_predicted_bacteriophage_protein	288	299	yes	no	2	4.4506e-06	112.75	By matching		By matching		By matching	By MS/MS	By matching			1		1		1	1	1			9897800	1219000	0	2981600	0	1708200	2567800	1421200	0	0			1342	515	1342	20746;20747;20748;20749;20750	36207	36207
ALLPLVEEK	KVDMALVGDIKATLRALLPLVEEKSNRKFL	IKATLRALLPLVEEKSNRKFLDKALEHYRD	0	1010.6	CBW16970_poxB	CBW16970_poxB	318	326	yes	yes	2	0.0030169	69.825					By MS/MS									1					0	0	0	0	0	0	0	0	0	0			1364	464	1364	21352	37055	37055
ALLTDSQPWWPADWGSYVGLFIR	EFSKLDYSALKGDLKALLTDSQPWWPADWG	WWPADWGSYVGLFIRMAWHGAGTYRSIDGR	0	2677.33	CBW20145_katG	CBW20145_katG	80	102	yes	yes	2	6.3995e-06	70.529	By matching			By MS/MS						1			1						1372300	273040	0	0	1099300	0	0	0	0	0			1376	2270	1376	21509;21510	37263	37263
ALMAQYR	VFKPEDIAPAFEQAKALMAQYRVPVVVEVI	APAFEQAKALMAQYRVPVVVEVILERVTNI	0	867.427	CBW16610_gcl	CBW16610_gcl	540	546	yes	yes	2	0.055453	45.45	By matching		By MS/MS		By matching	By matching			By matching	1		1		1	1			1	51804000	4617300	0	16367000	0	5293500	7557300	0	0	17970000			1383	277	1383	21584;21585;21586;21587;21588	37365	37365
ALNFLTPHQK	VKAVMGRKSNGNPEKALNFLTPHQKWGIHS	GNPEKALNFLTPHQKWGIHSTYSDNLLMLT	0	1167.64	CBW17787_narG;CBW17602_narZ	CBW17787_narG	1086	1095	yes	no	2	0.00012482	89.698						By MS/MS									1				0	0	0	0	0	0	0	0	0	0			1396	921	1396	21718	37557	37557
ALPIIIDCDPGHDDAIALVLALASPELEVK	______________________________	IALVLALASPELEVKAITSSAGNQTPEKTL	0	3110.66	CBW16749_rihA	CBW16749_rihA	2	31	yes	yes	3	0.001328	43.068						By MS/MS									1				3176200	0	0	0	0	0	3176200	0	0	0			1425	340	1425	22128	38193	38193
ALPPEVLANIEAK	FMMRLAPGSPFTGERALPPEVLANIEAKYH	ERALPPEVLANIEAKYHLNDPIMTQYFSYL	0	1363.77	CBW17771_oppB	CBW17771_oppB	40	52	yes	yes	2	0.0010185	61.435		By matching		By MS/MS							1		1						3933800	0	1835100	0	2098700	0	0	0	0	0			1430	909	1430	22180;22181	38294	38294
ALQNYYHTPELK	YLEQGIPERPARFIKALQNYYHTPELKAEQ	FIKALQNYYHTPELKAEQFPWPEALN____	0	1475.74	CBW18452_yfcM	CBW18452_yfcM	160	171	yes	yes	2	0.00022582	78.655								By MS/MS									1		0	0	0	0	0	0	0	0	0	0			1457	1269	1457	22535	38938	38938
ALQSLGFQIIWPQNSVDLLK	HGVYYKDEPIKELERALQSLGFQIIWPQNS	GFQIIWPQNSVDLLKFIEHNPRICGVIFDW	0	2269.25	CBW16337_ldcC	CBW16337_ldcC	25	44	yes	yes	2	0.077067	35.657						By MS/MS									1				0	0	0	0	0	0	0	0	0	0			1460	135	1460	22578	38966	38966
ALSEDGLNGAPLVVIGCLATLK	TMGDPAGIGPEIIVKALSEDGLNGAPLVVI	NGAPLVVIGCLATLKRLQAKGITPNVELRA	0	2153.18	CBW16266_pdxAb	CBW16266_pdxAb	24	45	yes	yes	2	0.048279	25.365									By MS/MS									1	2189600	0	0	0	0	0	0	0	0	2189600			1472	82	1472	22712	39112	39112
ALSEDGLNGAPLVVIGCLATLKR	TMGDPAGIGPEIIVKALSEDGLNGAPLVVI	GAPLVVIGCLATLKRLQAKGITPNVELRAI	1	2309.28	CBW16266_pdxAb	CBW16266_pdxAb	24	46	yes	yes	3	0.053187	21.349	By matching	By matching	By matching	By matching		By MS/MS				1	1	1	1		1				9214200	941440	1777900	1820400	2302000	0	2372400	0	0	0			1473	82	1473	22713;22714;22715;22716;22717	39113	39113
ALTEAIGAR	HGEVLQLRPKAANARALTEAIGARGEPILT	KAANARALTEAIGARGEPILTLPRGFYLKK	0	900.503	CBW19082_mutH	CBW19082_mutH	192	200	yes	yes	1	0.020442	76.035				By MS/MS			By matching						1			1			405990000	0	0	0	268010000	0	0	137970000	0	0			1500	1589	1500	23005;23006	39459	39459
ALTFCEAEMENLTR	AQLSNNRSRRNQLEKALTFCEAEMENLTRK	KALTFCEAEMENLTRKLRKLERDYHEMREQ	0	1642.73	CBW17027_mukB	CBW17027_mukB	1081	1094	yes	yes	2	0.0040617	47.844								By MS/MS									1		1316500	0	0	0	0	0	0	0	1316500	0			1501	506	1501	23007	39460	39460
ALTYHGPHHVK	______________________________	______________________________	0	1258.66	CBW16703_ybdR	CBW16703_ybdR	3	13	yes	yes	3	0.019478	41.704				By MS/MS					By matching				1					1	5604400	0	0	0	5152800	0	0	0	0	451580			1518	317	1518	23181;23182	39689	39689
ALVDAELAR	RGRVLLVDGGGSVRRALVDAELARLATQNE	GGSVRRALVDAELARLATQNEWEGLVIYGA	0	956.529	CBW20127_menG	CBW20127_menG	72	80	yes	yes	2	0.00057526	92.653								By MS/MS									1		11384000	0	0	0	0	0	0	0	11384000	0			1522	2259	1522	23207	39724	39724
ALVEAGVK	YEIAMPNEKAADFWRALVEAGVKPCGLGAR	KAADFWRALVEAGVKPCGLGARDTLRLEAG	0	785.465	CBW19130_gcvT	CBW19130_gcvT	210	217	yes	yes	2	0.052426	41.302					By MS/MS									1					152010000	0	0	0	0	152010000	0	0	0	0			1525	1612	1525	23221	39738	39738
ALVEYTAALGQPR	EGLGEAQNWQAPLWKALVEYTAALGQPRWH	WKALVEYTAALGQPRWHRANLYQRFIQTLE	0	1387.75	CBW19073_recC	CBW19073_recC	171	183	yes	yes	2	5.2149e-06	91.584		By MS/MS									1								0	0	0	0	0	0	0	0	0	0			1527	1584	1527	23239	39766	39766
ALVNNPR	SELSGGERQRVAIARALVNNPRLVLADEPT	RQRVAIARALVNNPRLVLADEPTGNLDARN	0	782.44	CBW17251_lolD	CBW17251_lolD	159	165	yes	yes	2	0.00097117	126.05	By matching		By matching		By MS/MS	By matching	By matching			1		1		1	1	1			71941000	9058800	0	14062000	0	20731000	21824000	6265100	0	0			1530	624	1530	23266;23267;23268;23269;23270	39806	39806
ALVSNPR	SSLSGGWLRKAALGRALVSNPRVLLLDEPT	LRKAALGRALVSNPRVLLLDEPTNHLDIET	0	755.429	CBW17098_uup	CBW17098_uup	170	176	yes	yes	2	0.0012034	117.7									By MS/MS									1	48777000	0	0	0	0	0	0	0	0	48777000			1535	529	1535	23308	39833	39833
ALVTPGIRPDTLFVYMGFGAK	DEIWLENATGKEKGKALVTPGIRPDTLFVY	IRPDTLFVYMGFGAKAGAKTAATTHGIHCG	1	2268.2	CBW18137_phsA	CBW18137_phsA	698	718	yes	yes	3	0.080427	18.947	By MS/MS		By matching		By matching	By matching	By matching			1		1		1	1	1			20272000	4003000	0	4557700	0	3936900	5284800	2489900	0	0			1536	1091	1536	23309;23310;23311;23312;23313	39834	39834
ALVVDDNFHLLGMITVK	REVVLAKMHEKRVEKALVVDDNFHLLGMIT	VVDDNFHLLGMITVKDFQKAERKPNSCKDE	0	1900.01	CBW18574_guaB	CBW18574_guaB	183	199	yes	yes	2	0.10366	18.577				By MS/MS									1						156470	0	0	0	156470	0	0	0	0	0			1537	1346	1537	23314	39835	39835
ALYDCYITAALLIDIMR	RKLSVQTPPGLHHHRALYDCYITAALLIDI	YDCYITAALLIDIMRTTGWTAEEMVNITGR	0	1973	CBW17906_exoX	CBW17906_exoX	136	152	yes	yes	3	0.11304	10.376	By MS/MS		By matching		By matching	By matching	By matching			1		1		1	1	1			147600000	21897000	0	27577000	0	29381000	33234000	35514000	0	0			1540	986	1540	23332;23333;23334;23335;23336	39879	39879
AMAEASPALAER	QKLASRGRSAEEIGKAMAEASPALAERKPG	IGKAMAEASPALAERKPGHEADYIERTVSK	0	1231.59	CCF76917_mobA	CCF76917_mobA	649	660	yes	yes	2	0.043946	39.848		By MS/MS									1								0	0	0	0	0	0	0	0	0	0			1548	2566	1548	23376	39937	39937
AMEAPLR	GQNEDQNVGIKVALRAMEAPLRQIVLNCGE	VGIKVALRAMEAPLRQIVLNCGEEPSVVAN	0	802.401	CBW20353_groEL	CBW20353_groEL	446	452	yes	yes	2	0.0034267	93.593	By MS/MS									1									13621000	13621000	0	0	0	0	0	0	0	0			1557	2377	1557	23439	40054	40054
AMEAPLRQIVLNCGEEPSVVANTVK	GQNEDQNVGIKVALRAMEAPLRQIVLNCGE	LNCGEEPSVVANTVKGGDGNYGYNAATEEY	1	2683.37	CBW20353_groEL	CBW20353_groEL	446	470	yes	yes	3	0.062856	19.926			By matching			By MS/MS						1			1				4645700	0	0	2610800	0	0	2034900	0	0	0			1558	2377	1558	23440;23441	40055	40055
AMFEETTLSLNDLVLPIFVEEELDDYK	LIHRPRRLRKSAALRAMFEETTLSLNDLVL	LVLPIFVEEELDDYKAIDAMPGVMRIPEKQ	0	3188.54	CBW16467_hemB	CBW16467_hemB	19	45	yes	yes	3	0.028173	25.207	By MS/MS									1									1275200	1275200	0	0	0	0	0	0	0	0			1559	178	1559	23442	40056	40056
AMHVSPSTLSR	FLHLAESRHFGRSARAMHVSPSTLSRQIQR	RSARAMHVSPSTLSRQIQRLEEDLGQPLFV	0	1200.59	CBW19957_ilvY	CBW19957_ilvY	24	34	yes	yes	3	0.03702	37.426				By MS/MS	By matching	By matching	By matching	By matching	By matching				1	1	1	1	1	1	44244000	0	0	0	7550700	10411000	9619800	7830800	3726200	5105200			1567	2151	1567	23517;23518;23519;23520;23521;23522	40172	40172
AMVSNTATVLR	FVQEARSTKAADALKAMVSNTATVLRVINE	DALKAMVSNTATVLRVINENGENAWLELPI	0	1177.61	CBW20475_mgtA	CBW20475_mgtA	155	165	yes	yes	2	0.0126	44.863									By MS/MS									1	2599100	0	0	0	0	0	0	0	0	2599100			1598	2443	1598	24528	42419	42419
ANENGESFVALVDR	YVRNITDIDDKIIKRANENGESFVALVDRM	RANENGESFVALVDRMIAEMHQDFDALNIL	0	1519.73	CBW16629_cysS	CBW16629_cysS	78	91	yes	yes	2	1.0272e-10	132.32								By MS/MS									1		2697500	0	0	0	0	0	0	0	2697500	0			1621	284	1621	25045	43093	43093
ANIAVEGAR	TGRGVFVSGLEAARRANIAVEGARVAVQGF	LEAARRANIAVEGARVAVQGFGNVGSEAAR	0	899.482	CBW17818_hypothetical_glutamate_dehydrogenase	CBW17818_hypothetical_glutamate_dehydrogenase	229	237	yes	yes	2	0.049848	39.305		By MS/MS	By matching		By matching		By matching				1	1		1		1			119190000	0	9516200	20907000	0	51221000	0	37550000	0	0			1632	939	1632	25201;25202;25203;25204	43320	43320
ANLVAMLR	______________________________	______________________________	0	902.501	CBW17942_flhAa	CBW17942_flhAa	2	9	yes	yes	2	0.064884	38.972									By MS/MS									1	40238000	0	0	0	0	0	0	0	0	40238000			1651	1014	1651	25408	43550	43550
ANPLTFWLCNQLAR	HFPYMNETQGDRYGKANPLTFWLCNQLARK	KANPLTFWLCNQLARKLGGHLNIKARETLG	0	1645.84	CBW18340_yojN	CBW18340_yojN	639	652	yes	yes	2	0.05144	32.159	By matching	By matching	By matching	By MS/MS						1	1	1	1						67654000	16447000	15456000	18760000	16991000	0	0	0	0	0			1662	1193	1662	25534;25535;25536;25537	43699	43699
ANPLYQK	______________________________	______________________________	0	832.444	CBW20479_pyrB	CBW20479_pyrB	2	8	yes	yes	2	0.056373	53.098									By MS/MS									1	0	0	0	0	0	0	0	0	0	0			1663	2446	1663	25538	43700	43700
ANPSIALLCK	SGVSKGMLVEIEGCKANPSIALLCKIAAAM	IEGCKANPSIALLCKIAAAMGVSVADVVNV	0	1028.57	CBW17690_conserved_hypothetical_DNA-binding_protein	CBW17690_conserved_hypothetical_DNA-binding_protein	59	68	yes	yes	2	0.0061642	58.981									By MS/MS									1	2849900	0	0	0	0	0	0	0	0	2849900			1665	856	1665	25545	43704	43704
ANQGIMEFVEMFK	QNDPDAYGYSGALCRANQGIMEFVEMFKAP	CRANQGIMEFVEMFKAPIKVLHPLLTATQE	0	1574.71	CBW17315_yeaG	CBW17315_yeaG	204	216	yes	yes	2	0.002958	55.353					By MS/MS									1					1121500	0	0	0	0	1121500	0	0	0	0			1673	656	1673	25601	43758	43758
ANRAPFSAFLR	SYEGDEWQAFERLNRANRAPFSAFLRLHDG	RLNRANRAPFSAFLRLHDGAILSLSPERFI	1	1248.67	CBW17848_pabB	CBW17848_pabB	237	247	yes	yes	3	0.03351	39.266								By MS/MS									1		18053000	0	0	0	0	0	0	0	18053000	0			1674	962	1674	25602	43759	43759
ANSNNGNPFRH	NAHSAAPAVQPTAARANSNNGNPFRH____	TAARANSNNGNPFRH_______________	1	1226.55	CBW19259_tolC	CBW19259_tolC	481	491	yes	yes	2	0.0001617	100.02								By MS/MS	By matching								1	1	6463800	0	0	0	0	0	0	0	2632300	3831500			1682	1695	1682	25671;25672	43830	43830
ANYFCDPLQHR	VFTSEWNKHAVRTYKANYFCDPLQHRFNED	RTYKANYFCDPLQHRFNEDIRDITLSHREG	0	1362.61	CBW18015_dcm	CBW18015_dcm	130	140	yes	yes	2	0.10849	25.621									By MS/MS									1	1791000	0	0	0	0	0	0	0	0	1791000			1698	1064	1698	25884	44100	44100
ANYFVRHSPNQLAWHARHLLQHDLR	NIDEAALHKIWTRCRANYFVRHSPNQLAWH	QLAWHARHLLQHDLRQPLVLLSPQATRGGT	2	3078.59	CBW16317_glnD	CBW16317_glnD	669	693	yes	yes	5	0.12079	9.9828									By MS/MS									1	9937200	0	0	0	0	0	0	0	0	9937200			1700	116	1700	25894	44133	44133
APAISGQLTVENGPYVVETLAR	PQPAGTLTLLPVSLRAPAISGQLTVENGPY	LTVENGPYVVETLARACDGCLNGEFAALIT	0	2284.21	CBW16194_pdxAa	CBW16194_pdxAa	82	103	yes	yes	3	0.11974	7.4461				By MS/MS									1						51060000	0	0	0	51060000	0	0	0	0	0			1705	30	1705	25960	44233	44233
APASTPSVYR	EAAKAVKAAIILDDKAPASTPSVYRRITE_	ILDDKAPASTPSVYRRITE___________	0	1047.53	CBW20584_deoA	CBW20584_deoA	427	436	yes	yes	2	0.0059397	59.245									By MS/MS									1	1437200	0	0	0	0	0	0	0	0	1437200			1710	2504	1710	26038	44351	44351
APEGFFYLR	YLEEFYARYNVELIRAPEGFFYLRPRSTTL	NVELIRAPEGFFYLRPRSTTLIPRSVLSEL	0	1098.55	CBW17026_mukE	CBW17026_mukE	68	76	yes	yes	2	0.029525	43.808		By MS/MS									1								0	0	0	0	0	0	0	0	0	0			1720	505	1720	26122	44491	44491
APGAYPQQSMAVASTHDLPTLR	YKVLWFENDLEKNFRAPGAYPQQSMAVAST	QSMAVASTHDLPTLRGYWECGDLTLGKALG	0	2326.14	CBW19575_malQ	CBW19575_malQ	530	551	yes	yes	3	0.00040467	53.909									By MS/MS									1	3548300	0	0	0	0	0	0	0	0	3548300			1732	1921	1732	26228	44646	44646
APGVLHIVGR	LRRPREEESVSIRFKAPGVLHIVGRNGGRK	SIRFKAPGVLHIVGRNGGRKLKKIWQEQGI	0	1017.61	CBW16339_mesJ	CBW16339_mesJ	336	345	yes	yes	2	0.00012372	108.09								By MS/MS									1		29848000	0	0	0	0	0	0	0	29848000	0			1737	137	1737	26283	44720	44720
APHEGAPIDINQPSSYLAISELVVR	SITNVPAGVKFFGMKAPHEGAPIDINQPSS	NQPSSYLAISELVVRAVDGKLFTEDSVNWN	0	2675.39	CBW19683_yhjU	CBW19683_yhjU	479	503	yes	yes	3	8.3486e-10	100.08			By matching			By MS/MS						1			1				16668000	0	0	6592000	0	0	10076000	0	0	0			1740	1992	1740	26298;26299	44743	44743
APILEALTDLGYEK	______________________________	KAPILEALTDLGYEKPSPIQAECIPHLLGG	0	1531.81	CBW19349_deaD	CBW19349_deaD	15	28	yes	yes	2	7.3503e-05	77.062								By MS/MS	By matching								1	1	5164400	0	0	0	0	0	0	0	3074800	2089600			1744	1750	1744	26335;26336	44768	44768
APLEIENGVATLSWLK	VAMQQAKMPYETVFRAPLEIENGVATLSWL	PLEIENGVATLSWLKNENGFQLDGRDIDVK	0	1739.95	CBW19437_yhdP	CBW19437_yhdP	414	429	yes	yes	2	0.035962	35.774			By matching		By matching	By MS/MS		By matching	By matching			1		1	1		1	1	11301000	0	0	1824400	0	1692500	2125700	0	2702700	2955700			1750	1818	1750	26391;26392;26393;26394;26395	44862	44862
APLNWVLVNGESETGVTLHR	AFNLHGSLLPAYRGRAPLNWVLVNGESETG	VLVNGESETGVTLHRMVKRADAGEIVASQR	0	2191.14	CBW18370_yfbG	CBW18370_yfbG	115	134	yes	yes	3	7.7369e-06	79.461									By MS/MS									1	5225500	0	0	0	0	0	0	0	0	5225500			1755	1213	1755	26443	44968	44968
APNYSPADVAQCEK	TQGNPHGHVILRGGKAPNYSPADVAQCEKE	KAPNYSPADVAQCEKEMEQAGLRPSLMVDC	0	1491.67	CBW18730_aroF	CBW18730_aroF	239	252	yes	yes	2	0.0002758	69.01			By MS/MS									1							0	0	0	0	0	0	0	0	0	0			1764	1415	1764	26534	45092	45092
APPLNTLPLATK	PRGSWIDESLVELPKAPPLNTLPLATKVPE	LPKAPPLNTLPLATKVPEPLPPLEGYTFEG	0	1234.73	CBW19319_garD	CBW19319_garD	96	107	yes	yes	2	0.00049352	65.5			By matching			By MS/MS						1			1				4437100	0	0	1212800	0	0	3224400	0	0	0			1766	1736	1766	26548;26549	45102	45102
APTLYAEFTNKK	EATSLADLVEATGAKAPTLYAEFTNKKGLF	GAKAPTLYAEFTNKKGLFRAVLDRYITRFA	1	1381.72	CBW17246_ycfQ	CBW17246_ycfQ	53	64	yes	yes	3	0.088778	27.33	By MS/MS									1									0	0	0	0	0	0	0	0	0	0			1778	619	1778	26639	45213	45213
APTPVEVVEGDIR	PAMIERCRRHIDAYKAPTPVEVVEGDIRDI	YKAPTPVEVVEGDIRDITIENASMVVLNFT	0	1380.72	CBW17934_yecO	CBW17934_yecO	107	119	yes	yes	2	0.0001805	73.781			By matching			By matching	By MS/MS					1			1	1			13339000	0	0	4110000	0	0	3137200	6091700	0	0			1780	1008	1780	26652;26653;26654	45230	45230
APVALLDFAASAR	SLDSYYGEAMSIGERAPVALLDFAASARLA	ERAPVALLDFAASARLAVGEALTNIAATQI	0	1300.71	CBW18628_purG	CBW18628_purG	701	713	yes	yes	2	1.6957e-23	228.2	By MS/MS	By matching	By matching							1	1	1							17696000	12489000	612970	4593800	0	0	0	0	0	0			1782	1379	1782	26663;26664;26665	45240	45240
AQAAEVAVR	IAFPAISTGVYGYPRAQAAEVAVRTVSDFI	VYGYPRAQAAEVAVRTVSDFITRYALPEQV	0	913.498	CBW17180_Hypothetical_UPF0189_protein	CBW17180_Hypothetical_UPF0189_protein	131	139	yes	yes	2	0.033286	42.864			By MS/MS									1							0	0	0	0	0	0	0	0	0	0			1799	564	1799	26973	45784	45784
AQALGLPVLAR	INDGAAAVMMMSEAKAQALGLPVLARIRAF	SEAKAQALGLPVLARIRAFASVGVDPALMG	0	1107.68	CBW19096_yqeF	CBW19096_yqeF	264	274	yes	yes	2	0.058593	39.022									By MS/MS									1	0	0	0	0	0	0	0	0	0	0			1806	1595	1806	27072	45906	45906
AQALQAAVEGNVNHMWTISCLQLHPK	LDAEEVMILVLGHQKAQALQAAVEGNVNHM	VNHMWTISCLQLHPKAVVVCDEPSTMELKV	0	2874.43	CBW16765_nagB	CBW16765_nagB	209	234	yes	yes	3	0.021223	29.918									By MS/MS									1	2000400	0	0	0	0	0	0	0	0	2000400			1808	355	1808	27091	45943	45943
AQDGTPDWTLIER	GQRITGTARPLPAIKAQDGTPDWTLIERLL	IKAQDGTPDWTLIERLLKEWQPDEIIVGLP	0	1500.72	CBW19171_yqgF	CBW19171_yqgF	35	47	yes	yes	2	0.119	16.914								By MS/MS									1		1514500	0	0	0	0	0	0	0	1514500	0			1818	1639	1818	27177	46048	46048
AQDYRALLLADTPLIDVR	______________________________	YRALLLADTPLIDVRAPIEFEQGAMPGAIN	1	2042.12	CBW16606_ybbB	CBW16606_ybbB	7	24	yes	yes	4	0.062491	23.799								By MS/MS									1		1775700	0	0	0	0	0	0	0	1775700	0			1821	274	1821	27207	46092	46092
AQEHLER	QSWYLLYCKRGQLQRAQEHLERQAVSCLTP	CKRGQLQRAQEHLERQAVSCLTPMITLEKM	0	881.436	CBW20022_rfaH	CBW20022_rfaH	17	23	yes	yes	2	0.074871	40.921									By MS/MS									1	506090	0	0	0	0	0	0	0	0	506090			1822	2199	1822	27208	46093	46093
AQGEVVFK	QVGPIELSDKIKNGKAQGEVVFKKRTSLIF	DKIKNGKAQGEVVFKKRTSLIFKSLQVVRF	0	876.471	CBW20603_creA	CBW20603_creA	99	106	yes	yes	2	0.093875	33.55	By matching					By matching			By MS/MS	1					1			1	9527900	2560200	0	0	0	0	2301200	0	0	4666500			1835	2517	1835	27318;27319;27320	46231	46231
AQHGALETLK	______________________________	______________________________	0	1066.58	CBW17997_fliJ	CBW17997_fliJ	2	11	yes	yes	2	0.00025301	88.392				By matching					By MS/MS				1					1	17520000	0	0	0	9407000	0	0	0	0	8113100			1849	1056	1849	27477;27478	46429	46429
AQHSALDDIPR	LVRWEQIKTEERAQKAQHSALDDIPRSFPA	RAQKAQHSALDDIPRSFPALMRAQKIQKRC	0	1221.61	CBW19032_mazG	CBW19032_mazG	130	140	yes	yes	2	0.022417	45.158				By MS/MS									1						0	0	0	0	0	0	0	0	0	0			1851	1555	1851	27497	46469	46469
AQIEALESDVSTVVK	HKSYTIYGMATQANKAQIEALESDVSTVVK	AQIEALESDVSTVVKCL_____________	0	1587.84	CBW18695_predicted_bacteriophage_protein	CBW18695_predicted_bacteriophage_protein	345	359	yes	yes	2	1.7509e-14	150.68									By MS/MS									1	10211000	0	0	0	0	0	0	0	0	10211000			1852	1394	1852	27498	46470	46470
AQIEALESDVSTVVKCL	HKSYTIYGMATQANKAQIEALESDVSTVVK	IEALESDVSTVVKCL_______________	1	1803.93	CBW18695_predicted_bacteriophage_protein	CBW18695_predicted_bacteriophage_protein	345	361	yes	yes	2	0.064546	46.844				By MS/MS									1						0	0	0	0	0	0	0	0	0	0			1853	1394	1853	27499	46471	46471
AQIEPLHAMVK	EHYKSHRPPMPDDLRAQIEPLHAMVKAMGL	DDLRAQIEPLHAMVKAMGLPLLAVSGVEAD	0	1251.66	CBW20038_polA	CBW20038_polA	90	100	yes	yes	3	0.11251	16.137								By MS/MS									1		74557000	0	0	0	0	0	0	0	74557000	0			1855	2214	1855	27504	46476	46476
AQIHAADIER	SGIPVVMAGLDVTHKAQIHAADIERFRAIG	DVTHKAQIHAADIERFRAIGNPISTIVAEL	0	1122.58	CBW16749_rihA	CBW16749_rihA	195	204	yes	yes	2	0.010965	53.327									By MS/MS									1	4076300	0	0	0	0	0	0	0	0	4076300			1856	340	1856	27505	46477	46477
AQLNALR	VTASNLANASTPGFRAQLNALRAVPVDGLS	NASTPGFRAQLNALRAVPVDGLSLATRTLV	0	784.456	CBW17211_flgF	CBW17211_flgF	36	42	yes	yes	2	0.00099269	142.53	By MS/MS									1									10287000	10287000	0	0	0	0	0	0	0	0			1872	588	1872	27710	46840	46840
AQMSGLVYR	GRVDMSMALGLSDIKAQMSGLVYRGFVTGN	GLSDIKAQMSGLVYRGFVTGNGFKRLGDTL	0	1039.51	CBW17666_hrpA	CBW17666_hrpA	1187	1195	yes	yes	2	0.00074071	87.323								By MS/MS									1		3392800	0	0	0	0	0	0	0	3392800	0			1883	841	1883	27793	46946	46946
AQNVVVFKR	PRSPIAGMPVLEVWKAQNVVVFKRSMNTGY	VLEVWKAQNVVVFKRSMNTGYAGVQNPLFF	1	1059.62	CBW17505_pntB	CBW17505_pntB	417	425	yes	yes	2	0.00025027	129.4		By MS/MS									1								9273400	0	9273400	0	0	0	0	0	0	0			1888	763	1888	27824	46992	46992
ARAEVEADAK	IEEAYRTGRGKVYIRARAEVEADAKTGRET	KVYIRARAEVEADAKTGRETIIVHEIPYQV	1	1058.54	CBW18343_gyrA	CBW18343_gyrA	244	253	yes	yes	2	0.063048	46.158					By matching			By MS/MS	By matching					1			1	1	2852300	0	0	0	0	209840	0	0	1883100	759440			1935	1196	1935	28338;28339;28340	47762	47762
ARGEDIEPLRLEVNK	QAERNSRSKSIGQAKARGEDIEPLRLEVNK	ARGEDIEPLRLEVNKLGEELDAAKAELDTL	2	1737.94	CBW16997_serS	CBW16997_serS	63	77	yes	yes	3	0.0039583	49.265								By MS/MS									1		4878500	0	0	0	0	0	0	0	4878500	0			1940	486	1940	28376	47791	47791
ARLEQIPQILK	AEKLDTLLAQVDSTKARLEQIPQILKRFRQ	DSTKARLEQIPQILKRFRQSVIVAAVNGQL	1	1307.79	CBW20544_hsdS	CBW20544_hsdS	180	190	yes	yes	2	0.030181	51.927									By MS/MS									1	4772100	0	0	0	0	0	0	0	0	4772100			1941	2481	1941	28377	47792	47792
ARPEDIPLLANYFIDKYR	FYRLSVGMLTLPPLRARPEDIPLLANYFID	EDIPLLANYFIDKYRNDVPQDIHGLSETAR	2	2193.16	CBW18432_hypothetical_transcriptional_regulator	CBW18432_hypothetical_transcriptional_regulator	323	340	yes	yes	3	0.000111	67.418			By MS/MS			By matching						1			1				3780700	0	0	2123600	0	0	1657000	0	0	0			1945	1255	1945	28424;28425	47859	47859
ASADPQGNPWDPK	WAWAWPLNRRILYNRASADPQGNPWDPKRQ	NRASADPQGNPWDPKRQLLKWEGGKWAGWD	0	1381.63	CBW20074_fdoG	CBW20074_fdoG	782	794	yes	yes	2	0.018267	41.164								By MS/MS									1		4126700	0	0	0	0	0	0	0	4126700	0			1955	2231	1955	28545	47971	47971
ASASEGHETGYQAHK	LFNDAIDLFADEPTRASASEGHETGYQAHK	ASASEGHETGYQAHKMWINHLRQWAHCRDN	0	1571.7	CBW17620_srfC	CBW17620_srfC	545	559	yes	yes	3	0.067875	23.831			By MS/MS		By matching	By matching	By matching					1		1	1	1			1943600	0	0	829210	0	797950	280130	36282	0	0			1964	821	1964	28623;28624;28625;28626	48045	48045
ASDGALPVVIVVQEIFGVHEHIR	PSQGDDMPAYYARPKASDGALPVVIVVQEI	VIVVQEIFGVHEHIRDICRRLALEGYLAIA	0	2484.35	CBW20012_dlhH	CBW20012_dlhH	51	73	yes	yes	4	0.031011	27.055	By matching	By matching		By MS/MS			By matching			1	1		1			1			5617100	1595900	622530	0	2085900	0	0	1312800	0	0			1966	2190	1966	28629;28630;28631;28632	48048	48048
ASGIQPDAGQILNSLINSVLVVDDALAIHYANPAAQQLLAQSSR	______________________________	YANPAAQQLLAQSSRKLFGTPLPELLSYFS	0	4541.39	CBW20043_glnL	CBW20043_glnL	2	45	yes	yes	4	0.070784	15.3	By MS/MS									1									1288600	1288600	0	0	0	0	0	0	0	0			1983	2219	1983	28790	48265	48265
ASGMDTLYAR	MEANPNAGIIQSSPKASGMDTLYARCQQFA	QSSPKASGMDTLYARCQQFATRVYGPLFTA	0	1099.5	CBW17184_mdoH	CBW17184_mdoH	378	387	yes	yes	2	0.10404	32.892		By MS/MS									1								0	0	0	0	0	0	0	0	0	0			1985	567	1985	28801	48281	48281
ASIQNTDMNQDLNALANNVTTK	GVLTQTPGTITSFLKASIQNTDMNQDLNAL	MNQDLNALANNVTTKANEVVQTQLREQQAE	0	2391.13	CBW18961_sipC	CBW18961_sipC	76	97	yes	yes	2	7.9211e-05	62.378								By MS/MS									1		1934300	0	0	0	0	0	0	0	1934300	0			1996	1513	1996	28929	48428	48428
ASISGVQR	ALFDQAVNFVTQKRKASISGVQRQFRIGYN	FVTQKRKASISGVQRQFRIGYNRAARIIEQ	0	816.445	CBW16994_ftsK	CBW16994_ftsK	1314	1321	yes	yes	2	0.036318	45.382								By matching	By MS/MS								1	1	13379000	0	0	0	0	0	0	0	7849000	5529700			1997	483	1997	28930;28931	48429	48429
ASLATDLQGIRDQLMNLANSTDGNGR	KIVYAGNGTLSDDDRASLATDLQGIRDQLM	DQLMNLANSTDGNGRYIFAGYKTEAAPFDQ	1	2746.33	CBW17217_flgL	CBW17217_flgL	108	133	yes	yes	3	0.081024	17.097						By MS/MS									1				4015000	0	0	0	0	0	4015000	0	0	0			2004	593	2004	29011	48568	48568
ASLNHYLK	ELTLKALIARAWPDRASLNHYLKQHFGPDR	ARAWPDRASLNHYLKQHFGPDRLRQWLKQG	0	944.508	CBW19663_hypothetical_membrane_protein	CBW19663_hypothetical_membrane_protein	160	167	yes	yes	2	0.072594	37.53	By matching		By MS/MS	By matching						1		1	1						49457000	5011700	0	13076000	31369000	0	0	0	0	0			2011	1977	2011	29102;29103;29104	48689	48689
ASMEVPAPFAGTVK	TVEAEQSLITVEGDKASMEVPAPFAGTVKE	KASMEVPAPFAGTVKEIKVNTGDKVSTGSL	0	1419.71	CBW16256_aceF	CBW16256_aceF	145	158	yes	no	2	0.0001421	69.721									By MS/MS									1	51699000	0	0	0	0	0	0	0	0	51699000			2016	76	2016	29156	48777	48777
ASMEVPSPQAGVVK	KVEAEQSLITVEGDKASMEVPSPQAGVVKE	KASMEVPSPQAGVVKEIKVSVGDKTETGAL	0	1414.71	CBW16256_aceF	CBW16256_aceF	42	55	yes	yes	2	0.049677	32.606			By MS/MS									1							1999200	0	0	1999200	0	0	0	0	0	0			2017	76	2017	29157	48778	48778
ASNEEVIAAIHK	QDGNVMPQLGLGVWKASNEEVIAAIHKALE	VWKASNEEVIAAIHKALEVGYRSIDTATAY	0	1280.67	CBW19238_dkgA	CBW19238_dkgA	25	36	yes	yes	2	0.080237	28.797									By MS/MS									1	2444200	0	0	0	0	0	0	0	0	2444200			2020	1678	2020	29170	48800	48800
ASSSHIQYQTLR	RTLHYYFVAQDIHERASSSHIQYQTLRDYF	HERASSSHIQYQTLRDYFRHSDVMFRFQRL	0	1389.7	CBW17109_yccS	CBW17109_yccS	251	262	yes	yes	3	0.0018848	59.116				By MS/MS		By matching			By matching				1		1			1	11497000	0	0	0	5291300	0	3870000	0	0	2335400			2042	536	2042	29399;29400;29401	49127	49127
ASTHELTQAVKK	QWGTCGGEVERWVDKASTHELTQAVKKIHV	VDKASTHELTQAVKKIHVIAKELKNVTAEL	1	1311.71	CBW18956_sptP	CBW18956_sptP	261	272	yes	yes	2	0.0003649	77.677		By MS/MS	By matching								1	1							3506400	0	2267400	1239000	0	0	0	0	0	0			2044	1509	2044	29413;29414	49136	49136
ASTISNVVRK	RDSGIKCIYVAIGQKASTISNVVRKLEEHG	AIGQKASTISNVVRKLEEHGALANTIVVVA	1	1073.62	CBW19925_atpA	CBW19925_atpA	202	211	yes	yes	2	0.0011218	80.438				By MS/MS									1						3074800	0	0	0	3074800	0	0	0	0	0			2046	2124	2046	29425	49160	49160
ASWILDGK	IYAPAGREMWQKMEKASWILDGKKDAPVVL	MWQKMEKASWILDGKKDAPVVLYVFADPFC	0	888.471	CBW16695_dsbG	CBW16695_dsbG	104	111	yes	yes	2	0.0778	36.557			By MS/MS		By matching							1		1					6946200	0	0	3159000	0	3787200	0	0	0	0			2055	313	2055	29525;29526	49281	49281
ATALVSLLGLEDVVK	YALPGIGNNWQVILKATALVSLLGLEDVVK	ATALVSLLGLEDVVKATQLAGKSTWEPFYF	0	1526.89	CBW18424_hisQ	CBW18424_hisQ	164	178	yes	yes	2	0.0021764	53.388		By matching	By MS/MS		By matching	By matching					1	1		1	1				10083000	0	2553900	2784700	0	2507900	2236600	0	0	0			2066	1252	2066	29643;29644;29645;29646	49580	49580
ATANAAFGNAASVLVGDFIYTR	LHDDVVDESDMRRGKATANAAFGNAASVLV	GNAASVLVGDFIYTRAFQMMTSLGSLKVLE	0	2228.12	CBW19373_ispB	CBW19373_ispB	97	118	yes	yes	2	1.2231e-16	139	By matching	By matching		By MS/MS						1	1		1						5940700	815220	1776000	0	3349500	0	0	0	0	0			2067	1771	2067	29647;29648;29649	49581	49581
ATFDLAK	AMAGTVLNDANNQAKATFDLAKNLAEGKGA	NDANNQAKATFDLAKNLAEGKGAADGTSWK	0	764.407	CBW18263_mglB	CBW18263_mglB	287	293	yes	yes	2	0.070877	41.652									By MS/MS									1	3426900	0	0	0	0	0	0	0	0	3426900			2087	1155	2087	29862	49897	49897
ATFGNMGMNDEETVALIAGGHTLGK	PDHSGEPLSAAAAIRATFGNMGMNDEETVA	EETVALIAGGHTLGKTHGAAAASHVGADPE	0	2565.18	CBW20145_katG	CBW20145_katG	247	271	yes	yes	3	0.052208	20.482				By MS/MS									1						4109300	0	0	0	4109300	0	0	0	0	0			2089	2270	2089	29880	49921	49921
ATFSLGK	______________________________	______________________________	0	722.396	CBW16633_ybcJ	CBW16633_ybcJ	2	8	yes	yes	1	0.070882	79.116									By MS/MS									1	10927000	0	0	0	0	0	0	0	0	10927000			2092	285	2092	29899	49932	49932
ATINDIGGILELIRPLEQQGILVR	IGTQIVMESAEQIRRATINDIGGILELIRP	LELIRPLEQQGILVRRSREQLEMEIDKFTI	1	2630.51	CBW19069_argA	CBW19069_argA	301	324	yes	yes	3	4.0965e-18	127.8								By MS/MS	By matching								1	1	13760000	0	0	0	0	0	0	0	8885200	4874700			2115	1580	2115	30266;30267	50594	50594
ATLPAIGR	GPEHSEFVDFFATYKATLPAIGRLMKVCRA	DFFATYKATLPAIGRLMKVCRARVIPLFPV	0	797.476	CBW17917_msbB	CBW17917_msbB	228	235	yes	yes	2	0.0059015	74.423									By MS/MS									1	8400100	0	0	0	0	0	0	0	0	8400100			2130	997	2130	30694	51167	51167
ATMKDVAR	______________________________	______________________________	1	906.459	CBW19944_rbsR	CBW19944_rbsR	2	9	yes	yes	1	0.076299	42.914				By MS/MS									1						2679700	0	0	0	2679700	0	0	0	0	0			2137	2142	2137	30768	51336	51336
ATPILIDIVEER	GAIGLMAALSARHYKATPILIDIVEERLRY	HYKATPILIDIVEERLRYAQKLGVPYVLNA	0	1367.77	CBW17566_hypothetical_alcohol_dehydrogenase	CBW17566_hypothetical_alcohol_dehydrogenase	188	199	yes	yes	2	9.9319e-05	81.017			By matching			By MS/MS						1			1				5384400	0	0	2287300	0	0	3097100	0	0	0			2146	791	2146	30873;30874	51450	51450
ATVTGDGLSQEAK	IPDADKVNVQIADGKATVTGDGLSQEAKEK	GKATVTGDGLSQEAKEKILVAVGNIAGISS	0	1275.63	CBW18877_ygaU	CBW18877_ygaU	55	67	yes	yes	2	0.00035153	70.675		By MS/MS									1								0	0	0	0	0	0	0	0	0	0			2178	1463	2178	31209	51992	51992
ATYSINNDGITLHLNGK	ITLSTQPADARWGDKATYSINNDGITLHLN	YSINNDGITLHLNGKDDLGLIQRAARKIDG	0	1829.93	CBW18599_pepB	CBW18599_pepB	22	38	yes	yes	2	5.4182e-13	128.67	By matching		By MS/MS		By matching					1		1		1					26563000	6019600	0	7668000	0	12876000	0	0	0	0			2183	1360	2183	31253;31254;31255	52044	52044
AVAAAVEELKALSVPCSDSK	AAGMNPMDLKRGIDKAVAAAVEELKALSVP	VEELKALSVPCSDSKAIAQVGTISANSDET	1	1987.03	CBW20353_groEL	CBW20353_groEL	123	142	yes	yes	3	0.00013913	62.362									By MS/MS									1	2735500	0	0	0	0	0	0	0	0	2735500			2188	2377	2188	31290	52098	52098
AVAEAYLKYLYSPEGQEIAAK	TVSVVDKVVEKKDTKAVAEAYLKYLYSPEG	LKYLYSPEGQEIAAKNFYRPRDADVAKKYD	1	2313.19	CBW20101_sbp	CBW20101_sbp	256	276	yes	yes	3	0.10693	13.872					By MS/MS	By matching								1	1				16231000	0	0	0	0	8020200	8211300	0	0	0			2197	2243	2197	31404;31405	52280	52280
AVDLFLDMLK	YVAGVNFLLSNQQDKAVDLFLDMLKEDTGT	NQQDKAVDLFLDMLKEDTGTVEAHLTLGNL	0	1179.62	CBW17735_yciM	CBW17735_yciM	36	45	yes	yes	2	0.090209	30.254	By matching		By matching		By matching	By MS/MS	By matching			1		1		1	1	1			5283800	644960	0	1266900	0	1128500	1341700	901710	0	0			2217	882	2217	31642;31643;31644;31645;31646	52535	52535
AVEIAEAVK	SRKAPHPKYFVGEGKAVEIAEAVKATGAAV	FVGEGKAVEIAEAVKATGAAVVLFDHALSP	0	928.523	CBW20382_hflX	CBW20382_hflX	63	71	yes	yes	2	0.0082564	60.436					By matching	By matching			By MS/MS					1	1			1	12272000	0	0	0	0	4121500	4574200	0	0	3576600			2231	2400	2231	31820;31821;31822	52807	52807
AVESVGGQLLITADHGNAEQMR	KAVEALDNCIEQVTKAVESVGGQLLITADH	QLLITADHGNAEQMRDPATGQAHTAHTNLP	0	2311.12	CBW19763_pmgI	CBW19763_pmgI	431	452	yes	yes	3	0.080284	15.8	By MS/MS					By matching				1					1				3385800	1859500	0	0	0	0	1526300	0	0	0			2235	2035	2235	31865;31866	52930	52930
AVHVIPR	TDAGAAAARNVGEVKAVHVIPRPHTDVEKI	ARNVGEVKAVHVIPRPHTDVEKILPKGISQ	0	790.481	CBW18110_pduA	CBW18110_pduA	73	79	yes	yes	2	0.02191	62.338								By MS/MS	By matching								1	1	16779000	0	0	0	0	0	0	0	8822100	7956600			2269	1083	2269	32389;32390	53621	53621
AVIFALPFEPAAESPDNEYDLWLSTGR	KAGEGYKFYGKPDGKAVIFALPFEPAAESP	ESPDNEYDLWLSTGRVLEHWHTGSMTRRVP	0	3007.46	CBW18331_napA	CBW18331_napA	694	720	yes	yes	3	1.4336e-09	92.275						By MS/MS									1				3573300	0	0	0	0	0	3573300	0	0	0			2279	1187	2279	32487	53740	53740
AVIHTVGPVWR	TGHAVITPAGKLSAKAVIHTVGPVWRGGEH	LSAKAVIHTVGPVWRGGEHQEAELLEEAYR	0	1233.7	CBW17180_Hypothetical_UPF0189_protein	CBW17180_Hypothetical_UPF0189_protein	77	87	yes	yes	3	0.075301	28.088									By MS/MS									1	11785000	0	0	0	0	0	0	0	0	11785000			2280	564	2280	32488	53741	53741
AVIQQKPVAGVK	KYGDKPSALALSSYKAVIQQKPVAGVKSNL	SYKAVIQQKPVAGVKSNLSGLTYSAEDRML	1	1236.76	CBW20333_hypothetical_membrane_protein	CBW20333_hypothetical_membrane_protein	63	74	yes	yes	2	3.7059e-05	101.64				By MS/MS									1						3197800	0	0	0	3197800	0	0	0	0	0			2287	2366	2287	32601	53960	53960
AVITATQMMESMITNPMPTR	GIQKALIRRARQLNRAVITATQMMESMITN	TQMMESMITNPMPTRAEVMDVANAVLDGTD	0	2286.04	CBW17916_pykA	CBW17916_pykA	279	298	yes	yes	3	0.06266	22.01					By MS/MS	By matching								1	1				5361400	0	0	0	0	3682100	1679300	0	0	0			2288	996	2288	32602;32603	53961	53961
AVLDMPR	ADVMVVVAYGLILPKAVLDMPRLGCINVHG	AYGLILPKAVLDMPRLGCINVHGSLLPRWR	0	816.416	CBW19469_fmt	CBW19469_fmt	98	104	yes	yes	2	0.021164	62.714	By MS/MS				By matching	By matching	By matching		By matching	1				1	1	1		1	48170000	9063800	0	0	0	7321100	5542200	8802600	0	17440000			2300	1838	2300	32815;32816;32817;32818;32819	54314	54314
AVLFLYLNR	QLREEFNTCQDPFRRAVLFLYLNRYGYNGL	QDPFRRAVLFLYLNRYGYNGLCRYNLRGEF	0	1107.64	CBW19546_dam	CBW19546_dam	108	116	yes	yes	2	0.024195	45.718								By MS/MS									1		1376000	0	0	0	0	0	0	0	1376000	0			2304	1901	2304	33053	54683	54683
AVLGVMAWPDIASLPFTPDLAILCTNASR	GGFNGPVLPVTPAWKAVLGVMAWPDIASLP	PFTPDLAILCTNASRNLALLDALGAKGCKT	0	3057.57	CBW18717_yfiQ	CBW18717_yfiQ	53	81	yes	yes	3	0.07817	16.4	By matching					By MS/MS				1					1				1537800	713910	0	0	0	0	823900	0	0	0			2306	1406	2306	33059;33060	54688	54688
AVLLGGAVIPVELTDQASK	QLWRLLANRAAVTLKAVLLGGAVIPVELTD	GGAVIPVELTDQASKQGIRCWCGYGLTEFA	0	1880.06	CBW18376_menE	CBW18376_menE	242	260	yes	yes	2	0.0038001	54.524									By MS/MS									1	0	0	0	0	0	0	0	0	0	0			2309	1216	2309	33073	54710	54710
AVLNTFSR	FDNSVSKEAKVKRLKAVLNTFSRNRVTFYM	AKVKRLKAVLNTFSRNRVTFYMSKEMLANL	0	906.492	CBW17697_hypothetical_protein	CBW17697_hypothetical_protein	267	274	yes	yes	2	0.0013091	96.19			By matching	By MS/MS								1	1						22828000	0	0	1295600	21532000	0	0	0	0	0			2315	858	2315	33124;33125	54771	54771
AVMVATLSK	SIVFDEAENRMHTIKAVMVATLSK______	RMHTIKAVMVATLSK_______________	0	934.516	CBW20487_argI	CBW20487_argI	326	334	yes	yes	2	0.049848	39.305	By MS/MS				By matching	By matching	By matching			1				1	1	1			17397000	3071700	0	0	0	3512200	4735100	6077500	0	0			2328	2450	2328	33276;33277;33278;33279	54961	54961
AVNPLVYLNCAALPESVAESELFGHVK	GKELVAKAIHQGSPRAVNPLVYLNCAALPE	LPESVAESELFGHVKGAFTGAISNRSGKFE	0	2869.47	CBW18917_norR	CBW18917_norR	235	261	yes	yes	3	0.0037301	41.562								By MS/MS									1		3796900	0	0	0	0	0	0	0	3796900	0			2333	1489	2333	33326	55022	55022
AVNSALQLSK	CFLLRIEDNMESIGRAVNSALQLSKRGGGV	ESIGRAVNSALQLSKRGGGVAFLLSNLREA	0	1029.58	CBW18890_nrdE	CBW18890_nrdE	193	202	yes	yes	2	0.0087728	55.908	By matching				By matching	By matching	By MS/MS			1				1	1	1			18438000	4165000	0	0	0	4233100	4568100	5471700	0	0			2335	1469	2335	33344;33345;33346;33347	55043	55043
AVPTYDKFIEPVLR	______________________________	MAVPTYDKFIEPVLRFLATRPEGALVREVR	1	1646.9	CBW20547_mrr	CBW20547_mrr	2	15	yes	yes	3	0.11797	12.383		By MS/MS		By matching							1		1						9086900	0	5998000	0	3088900	0	0	0	0	0			2342	2484	2342	33427;33428	55159	55159
AVSHTFSLFR	GEIRIGFTSSAPFIRAVSHTFSLFRQSYPG	APFIRAVSHTFSLFRQSYPGVHMQTREMNT	0	1163.61	CBW17512_ynfL	CBW17512_ynfL	108	117	yes	yes	3	0.048865	35.652		By matching		By MS/MS							1		1						4330300	0	2326500	0	2003800	0	0	0	0	0			2355	765	2355	33548;33549	55315	55315
AVSIARPVQAK	VAVAVTPESHQLLAKAVSIARPVQAKVSLI	LLAKAVSIARPVQAKVSLITLASDPELYNQ	1	1138.68	CBW17955_yecG	CBW17955_yecG	23	33	yes	yes	2	0.00017953	112.11		By matching	By MS/MS								1	1							9365800	0	4763300	4602500	0	0	0	0	0	0			2356	1026	2356	33550;33551	55316	55316
AVSTTDQMLQK	VNMIQVQRAYEINSKAVSTTDQMLQKLTQL	INSKAVSTTDQMLQKLTQL___________	0	1236.6	CBW17212_flgG	CBW17212_flgG	246	256	yes	yes	2	0.023846	41.876								By matching	By MS/MS								1	1	4467900	0	0	0	0	0	0	0	2398900	2069000			2361	589	2361	33667;33668	55617	55617
AVSVALCANAADILPELVNRGVR	DDALARITRYTREGKAVSVALCANAADILP	NAADILPELVNRGVRPDLVTDQTSAHDPLH	1	2350.28	CBW16865_hutU	CBW16865_hutU	234	256	yes	yes	3	0.11277	21.616		By MS/MS									1								0	0	0	0	0	0	0	0	0	0			2362	409	2362	33669	55618	55618
AVTLLDESQLDALLDK	QLKKPLNSLTPGDKKAVTLLDESQLDALLD	VTLLDESQLDALLDKLSGYAKEDERILVLA	0	1742.93	CBW17111_helD	CBW17111_helD	537	552	yes	yes	2	1.8403e-12	125.28	By matching	By MS/MS	By matching		By matching	By matching	By matching			1	1	1		1	1	1			15635000	1902000	3455000	2371200	0	2903200	2673000	2330600	0	0			2368	538	2368	33785;33786;33787;33788;33789;33790	55805	55805
AVTLVDELK	KTRLKAMTPANYIGRAVTLVDELK______	ANYIGRAVTLVDELK_______________	0	986.565	CBW17266_purB	CBW17266_purB	448	456	yes	yes	2	0.012781	56.258									By MS/MS									1	17868000	0	0	0	0	0	0	0	0	17868000			2369	634	2369	33791	55806	55806
AVVDYLR	PEEELQETLTELDDRAVVDYLRHHPEFFIR	TLTELDDRAVVDYLRHHPEFFIRNAHAVEA	0	834.46	CBW19993_yigA	CBW19993_yigA	19	25	yes	yes	2	0.0023813	100.07					By matching			By matching	By MS/MS					1			1	1	6869700	0	0	0	0	2627700	0	0	681280	3560700			2374	2178	2374	33849;33850;33851	55919	55919
AVVVPGVAADMK	KGQKVAAGVEKAGGRAVVVPGVAADMKLGD	GGRAVVVPGVAADMKLGDVMKAENATFGIS	0	1171.63	CBW20459_hypothetical_protein	CBW20459_hypothetical_protein	29	40	yes	yes	2	0.0020633	59.908									By MS/MS									1	2470400	0	0	0	0	0	0	0	0	2470400			2389	2438	2389	34046	56137	56137
AVYGVGYR	RRKLESLDAEQSFIRAVYGVGYRWEADACR	AEQSFIRAVYGVGYRWEADACRLV______	0	883.455	CBW18204_baeR	CBW18204_baeR	224	231	yes	yes	2	0.0078745	69.432	By MS/MS				By matching	By matching	By matching			1				1	1	1			18856000	5627200	0	0	0	3405600	5360500	4462600	0	0			2392	1130	2392	34075;34076;34077;34078	56170	56170
AWAALSEFTGR	ILTLAPETNGQVAVKAWAALSEFTGRDHTH	VAVKAWAALSEFTGRDHTHLATNKEEEKIR	0	1207.6	CBW17787_narG	CBW17787_narG	971	981	yes	yes	2	1.2763e-05	123.21						By MS/MS									1				4189200	0	0	0	0	0	4189200	0	0	0			2398	921	2398	34126	56234	56234
AWALAMVMK	YHVSLLGPLGHELTRAWALAMVMKETDVIE	GHELTRAWALAMVMKETDVIEKAFFTAGMV	0	1051.52	CCF76799_srgA	CCF76799_srgA	98	106	yes	yes	2	0.11053	27.487							By MS/MS									1			3024100	0	0	0	0	0	0	3024100	0	0			2402	2539	2402	34160	56260	56260
AWASGTMWR	HLRIDCEIENGVVSKAWASGTMWRGMEEIV	NGVVSKAWASGTMWRGMEEIVKNRDPRDAW	0	1080.48	CBW19220_hybC	CBW19220_hybC	31	39	yes	yes	2	0.016541	52.786	By matching		By matching		By matching	By MS/MS				1		1		1	1				28474000	6424100	0	3734300	0	7914100	10401000	0	0	0			2403	1663	2403	34161;34162;34163;34164	56261	56261
AWDPQQGEILLNDLPLSSLSESALR	RTGCGKSTLLQLLTRAWDPQQGEILLNDLP	LNDLPLSSLSESALRRTISVVPQRVHLFSA	0	2751.41	CBW16990_cydC	CBW16990_cydC	389	413	yes	yes	3	2.3623e-06	72.935		By MS/MS	By matching	By matching							1	1	1						7510000	0	2914600	1598000	2997400	0	0	0	0	0			2405	479	2405	34183;34184;34185	56278	56278
AWEHLNPEDFPIHDIFDR	VKEVNRDGEVVWEWRAWEHLNPEDFPIHDI	HLNPEDFPIHDIFDRRHWPMINGLSVTRDG	0	2250.05	CBW19692_conserved_hypothetical_protein	CBW19692_conserved_hypothetical_protein	178	195	yes	yes	3	3.1206e-05	75.97	By matching	By matching					By MS/MS			1	1					1			7178400	2850600	1763000	0	0	0	0	2564900	0	0			2407	1996	2407	34195;34196;34197	56293	56293
AWEHLNPEDFPIHDIFDRR	VKEVNRDGEVVWEWRAWEHLNPEDFPIHDI	LNPEDFPIHDIFDRRHWPMINGLSVTRDGL	1	2406.15	CBW19692_conserved_hypothetical_protein	CBW19692_conserved_hypothetical_protein	178	196	yes	yes	4	0.012818	39.849				By MS/MS			By matching						1			1			3944500	0	0	0	3424900	0	0	519620	0	0			2408	1996	2408	34198;34199	56294	56294
AWGLPVSDRVTLCDSPQAVLDFYHNVEK	GELPDTHLGRLLQFKAWGLPVSDRVTLCDS	DSPQAVLDFYHNVEKDRPTLGFDIDGVVIK	1	3158.55	CBW18492_lig	CBW18492_lig	248	275	yes	yes	4	0.084832	16.106								By MS/MS									1		1858800	0	0	0	0	0	0	0	1858800	0			2415	1292	2415	34267	56404	56404
AWLEEEMGIK	VEYGIRHNSLGAEFKAWLEEEMGIKK____	GAEFKAWLEEEMGIKK______________	0	1220.57	CBW17778_galU	CBW17778_galU	292	301	yes	yes	2	0.058265	36.381									By MS/MS									1	1872000	0	0	0	0	0	0	0	0	1872000			2423	914	2423	34345	56510	56510
AWLPVLTNTAGWTLQGAWSPSR	TLRIGIVGLGGIAQKAWLPVLTNTAGWTLQ	NTAGWTLQGAWSPSRDKALRICESWRIPYV	0	2411.24	CBW17202_mviM	CBW17202_mviM	18	39	yes	yes	2	1.3597e-07	83.966			By MS/MS									1							15711000	0	0	15711000	0	0	0	0	0	0			2427	579	2427	34387	56556	56556
AWLPVPVAR	MLEIGTSERGGLSIRAWLPVPVARVQGTTK	GGLSIRAWLPVPVARVQGTTKEA_______	0	1007.59	CBW19563_envZ	CBW19563_envZ	395	403	yes	yes	2	0.00080163	85.359						By MS/MS	By matching								1	1			9539600	0	0	0	0	0	6008400	3531200	0	0			2428	1912	2428	34388;34389	56557	56557
AWQEIEQADR	LRDASDEVERIGIERAWQEIEQADRVLFMV	IGIERAWQEIEQADRVLFMVDGTTTDAVDP	0	1244.58	CBW19901_thdF	CBW19901_thdF	293	302	yes	yes	2	0.0019914	63.419									By MS/MS									1	0	0	0	0	0	0	0	0	0	0			2438	2109	2438	34467	56655	56655
AWVLPNSFK	RRRLGHSLREKRYDRAWVLPNSFKSALIPF	EKRYDRAWVLPNSFKSALIPFFANIPHRTG	0	1060.57	CBW19771_rfaF	CBW19771_rfaF	84	92	yes	yes	2	0.015261	53.968			By matching		By MS/MS	By matching	By matching					1		1	1	1			82257000	0	0	18232000	0	20445000	26073000	17506000	0	0			2447	2041	2447	34558;34559;34560;34561	56758	56758
AYDLNLR	TRAMGLLRGLTEFKRAYDLNLRVKNMLPDL	RGLTEFKRAYDLNLRVKNMLPDLYAEDPDF	0	863.45	CBW16337_ldcC	CBW16337_ldcC	559	565	yes	yes	2	0.1009	40.103			By MS/MS									1							0	0	0	0	0	0	0	0	0	0			2457	135	2457	34648	56880	56880
AYEILMTIMEGCHFAR	WAQLGADSMVVLQQRAYEILMTIMEGCHFA	YEILMTIMEGCHFARGGQLLLGEQNGELTL	0	1915.86	CBW18972_invB	CBW18972_invB	70	85	yes	yes	2	0.0014427	55.314	By MS/MS						By matching			1						1			2991800	1096800	0	0	0	0	0	1895000	0	0			2461	1519	2461	34672;34673	56925	56925
AYELFLSEK	KAVHAVVHHNETAERAYELFLSEKS_____	NETAERAYELFLSEKS______________	0	1098.56	CBW20116_yneB	CBW20116_yneB	282	290	yes	yes	2	0.0005819	92.439	By MS/MS		By matching			By matching	By matching			1		1			1	1			9942900	3983000	0	1633000	0	0	1593300	2733700	0	0			2462	2250	2462	34674;34675;34676;34677	56926	56926
AYFADGATLAR	TFQQQVAESILAGIKAYFADGATLARRS__	AGIKAYFADGATLARRS_____________	0	1154.57	CBW19068_amiC	CBW19068_amiC	405	415	yes	yes	2	7.1093e-05	105.52								By MS/MS									1		4220700	0	0	0	0	0	0	0	4220700	0			2465	1579	2465	34696	56962	56962
AYRLYLEQCPQPPEGPLLALTR	LLKTGLCSGVDAVIKAYRLYLEQCPQPPEG	QCPQPPEGPLLALTRAWTLVRFVESGLLEL	1	2527.33	CBW17953_flhC	CBW17953_flhC	98	119	yes	yes	3	0.1171	10.989					By matching	By matching	By matching	By MS/MS	By matching					1	1	1	1	1	7102900	0	0	0	0	1589200	1788100	1944400	1058800	722460			2493	1024	2493	35018;35019;35020;35021;35022	57438	57438
AYSGEGAIADDAGNVSR	AGFQLNEFSSSGLGRAYSGEGAIADDAGNV	SGEGAIADDAGNVSRNPALITMFDRPTFSA	0	1651.74	CBW18462_fadL	CBW18462_fadL	43	59	yes	yes	2	9.7828e-05	65.563					By MS/MS									1					1573600	0	0	0	0	1573600	0	0	0	0			2496	1278	2496	35033	57447	57447
AYSTDSNMLGATHEAK	FMIACGFDYKMSVEKAYSTDSNMLGATHEA	YSTDSNMLGATHEAKDLEFLNSSVKIVNPI	0	1710.75	CBW19358_argG	CBW19358_argG	190	205	yes	yes	3	0.0076772	42.314	By matching						By MS/MS			1						1			5276200	1332000	0	0	0	0	0	3944200	0	0			2498	1759	2498	35047;35048	57458	57458
AYYDTDDAATK	ETYRQALDNVSTWVRAYYDTDDAATKAFLE	TWVRAYYDTDDAATKAFLEEVDKLSQQNIT	0	1232.52	CBW19981_hemX	CBW19981_hemX	315	325	yes	yes	2	0.00024726	79.148		By MS/MS	By matching								1	1							11337000	0	6359400	4977900	0	0	0	0	0	0			2508	2172	2508	35115;35116	57527	57527
CAAAQYQAADKK	ADECASASTQLEMNRCAAAQYQAADKKLNE	MNRCAAAQYQAADKKLNETYQSALKRAQPP	1	1266.6	CBW17157_hypothetical_secreted_protein	CBW17157_hypothetical_secreted_protein	34	45	yes	yes	2	0.063225	39.022		By matching			By MS/MS	By matching					1			1	1				1202000	0	377080	0	0	543560	281350	0	0	0			2512	555	2512	35142;35143;35144	57562	57562
CAALNLPYGGAK	DLNEVMALSAWMTIKCAALNLPYGGAKGGI	TIKCAALNLPYGGAKGGIRVDPFSLSEGEL	0	1176.6	CBW17818_hypothetical_glutamate_dehydrogenase	CBW17818_hypothetical_glutamate_dehydrogenase	119	130	yes	yes	2	0.0035469	60.019			By MS/MS									1							0	0	0	0	0	0	0	0	0	0			2513	939	2513	35145	57563	57563
CAGFNNVDLDAAK	LEELKKHGVKYIALRCAGFNNVDLDAAKEL	LRCAGFNNVDLDAAKELGLQVVRVPAYSPE	0	1336.61	CBW17672_ldhA	CBW17672_ldhA	76	88	yes	yes	2	2.2906e-05	87.298		By matching		By MS/MS							1		1						6495100	0	2091800	0	4403300	0	0	0	0	0			2515	845	2515	35158;35159	57572	57572
CAISGHSMGGHGALIMALK	ELPALIQTQFNVSDRCAISGHSMGGHGALI	GHSMGGHGALIMALKNPGKYTSVSAFAPIV	0	1884.9	CBW18267_yeiG	CBW18267_yeiG	139	157	yes	yes	3	0.034223	31.801				By MS/MS									1						7382800	0	0	0	7382800	0	0	0	0	0			2516	1158	2516	35160	57573	57573
CDDGIMMPNQFIPLIAQFNLSIR	DAQGKGYDEILTRLRCDDGIMMPNQFIPLI	NQFIPLIAQFNLSIRFDMQVMEALLQWLSA	0	2667.29	CBW18480_yfeA	CBW18480_yfeA	528	550	yes	yes	3	0.12075	7.0315		By MS/MS									1								6847400	0	6847400	0	0	0	0	0	0	0			2518	1286	2518	35166	57577	57577
CFGVPLVR	IIANGELLDTLRRVKCFGVPLVRIDIRQES	DTLRRVKCFGVPLVRIDIRQESTRHTEALG	0	889.484	CBW20157_ppc	CBW20157_ppc	385	392	yes	yes	2	0.0028019	82.263				By MS/MS									1						2648700	0	0	0	2648700	0	0	0	0	0			2526	2276	2526	35348	57845	57845
CFRDEDLR	LLMMSGFDRYYQIVKCFRDEDLRADRQPEF	RYYQIVKCFRDEDLRADRQPEFTQIDVETS	1	1052.47	CBW17930_aspS	CBW17930_aspS	215	222	yes	yes	2	0.0017206	164.53	By matching			By MS/MS	By matching	By matching	By matching			1			1	1	1	1			79729000	7237200	0	0	41920000	4989100	9018100	16565000	0	0			2527	1006	2527	35349;35350;35351;35352;35353	57846	57846
CGKPFTHQVHTTYCFSPVR	LTGDAVVTVSLECQRCGKPFTHQVHTTYCF	FTHQVHTTYCFSPVRSDEQAEALPEAYEPI	1	2207.04	CBW17223_yceD	CBW17223_yceD	76	94	yes	yes	3	0.00042594	59.512		By MS/MS									1								2921500	0	2921500	0	0	0	0	0	0	0			2531	597	2531	35369	57875	57875
CIFDNISLTVPR	NLVDMRDVSFSRGERCIFDNISLTVPRGKI	GERCIFDNISLTVPRGKITAIMGPSGIGKT	0	1376.71	CBW19381_yrbF	CBW19381_yrbF	22	33	yes	yes	3	0.10562	15.756			By matching		By matching	By matching	By MS/MS	By matching				1		1	1	1	1		26041000	0	0	5669400	0	5344300	5966200	3642800	5417800	0			2536	1779	2536	35837;35838;35839;35840;35841	58311	58311
CKPHQCPLFGK	YDDPRARCGEVLTGRCKPHQCPLFGKTCNP	LTGRCKPHQCPLFGKTCNPETAFGALMVSS	1	1256.62	CBW18935_hypD	CBW18935_hypD	331	341	yes	yes	3	0.02937	40.154				By MS/MS	By matching		By matching						1	1		1			15850000	0	0	0	9930800	2786200	0	3132600	0	0			2541	1493	2541	35886;35887;35888	58344	58344
CKPSFSTNIIETIK	SNKQKIVIIIDELDRCKPSFSTNIIETIKH	RCKPSFSTNIIETIKHIFDINNVFFILVTN	1	1579.83	CBW18310_predicted_bacteriophage_protein	CBW18310_predicted_bacteriophage_protein	190	203	yes	yes	4	0.11407	11.614			By MS/MS									1							2224200	0	0	2224200	0	0	0	0	0	0			2542	1181	2542	35889	58345	58345
CLHLQLTEK	KRGWIERRESDNDRRCLHLQLTEKGQAFLQ	SDNDRRCLHLQLTEKGQAFLQEVLPPQHHC	0	1083.57	CBW18896_emrR	CBW18896_emrR	112	120	yes	yes	2	0.0010214	82.426				By MS/MS									1						5503000	0	0	0	5503000	0	0	0	0	0			2546	1475	2546	35918	58361	58361
CLVFYHPLDAESVR	IGSQLVSWPQEHVVKCLVFYHPLDAESVRL	KCLVFYHPLDAESVRLEQEALIDEVYRACC	0	1647.81	CBW20448_iolC	CBW20448_iolC	475	488	yes	yes	3	0.11535	19.839									By MS/MS									1	0	0	0	0	0	0	0	0	0	0			2549	2433	2549	35931	58369	58369
CNEILGAR	TCRNYSRAYLHHLDRCNEILGARLNTIHNL	YLHHLDRCNEILGARLNTIHNLRYYQRLMA	0	874.433	CBW16500_tgt	CBW16500_tgt	321	328	yes	yes	2	0.001186	97.602	By matching		By matching	By matching	By MS/MS					1		1	1	1					13489000	3027800	0	2369500	4200500	3891700	0	0	0	0			2553	201	2553	35956;35957;35958;35959	58395	58395
CNKPVVLVGAMR	DTMEETAYFLDLTVKCNKPVVLVGAMRPST	TVKCNKPVVLVGAMRPSTSMSADGPFNLYN	1	1301.69	CBW19180_ansB	CBW19180_ansB	127	138	yes	yes	2	0.059838	42.348	By matching				By matching	By MS/MS	By matching			1				1	1	1			44313000	8916300	0	0	0	5524500	25434000	4438000	0	0			2554	1646	2554	35960;35961;35962;35963	58396	58396
CPLVIDYLVDLASR	GWNGIGFVIQAYQKRCPLVIDYLVDLASRS	RCPLVIDYLVDLASRSRRRLMIRLVKGAYW	0	1575.83	CBW17158_putA	CBW17158_putA	410	423	yes	yes	3	0.10739	11.27				By matching			By MS/MS						1			1			12620000	0	0	0	2561300	0	0	10058000	0	0			2558	556	2558	35985;35986	58419	58419
CPRCWHYTTDVGK	NTTVQAVVTRAEGDKCPRCWHYTTDVGKVA	DKCPRCWHYTTDVGKVAEHADICGRCVSNI	1	1564.69	CBW16148_ileS	CBW16148_ileS	907	919	yes	yes	3	0.0048541	47.621			By matching	By MS/MS								1	1						10359000	0	0	3587000	6771800	0	0	0	0	0			2559	14	2559	35987;35988	58420	58420
CPTPEVTHVFSPTLVR	MATQAAELALALAGKCPTPEVTHVFSPTLV	PTPEVTHVFSPTLVRRHSVSTPTDTGHLST	0	1781.91	CBW19088_galR	CBW19088_galR	310	325	yes	yes	2	0.10965	18.268	By matching		By matching		By matching	By matching	By MS/MS		By matching	1		1		1	1	1		1	33400000	5022300	0	6782900	0	3692300	3352600	7424200	0	7125400			2560	1592	2560	35989;35990;35991;35992;35993;35994	58421	58421
CTGGLICGAQR	CGSDVERVEGEAVTRCTGGLICGAQRKESL	AVTRCTGGLICGAQRKESLKHFVSRRAMDV	0	1077.51	CBW18492_lig	CBW18492_lig	426	436	yes	yes	2	0.00074473	66.546		By matching	By matching	By MS/MS							1	1	1						8129900	0	2162500	1716200	4251300	0	0	0	0	0			2568	1292	2568	36072;36073;36074	58536	58536
CVDTSMGLTPLEGLVMGTR	HLGNGGSVSAIRNGKCVDTSMGLTPLEGLV	SMGLTPLEGLVMGTRSGDIDPAIIFHLHDT	0	2010.94	CBW18408_ackA	CBW18408_ackA	225	243	yes	yes	2	0.0010469	53.754				By MS/MS									1						3525000	0	0	0	3525000	0	0	0	0	0			2571	1242	2571	36088	58552	58552
CVGIQNEQLVHHDIIDAIENMK	GAYAIDLLLEGHGGRCVGIQNEQLVHHDII	QLVHHDIIDAIENMKRPFKSDWMECAKKLY	0	2534.23	CBW20100_pfkA	CBW20100_pfkA	284	305	yes	yes	3	0.0084764	40.097				By MS/MS	By matching								1	1					11795000	0	0	0	8810400	2984200	0	0	0	0			2573	2242	2573	36096;36097	58559	58559
CVSFGVNMGDYHLNR	ADDALTMPVRGADERCVSFGVNMGDYHLNR	CVSFGVNMGDYHLNRQQGETWLRVKGEKVL	0	1726.76	CBW16229_murD	CBW16229_murD	228	242	yes	yes	3	0.11201	10.944	By matching	By matching	By MS/MS	By matching	By matching	By matching		By matching		1	1	1	1	1	1		1		39514000	5801800	2960800	3050500	11474000	9325100	5742000	0	1159600	0			2576	55	2576	36104;36105;36106;36107;36108;36109;36110	58565	58565
CWLLVEGETETWVINELAR	AFHIRFNRASSLFARCWLLVEGETETWVIN	VEGETETWVINELARQCGHHFDAEGIKVIE	0	2260.12	CBW16974_ybjD	CBW16974_ybjD	380	398	yes	yes	3	0.1213	8.6005		By MS/MS	By matching		By matching		By matching		By matching		1	1		1		1		1	3355600	0	1120600	424730	0	539580	0	574760	0	696000			2579	468	2579	36127;36128;36129;36130;36131	58579	58579
CYGGDISR	ARSTVKQLRKNVLAKCYGGDISRKKKLLQK	RKNVLAKCYGGDISRKKKLLQKQKEGKKRM	0	869.37	CBW18645_lepA	CBW18645_lepA	553	560	yes	yes	2	0.057954	40.268	By MS/MS									1									1572900	1572900	0	0	0	0	0	0	0	0			2580	1389	2580	36132	58580	58580
DAAQYVR	RLTALKVVFEHITTKDAAQYVRDGNDYLAA	VFEHITTKDAAQYVRDGNDYLAATITPQHL	0	821.403	CBW17196_pyrC	CBW17196_pyrC	183	189	yes	yes	2	0.0075575	79.833	By MS/MS		By matching		By matching				By matching	1		1		1				1	15778000	3179300	0	3797900	0	3231500	0	0	0	5569300			2587	574	2587	36204;36205;36206;36207	58671	58671
DAFEQALGCAVR	LGDETLARSHGNASRDAFEQALGCAVRDEF	ASRDAFEQALGCAVRDEFSLYQEAEERSKR	0	1278.6	CBW17649_conserved_hypothetical_protein	CBW17649_conserved_hypothetical_protein	416	427	yes	yes	2	0.10826	22.529	By matching				By matching	By matching	By matching	By matching	By MS/MS	1				1	1	1	1	1	24945000	3653100	0	0	0	5226600	5017000	5262700	2340600	3444500			2601	833	2601	36346;36347;36348;36349;36350;36351	58861	58861
DAGFHLAVTTVR	YPFGGYNATAIKAAKDAGFHLAVTTVRGKV	AAKDAGFHLAVTTVRGKVKPGDNPMLLKRL	0	1285.68	CBW16282_yadE	CBW16282_yadE	362	373	yes	yes	3	0.025181	39.006					By MS/MS	By matching								1	1				4511900	0	0	0	0	2756300	1755600	0	0	0			2607	92	2607	36398;36399	58928	58928
DAINQVADR	QIVLNLYEKGIFDIKDAINQVADRLNISKH	GIFDIKDAINQVADRLNISKHTVYLYIRQF	0	1000.49	CBW19514_yheO	CBW19514_yheO	211	219	yes	yes	2	0.041749	40.882		By MS/MS									1								2741400	0	2741400	0	0	0	0	0	0	0			2625	1877	2625	36630	59270	59270
DALDSFR	RWILAEFNQTVKAYRDALDSFRFDIAAGIL	NQTVKAYRDALDSFRFDIAAGILYEFTWNQ	0	822.387	CBW20493_valS	CBW20493_valS	690	696	yes	yes	2	0.031008	63.148			By MS/MS									1							0	0	0	0	0	0	0	0	0	0			2631	2454	2631	36681	59333	59333
DALNQAADDLNQR	IFGRSLRVNCPPDQRDALNQAADDLNQRLQ	QRDALNQAADDLNQRLQDLKVRTRVTNTEQ	0	1442.67	CBW19135_ygfE	CBW19135_ygfE	25	37	yes	yes	2	0.00015882	77.379		By MS/MS									1								0	0	0	0	0	0	0	0	0	0			2641	1617	2641	36783	59439	59439
DALPLMENAYR	VEGMLRNYPDTQATRDALPLMENAYRQMQL	QATRDALPLMENAYRQMQLNAQADKVAKII	0	1307.62	CBW18725_yfiO	CBW18725_yfiO	213	223	yes	yes	2	0.00043564	74.376					By matching	By matching		By matching	By MS/MS					1	1		1	1	10619000	0	0	0	0	2207300	2233100	0	2722800	3455700			2642	1411	2642	36784;36785;36786;36787	59440	59440
DALPPLTLDLTPQALAEAR	LSQWQQQLLSDTRQRDALPPLTLDLTPQAL	PLTLDLTPQALAEARALHTRQRPLRHRLAA	0	2004.09	CBW16490_sbcC	CBW16490_sbcC	397	415	yes	yes	2	0.00055121	58.752								By MS/MS	By matching								1	1	4700000	0	0	0	0	0	0	0	1837000	2863000			2643	193	2643	36788;36789	59441	59441
DALSHFLDAR	IGHSGDKFPLAKAQRDALSHFLDARHGDIL	AKAQRDALSHFLDARHGDILAVNGPPGTGK	0	1143.57	CBW20506_superfamily_I_DNA_helicase	CBW20506_superfamily_I_DNA_helicase	277	286	yes	yes	3	0.074777	33.088									By MS/MS									1	0	0	0	0	0	0	0	0	0	0			2646	2460	2646	36815	59488	59488
DASESDVEGSLER	GLHLQESIAEQGVLRDASESDVEGSLERLN	LRDASESDVEGSLERLNRWNNNRNGEDPVA	0	1392.6	CBW16814_sdhA	CBW16814_sdhA	431	443	yes	yes	2	1.6938e-05	91.549			By MS/MS		By matching				By matching			1		1				1	9359200	0	0	5049600	0	1606500	0	0	0	2703000			2677	375	2677	37404;37405;37406	60400	60400
DATGASVWVLSNRR	ANFLVSIHADAAPNRDATGASVWVLSNRRA	RDATGASVWVLSNRRANSEMANWLEQHEKQ	1	1530.79	CBW20378_amiB	CBW20378_amiB	271	284	yes	yes	2	0.00020528	73.841		By matching	By matching	By MS/MS		By matching					1	1	1		1				8606200	0	3243300	771260	3715300	0	876340	0	0	0			2678	2396	2678	37407;37408;37409;37410	60401	60401
DATTPSLQGALSLVAGK	TSPRLALNKPIVWVRDATTPSLQGALSLVA	TTPSLQGALSLVAGKTVFTSGSVLPPSTLN	0	1627.88	CBW17671_ydbH	CBW17671_ydbH	498	514	yes	yes	2	0.084598	22.493			By matching		By matching	By MS/MS	By matching	By matching	By matching			1		1	1	1	1	1	10481000	0	0	3044800	0	1654600	1758400	1313300	698160	2012000			2683	844	2683	37463;37464;37465;37466;37467;37468	60512	60512
DCAGQPQIIFIATGSEVELAVAAYEK	EEQLANIARGGYVLKDCAGQPQIIFIATGS	ATGSEVELAVAAYEKLTAEGVKARVVSMPS	0	2722.35	CBW19151_tktA	CBW19151_tktA	530	555	yes	yes	2	0.089168	17.281	By matching	By matching	By matching		By MS/MS	By matching	By matching			1	1	1		1	1	1			2432900	307340	303280	390760	0	432530	473860	525160	0	0			2690	1628	2690	37537;37538;37539;37540;37541;37542	60611	60611
DDANIHAIQR	NELNEAAETLANFLKDDANIHAIQRAAVLL	ANFLKDDANIHAIQRAAVLLADSFKAGGKV	0	1151.57	CBW16407_gmhA	CBW16407_gmhA	23	32	yes	yes	3	0.10854	26.957		By MS/MS									1								0	0	0	0	0	0	0	0	0	0			2696	160	2696	37599	60693	60693
DDDNTYHLK	QYYVNTDQLVVRLWKDDDNTYHLKGMWVDD	VVRLWKDDDNTYHLKGMWVDDKWMLLTGNN	0	1119.48	CBW18718_pssA	CBW18718_pssA	351	359	yes	yes	2	0.061	38.776								By MS/MS									1		0	0	0	0	0	0	0	0	0	0			2697	1407	2697	37600	60694	60694
DDHVLDAVLPPDIPIPSIAEVQR	SQAIGDYVLAHAYLRDDHVLDAVLPPDIPI	LPPDIPIPSIAEVQRALYDATKAVSGMPGE	0	2508.32	CBW18082_amn	CBW18082_amn	327	349	yes	yes	3	1.5397e-09	100.19					By matching			By MS/MS	By matching					1			1	1	9525500	0	0	0	0	2164300	0	0	4014000	3347300			2709	1077	2709	37752;37753;37754	60902	60902
DDICYATTNR	DALRKRFPKIVGPRKDDICYATTNRQEAVR	VGPRKDDICYATTNRQEAVRALAEQADVVL	0	1170.5	CBW16151_ispH	CBW16151_ispH	194	203	yes	yes	2	0.11514	31.422								By MS/MS									1		0	0	0	0	0	0	0	0	0	0			2710	16	2710	37755	60903	60903
DDPFMDHHVIPK	LLNQIAKPTLIIHAKDDPFMDHHVIPKAED	HAKDDPFMDHHVIPKAEDLPPQVEYQLTEH	0	1465.67	CBW19524_yheT	CBW19524_yheT	295	306	yes	yes	3	0.097869	18.332									By MS/MS									1	2648900	0	0	0	0	0	0	0	0	2648900			2728	1885	2728	37930	61151	61151
DDRPYCKDINDMVAK	QRTASLCPPIIGLQKDDRPYCKDINDMVAK	DDRPYCKDINDMVAKEISDNKPTTVLMSAL	2	1797.8	CBW18304_oafA	CBW18304_oafA	448	462	yes	yes	3	0.098564	33.947			By MS/MS									1							0	0	0	0	0	0	0	0	0	0			2729	1180	2729	37931	61152	61152
DEDGNVEVR	PDCKYPVVALITEWRDEDGNVEVRSEKSDL	LITEWRDEDGNVEVRSEKSDLGGTMRLGAQ	0	1031.45	CBW19031_pyrG	CBW19031_pyrG	421	429	yes	yes	2	0.00052991	94.114								By MS/MS									1		4325800	0	0	0	0	0	0	0	4325800	0			2742	1554	2742	38054	61341	61341
DEFIYHEMMTHVPLLAHGHAK	GRVMALDGVVQTTERDEFIYHEMMTHVPLL	EMMTHVPLLAHGHAKHVLIIGGGDGAMLRE	0	2507.17	CBW16269_speE	CBW16269_speE	59	79	yes	yes	3	0.061285	21.006					By MS/MS	By matching								1	1				4556400	0	0	0	0	2438700	2117700	0	0	0			2747	85	2747	38091;38092	61386	61386
DEIEGSGILSK	LSAVGRMKFNRSLLRDEIEGSGILSKDDII	SLLRDEIEGSGILSKDDIIDVMKKLIDIRN	0	1146.58	CBW20180_rpoB	CBW20180_rpoB	412	422	yes	yes	2	0.077879	36.585								By MS/MS									1		0	0	0	0	0	0	0	0	0	0			2751	2296	2751	38124	61424	61424
DEIIDEDQLPIK	ALIPTAEVPLTNLVRDEIIDEDQLPIKMTA	LVRDEIIDEDQLPIKMTAHTPCFRSEAGSY	0	1426.72	CBW16997_serS	CBW16997_serS	248	259	yes	yes	2	4.0603e-05	85.355	By matching	By matching	By MS/MS		By matching	By matching	By matching			1	1	1		1	1	1			43307000	6899100	6336500	8161000	0	7175900	6195800	8538400	0	0			2752	486	2752	38125;38126;38127;38128;38129;38130	61425	61425
DEILAGAMANGHINLMVAGLVGAFMTSLYTFRMIFIVFHGK	ALSALPLVTAGFFSKDEILAGAMANGHINL	SLYTFRMIFIVFHGKEQIHAHAGKGITHHL	1	4519.26	CBW18389_nuoL	CBW18389_nuoL	400	440	yes	yes	5	0.11715	3.4386	By matching						By MS/MS			1						1			15797000	8140500	0	0	0	0	0	7657000	0	0			2753	1226	2753	38131;38132	61426	61426
DELHAQLSNNR	VRADSGAEERARQRRDELHAQLSNNRSRRN	RQRRDELHAQLSNNRSRRNQLEKALTFCEA	0	1295.62	CBW17027_mukB	CBW17027_mukB	1062	1072	yes	yes	2	6.7402e-05	106.6								By MS/MS									1		3525500	0	0	0	0	0	0	0	3525500	0			2754	506	2754	38133	61427	61427
DELINTLYLHLK	AGVAEGTLFRYFATKDELINTLYLHLKQDL	ATKDELINTLYLHLKQDLCQSMIMELDRSI	0	1470.81	CBW16668_ramR	CBW16668_ramR	52	63	yes	yes	2	0.044614	36.334								By MS/MS									1		991930	0	0	0	0	0	0	0	991930	0			2755	301	2755	38134	61428	61428
DELVMKALLER	MDPIVGVDFLQGDFRDELVMKALLERVGDS	GDFRDELVMKALLERVGDSKVQVVMSDMAP	1	1331.71	CBW19365_ftsJ	CBW19365_ftsJ	102	112	yes	yes	2	0.047784	44.349	By MS/MS									1									14933000	14933000	0	0	0	0	0	0	0	0			2758	1764	2758	38142	61433	61433
DENGEFVAHTSLK	SLHARVKVRITEYEKDENGEFVAHTSLKDT	EKDENGEFVAHTSLKDTTVGRAILWMIVPK	0	1445.68	CBW20181_rpoC	CBW20181_rpoC	558	570	yes	yes	2	0.013672	43.604								By MS/MS									1		0	0	0	0	0	0	0	0	0	0			2760	2297	2760	38146	61437	61437
DETGVLLQALMAMK	IADGDLTRHITTDYKDETGVLLQALMAMKT	KDETGVLLQALMAMKTRLLDIVQEVQNGSE	0	1550.77	CBW19287_methyl-accepting_chemotaxis_protein_II	CBW19287_methyl-accepting_chemotaxis_protein_II	243	256	yes	yes	2	0.024338	41.347	By MS/MS									1									0	0	0	0	0	0	0	0	0	0			2764	1714	2764	38177	61469	61469
DFAKPWER	EGGEYATAVARVEDRDFAKPWERFFDVLEQ	VARVEDRDFAKPWERFFDVLEQDSAYQIAS	1	1047.51	CBW18133_gyrI	CBW18133_gyrI	105	112	yes	yes	2	0.025476	71.922	By matching		By matching		By matching	By matching	By matching		By MS/MS	1		1		1	1	1		1	30217000	5206400	0	4376100	0	4136800	5200100	3603900	0	7694100			2774	1089	2774	38252;38253;38254;38255;38256;38257	61586	61586
DFGSVDNFKAEFEK	KGTTLQGDLKAAIERDFGSVDNFKAEFEKA	RDFGSVDNFKAEFEKAAATRFGSGWAWLVL	1	1631.75	CBW20093_sodA	CBW20093_sodA	106	119	yes	yes	2	5.2411e-05	85.958	By MS/MS									1									1493700	1493700	0	0	0	0	0	0	0	0			2782	2236	2782	38306	61648	61648
DFIADAILAR	NNIISAIVEANRTRKDFIADAILARKPKVV	NRTRKDFIADAILARKPKVVGIYRLIMKSG	0	1103.6	CBW18153_udg	CBW18153_udg	285	294	yes	yes	2	0.0061642	58.981			By matching		By matching	By matching	By MS/MS					1		1	1	1			5938200	0	0	1656700	0	812430	2089700	1379400	0	0			2786	1105	2786	38338;38339;38340;38341	61686	61686
DFLTNGALNMSGSVGHK	GLINPHWLFALVKTKDFLTNGALNMSGSVG	LTNGALNMSGSVGHKRVTKEFLENYGVPVP	0	1762.83	CBW20544_hsdS	CBW20544_hsdS	125	141	yes	yes	2	0.084687	22.474									By MS/MS									1	1416900	0	0	0	0	0	0	0	0	1416900			2799	2481	2799	38522	61951	61951
DFLWGGAVAAHQVEGGWNK	______________________________	GGAVAAHQVEGGWNKDGKGPSICDVLTGGA	0	2040.98	CBW19126_bglA	CBW19126_bglA	9	27	yes	yes	2	3.5513e-10	113.76								By MS/MS									1		2558100	0	0	0	0	0	0	0	2558100	0			2800	1609	2800	38523	61952	61952
DFTINSLYYSVADFTVR	RDNIFGSIEEDAQRRDFTINSLYYSVADFT	TINSLYYSVADFTVRDYVGGMQDLQEGVIR	0	2009.97	CBW16287_pcnB	CBW16287_pcnB	169	185	yes	yes	2	0.08915	21.557		By MS/MS						By matching	By matching		1						1	1	2335900	0	246570	0	0	0	0	0	830960	1258400			2822	97	2822	39638;39639;39640	64857	64857
DFTVDRDK	KPDIIRLWNFPKEIKDFTVDRDKNMIAFSG	NFPKEIKDFTVDRDKNMIAFSGSHFRLPLL	1	994.472	CBW20561_mdoB	CBW20561_mdoB	460	467	yes	yes	2	0.0083629	85.265	By matching	By MS/MS	By matching		By matching	By matching	By matching			1	1	1		1	1	1			16452000	1577400	2420300	5100000	0	3298200	1946900	2109000	0	0			2826	2490	2826	39664;39665;39666;39667;39668;39669	64877	64877
DFVEFPSQINEHWASHPR	AVQRYATLSGTNTPRDFVEFPSQINEHWAS	EFPSQINEHWASHPRVFERYARHVDSGEKM	0	2195.02	CBW17537_dcp	CBW17537_dcp	495	512	yes	yes	3	8.0789e-10	107.75								By MS/MS									1		6349400	0	0	0	0	0	0	0	6349400	0			2829	778	2829	39693	64919	64919
DFWAQLKPGYDYFEQTHKPPTVSIVDGR	MTDANMQRHKYSYYKDFWAQLKPGYDYFEQ	EQTHKPPTVSIVDGRYVVSKPLSHEVVQPQ	2	3293.61	CBW16409_yafK	CBW16409_yafK	193	220	yes	yes	4	0.00015933	48.422				By MS/MS									1						7500800	0	0	0	7500800	0	0	0	0	0			2832	162	2832	39704	64936	64936
DGAALGYSHGFNIVEVGEQIRK	KQHSDVVRSVQPLMKDGAALGYSHGFNIVE	SHGFNIVEVGEQIRKDITVVMVAPKCPGTE	1	2359.19	CBW19958_ilvC	CBW19958_ilvC	124	145	yes	yes	3	1.0972e-07	84.573		By matching		By MS/MS							1		1						20341000	0	8273400	0	12068000	0	0	0	0	0			2835	2152	2835	39734;39735	64966	64966
DGAYDLVVPSTYYVDK	YESNETMYAKLKTYKDGAYDLVVPSTYYVD	GAYDLVVPSTYYVDKMRKEGMIQKIDKSKL	0	1803.86	CBW17255_potD	CBW17255_potD	74	89	yes	yes	2	6.1391e-05	70.563								By MS/MS									1		6692200	0	0	0	0	0	0	0	6692200	0			2840	628	2840	39789	65056	65056
DGGWEGTRPFR	FIHREAEIYHENASKDGGWEGTRPFRIVAK	NASKDGGWEGTRPFRIVAKTPRSALITSFE	1	1276.59	CBW18619_hmpA	CBW18619_hmpA	146	156	yes	yes	2	0.047877	44.309	By matching		By MS/MS		By matching	By matching				1		1		1	1				11300000	3125400	0	2404800	0	2410500	3359400	0	0	0			2861	1373	2861	40240;40241;40242;40243	65618	65618
DGKAPVILAVNK	TRWTPDDEMVLNKLRDGKAPVILAVNKVDN	KLRDGKAPVILAVNKVDNVQEKVDLLPHLQ	1	1223.72	CBW18642_era	CBW18642_era	114	125	yes	yes	2	0.020969	51.276									By MS/MS									1	5251600	0	0	0	0	0	0	0	0	5251600			2873	1386	2873	40380	65829	65829
DGMLFGR	DVDRWINPPFEPTIRDGMLFGRGAADMKGS	PPFEPTIRDGMLFGRGAADMKGSLAAMVVA	0	810.369	CBW18548_dapE	CBW18548_dapE	89	95	yes	yes	2	0.045346	50.539						By MS/MS	By matching		By matching						1	1		1	6496400	0	0	0	0	0	2169100	2375600	0	1951800			2883	1326	2883	40496;40497;40498	66005	66005
DGPDNPANGPR	TPQFIYQAQSGLTGRDGPDNPANGPRPLYN	LTGRDGPDNPANGPRPLYNVEKEAFVLADG	0	1108.49	CBW19900_yidC	CBW19900_yidC	118	128	yes	yes	2	0.00067852	68.224	By MS/MS									1									1926000	1926000	0	0	0	0	0	0	0	0			2892	2108	2892	40592	66119	66119
DGQVGAIFNTVTR	VGPDNPKEAIREMIKDGQVGAIFNTVTRQD	IKDGQVGAIFNTVTRQDIRQMQDQVMALSR	0	1376.7	CBW18240_bglX	CBW18240_bglX	74	86	yes	yes	2	0.0063028	54.486								By MS/MS									1		0	0	0	0	0	0	0	0	0	0			2900	1144	2900	40693	66263	66263
DGQVLASQVR	RIGLSTLVTVDTANRDGQVLASQVRTTPVA	DTANRDGQVLASQVRTTPVAESNAREINLA	0	1071.57	CBW18897_emrA	CBW18897_emrA	351	360	yes	yes	2	0.00020016	96.311								By MS/MS									1		4869900	0	0	0	0	0	0	0	4869900	0			2901	1476	2901	40694	66264	66264
DGRCPDINK	DGMTKDEEHKNTMCKDGRCPDINKKVETGN	KNTMCKDGRCPDINKKVETGNGVNNDVNTK	1	1016.47	CBW16834_ybgS	CBW16834_ybgS	99	107	yes	yes	2	0.0025522	88.948	By matching				By MS/MS					1				1					4082600	1158000	0	0	0	2924600	0	0	0	0			2902	391	2902	40695;40696	66265	66265
DGTIHQFSAVEQDDQR	ASNGNLKQFTINVGRDGTIHQFSAVEQDDQ	GTIHQFSAVEQDDQRSAYQLKSQQNGAVDP	0	1844.83	CBW16995_lolA	CBW16995_lolA	156	171	yes	yes	2	5.1033e-09	103.88		By MS/MS									1								1853700	0	1853700	0	0	0	0	0	0	0			2911	484	2911	40804	66390	66390
DGTYETIYNK	ELQQKFNTALEKVKKDGTYETIYNKWFQK_	EKVKKDGTYETIYNKWFQK___________	0	1202.55	CBW16962_artI	CBW16962_artI	230	239	yes	yes	2	0.015832	47.594								By MS/MS									1		3192200	0	0	0	0	0	0	0	3192200	0			2915	457	2915	40833	66416	66416
DGYYEVSVDK	GKYYAKVTVTGGTGKDGYYEVSVDKTNGEV	GGTGKDGYYEVSVDKTNGEVTLAGGATSPL	0	1173.52	CBW17983_fliC	CBW17983_fliC	243	252	yes	yes	2	0.0095597	54.982								By MS/MS									1		4374100	0	0	0	0	0	0	0	4374100	0			2927	1044	2927	40941	66551	66551
DHELDWLLTQLEAIK	LDEIIFSGGDPLMAKDHELDWLLTQLEAIK	DHELDWLLTQLEAIKHVKRLRIHSRLPIVI	0	1822.95	CBW20356_yjeK	CBW20356_yjeK	172	186	yes	yes	3	0.085806	18.596	By MS/MS	By matching	By matching	By matching	By matching	By matching	By matching			1	1	1	1	1	1	1			11671000	2049300	1964900	1717600	1337800	1867400	1351700	1382600	0	0			2932	2380	2932	41001;41002;41003;41004;41005;41006;41007	66616	66616
DHIEGILMAKDLLPFMR	IESAHSRFPVISEDKDHIEGILMAKDLLPF	IEGILMAKDLLPFMRSDAEAFSMDKVLRTA	1	2030.03	CBW16755_ybeX	CBW16755_ybeX	111	127	yes	yes	3	0.10102	16.685			By MS/MS	By matching	By matching		By matching		By matching			1	1	1		1		1	16121000	0	0	2807000	3201100	3206200	0	4008800	0	2897600			2937	346	2937	41079;41080;41081;41082;41083	66683	66683
DHVALMK	FSNSKRMEESFDVQRDHVALMKDLKRLLRK	EESFDVQRDHVALMKDLKRLLRKGGTIMFS	0	828.416	CBW17097_rlmL	CBW17097_rlmL	634	640	yes	yes	2	0.092951	37.608	By MS/MS									1									659470	659470	0	0	0	0	0	0	0	0			2951	528	2951	41205	66824	66824
DIAALAGQNIAAITYYFGSK	ALAQFGEYGLHATTRDIAALAGQNIAAITY	AGQNIAAITYYFGSKEDLYLACAQWIADFL	0	2086.07	CBW16893_ybiH	CBW16893_ybiH	36	55	yes	yes	2	0.052306	28.632	By MS/MS			By matching	By matching					1			1	1					3158500	1165900	0	0	1220100	772520	0	0	0	0			2955	422	2955	41259;41260;41261	66900	66900
DIADLVPFAHR	GPGFGARHNASNSLRDIADLVPFAHRYGAR	NSLRDIADLVPFAHRYGARIFVTLNTILHD	0	1252.66	CBW17629_ydcP	CBW17629_ydcP	50	60	yes	yes	2	9.5326e-06	128					By MS/MS									1					4322000	0	0	0	0	4322000	0	0	0	0			2957	825	2957	41362	67114	67114
DIAGDPVVADLAK	KFRENPSPLTVVLGKDIAGDPVVADLAKMP	GKDIAGDPVVADLAKMPHLLVAGTTGSGKS	0	1282.68	CBW16994_ftsK	CBW16994_ftsK	1003	1015	yes	yes	2	0.01151	46.796			By MS/MS									1							0	0	0	0	0	0	0	0	0	0			2960	483	2960	41371	67121	67121
DIAQVVFDVWK	ACADFWRRHCYPLPRDIAQVVFDVWKGPKA	PLPRDIAQVVFDVWKGPKALLKDIDRYLQG	0	1318.69	CBW19071_recB	CBW19071_recB	178	188	yes	yes	2	0.00050406	72.643								By MS/MS	By matching								1	1	2276100	0	0	0	0	0	0	0	1544200	731810			2968	1582	2968	41472;41473	67280	67280
DIAVLEDAGVPYQLLESSR	LQLFRTAQQYENATRDIAVLEDAGVPYQLL	LEDAGVPYQLLESSRLAEVEPALAEVAHKL	0	2074.06	CBW17826_dadA	CBW17826_dadA	153	171	yes	yes	2	2.6464e-21	152.99									By MS/MS									1	3816200	0	0	0	0	0	0	0	0	3816200			2970	945	2970	41492	67321	67321
DICQCEALWTPAK	THTRQGMRMLERFVRDICQCEALWTPAKII	VRDICQCEALWTPAKIIDDAVARIREQVGD	0	1476.67	CBW18573_guaA	CBW18573_guaA	200	212	yes	yes	2	4.9719e-07	114.86		By matching		By MS/MS							1		1						14687000	0	7127400	0	7559400	0	0	0	0	0			2973	1345	2973	41506;41507	67338	67338
DIESLLPHNESLFQK	RLPGGQLEQAREILRDIESLLPHNESLFQK	DIESLLPHNESLFQKVNFLMQAAMGFINIE	0	1768.9	CBW19997_corA	CBW19997_corA	222	236	yes	yes	2	0.002461	51.979								By MS/MS									1		1701400	0	0	0	0	0	0	0	1701400	0			2983	2182	2983	41633	67490	67490
DIFPSAYEGK	TNTQLPAAEMKIGAKDIFPSAYEGKGVCSW	KIGAKDIFPSAYEGKGVCSWDTKNIHHANN	0	1125.53	CBW17126_sopB	CBW17126_sopB	201	210	yes	yes	2	0.0079175	56.916								By MS/MS									1		3815600	0	0	0	0	0	0	0	3815600	0			2987	545	2987	41658	67564	67564
DIFTVHDILK	KEQLLVVNLSGRGDKDIFTVHDILKARGEI	GRGDKDIFTVHDILKARGEI__________	0	1199.65	CBW17752_trpB	CBW17752_trpB	383	392	yes	yes	2	0.12172	24.155								By matching	By MS/MS								1	1	7284100	0	0	0	0	0	0	0	1649600	5634500			2989	896	2989	41661;41662	67568	67568
DIGAQYIIIGHSERR	LSGAFTGETSAEMLKDIGAQYIIIGHSERR	DIGAQYIIIGHSERRTYHKESDELIAKKFA	1	1726.91	CBW20119_tpiA	CBW20119_tpiA	85	99	yes	yes	3	0.0026859	48.214		By MS/MS									1								3196600	0	3196600	0	0	0	0	0	0	0			2992	2252	2992	41742	67697	67697
DILIISTPQDTPR	MIYYPLSTLMLAGIRDILIISTPQDTPRFQ	IRDILIISTPQDTPRFQQLLGDGSQWGLNL	0	1467.79	CBW18168_rfbA	CBW18168_rfbA	51	63	yes	yes	2	2.5079e-07	119.34						By MS/MS									1				30071000	0	0	0	0	0	30071000	0	0	0			3017	1119	3017	41982	67961	67961
DIMNVHTNINHHEIWR	NCALEEVIMAIKVRKDIMNVHTNINHHEIW	IMNVHTNINHHEIWRTSQTVSQICNMPIPA	0	2043.97	CBW16216_leuA	CBW16216_leuA	253	268	yes	yes	3	0.00039013	61.097		By MS/MS									1								1997300	0	1997300	0	0	0	0	0	0	0			3024	44	3024	42046	68032	68032
DISELVR	TECVAGDEQKQFTVRDISELVRQGQDLMVQ	EQKQFTVRDISELVRQGQDLMVQVVKDPLG	0	830.45	CBW19438_cafA	CBW19438_cafA	92	98	yes	yes	2	0.028097	65.672	By MS/MS									1									0	0	0	0	0	0	0	0	0	0			3039	1819	3039	42184	68180	68180
DITLSHR	YFCDPLQHRFNEDIRDITLSHREGVSDDEA	HRFNEDIRDITLSHREGVSDDEAAEHIRQH	0	840.445	CBW18015_dcm	CBW18015_dcm	147	153	yes	yes	2	0.061814	50.966									By MS/MS									1	0	0	0	0	0	0	0	0	0	0			3047	1064	3047	42280	68318	68318
DIVGWGR	ADGEMTPVINPAEPKDIVGWGREATESEVE	VINPAEPKDIVGWGREATESEVEQALQNAV	0	801.413	CBW17158_putA	CBW17158_putA	671	677	yes	yes	2	0.024325	61.123			By matching			By matching			By MS/MS			1			1			1	6047500	0	0	1652700	0	0	2465000	0	0	1929800			3051	556	3051	42299;42300;42301	68331	68331
DIVHCLIPPGTPLSEK	PTQPVNQQIYRILRRDIVHCLIPPGTPLSE	IVHCLIPPGTPLSEKEVSTRFNVSRQPVRE	0	1717.91	CBW17535_ydfH	CBW17535_ydfH	24	39	yes	yes	2	0.0040373	56.225								By MS/MS									1		0	0	0	0	0	0	0	0	0	0			3052	776	3052	42302	68332	68332
DIWLQTVEALR	VLIIMDVMSPGHPVRDIWLQTVEALRDTSH	HPVRDIWLQTVEALRDTSHVRNYSSGEWLA	0	1342.72	CBW16356_yafE	CBW16356_yafE	157	167	yes	yes	2	0.086682	29.81		By MS/MS	By matching	By matching	By matching	By matching	By matching				1	1	1	1	1	1			2920900	0	686330	488980	382550	466290	429780	466970	0	0			3055	152	3055	42328;42329;42330;42331;42332;42333	68357	68357
DIYPQTPPAADDVLVTFQHQPLGLAK	FELSVQEAEEWYRGRDIYPQTPPAADDVLV	DVLVTFQHQPLGLAKRIGARIKNSYPRELV	0	2833.47	CBW17873_yebU	CBW17873_yebU	429	454	yes	yes	3	0.039852	22.533								By matching	By MS/MS								1	1	9613700	0	0	0	0	0	0	0	5202500	4411200			3057	979	3057	42343;42344	68393	68393
DKDGVQIMK	WDVVAFDEVAGITFKDKDGVQIMKDYMASG	AGITFKDKDGVQIMKDYMASGSFSRGRDSI	1	1048.52	CBW20508_hypothetical_ATP-dependent_Lon_protease	CBW20508_hypothetical_ATP-dependent_Lon_protease	303	311	yes	yes	2	0.074645	49.418			By MS/MS		By matching							1		1					3411500	0	0	2187700	0	1223900	0	0	0	0			3058	2462	3058	42345;42346	68394	68394
DKDLIGLYFSSMNIGLTQR	LHRAQIRQHVPLRWRDKDLIGLYFSSMNIG	IGLYFSSMNIGLTQRDIFRFMREYFSLPLR	1	2186.1	CBW19781_rfaP	CBW19781_rfaP	203	221	yes	yes	3	0.095137	17.43	By MS/MS	By matching								1	1								3415300	1554700	1860600	0	0	0	0	0	0	0			3059	2050	3059	42347;42348	68395	68395
DKECALCFTNGK	SWLNPVPNVWSVHIRDKECALCFTNGKGAT	HIRDKECALCFTNGKGATKKAALASALGEY	1	1327.59	CBW17008_ycaO	CBW17008_ycaO	50	61	yes	yes	2	4.554e-09	121.6				By MS/MS									1						0	0	0	0	0	0	0	0	0	0			3061	492	3061	42381	68446	68446
DKLATQCGLAVAQR	LEVDFIVFSTGIRPRDKLATQCGLAVAQRG	RDKLATQCGLAVAQRGGIVINDTCQTSDPD	1	1472.78	CBW19536_nirB	CBW19536_nirB	247	260	yes	yes	3	0.11037	14.432			By MS/MS									1							7770700	0	0	7770700	0	0	0	0	0	0			3063	1895	3063	42386	68449	68449
DLAEQFRATMTLPVLLQGETSK	NGRCFMLCTSHAMMRDLAEQFRATMTLPVL	ATMTLPVLLQGETSKGQLLQQFVSAGNALL	1	2463.27	CBW17845_yoaA	CBW17845_yoaA	479	500	yes	yes	3	0.1171	10.989	By matching				By matching	By MS/MS	By matching			1				1	1	1			2315500	427980	0	0	0	592690	843050	451780	0	0			3078	960	3078	42494;42495;42496;42497	68558	68558
DLAHHQQQSQER	QQMAARYQLWHQSCRDLAHHQQQSQERAAR	SCRDLAHHQQQSQERAARAELLQYQLKELN	0	1475.69	CBW18758_recN	CBW18758_recN	172	183	yes	yes	3	0.12279	10.052						By matching			By MS/MS						1			1	8858500	0	0	0	0	0	2302200	0	0	6556300			3079	1430	3079	42498;42499	68559	68559
DLAIAAAIK	CLSAAWNADGEEEQRDLAIAAAIKQVRQTS	GEEEQRDLAIAAAIKQVRQTSY________	0	884.533	CCF76921_strB	CCF76921_strB	266	274	yes	yes	2	0.014564	54.611								By MS/MS									1		1848200	0	0	0	0	0	0	0	1848200	0			3080	2569	3080	42500	68560	68560
DLALNQAMIPLGSCTMK	SETEMMRYMHSLERKDLALNQAMIPLGSCT	ALNQAMIPLGSCTMKLNAAAEMIPITWPEF	0	1836.88	CBW19128_gcvP	CBW19128_gcvP	499	515	yes	yes	2	0.0013329	54.199						By MS/MS									1				4598100	0	0	0	0	0	4598100	0	0	0			3084	1610	3084	42525	68605	68605
DLDEDIR	YGSGMSTTRDVKILKDLDEDIRGKDVLIVE	TRDVKILKDLDEDIRGKDVLIVEDIIDSGN	0	874.403	CBW16273_hpt	CBW16273_hpt	85	91	yes	yes	2	0.0038477	90.986								By MS/MS									1		5615500	0	0	0	0	0	0	0	5615500	0			3093	89	3093	42610	68701	68701
DLDKFLWFIESNIE	AKDEDTADIFTAASRDLDKFLWFIESNIE_	RDLDKFLWFIESNIE_______________	1	1767.87	CBW16904_dps	CBW16904_dps	154	167	yes	yes	2	0.035783	42.743		By MS/MS	By matching	By matching			By matching				1	1	1			1			2630500	0	537630	700910	675230	0	0	716700	0	0			3095	430	3095	42613;42614;42615;42616	68707	68707
DLFEGLVNQNEK	DPAKAVGLPEIQVIRDLFEGLVNQNEKGEI	VIRDLFEGLVNQNEKGEIIPGVASQWKSND	0	1404.69	CBW17704_mppA	CBW17704_mppA	64	75	yes	yes	2	6.5606e-11	163.94									By MS/MS									1	3800800	0	0	0	0	0	0	0	0	3800800			3109	862	3109	42784	68983	68983
DLFPEYHQLWPNK	AVNGVAALHSDLVVKDLFPEYHQLWPNKFH	VKDLFPEYHQLWPNKFHNVTNGITPRRWIK	0	1685.82	CBW19576_malP	CBW19576_malP	432	444	yes	yes	3	0.10172	14.353			By matching			By MS/MS						1			1				3720000	0	0	1236800	0	0	2483200	0	0	0			3110	1922	3110	42785;42786	68984	68984
DLGYGLLLKR	STDQAVRDQFNSMKKDLGYGLLLKRYTPNV	NSMKKDLGYGLLLKRYTPNVTDATEAQIQQ	1	1146.68	CBW16820_cydA	CBW16820_cydA	350	359	yes	yes	2	7.0706e-05	122.13			By MS/MS		By matching							1		1					2399800	0	0	1926000	0	473780	0	0	0	0			3122	381	3122	42950;42951	69272	69272
DLIESELFGHEK	AKAPFIALNMAAIPKDLIESELFGHEKGAF	IPKDLIESELFGHEKGAFTGANTIRQGRFE	0	1415.69	CBW20042_glnG	CBW20042_glnG	203	214	yes	yes	2	0.00014543	79.201			By matching				By MS/MS		By matching			1				1		1	11256000	0	0	2027500	0	0	0	2630200	0	6598100			3126	2218	3126	42987;42988;42989	69342	69342
DLLELVDEFAWILEDTADFIAGR	FLLGDREKATASLDRDLLELVDEFAWILED	FAWILEDTADFIAGRAVAAMTRYRQQLLPP	0	2650.32	CBW20319_adi	CBW20319_adi	105	127	yes	yes	2	0.079534	18.833			By MS/MS									1							3558400	0	0	3558400	0	0	0	0	0	0			3140	2359	3140	43096	69494	69494
DLLIGLEHR	RNKETLLFFPVLALRDLLIGLEHRLYLQHS	PVLALRDLLIGLEHRLYLQHSLPEQEQEKR	0	1064.6	CBW20355_yjeJ	CBW20355_yjeJ	45	53	yes	yes	2	0.0014288	80.438		By matching	By matching			By matching	By MS/MS				1	1			1	1			10923000	0	1614700	3101500	0	0	2116900	4090100	0	0			3143	2379	3143	43120;43121;43122;43123	69560	69560
DLMASAQTGTGK	TPIQQQAIPAVLEGRDLMASAQTGTGKTAG	EGRDLMASAQTGTGKTAGFTLPLLQHLITH	0	1194.56	CBW16894_rhlE	CBW16894_rhlE	40	51	yes	yes	2	0.00018453	77.662	By MS/MS		By matching		By matching					1		1		1					7446900	2917900	0	2787600	0	1741400	0	0	0	0			3150	423	3150	43210;43211;43212	69704	69704
DLPTSGSAAK	LGNDYVVKSSVGHIRDLPTSGSAAKKSADS	VGHIRDLPTSGSAAKKSADSTSTKTAKKPK	0	945.477	CBW17741_topA	CBW17741_topA	36	45	yes	yes	2	0.015128	48.423								By MS/MS									1		7056500	0	0	0	0	0	0	0	7056500	0			3166	886	3166	43416	69986	69986
DLSAFWQGAYR	LELLSPAQRPLQITRDLSAFWQGAYREVQK	QITRDLSAFWQGAYREVQKEMKGRYPKHVW	0	1312.62	CBW16292_hrpB	CBW16292_hrpB	782	792	yes	yes	2	0.0002344	79.474		By MS/MS	By matching		By matching	By matching	By matching				1	1		1	1	1			6047900	0	1324300	879810	0	1589800	1341700	912390	0	0			3172	101	3172	43450;43451;43452;43453;43454	70037	70037
DLSDRLTGFLNNITLGELVNNQEVLDVSGR	GCQGGDKCLTHALWRDLSDRLTGFLNNITL	GELVNNQEVLDVSGRQHTHDAPRASGRAQD	1	3300.7	CBW18607_yfhP	CBW18607_yfhP	112	141	yes	yes	3	8.3128e-05	49.087									By MS/MS									1	1216300	0	0	0	0	0	0	0	0	1216300			3173	1368	3173	43455	70038	70038
DLSPESWR	LSYQGSLRINGVELRDLSPESWRQHLSWVG	INGVELRDLSPESWRQHLSWVGQNPQLPAA	0	988.461	CBW16991_cydD	CBW16991_cydD	415	422	yes	yes	2	0.05541	42.109					By MS/MS									1					0	0	0	0	0	0	0	0	0	0			3183	480	3183	43543	70161	70161
DLSQLTGVSR	RSGILEHGNILPGERDLSQLTGVSRITVRK	LPGERDLSQLTGVSRITVRKAMQALEEEGV	0	1074.57	CBW18218_yegW	CBW18218_yegW	52	61	yes	yes	2	0.0093944	56.729								By MS/MS									1		0	0	0	0	0	0	0	0	0	0			3185	1135	3185	43553	70179	70179
DLTDDELIDLFK	IMNVSLSGIPLGEWRDLTDDELIDLFKLIE	EWRDLTDDELIDLFKLIERSSSEAKPKAKA	0	1435.71	CBW20216_yjbC	CBW20216_yjbC	223	234	yes	yes	2	0.12511	28.956							By MS/MS									1			0	0	0	0	0	0	0	0	0	0			3190	2317	3190	43586	70217	70217
DLTGSPVR	VRPHLSVPIIGIIKRDLTGSPVRITPYLQD	IIGIIKRDLTGSPVRITPYLQDVDALAQAG	0	843.445	CBW17163_conserved_hypothetical_protein	CBW17163_conserved_hypothetical_protein	76	83	yes	yes	2	0.053391	41.122			By MS/MS		By matching							1		1					24181000	0	0	20714000	0	3467400	0	0	0	0			3194	559	3194	43602;43603	70239	70239
DLTINALAR	YAAPDVTLEADLQRRDLTINALARDDAGQI	ADLQRRDLTINALARDDAGQIIDPYHGRRD	0	985.556	CBW19276_cca	CBW19276_cca	92	100	yes	yes	2	0.001809	77.282			By MS/MS									1							0	0	0	0	0	0	0	0	0	0			3195	1705	3195	43604	70240	70240
DLYPVMHIGDEPYR	VPLVSARLLSEKVPRDLYPVMHIGDEPYRL	RDLYPVMHIGDEPYRLLTTDMTSVPATVIG	0	1719.79	CCF76785_ccdB	CCF76785_ccdB	49	62	yes	yes	3	0.021599	40.552								By MS/MS									1		0	0	0	0	0	0	0	0	0	0			3216	2536	3216	44002	70926	70926
DMLQMLIDFLPEVR	QLALRQAAGKPDLARDMLQMLIDFLPEVRN	RDMLQMLIDFLPEVRNKIEEQLVGENPNGL	0	1750.86	CBW19038_barA	CBW19038_barA	828	841	yes	yes	2	0.11738	15.864		By MS/MS	By matching		By matching	By matching					1	1		1	1				3810600	0	1290200	856780	0	989460	674170	0	0	0			3231	1558	3231	44865;44866;44867;44868	72489	72489
DMPAALVDVLR	KQRLTAEPVRFVYQRDMPAALVDVLREKLT	VYQRDMPAALVDVLREKLTISRYDSIVPGG	0	1214.63	CBW18566_ppk	CBW18566_ppk	267	277	yes	yes	2	0.01669	50.108								By MS/MS									1		0	0	0	0	0	0	0	0	0	0			3233	1342	3233	44878	72506	72506
DNAAVMEGSAVGR	NTFETTPDYVLSAYKDNAAVMEGSAVGRYF	YKDNAAVMEGSAVGRYFADHNTGRYDFHQE	0	1291.58	CBW18628_purG	CBW18628_purG	258	270	yes	yes	2	0.00078606	62.633		By MS/MS									1								0	0	0	0	0	0	0	0	0	0			3243	1379	3243	44951	72592	72592
DNEIYQFASIGEVNQDLK	LKSHVVVNGQTKIGRDNEIYQFASIGEVNQ	IYQFASIGEVNQDLKYAGEPTRVEIGDRNR	0	2081.99	CBW16331_lpxA	CBW16331_lpxA	59	76	yes	yes	2	0.038304	33.685	By MS/MS	By matching			By matching					1	1			1					3915900	1296300	885010	0	0	1734600	0	0	0	0			3246	130	3246	44972;44973;44974	72621	72621
DNEVLATMIGNFQGPGIAGK	TNELPKTILYCLNPRDNEVLATMIGNFQGP	ATMIGNFQGPGIAGKVQFGSGWWFNDQKDG	0	2047	CBW19210_uxaC	CBW19210_uxaC	357	376	yes	yes	2	3.3256e-07	83.204						By MS/MS			By matching						1			1	3024600	0	0	0	0	0	1952600	0	0	1072000			3248	1658	3248	44977;44978	72627	72627
DNIIDHVWMR	LLMYFAHHPDEVLSRDNIIDHVWMRTIVTN	EVLSRDNIIDHVWMRTIVTNHVVTQSISEL	0	1313.62	CBW18620_cadC	CBW18620_cadC	51	60	yes	yes	2	0.0017487	68.846			By MS/MS									1							3154200	0	0	3154200	0	0	0	0	0	0			3252	1374	3252	45000	72644	72644
DNLSPDLSYR	YDETTSLLDALGYIKDNLSPDLSYRWSCRM	LGYIKDNLSPDLSYRWSCRMAICGSCGMMV	0	1178.56	CBW20365_frdB	CBW20365_frdB	46	55	yes	yes	2	0.0049096	60.518									By MS/MS									1	0	0	0	0	0	0	0	0	0	0			3256	2385	3256	45025	72667	72667
DNPGKPLALEIER	GQPLTQWMKFVTFVRDNPGKPLALEIERQG	VRDNPGKPLALEIERQGSALSLTLTPDTKS	1	1450.78	CBW16326_yaeL	CBW16326_yaeL	266	278	yes	yes	2	0.00066305	79.82					By MS/MS									1					0	0	0	0	0	0	0	0	0	0			3259	125	3259	45033	72675	72675
DNPLVIR	LPCDNVFAIESRWYRDNPLVIRGPGAGRDV	AIESRWYRDNPLVIRGPGAGRDVTAGAIQS	0	825.471	CBW20139_metL	CBW20139_metL	780	786	yes	yes	2	0.014175	77.748								By MS/MS									1		0	0	0	0	0	0	0	0	0	0			3261	2268	3261	45040	72682	72682
DNQESAQLFAELADVIR	FLDGYVSYVILHLKKDNQESAQLFAELADV	QESAQLFAELADVIRQGRRDEIGQVMQRYF	0	1917.94	CBW19426_possible_GntR-family_transcriptional_regulator	CBW19426_possible_GntR-family_transcriptional_regulator	159	175	yes	yes	2	2.1646e-09	108.17								By matching	By MS/MS								1	1	1527600	0	0	0	0	0	0	0	750980	776660			3266	1811	3266	45083;45084	72736	72736
DNRPRFSISFIR	LLSETIDDLNIREKRDNRPRFSISFIRKHP	EKRDNRPRFSISFIRKHPGLFIAMYAAWFA	2	1506.81	CBW16565_ylaC	CBW16565_ylaC	22	33	yes	yes	4	0.11325	22.198	By matching				By MS/MS					1				1					11756000	3214500	0	0	0	8541600	0	0	0	0			3267	244	3267	45085;45086	72737	72737
DNVVIYEGELESLR	TEGTIKRHNPIRVLRDNVVIYEGELESLRR	RDNVVIYEGELESLRRFKDDVNEVRNGMEC	0	1634.82	CBW19355_infB	CBW19355_infB	835	848	yes	yes	2	1.4268e-05	85.845	By MS/MS			By matching			By matching			1			1			1			5426500	1921900	0	0	2388200	0	0	1116400	0	0			3275	1756	3275	45149;45150;45151	72812	72812
DPQNLPLLLTDHLICELK	FLHCPTPQAWIVQARDPQNLPLLLTDHLIC	NLPLLLTDHLICELKAAQTALLLVRKYVAD	0	2074.11	CBW20489_miaE	CBW20489_miaE	44	61	yes	yes	3	2.8916e-05	76.526					By matching	By matching	By MS/MS							1	1	1			5162300	0	0	0	0	1468000	1636800	2057500	0	0			3294	2452	3294	45354;45355;45356	73059	73059
DPSATMYDQLTYSEVLDKELK	KATKVDGVFTADPAKDPSATMYDQLTYSEV	YDQLTYSEVLDKELKVMDLAAFTLARDHKL	1	2461.16	CBW16321_pyrH	CBW16321_pyrH	178	198	yes	yes	3	0.058366	35.036									By MS/MS									1	0	0	0	0	0	0	0	0	0	0			3296	120	3296	45364	73066	73066
DQDAIAAALARVK	RLARHKSAAVQPAAKDQDAIAAALARVKEK	AKDQDAIAAALARVKEKQAQATQPVVIQAG	1	1340.74	CBW17485_rnfC	CBW17485_rnfC	489	501	yes	yes	3	0.098867	19.058								By MS/MS									1		15305000	0	0	0	0	0	0	0	15305000	0			3303	749	3303	45418	73191	73191
DQFQAALTR	______________________________	QPTFNKDQFQAALTRQWQRFGLLSASDMTP	0	1048.53	CBW19576_malP	CBW19576_malP	9	17	yes	yes	2	0.0038499	68.625			By matching			By matching			By MS/MS			1			1			1	13217000	0	0	4043900	0	0	6491200	0	0	2681800			3306	1922	3306	45454;45455;45456	73228	73228
DQHDYNWQLSGGVVGHADGITFSQPLGDTNVLIK	QATYGTLGVGYNYDRDQHDYNWQLSGGVVG	ITFSQPLGDTNVLIKAPGAKGVRIENQTGV	0	3680.79	CBW16638_fimD	CBW16638_fimD	677	710	yes	yes	4	0.11715	8.7636		By matching			By MS/MS		By matching				1			1		1			26531000	0	8350600	0	0	9152000	0	9028400	0	0			3312	289	3312	45534;45535;45536	73308	73308
DQIPQDAR	PTRILFGKGAIVDLRDQIPQDARVLITYGG	GAIVDLRDQIPQDARVLITYGGGSVKKTGV	0	941.457	CBW19237_yqhD	CBW19237_yqhD	24	31	yes	yes	2	0.0028107	82.241								By MS/MS									1		5588800	0	0	0	0	0	0	0	5588800	0			3316	1677	3316	45979	75325	75325
DQLNQALKPYGYFFAPELSTSNR	NPEEGWVRVEAGVIKDQLNQALKPYGYFFA	PYGYFFAPELSTSNRATLGGMINTDASGQG	1	2658.31	CBW17395_ydiJ	CBW17395_ydiJ	129	151	yes	yes	3	0.00020659	57.61								By matching	By MS/MS								1	1	4583500	0	0	0	0	0	0	0	1728400	2855100			3323	705	3323	46039;46040	75444	75444
DQLQGILASER	EMKIRGEQDELEKERDQLQGILASERKMNT	EKERDQLQGILASERKMNTLLKKELQADAD	0	1228.64	CBW19247_parC	CBW19247_parC	445	455	yes	yes	3	0.092025	23.851	By MS/MS	By matching	By matching							1	1	1							13842000	4507600	173170	9161400	0	0	0	0	0	0			3324	1684	3324	46041;46042;46043	75445	75445
DRDLVQQHVDVLLADGK	QTSARNQWFGTITARDRDLVQQHVDVLLAD	DLVQQHVDVLLADGKTRLKVALTAQSGERL	1	1920.01	CBW16854_modE	CBW16854_modE	139	155	yes	yes	3	2.8468e-07	88.264	By MS/MS									1									0	0	0	0	0	0	0	0	0	0			3342	400	3342	46217	75671	75671
DREYQAIMPLK	LVEGDSAGGSAKQARDREYQAIMPLKGKIL	KQARDREYQAIMPLKGKILNTWEVSSDEVL	1	1378.69	CBW19254_parE	CBW19254_parE	431	441	yes	yes	2	0.10423	52.49									By MS/MS									1	0	0	0	0	0	0	0	0	0	0			3345	1690	3345	46251	75709	75709
DRLVPIIADEAR	FVRALNVMLKNKSIKDRLVPIIADEARTFG	SIKDRLVPIIADEARTFGMEGLFRQIGIYS	1	1366.76	CBW16255_aceE	CBW16255_aceE	514	525	yes	yes	2	0.0025535	76.326		By MS/MS									1								0	0	0	0	0	0	0	0	0	0			3357	75	3357	46390	75916	75916
DRPIVIMLDPGHGGEDPGAIGK	VPPSQSGPQPGKAGRDRPIVIMLDPGHGGE	LDPGHGGEDPGAIGKYKTREKDVVLQIARR	1	2259.13	CBW19068_amiC	CBW19068_amiC	185	206	yes	yes	3	0.019663	35.698		By matching		By MS/MS							1		1						11316000	0	6381400	0	4935000	0	0	0	0	0			3359	1579	3359	46396;46397	75921	75921
DRPTAAAIK	VFDNIAFGLTVLPRRDRPTAAAIKTKVTQL	TVLPRRDRPTAAAIKTKVTQLLEMVQLAHL	1	941.529	CBW18506_cysA	CBW18506_cysA	106	114	yes	yes	2	0.051847	55.112								By matching	By MS/MS								1	1	14380000	0	0	0	0	0	0	0	3946400	10433000			3360	1303	3360	46398;46399	75922	75922
DRSELDLK	NLRYVIDELDQICQRDRSELDLKRKILDDL	LDQICQRDRSELDLKRKILDDLRHLESVVA	1	974.503	CBW16314_yaeH	CBW16314_yaeH	90	97	yes	yes	2	0.094922	52.786	By matching				By MS/MS	By matching	By matching		By matching	1				1	1	1		1	17413000	2981200	0	0	0	4132700	2658600	3930500	0	3709600			3363	114	3363	46431;46432;46433;46434;46435	75978	75978
DRVNTLVNSLYYFSK	SFQPGDVVYGLCKARDRVNTLVNSLYYFSK	DRVNTLVNSLYYFSKKDIIIQNTLTDAVWD	1	1817.93	CBW18646_gogB	CBW18646_gogB	304	318	yes	yes	2	0.011579	48.659			By MS/MS									1							2755200	0	0	2755200	0	0	0	0	0	0			3367	1390	3367	46453	75998	75998
DRYGHTQVVDLLR	AIDRLLHDSAFLSLRDRYGHTQVVDLLRRM	LRDRYGHTQVVDLLRRMFDDARDVIRNTQT	1	1570.82	CBW19741_selA	CBW19741_selA	29	41	yes	yes	3	1.659e-05	90.412									By MS/MS									1	6150300	0	0	0	0	0	0	0	0	6150300			3370	2019	3370	46477	76018	76018
DSDPEVLLEAIRK	IYALIDAGADGYLLKDSDPEVLLEAIRKGA	LKDSDPEVLLEAIRKGANGGKVFSDRVNEY	1	1483.79	CBW18318_narP	CBW18318_narP	110	122	yes	yes	2	0.0049578	56.783	By matching						By MS/MS			1						1			3051700	1454600	0	0	0	0	0	1597000	0	0			3376	1182	3376	46567;46568	76215	76215
DSGKPVFAVGENYSQGQYYLASFANK	QPSMRYIGKALREFRDSGKPVFAVGENYSQ	NYSQGQYYLASFANKIWLSPQGQVDLHGFA	1	2839.35	CBW17326_sppA	CBW17326_sppA	143	168	yes	yes	3	0.032654	24.91				By MS/MS									1						3362100	0	0	0	3362100	0	0	0	0	0			3383	665	3383	46630	76300	76300
DSHPMAVMCGITGALAAFYHDSLDVNNPR	MIHEQITRLFHAFRRDSHPMAVMCGITGAL	LAAFYHDSLDVNNPRHREIAAFRLLSKMPT	0	3133.41	CBW16810_gltA	CBW16810_gltA	128	156	yes	yes	3	5.844e-11	98.967									By MS/MS									1	2368300	0	0	0	0	0	0	0	0	2368300			3386	373	3386	46652	76326	76326
DSIDADSLPEPDVLAAEAMGELVQALGELDALMR	SAKSDSLDISWLKDKDSIDADSLPEPDVLA	GELVQALGELDALMRELGAGDEADAQRQLL	0	3585.71	CBW20545_hsdM	CBW20545_hsdM	472	505	yes	yes	3	0.11366	9.1878			By matching			By MS/MS	By matching					1			1	1			1131300	0	0	164220	0	0	728690	238400	0	0			3387	2482	3387	46653;46654;46655	76327	76327
DSIVGLHGDEVK	DGLVLRLYIQPKASRDSIVGLHGDEVKIAI	ASRDSIVGLHGDEVKIAITAPPVDGQANSH	0	1267.64	CBW19176_yggU	CBW19176_yggU	24	35	yes	yes	2	0.0026131	58.592		By MS/MS									1								2405100	0	2405100	0	0	0	0	0	0	0			3389	1643	3389	46661	76333	76333
DSLALALK	KTHVLRITDLSDEQRDSLALALKKLTSRYD	DLSDEQRDSLALALKKLTSRYDNLFQCSFP	0	829.491	CBW16850_galT	CBW16850_galT	253	260	yes	yes	2	0.049171	43.124								By MS/MS									1		0	0	0	0	0	0	0	0	0	0			3391	397	3391	46671	76339	76339
DSMGAIEVPADK	______________________________	REKDSMGAIEVPADKLWGAQTQRSLEHFRI	0	1247.57	CBW17495_fumC	CBW17495_fumC	9	20	yes	yes	3	0.11818	11.583				By MS/MS			By matching						1			1			8119400	0	0	0	4017100	0	0	4102300	0	0			3399	757	3399	46774;46775	76503	76503
DSQIGAWVSK	LSTLEVVRYFHSRPRDSQIGAWVSKQSSRI	HSRPRDSQIGAWVSKQSSRISARGILESKF	0	1089.55	CBW17476_pdxH	CBW17476_pdxH	136	145	yes	yes	2	0.095283	29.281								By MS/MS									1		2695400	0	0	0	0	0	0	0	2695400	0			3405	741	3405	46813	76544	76544
DSSVMLHLAR	AAEFANPVMLYSIGKDSSVMLHLARKAFYP	YSIGKDSSVMLHLARKAFYPGTLPFPLLHV	0	1143.57	CBW19013_cysD	CBW19013_cysD	39	48	yes	yes	2	0.10088	28.209									By MS/MS									1	3327500	0	0	0	0	0	0	0	0	3327500			3406	1543	3406	46814	76545	76545
DSYTMLEILR	IEEGDRIMVCLSGGKDSYTMLEILRNLQQS	LSGGKDSYTMLEILRNLQQSAPINFSLVAV	0	1255.61	CBW17680_ydaO	CBW17680_ydaO	51	60	yes	yes	2	0.0073379	57.598						By matching	By matching		By MS/MS						1	1		1	6027000	0	0	0	0	0	1625000	2132200	0	2269800			3414	849	3414	46900;46901;46902	76674	76674
DTFSANYQQEPGVQGPLK	PSCKEKHQCSLIDAKDTFSANYQQEPGVQG	SANYQQEPGVQGPLKVGNSLVDAFTLQYYE	0	1977.94	CBW17152_agp	CBW17152_agp	209	226	yes	yes	2	0.001944	46.592									By MS/MS									1	1364600	0	0	0	0	0	0	0	0	1364600			3416	551	3416	46917	76689	76689
DTGTIEIVAPLSGEIVNIEDVPDVVFAEK	GLFDKLKSLVSDDKKDTGTIEIVAPLSGEI	IVNIEDVPDVVFAEKIVGDGIAIKPTGNKM	0	3068.58	CBW18498_crr	CBW18498_crr	17	45	yes	yes	3	0.072229	17.361								By matching	By MS/MS								1	1	3516800	0	0	0	0	0	0	0	2402600	1114300			3420	1298	3420	46975;46976	76822	76822
DTMFAFSMEGNNQPTAPR	RANISVHEPRQPQDKDTMFAFSMEGNNQPT	FAFSMEGNNQPTAPRSEIPFAWAPGWNSPQ	0	2044.86	CBW18394_nuoG	CBW18394_nuoG	731	748	yes	yes	2	5.2497e-06	82.543			By MS/MS									1							1960200	0	0	1960200	0	0	0	0	0	0			3429	1229	3429	47043	76949	76949
DTPILTFMNK	VEDRTRKLMEVTRLRDTPILTFMNKLDRDI	VTRLRDTPILTFMNKLDRDIRDPMELLDEV	0	1194.6	CBW20577_prfC	CBW20577_prfC	134	143	yes	yes	2	0.0017207	66.299							By MS/MS									1			0	0	0	0	0	0	0	0	0	0			3433	2498	3433	47091	77011	77011
DTTFTPSPDQCKR	TQLFEEKITRPLGMKDTTFTPSPDQCKRLM	MKDTTFTPSPDQCKRLMVAEKGASPCNNTL	1	1494.68	CBW16470_ampH	CBW16470_ampH	210	222	yes	yes	2	0.11022	32.329						By MS/MS									1				1602600	0	0	0	0	0	1602600	0	0	0			3439	179	3439	47134	77082	77082
DTVMLHR	LTDWLQQRIGLLGQRDTVMLHRLVHDIEKK	RIGLLGQRDTVMLHRLVHDIEKKLTK____	0	886.433	CBW20616_lasT	CBW20616_lasT	211	217	yes	yes	2	0.01767	74.717			By MS/MS									1							0	0	0	0	0	0	0	0	0	0			3446	2522	3446	47230	77205	77205
DTVVDVQSK	PRATGAYRFVIIPGRDTVVDVQSKVYLRDK	VIIPGRDTVVDVQSKVYLRDKVGKLGVAPL	0	989.503	CBW17183_mdoG	CBW17183_mdoG	227	235	yes	yes	2	0.0069109	61.679								By MS/MS									1		4084700	0	0	0	0	0	0	0	4084700	0			3447	566	3447	47231	77206	77206
DVAEYMAVLK	PVPHRGKENQPAMVRDVAEYMAVLKGVAVE	PAMVRDVAEYMAVLKGVAVEELAQITTDNF	0	1153.57	CBW17235_ycfH	CBW17235_ycfH	226	235	yes	yes	2	0.016097	51.066									By MS/MS									1	0	0	0	0	0	0	0	0	0	0			3454	609	3454	47309	77313	77313
DVAPGEAIYITEK	SESVALDTLGFEFLRDVAPGEAIYITEKGQ	LRDVAPGEAIYITEKGQLFTRQCADNPVSN	0	1404.71	CBW18433_purF	CBW18433_purF	224	236	yes	yes	2	0.010193	48.741					By MS/MS									1					0	0	0	0	0	0	0	0	0	0			3457	1256	3457	47333	77340	77340
DVDYIVK	HHVTAALRAHALFTRDVDYIVKDGEVIIVD	RAHALFTRDVDYIVKDGEVIIVDEHTGRTM	0	850.444	CBW16239_secA	CBW16239_secA	323	329	yes	yes	2	0.1009	40.103									By MS/MS									1	0	0	0	0	0	0	0	0	0	0			3467	64	3467	47400	77410	77410
DVGDWLYARFLNDK	QQMAERRRLNRMAERDVGDWLYARFLNDKA	RDVGDWLYARFLNDKAGTNTRFAAEIIDVS	1	1710.84	CBW17728_rnb	CBW17728_rnb	544	557	yes	yes	3	0.11797	12.383	By matching				By MS/MS					1				1					3022000	1635500	0	0	0	1386500	0	0	0	0			3480	878	3480	47807;47808	78221	78221
DVLFDIPDMLENVLPK	YTRYADDLTFSTNNKDVLFDIPDMLENVLP	VLFDIPDMLENVLPKYSLGRIRINHEKTVF	0	1872.95	CBW19904_reverse_transcriptase	CBW19904_reverse_transcriptase	195	210	yes	yes	2	0.019889	39.785		By matching						By MS/MS	By matching		1						1	1	8957900	0	1725300	0	0	0	0	0	3288700	3943800			3494	2110	3494	47972;47973;47974	78483	78483
DVLGSAPTGTGK	TAIQAAAIPPALDGRDVLGSAPTGTGKTAA	DGRDVLGSAPTGTGKTAAYLLPALQHLLDF	0	1101.57	CBW18709_srmB	CBW18709_srmB	43	54	yes	yes	2	2.7116e-05	92.538	By matching	By MS/MS								1	1								5882600	1484900	4397700	0	0	0	0	0	0	0			3497	1400	3497	48001;48002	78510	78510
DVLHGPVR	ADYWVNFARHASRTRDVLHGPVRWPASIRG	RHASRTRDVLHGPVRWPASIRGRDRLLRIG	0	891.493	CBW17648_hypothetical_esterase	CBW17648_hypothetical_esterase	448	455	yes	yes	2	0.015949	60.788					By MS/MS									1					0	0	0	0	0	0	0	0	0	0			3498	832	3498	48003	78511	78511
DVLSVAGPFMHR	GLGVFNVGSAYIHNRDVLSVAGPFMHRLML	HNRDVLSVAGPFMHRLMLLSGETVNVAIRN	0	1343.67	CBW16609_allR	CBW16609_allR	97	108	yes	yes	3	0.032109	37.144								By MS/MS									1		3625100	0	0	0	0	0	0	0	3625100	0			3505	276	3505	48212	78927	78927
DVLVNALAQSR	PEHYRALPDFYRKKRDVLVNALAQSRLKVL	RKKRDVLVNALAQSRLKVLPCEGTYFLLID	0	1184.65	CBW16691_ybdL	CBW16691_ybdL	300	310	yes	yes	2	8.2429e-05	98.048								By MS/MS									1		1889000	0	0	0	0	0	0	0	1889000	0			3506	311	3506	48213	78928	78928
DVPLFNR	FHILSLYDHLLVCKKDVPLFNRFASREVHA	DHLLVCKKDVPLFNRFASREVHAAESLLPP	0	859.455	CBW20506_superfamily_I_DNA_helicase	CBW20506_superfamily_I_DNA_helicase	233	239	yes	yes	2	0.098691	36.556					By matching	By MS/MS	By matching	By matching						1	1	1	1		13827000	0	0	0	0	2762300	4540300	3301100	3223700	0			3513	2460	3513	48278;48279;48280;48281	79006	79006
DVPLILVK	SSAEFFHGALELLEKDVPLILVKGEGKCRA	ALELLEKDVPLILVKGEGKCRALDERVERF	0	895.574	CBW20560_hypothetical_sugar_isomerase	CBW20560_hypothetical_sugar_isomerase	249	256	yes	yes	2	0.03731	44.692			By matching		By matching	By matching	By MS/MS					1		1	1	1			4734500	0	0	929250	0	1018000	1226500	1560700	0	0			3514	2489	3514	48282;48283;48284;48285	79007	79007
DVPVILGGIEASLR	RATLVYTQRCKEAWKDVPVILGGIEASLRR	KDVPVILGGIEASLRRTAHYDYWSDTVRRS	0	1437.82	CBW19241_ygiR	CBW19241_ygiR	154	167	yes	yes	2	0.00017437	66.267								By MS/MS									1		1841500	0	0	0	0	0	0	0	1841500	0			3517	1680	3517	48298	79019	79019
DWADRPGEK	AGRGQNTGIAFVSLKDWADRPGEKNKVEAI	AFVSLKDWADRPGEKNKVEAITQRATAAFS	1	1072.49	CBW16569_acrB	CBW16569_acrB	633	641	yes	yes	2	0.00090253	105.14								By MS/MS									1		4364500	0	0	0	0	0	0	0	4364500	0			3553	246	3553	48656	79585	79585
DWDAMVSNPTAAAQLLQELQPPVQQVISHCR	NMFNSRVEEEERLFRDWDAMVSNPTAAAQL	QELQPPVQQVISHCRINYRQLVSADQPGLV	0	3460.69	CBW17779_hnr	CBW17779_hnr	142	172	yes	yes	3	4.0788e-05	54.311	By matching	By matching	By matching				By MS/MS			1	1	1				1			5000600	1730300	1096200	871740	0	0	0	1302300	0	0			3554	915	3554	48657;48658;48659;48660	79586	79586
DYIANPDLVAR	DLIEKGLIDAVAFGRDYIANPDLVARLQRK	AFGRDYIANPDLVARLQRKAELNPQRPESF	0	1245.64	CBW17464_nemA	CBW17464_nemA	326	336	yes	yes	2	0.00016083	81.338								By MS/MS									1		4394000	0	0	0	0	0	0	0	4394000	0			3579	732	3579	48935	80047	80047
DYLPDAFGPK	DLRIHLPGRAPHTLRDYLPDAFGPKDLEIK	PHTLRDYLPDAFGPKDLEIKTLLMDEQDHG	0	1121.54	CBW18256_cdd	CBW18256_cdd	159	168	yes	yes	2	0.0018358	67.993		By MS/MS		By matching							1		1						12778000	0	9319800	0	3458300	0	0	0	0	0			3583	1151	3583	49117;49118	80239	80239
DYLPETIK	TTVLMSALWPVYPMRDYLPETIKFLKDNKV	WPVYPMRDYLPETIKFLKDNKVKNIIIVGP	0	977.507	CBW18304_oafA	CBW18304_oafA	485	492	yes	yes	2	0.0095272	65.252		By matching	By matching		By MS/MS	By matching					1	1		1	1				7210200	0	1122100	2217500	0	2195000	1675500	0	0	0			3584	1180	3584	49119;49120;49121;49122	80240	80240
DYPSALAR	YDVGCFIGIILKSAKDYPSALARLESLDEV	IILKSAKDYPSALARLESLDEVTEAYYTTG	0	891.445	CBW19934_asnCb	CBW19934_asnCb	81	88	yes	yes	2	0.10053	32.305	By matching								By MS/MS	1								1	2703900	1125400	0	0	0	0	0	0	0	1578500			3588	2132	3588	49157;49158	80290	80290
DYTPSHLLLYVR	ANWFVGTAVDIQQAKDYTPSHLLLYVRYSA	QAKDYTPSHLLLYVRYSAAGWQGDMDLPPQ	0	1475.78	CBW19675_yhjL	CBW19675_yhjL	1146	1157	yes	yes	3	0.053194	31.478		By MS/MS									1								1031600	0	1031600	0	0	0	0	0	0	0			3595	1985	3595	49210	80363	80363
DYVGGMQDLQEGVIR	TINSLYYSVADFTVRDYVGGMQDLQEGVIR	DYVGGMQDLQEGVIRLIGNPETRYREDPVR	0	1694.79	CBW16287_pcnB	CBW16287_pcnB	186	200	yes	yes	2	5.4749e-05	78.653		By MS/MS									1								0	0	0	0	0	0	0	0	0	0			3597	97	3597	49231	80375	80375
DYYEILGVSK	______________________________	______________________________	0	1185.59	CBW16114_dnaJ	CBW16114_dnaJ	5	14	yes	yes	2	0.017722	45.368	By matching		By MS/MS		By matching	By matching				1		1		1	1				5317400	966570	0	1381900	0	1674800	1294100	0	0	0			3601	7	3601	49278;49279;49280;49281	80436	80436
EAAAQLFEK	DPREVNFLYANSYEREAAAQLFEKWLETHP	ANSYEREAAAQLFEKWLETHPMPQALFTTS	0	1005.51	CBW16221_fruR	CBW16221_fruR	223	231	yes	yes	2	0.017116	52.255			By MS/MS				By matching	By matching				1				1	1		12664000	0	0	6375800	0	0	0	5245000	1043300	0			3603	47	3603	49297;49298;49299	80449	80449
EAAAQLFEKWLETHPMPQALFTTSFALLQGVMDVTLR	DPREVNFLYANSYEREAAAQLFEKWLETHP	TSFALLQGVMDVTLRRDGKLPSDLAIATFG	1	4221.13	CBW16221_fruR	CBW16221_fruR	223	259	yes	yes	4	0.12156	7.7417						By MS/MS									1				17812000	0	0	0	0	0	17812000	0	0	0			3604	47	3604	49300	80450	80450
EAAIVTDIAGTTR	PNAGKSSLLNALAGREAAIVTDIAGTTRDV	GREAAIVTDIAGTTRDVLREHIHIDGMPLH	0	1316.69	CBW19901_thdF	CBW19901_thdF	244	256	yes	yes	2	4.7996e-07	115.18	By matching		By matching			By matching	By MS/MS			1		1			1	1			9103100	2514600	0	2560300	0	0	1992400	2035800	0	0			3609	2109	3609	49829;49830;49831;49832	81807	81807
EAALTYAR	NRIILVTGASDGIGREAALTYARYGATVIL	ASDGIGREAALTYARYGATVILLGRNEEKL	0	893.461	CBW17744_yciK	CBW17744_yciK	27	34	yes	yes	2	0.00059412	111.65							By MS/MS									1			3120800	0	0	0	0	0	0	3120800	0	0			3612	889	3612	49853	81826	81826
EAARANEAGTPMMR	FFTEQKCRMMPYLYREAARANEAGTPMMRA	REAARANEAGTPMMRAMMLEFPDDPACDYL	1	1535.68	CBW19809_yicI	CBW19809_yicI	576	589	yes	yes	3	0.11884	12.146								By matching	By MS/MS								1	1	4547800	0	0	0	0	0	0	0	2842500	1705300			3617	2075	3617	49912;49913	81947	81947
EAATLLGVSEMTIR	QLLQALKRSDKLHLKEAATLLGVSEMTIRR	KEAATLLGVSEMTIRRDLNHKSAPVVLLGG	0	1505.78	CBW16937_deoR	CBW16937_deoR	26	39	yes	yes	3	0.10739	11.27	By matching		By matching	By MS/MS	By matching	By matching	By matching			1		1	1	1	1	1			153970000	10185000	0	38602000	42465000	18778000	21761000	22182000	0	0			3619	445	3619	49926;49927;49928;49929;49930;49931	81960	81960
EAGYPDGFSTTLWSSHNHSTAQK	QPWPYDPAKARELLKEAGYPDGFSTTLWSS	STTLWSSHNHSTAQKVLQFTQQQLAQIGVK	0	2520.13	CBW16922_yliB	CBW16922_yliB	340	362	yes	yes	3	0.059154	32.548				By MS/MS									1						0	0	0	0	0	0	0	0	0	0			3643	441	3643	50191	82360	82360
EAIATGLCTR	AAVYGNEDAVGDAVREAIATGLCTREELFI	GDAVREAIATGLCTREELFITSKLWVQDMA	0	1033.52	CBW17701_hypothetical_oxidoreductase	CBW17701_hypothetical_oxidoreductase	61	70	yes	yes	2	0.0013373	72.879			By MS/MS			By matching	By matching					1			1	1			7445300	0	0	2097300	0	0	2404500	2943600	0	0			3650	861	3650	50245;50246;50247	82420	82420
EAILSAVYSK	RGSASKDPAYASQTREAILSAVYSKNKDQC	ASQTREAILSAVYSKNKDQCCNLLISKGIN	0	1079.59	CBW18776_sopE	CBW18776_sopE	112	121	yes	yes	2	0.0024141	63.397								By MS/MS									1		3267700	0	0	0	0	0	0	0	3267700	0			3653	1435	3653	50261	82433	82433
EALEEYGISPDPR	DLPIIDRQERLDGYREALEEYGISPDPRWV	YREALEEYGISPDPRWVISVPFNEEGGERA	0	1474.69	CBW17580_hypothetical_LacI-family_transcriptional_regulator	CBW17580_hypothetical_LacI-family_transcriptional_regulator	200	212	yes	yes	3	0.11836	9.0501	By MS/MS		By matching							1		1							14770000	11192000	0	3578000	0	0	0	0	0	0			3656	798	3656	50279;50280	82469	82469
EALLGCASPEHYPEQTSFLGASIGR	TLLSARIPLSDGSVREALLGCASPEHYPEQ	HYPEQTSFLGASIGRYANRIANSRYTFAGE	0	2632.26	CBW16848_galM	CBW16848_galM	51	75	yes	yes	3	2.2819e-13	111.11	By MS/MS	By matching	By matching	By matching						1	1	1	1						31645000	10581000	7034500	8889600	5140400	0	0	0	0	0			3673	395	3673	50476;50477;50478;50479	82747	82747
EALLTMAER	FTVEAVADTLAGWSREALLTMAERARAVSI	LAGWSREALLTMAERARAVSIPDATERVAS	0	1048.52	CBW16231_murG	CBW16231_murG	324	332	yes	yes	2	0.0040879	67.464			By MS/MS				By matching					1				1			6124400	0	0	2303400	0	0	0	3821000	0	0			3674	57	3674	50480;50481	82748	82748
EALVAGLK	RLRSQCPCIIFDSSREALVAGLKAAPWLVK	IIFDSSREALVAGLKAAPWLVKPNRRELEI	0	799.48	CBW18278_fruK	CBW18278_fruK	144	151	yes	yes	2	0.032771	47.849				By matching					By MS/MS				1					1	52551000	0	0	0	624490	0	0	0	0	51926000			3683	1163	3683	50590;50591	82922	82922
EAQFPLR	GMTVREMLELLESGKEAQFPLRFVEGMRLS	LELLESGKEAQFPLRFVEGMRLSDYLKQLR	0	859.455	CBW17232_yceG	CBW17232_yceG	85	91	yes	yes	2	0.12294	32.113									By MS/MS									1	10415000	0	0	0	0	0	0	0	0	10415000			3697	606	3697	50720	83064	83064
EAQVDGFR	VSPLAAFSEVCFVVREAQVDGFRSQVASMC	EVCFVVREAQVDGFRSQVASMCLAQTLAVS	0	920.435	CBW20436_iolR	CBW20436_iolR	249	256	yes	yes	2	0.00043024	123.69		By matching						By MS/MS			1						1		15765000	0	10467000	0	0	0	0	0	5298100	0			3701	2430	3701	50748;50749	83108	83108
EASGEDLLR	SADEVNAHLTTPLSREASGEDLLRRPEMTY	TTPLSREASGEDLLRRPEMTYAQLTSLAAF	0	988.483	CBW19932_gidA	CBW19932_gidA	506	514	yes	yes	2	0.024495	47.599									By MS/MS									1	0	0	0	0	0	0	0	0	0	0			3703	2130	3703	50772	83131	83131
EATESEVEQALQNAVNQAPVWFATPPQER	VINPAEPKDIVGWGREATESEVEQALQNAV	VNQAPVWFATPPQERAAILQRAAVLMEDQM	0	3238.55	CBW17158_putA	CBW17158_putA	678	706	yes	yes	3	9.4046e-05	47.286		By matching	By MS/MS		By matching						1	1		1					7674800	0	1664900	3476400	0	2533500	0	0	0	0			3707	556	3707	50841;50842;50843	83265	83265
EATLEYPTR	WLLAQTATECQRHGREATLEYPTRQGMWVR	CQRHGREATLEYPTRQGMWVRLSDAEKRWS	0	1078.53	CBW18968_spaO	CBW18968_spaO	28	36	yes	yes	2	0.0030169	69.825		By MS/MS									1								0	0	0	0	0	0	0	0	0	0			3708	1516	3708	50844	83266	83266
EATLKIAR	GEQRGIEKGRSEGEREATLKIARTMLQNCI	GRSEGEREATLKIARTMLQNCIDRNTVMKM	1	900.539	CCF76762_samB2	CCF76762_samB2	278	285	yes	yes	2	0.071972	57.102	By matching	By MS/MS	By matching							1	1	1							36025000	4596600	16171000	15258000	0	0	0	0	0	0			3709	2528	3709	50845;50846;50847	83267	83267
EAYEVLTDAQKR	NQGDKEAEAKFKEIKEAYEVLTDAQKRAAY	EIKEAYEVLTDAQKRAAYDQYGHAAFEQGG	1	1421.72	CBW16114_dnaJ	CBW16114_dnaJ	52	63	yes	yes	2	7.6284e-06	114.5									By MS/MS									1	2202900	0	0	0	0	0	0	0	0	2202900			3725	7	3725	51012	83485	83485
EAYQNPGILAAVDREIFGADTTDADPVAVVR	AKEHLRHMDGVMVGREAYQNPGILAAVDRE	FGADTTDADPVAVVRAMYPYIERELSQGAY	1	3272.63	CBW20266_yjbN	CBW20266_yjbN	237	267	yes	yes	3	1.1924e-07	68.104								By MS/MS									1		2449600	0	0	0	0	0	0	0	2449600	0			3728	2331	3728	51026	83505	83505
ECGLTLHDGEVSLPAAEDMLPIASQK	ATVGTGWSAWPDLAKECGLTLHDGEVSLPA	SLPAAEDMLPIASQKLAAGETVAVEHAEPV	0	2739.31	CBW17844_yeaZ	CBW17844_yeaZ	176	201	yes	yes	3	0.010193	37.283					By MS/MS									1					2656500	0	0	0	0	2656500	0	0	0	0			3731	959	3731	51041	83518	83518
EDAQLLYGFNNK	EAGQEAIVFTHFVVREDAQLLYGFNNKQER	VVREDAQLLYGFNNKQERTLFKELIKTNGV	0	1410.68	CBW17923_ruvA	CBW17923_ruvA	55	66	yes	yes	2	0.00022114	76.221								By MS/MS									1		2519000	0	0	0	0	0	0	0	2519000	0			3738	1002	3738	51116	83641	83641
EDATTDNIAPR	CGYAGMEMAKITQWKEDATTDNIAPRLLAN	TQWKEDATTDNIAPRLLANILALLNNPPYE	0	1201.56	CBW16723_lipB	CBW16723_lipB	184	194	yes	yes	2	2.3922e-05	96.331								By MS/MS									1		0	0	0	0	0	0	0	0	0	0			3739	326	3739	51117	83642	83642
EDESILDAALSAGIHLEHSCK	HIIKIFPSNIEFSGREDESILDAALSAGIH	DAALSAGIHLEHSCKAGDCGICESDLLAGE	0	2237.06	CBW18166_rfbI	CBW18166_rfbI	18	38	yes	yes	4	0.039136	27.495	By MS/MS				By matching					1				1					5465300	3941200	0	0	0	1524000	0	0	0	0			3743	1117	3743	51146;51147	83682	83682
EDGTVDFDDGSK	HAIRRDALLENVTVREDGTVDFDDGSKTEN	TVREDGTVDFDDGSKTENTRVSYPIYHIDN	0	1283.52	CBW19562_pckA	CBW19562_pckA	316	327	yes	yes	2	0.015164	46.64			By MS/MS									1							0	0	0	0	0	0	0	0	0	0			3749	1911	3749	51198	83745	83745
EDLLISGPGKYPEYNFYR	FELGEYKRQDLVYEKEDLLISGPGKYPEYN	LISGPGKYPEYNFYRMAGMAIDGKDKGEAE	1	2160.05	CBW18392_nuoI	CBW18392_nuoI	135	152	yes	yes	3	0.11297	13.627									By MS/MS									1	4158700	0	0	0	0	0	0	0	0	4158700			3757	1227	3757	51248	83796	83796
EDPVPLPELPCEK	NTRKILRNGEVAPPKEDPVPLPELPCEKSD	PKEDPVPLPELPCEKSDAYFVLRDGAAGIF	0	1464.72	CBW17741_topA	CBW17741_topA	753	765	yes	yes	2	0.0052426	48.188		By MS/MS		By matching							1		1						4149600	0	2225700	0	1923900	0	0	0	0	0			3762	886	3762	51294;51295	83873	83873
EDYQQTIETIATLVDMAEQATGQTGSVGIGIPGSLSPYTGVVK	DAGEQRFRHRLPTPREDYQQTIETIATLVD	IGIPGSLSPYTGVVKNANSTWLNGQPFDSD	0	4440.19	CBW16488_yajF	CBW16488_yajF	34	76	yes	yes	4	0.10923	6.4483									By MS/MS									1	714610	0	0	0	0	0	0	0	0	714610			3766	192	3766	51320	83899	83899
EEAVNTATSLWK	TDPDSYFHNYAKLSKEEAVNTATSLWKEIN	LSKEEAVNTATSLWKEINWLNLKQNILPTR	0	1347.67	CBW20171_coaA	CBW20171_coaA	268	279	yes	yes	2	1.06e-06	123.63	By matching		By matching		By MS/MS	By matching	By matching			1		1		1	1	1			24416000	4323200	0	4892000	0	4639100	4878200	5684000	0	0			3769	2289	3769	51335;51336;51337;51338;51339	83914	83914
EEEELQQR	EEMLEKFRVVTKERREEEELQQRQLAEKQE	VVTKERREEEELQQRQLAEKQEKINAFLEL	0	1059.48	CBW18881_stpA	CBW18881_stpA	42	49	yes	yes	2	0.0024264	83.377	By MS/MS									1									2410500	2410500	0	0	0	0	0	0	0	0			3773	1466	3773	51372	83983	83983
EEHLMALNYVAGR	IKPFMVADALADFSREEHLMALNYVAGRSG	SREEHLMALNYVAGRSGRVVMTESLLPTPV	0	1517.73	CBW16685_entB	CBW16685_entB	184	196	yes	yes	3	0.00028595	69.261	By MS/MS									1									0	0	0	0	0	0	0	0	0	0			3779	308	3779	51429	84056	84056
EEKPEFDPILLR	EAFVDLRDVRQPEVKEEKPEFDPILLRPVD	EVKEEKPEFDPILLRPVDDLELTVRSANCL	1	1484.79	CBW19477_pez	CBW19477_pez	244	255	yes	yes	3	0.0090704	43.628									By MS/MS									1	1505900	0	0	0	0	0	0	0	0	1505900			3784	1843	3784	51458	84073	84073
EELGEQLILSDITPWTFR	EPGERIEEALRREIREELGEQLILSDITPW	GEQLILSDITPWTFRDDIRIKTYADGRQEE	0	2146.09	CBW18366_yfaO	CBW18366_yfaO	56	73	yes	yes	4	0.11803	9.254								By MS/MS									1		7285500	0	0	0	0	0	0	0	7285500	0			3788	1209	3788	51502	84155	84155
EELNETNSETK	LLKSMDLEQECETLREELNETNSETKRKKL	ETLREELNETNSETKRKKLTKRIKLLEAFV	0	1292.57	CBW20181_rpoC	CBW20181_rpoC	203	213	yes	yes	2	0.00035319	76.465								By MS/MS									1		2453200	0	0	0	0	0	0	0	2453200	0			3792	2297	3792	51525	84196	84196
EELNETNSETKR	LLKSMDLEQECETLREELNETNSETKRKKL	TLREELNETNSETKRKKLTKRIKLLEAFVQ	1	1448.67	CBW20181_rpoC	CBW20181_rpoC	203	214	yes	yes	2	0.02837	42.743		By matching	By matching		By MS/MS	By matching					1	1		1	1				2127400	0	242930	612900	0	792170	479400	0	0	0			3793	2297	3793	51526;51527;51528;51529	84197	84197
EEPSSFASYGTWAR	KDGTWVMNERYQGVREEPSSFASYGTWART	REEPSSFASYGTWARTADKLVLTDSNGEKS	0	1586.7	CBW16344_cutF	CBW16344_cutF	80	93	yes	yes	2	0.056693	30.828		By matching		By MS/MS							1		1						5534200	0	2924600	0	2609600	0	0	0	0	0			3798	141	3798	51571;51572	84250	84250
EEQQDNAILNAK	KKPMVLVILDGYGYREEQQDNAILNAKTPV	GYREEQQDNAILNAKTPVMDALWAKRPHTL	0	1371.66	CBW19763_pmgI	CBW19763_pmgI	20	31	yes	yes	2	1.8839e-05	96.948							By MS/MS									1			6150300	0	0	0	0	0	0	6150300	0	0			3800	2035	3800	51582	84261	84261
EEQVIGIFHPD	QMREADKDVREHVRKEEQVIGIFHPD____	HVRKEEQVIGIFHPD_______________	0	1282.62	CBW19518_yheV	CBW19518_yheV	56	66	yes	yes	2	0.012923	44.349								By MS/MS									1		1404000	0	0	0	0	0	0	0	1404000	0			3801	1880	3801	51583	84262	84262
EEVAINTLRPGDIIEVAAGGR	ALKPETATRLRDGVREEVAINTLRPGDIIE	TLRPGDIIEVAAGGRLPADGKLVSGFASFD	1	2179.16	CBW19635_zntA	CBW19635_zntA	248	268	yes	yes	3	0.0093816	40.81								By MS/MS									1		2318200	0	0	0	0	0	0	0	2318200	0			3806	1958	3806	51605	84288	84288
EEVLLGEIRDLLK	RKKAEEPAAPPAPSKEEVLLGEIRDLLKEQ	SKEEVLLGEIRDLLKEQNNRS_________	1	1525.87	CBW19472_mscL	CBW19472_mscL	119	131	yes	yes	2	2.5095e-17	195.51		By matching	By MS/MS	By matching							1	1	1						14955000	0	5071100	7444400	2439400	0	0	0	0	0			3809	1841	3809	51610;51611;51612	84296	84296
EFAALLQEGAIK	YPSRIVIGEQSERAREFAALLQEGAIKQEI	RAREFAALLQEGAIKQEIPTLFTDSTEAEA	0	1288.7	CBW18153_udg	CBW18153_udg	169	180	yes	yes	2	4.2827e-05	84.17	By matching		By MS/MS							1		1							5341400	2088700	0	3252800	0	0	0	0	0	0			3813	1105	3813	51634;51635	84310	84310
EFDAAGISFPYPQMDVNFK	DLQNVYWDVLERIKREFDAAGISFPYPQMD	AGISFPYPQMDVNFKRVKDNAAE_______	0	2190.99	CBW19142_yggB	CBW19142_yggB	260	278	yes	yes	2	0.062077	26.359									By MS/MS									1	1385100	0	0	0	0	0	0	0	0	1385100			3818	1623	3818	51667	84366	84366
EFHADAGSAK	GILASIITMWFSRYREFHADAGSAKLVGRE	FSRYREFHADAGSAKLVGREKMIAALQRLK	0	1031.47	CBW17867_htpX	CBW17867_htpX	222	231	yes	yes	2	0.015766	51.346								By MS/MS									1		0	0	0	0	0	0	0	0	0	0			3841	974	3841	51909	84703	84703
EFIATTLR	GNPHPLTVYGPQGVREFIATTLRLSGSWTD	YGPQGVREFIATTLRLSGSWTDFPLQIEEI	0	949.523	CBW18384_elaC	CBW18384_elaC	99	106	yes	yes	2	0.10689	33.738							By MS/MS									1			0	0	0	0	0	0	0	0	0	0			3842	1223	3842	51910	84704	84704
EFLDANLA	VAATKVGALSKGQLKEFLDANLA_______	LSKGQLKEFLDANLA_______________	0	891.434	CBW19965_trxA	CBW19965_trxA	102	109	yes	yes	1	0.043344	76.847	By matching	By matching	By matching	By matching	By matching	By matching	By matching		By MS/MS	1	1	1	1	1	1	1		1	97832000	16726000	11457000	14752000	6859900	13612000	9187400	13369000	0	11869000			3846	2157	3846	51947;51948;51949;51950;51951;51952;51953;51954	84773	84773
EFLDSIAR	LIDEPEISLHVAWQKEFLDSIARIQKLNEF	LHVAWQKEFLDSIARIQKLNEFSKIIIATH	0	949.487	CBW18830_hypothetical_ATPase	CBW18830_hypothetical_ATPase	379	386	yes	yes	2	0.0092721	69.176			By MS/MS									1							0	0	0	0	0	0	0	0	0	0			3847	1451	3847	51955	84774	84774
EFNVEANVGK	MGELHLDIIVDRMKREFNVEANVGKPQVAY	DRMKREFNVEANVGKPQVAYREAIRAKVTD	0	1105.54	CBW19508_fusA	CBW19508_fusA	476	485	yes	yes	2	0.0002493	88.948								By MS/MS									1		2267300	0	0	0	0	0	0	0	2267300	0			3852	1872	3852	51992	84826	84826
EFNVEANVGKPQVAYREAIR	MGELHLDIIVDRMKREFNVEANVGKPQVAY	ANVGKPQVAYREAIRAKVTDIEGKHAKQSG	2	2289.19	CBW19508_fusA	CBW19508_fusA	476	495	yes	yes	3	0.10469	22.01							By MS/MS									1			4322800	0	0	0	0	0	0	4322800	0	0			3854	1872	3854	52046	84922	84922
EFSHYVVLAN	KRANDIALKCKYCEKEFSHYVVLAN_____	KYCEKEFSHYVVLAN_______________	0	1177.58	CBW20478_pyrI	CBW20478_pyrI	144	153	yes	yes	2	0.00047857	81.297			By matching		By matching	By MS/MS			By matching			1		1	1			1	11211000	0	0	2598300	0	2574000	3444600	0	0	2593800			3859	2445	3859	52087;52088;52089;52090	84984	84984
EFSIDVLEEMLEKFR	LQNLNNIRTLRAMAREFSIDVLEEMLEKFR	EFSIDVLEEMLEKFRVVTKERREEEELQQR	1	1899.93	CBW18881_stpA	CBW18881_stpA	20	34	yes	yes	2	1.7135e-05	88.338		By MS/MS	By matching		By matching						1	1		1					5167400	0	2567200	1251000	0	1349200	0	0	0	0			3861	1466	3861	52110;52111;52112	85025	85025
EFWGWWMELEAQEKR	CLAVCVNVKPAPEKREFWGWWMELEAQEKR	EFWGWWMELEAQEKRFTYRYQFGLFDKEGN	1	2039.92	CBW16416_crl	CBW16416_crl	52	66	yes	yes	3	3.5314e-05	77.192	By matching	By MS/MS	By matching							1	1	1							6159000	1247700	2705600	2205800	0	0	0	0	0	0			3869	167	3869	52167;52168;52169	85084	85084
EFYLEFNTSPAIR	IELSAEHWEVVRFVREFYLEFNTSPAIRML	VREFYLEFNTSPAIRMLVKAMANKFGEEKG	0	1585.78	CBW17120_yccK	CBW17120_yccK	52	64	yes	yes	2	0.0021824	57.785	By matching	By MS/MS	By matching							1	1	1							8421600	3227800	2803200	2390600	0	0	0	0	0	0			3875	543	3875	52257;52258;52259	85199	85199
EGAELAFTYQNDKLK	SKLSIAYGIAQAMHREGAELAFTYQNDKLK	EGAELAFTYQNDKLKGRVEEFAAQLGSSIV	1	1725.86	CBW17726_fabI	CBW17726_fabI	31	45	yes	yes	2	6.0286e-06	97.911		By MS/MS									1								2249400	0	2249400	0	0	0	0	0	0	0			3876	877	3876	52260	85200	85200
EGDTLDCR	KLVSPEAIASLVVTKEGDTLDCRQWQRVIA	ASLVVTKEGDTLDCRQWQRVIALPGKLTML	0	907.371	CBW17988_yedD	CBW17988_yedD	61	68	yes	yes	2	0.0022664	85.212								By MS/MS									1		6106000	0	0	0	0	0	0	0	6106000	0			3889	1048	3889	52490	85591	85591
EGEGYTTDENLLASQLLAFCEGMLSR	IEAQLRQVLREKRMREGEGYTTDENLLASQ	LASQLLAFCEGMLSRFVRSEFKYRPTDDFD	0	2862.31	CBW19792_slmA	CBW19792_slmA	147	172	yes	yes	3	0.035731	23.246								By MS/MS									1		754410	0	0	0	0	0	0	0	754410	0			3894	2061	3894	52534	85658	85658
EGENPYANKR	KSLEVMGTPIRIQFKEGENPYANKRNTLTP	RIQFKEGENPYANKRNTLTPTQMRKRKRLM	1	1176.55	CBW18582_engA	CBW18582_engA	459	468	yes	yes	2	0.035599	45.081								By MS/MS	By matching								1	1	1901100	0	0	0	0	0	0	0	1403800	497270			3895	1349	3895	52535;52536	85659	85659
EGEPALITLYSGNVK	YVMGYFEETKLRHIREGEPALITLYSGNVK	EGEPALITLYSGNVKLQGHVGSIGRAIYDQ	0	1589.83	CBW17470_ydhJ	CBW17470_ydhJ	216	230	yes	yes	2	0.0012847	57.802					By matching				By MS/MS					1				1	8610400	0	0	0	0	5832700	0	0	0	2777700			3896	736	3896	52537;52538	85660	85660
EGEPSWPSPWGEGR	VKRNPMDFVLWKMSKEGEPSWPSPWGEGRP	KEGEPSWPSPWGEGRPGWHIECSAMNCKQL	0	1569.68	CBW16629_cysS	CBW16629_cysS	189	202	yes	yes	2	0.0065194	43.544	By matching		By matching		By matching	By matching	By matching		By MS/MS	1		1		1	1	1		1	12204000	2670600	0	1564100	0	1568100	2347000	2042600	0	2011600			3897	284	3897	52539;52540;52541;52542;52543;52544	85661	85661
EGFHVVTPNK	TSSQAVADQYADFLREGFHVVTPNKKANTS	ADFLREGFHVVTPNKKANTSSMDYYHQLRF	0	1126.58	CBW16103_thrA	CBW16103_thrA	570	579	yes	yes	2	0.00059398	80.165					By MS/MS	By matching	By matching							1	1	1			10893000	0	0	0	0	4294700	3462900	3135400	0	0			3901	0	3901	52579;52580;52581	85717	85717
EGFLAER	GAEALSLMLARREWREGFLAERMQDEILQE	MLARREWREGFLAERMQDEILQEQILIETE	0	820.408	CBW17104_lonH	CBW17104_lonH	266	272	yes	yes	2	0.10149	36.044			By MS/MS		By matching	By matching	By matching					1		1	1	1			9670100	0	0	5346700	0	1402400	1704200	1216800	0	0			3903	533	3903	52587;52588;52589;52590	85723	85723
EGFLYPTPATSIPR	PDIVTPIVTPALLSREGFLYPTPATSIPRD	REGFLYPTPATSIPRDLLEPLPKGAFSIGE	0	1547.8	CBW20506_superfamily_I_DNA_helicase	CBW20506_superfamily_I_DNA_helicase	103	116	yes	yes	2	0.00015485	68.355		By MS/MS									1								2689400	0	2689400	0	0	0	0	0	0	0			3904	2460	3904	52591	85724	85724
EGIFCGVSSGGAVAGALR	HQNDAENTMRELAVREGIFCGVSSGGAVAG	FCGVSSGGAVAGALRVARATPGAIVVAIIC	0	1649.82	CBW18505_cysM	CBW18505_cysM	248	265	yes	yes	3	0.11743	9.1638	By matching				By matching	By matching	By MS/MS			1				1	1	1			20971000	5715700	0	0	0	3753700	5539400	5961900	0	0			3912	1302	3912	52660;52661;52662;52663	85837	85837
EGIVQVFFDPDR	RRDLGSLIFIDMRDREGIVQVFFDPDRADA	RDREGIVQVFFDPDRADALKLASELRNEFC	0	1420.7	CBW17930_aspS	CBW17930_aspS	42	53	yes	yes	2	1.2213e-05	100.48	By MS/MS					By matching	By matching			1					1	1			5445900	2164900	0	0	0	0	1724300	1556700	0	0			3919	1006	3919	52894;52895;52896	86295	86295
EGLVYAHEGNK	SYIIGCMMGRYSLDREGLVYAHEGNKGFAE	SLDREGLVYAHEGNKGFAELVAEDAYKTFP	0	1215.59	CBW20512_type_II_restriction_enzyme	CBW20512_type_II_restriction_enzyme	990	1000	yes	yes	2	0.042009	41.117			By MS/MS									1							0	0	0	0	0	0	0	0	0	0			3937	2466	3937	53213	86827	86827
EGQLHVWFHCVGIR	SSGAPVSKWATREIREGQLHVWFHCVGIRV	REGQLHVWFHCVGIRVSDQLERLLWRSVPH	0	1679.84	CBW16895_dinG	CBW16895_dinG	393	406	yes	yes	3	0.10739	11.27	By matching		By MS/MS		By matching	By matching	By matching			1		1		1	1	1			6872300	1412100	0	1668300	0	1413100	734950	1643900	0	0			3949	424	3949	53316;53317;53318;53319;53320	86936	86936
EGTEVAAAHAGWR	AVMTADCLPVLFCNREGTEVAAAHAGWRGL	NREGTEVAAAHAGWRGLCEGVLEETVTCFA	0	1353.64	CBW18723_yfiH	CBW18723_yfiH	116	128	yes	yes	2	0.0076548	52.49								By MS/MS									1		0	0	0	0	0	0	0	0	0	0			3960	1409	3960	53428	87066	87066
EGVAPGVQETADAVANLIALGYADQIVLSHDVFLK	WLEFDMIGLDITFPKEGVAPGVQETADAVA	GYADQIVLSHDVFLKQMWAKNGGNGWGFVP	0	3622.89	CBW19610_puative_phophotriesterase	CBW19610_puative_phophotriesterase	264	298	yes	yes	3	4.1895e-05	46.31									By MS/MS									1	829550	0	0	0	0	0	0	0	0	829550			3965	1945	3965	53473	87145	87145
EGVQEDILEILLNLKGLAVR	TEVEIDGVLHEYSTKEGVQEDILEILLNLK	DILEILLNLKGLAVRVQGKDEVILTLNKSG	1	2221.27	CBW19477_pez	CBW19477_pez	72	91	yes	yes	3	0.0011932	49.224	By matching	By MS/MS	By matching	By matching	By matching	By matching	By matching			1	1	1	1	1	1	1			3273200	527650	594960	450970	433900	425250	433830	406660	0	0			3970	1843	3970	53560;53561;53562;53563;53564;53565;53566	87333	87333
EGVSALNR	ESDNQQQRLQFEQAKEGVSALNRLLPRLNL	LQFEQAKEGVSALNRLLPRLNLLADETLAD	0	844.44	CBW17027_mukB	CBW17027_mukB	871	878	yes	yes	2	0.006336	73.324		By matching				By matching	By MS/MS				1				1	1			16832000	0	9726900	0	0	0	2636600	4468100	0	0			3971	506	3971	53567;53568;53569	87334	87334
EGWPGIKPEILGGFQQQLSDDFQR	QALVTVASSPCFSAREGWPGIKPEILGGFQ	ILGGFQQQLSDDFQRTVERFLALQTLGTET	1	2744.36	CBW19571_bioH	CBW19571_bioH	115	138	yes	yes	3	7.579e-13	105.97		By MS/MS									1								24324000	0	24324000	0	0	0	0	0	0	0			3974	1918	3974	53592	87358	87358
EHALAWK	______________________________	LVIGNGGREHALAWKAAQSPLVDTVFVAPG	0	853.445	CBW20202_purD	CBW20202_purD	12	18	yes	yes	2	0.0021964	101.21								By MS/MS									1		4103100	0	0	0	0	0	0	0	4103100	0			3979	2307	3979	53621	87386	87386
EHAPWALTDYGFK	SILLARENFGCGSSREHAPWALTDYGFKVV	SREHAPWALTDYGFKVVIAPSFADIFYGNS	0	1533.73	CBW16213_leuD	CBW16213_leuD	87	99	yes	yes	2	1.2633e-05	94.616									By MS/MS									1	3192500	0	0	0	0	0	0	0	0	3192500			3981	41	3981	53675	87529	87529
EHEQLILGNASDFVQPDAPR	LDTPIATGEMLTSFREHEQLILGNASDFVQ	ILGNASDFVQPDAPRVGGISPFLKIMDLAA	0	2235.09	CBW19755_hypothetical_racemase	CBW19755_hypothetical_racemase	285	304	yes	yes	3	1.5305e-05	75.608						By MS/MS	By matching								1	1			4354700	0	0	0	0	0	2833400	1521400	0	0			3984	2029	3984	53712;53713	87573	87573
EHFAYFLK	QHLATYKDIDKAKLREHFAYFLKAIIPVAD	IDKAKLREHFAYFLKAIIPVADEVGVRMAV	0	1053.53	CBW19208_uxuA	CBW19208_uxuA	210	217	yes	yes	2	0.00045234	120.65									By MS/MS									1	9958500	0	0	0	0	0	0	0	0	9958500			3987	1656	3987	53736	87602	87602
EHFFINLSLDTAGHR	SNKILSRKKLLDDGKEHFFINLSLDTAGHR	EHFFINLSLDTAGHRAFITDSKATEVLVVD	0	1755.87	CBW17611_possible_ATP-binding_protein	CBW17611_possible_ATP-binding_protein	230	244	yes	yes	2	0.12076	15.89		By MS/MS									1								9236600	0	9236600	0	0	0	0	0	0	0			3989	815	3989	53753	87615	87615
EHGEAHIAAGAK	GVDVVLDCTGVYGNREHGEAHIAAGAKKVL	GNREHGEAHIAAGAKKVLFSHPGSNDLDAT	0	1189.58	CBW19145_epd	CBW19145_epd	107	118	yes	yes	3	0.083465	23.118				By matching				By MS/MS	By matching				1				1	1	2902400	0	0	0	78515	0	0	0	2072200	751680			3994	1626	3994	53796;53797;53798	87657	87657
EHIELATR	DEYPEVLDVDNAGLREHIELATRWLWRKLD	VDNAGLREHIELATRWLWRKLDAGKTLPLN	0	967.509	CBW18357_glpC	CBW18357_glpC	265	272	yes	yes	2	0.0058267	77.058						By MS/MS									1				0	0	0	0	0	0	0	0	0	0			3998	1205	3998	53831	87686	87686
EHIELATRWLWR	DEYPEVLDVDNAGLREHIELATRWLWRKLD	GLREHIELATRWLWRKLDAGKTLPLNPLPL	1	1608.85	CBW18357_glpC	CBW18357_glpC	265	276	yes	yes	3	0.10023	21.557			By matching	By MS/MS	By matching	By matching						1	1	1	1				24057000	0	0	2737800	9612800	6883900	4822600	0	0	0			3999	1205	3999	53832;53833;53834;53835	87687	87687
EHLKAHGGENIQIISK	AASFIRKRSDVVEIREHLKAHGGENIQIIS	HLKAHGGENIQIISKIENQEGLNNFDEILE	1	1772.95	CBW17408_pykF	CBW17408_pykF	187	202	yes	yes	3	0.09867	18.138	By MS/MS		By matching							1		1							2595600	1944800	0	650790	0	0	0	0	0	0			4014	716	4014	54075;54076	88039	88039
EHLSQEVLGKR	LLYLLAQHLGQVVSREHLSQEVLGKRLTPF	VVSREHLSQEVLGKRLTPFDRAIDMHISNL	1	1294.7	CBW20097_cpxR	CBW20097_cpxR	179	189	yes	yes	3	1.37e-07	141.88				By MS/MS	By matching	By matching	By matching						1	1	1	1			17664000	0	0	0	5149500	3706300	3648900	5159600	0	0			4019	2240	4019	54152;54153;54154;54155	88111	88111
EHPFVQALIDEYR	DFVTTQAFCKKYEGREHPFVQALIDEYRFD	GREHPFVQALIDEYRFDLVILLENNTPWVA	0	1615.8	CBW20596_nadR	CBW20596_nadR	335	347	yes	yes	3	0.0044767	46.797		By MS/MS									1								2627500	0	2627500	0	0	0	0	0	0	0			4025	2510	4025	54242	88200	88200
EHPQQFLALHEK	ESSVLAARIALTTWREHPQQFLALHEKLMQ	TWREHPQQFLALHEKLMQKRVYHTDDSIKQ	0	1475.75	CBW17150_scsC	CBW17150_scsC	113	124	yes	yes	3	0.04893	32.624	By matching	By MS/MS					By matching	By matching		1	1					1	1		7911400	1573700	2554100	0	0	0	0	1757900	2025700	0			4027	550	4027	54248;54249;54250;54251	88204	88204
EHSTQDGDSFSNK	LYALAGVGTVKATFKEHSTQDGDSFSNKIS	FKEHSTQDGDSFSNKISSRKTGFAWGAGVQ	0	1450.6	CBW17279_pagC	CBW17279_pagC	95	107	yes	yes	3	0.11836	9.0501	By MS/MS									1									335210	335210	0	0	0	0	0	0	0	0			4030	644	4030	54269	88228	88228
EIADSLSQLPQQQNDARR	LDKTREAQQEQERVREIADSLSQLPQQQND	DSLSQLPQQQNDARRQLNEIERRLGAAGGS	1	2068.03	CBW20370_yjeP	CBW20370_yjeP	125	142	yes	yes	3	0.10405	13.904						By MS/MS									1				13677000	0	0	0	0	0	13677000	0	0	0			4037	2388	4037	54353	88309	88309
EIARGELVELLADK	NGNGIACLSDYMIDKEIARGELVELLADKR	KEIARGELVELLADKRLPVEMPFSAVYYSD	1	1554.86	CBW16353_yafC	CBW16353_yafC	247	260	yes	yes	3	0.12081	11.614								By MS/MS									1		3144500	0	0	0	0	0	0	0	3144500	0			4045	150	4045	54439	88413	88413
EIAWRPAR	IQALAGWLKNAHADREIAWRPARVLMQDFT	KNAHADREIAWRPARVLMQDFTGVPAVVDL	1	997.546	CBW17739_acnA	CBW17739_acnA	78	85	yes	yes	2	0.06359	58.679			By matching	By MS/MS			By matching					1	1			1			8134200	0	0	1127700	6130700	0	0	875800	0	0			4048	884	4048	54461;54462;54463	88449	88449
EIDASCTFTNQAFDSLIPSLK	KIVGFDVDLANALCKEIDASCTFTNQAFDS	TFTNQAFDSLIPSLKFRRFDAVMAGMDITP	0	2299.1	CBW16962_artI	CBW16962_artI	57	77	yes	yes	2	0.0040088	43.03								By MS/MS									1		1107000	0	0	0	0	0	0	0	1107000	0			4051	457	4051	54489	88473	88473
EIESIIEAGR	KLQKVLARAGHGSRREIESIIEAGRVSVDG	HGSRREIESIIEAGRVSVDGKIATLGDRVE	0	1115.58	CBW17746_yciL	CBW17746_yciL	19	28	yes	yes	2	0.00010675	110.79	By matching	By MS/MS	By matching	By matching	By matching					1	1	1	1	1					15539000	2704500	4298000	2757600	2752400	3026800	0	0	0	0			4060	891	4060	54606;54607;54608;54609;54610	88638	88638
EIGELENK	QEVTLVDDTLARMKKEIGELENKLSETRAR	TLARMKKEIGELENKLSETRARQQALMLRH	0	930.466	CBW17715_pspA	CBW17715_pspA	121	128	yes	yes	2	0.0040516	81.119								By MS/MS									1		0	0	0	0	0	0	0	0	0	0			4068	870	4068	54682	88728	88728
EIGIRMAVGAR	GVMNIMLVSVTERTREIGIRMAVGARASDV	ERTREIGIRMAVGARASDVLQQFLIEAVLV	1	1187.64	CBW16977_ybjZ	CBW16977_ybjZ	554	564	yes	yes	2	0.040292	47.574				By MS/MS									1						17500000	0	0	0	17500000	0	0	0	0	0			4071	471	4071	54696	88742	88742
EIHKDLSGQLAVR	TDACISWEMTDALLREIHKDLSGQLAVRVA	LREIHKDLSGQLAVRVA_____________	1	1464.8	CBW18730_aroF	CBW18730_aroF	342	354	yes	yes	3	0.00016657	73.435									By MS/MS									1	3266400	0	0	0	0	0	0	0	0	3266400			4078	1415	4078	54755	88823	88823
EIHVALLTGLLSHIGMK	KELGIPVNSEPAEYREIHVALLTGLLSHIG	HVALLTGLLSHIGMKDADKQEYTGARNARF	0	1847.03	CBW17666_hrpA	CBW17666_hrpA	621	637	yes	yes	3	1.3487e-05	80.387								By matching	By MS/MS								1	1	5577000	0	0	0	0	0	0	0	2809400	2767500			4079	841	4079	54756;54757	88824	88824
EILAQLSQYPVSTR	GEGDAVKVDLNRPMKEILAQLSQYPVSTRL	KEILAQLSQYPVSTRLSLTGTIIVGRDIAH	0	1603.86	CBW20323_fumB	CBW20323_fumB	369	382	yes	yes	2	5.3077e-28	202.16								By MS/MS									1		5928500	0	0	0	0	0	0	0	5928500	0			4085	2360	4085	54832	88923	88923
EILDLFGDNVFDTPKPTALLKK	TNYWDNVASNKEGKKEILDLFGDNVFDTPK	DNVFDTPKPTALLKKIIKLAIDKDGVVLDF	2	2473.35	CBW16452_mod	CBW16452_mod	381	402	yes	yes	4	0.00049284	54.637			By MS/MS	By matching								1	1						7243900	0	0	3299300	3944600	0	0	0	0	0			4088	174	4088	54897;54898	89049	89049
EILDVQAR	MINRLMWIWRGVDPREILDVQARIVMSDAE	WRGVDPREILDVQARIVMSDAERTDDDLYD	0	942.513	CBW16415_frsA	CBW16415_frsA	65	72	yes	yes	2	0.0066332	75.213								By MS/MS									1		0	0	0	0	0	0	0	0	0	0			4089	166	4089	54899	89050	89050
EIQKIANQTNLIAINSAIEAAR	GDLNTSLTQINACIKEIQKIANQTNLIAIN	QTNLIAINSAIEAARVGDAGRGFSVISKEV	1	2380.31	CBW19211_hypothetical_protein	CBW19211_hypothetical_protein	127	148	yes	yes	3	0.10737	12.802									By MS/MS									1	9871000	0	0	0	0	0	0	0	0	9871000			4117	1659	4117	55185	89432	89432
EITQNVVAGK	SICDVLTGGAHGVPREITQNVVAGKYYPNH	HGVPREITQNVVAGKYYPNHEAVDFYGHYK	0	1057.58	CBW19126_bglA	CBW19126_bglA	48	57	yes	yes	2	0.00923	55.37								By MS/MS									1		4613900	0	0	0	0	0	0	0	4613900	0			4131	1609	4131	55332	89650	89650
EIWFLCR	GASYMARIVGQKKAREIWFLCRQYDAQQAL	IVGQKKAREIWFLCRQYDAQQALDMGLVNT	0	965.479	CBW18378_menB	CBW18378_menB	182	188	yes	yes	1	0.013845	159.75		By matching		By MS/MS							1		1						7762800	0	3393200	0	4369600	0	0	0	0	0			4141	1218	4141	55436;55437	89786	89786
EKEFTFNNIR	KALIHDVPDEYAIHKEKEFTFNNIRQPNRN	YAIHKEKEFTFNNIRQPNRNRLLWSTNLHV	1	1296.65	CBW16936_dacC	CBW16936_dacC	207	216	yes	yes	2	0.029606	56.81		By MS/MS									1								3123000	0	3123000	0	0	0	0	0	0	0			4150	444	4150	55488	89846	89846
EKEKPFLYLDTHAGAGR	VLKHTVQSLIIESLKEKEKPFLYLDTHAGA	EKPFLYLDTHAGAGRYQLGSEHAERTGEYL	2	1930.99	CBW19655_yhiR	CBW19655_yhiR	31	47	yes	yes	3	0.0014223	56.121	By matching				By MS/MS	By matching				1				1	1				6488000	2637600	0	0	0	2421900	1428500	0	0	0			4151	1970	4151	55489;55490;55491	89847	89847
EKEVWLFPAEIESLIGK	AVGLLWDENLHLWQREKEVWLFPAEIESLI	EVWLFPAEIESLIGKVRFSRLGIKLAESHN	1	1987.07	CBW17873_yebU	CBW17873_yebU	361	377	yes	yes	3	0.0018861	48.288	By matching		By matching	By MS/MS	By matching		By matching			1		1	1	1		1			17356000	2293800	0	1794000	4699600	4565700	0	4003200	0	0			4155	979	4155	55508;55509;55510;55511;55512	89864	89864
EKGEDNPPLR	QMVPVSVMFGRAPGREKGEDNPPLRMLNGV	RAPGREKGEDNPPLRMLNGVQKFFAISWLG	1	1153.57	CBW20259_plsB	CBW20259_plsB	136	145	yes	yes	2	0.023614	61.999					By MS/MS									1					0	0	0	0	0	0	0	0	0	0			4156	2327	4156	55513	89865	89865
EKPAGSQSLFR	______________________________	NNDKEKPAGSQSLFRGLMLIEILSNYPNGC	1	1218.64	CBW19725_yiaJ	CBW19725_yiaJ	8	18	yes	yes	2	0.025211	54.066	By matching		By matching	By matching	By matching	By matching	By MS/MS			1		1	1	1	1	1			14272000	3489100	0	2005200	1083400	2233500	3072600	2388400	0	0			4161	2015	4161	55546;55547;55548;55549;55550;55551	89977	89977
EKYPQVYWLGETVSR	IGLFLGSEAFLVQLKEKYPQVYWLGETVSR	EKYPQVYWLGETVSRTKGTTPETTVFTSSE	1	1853.93	CBW20511_hypothetical_ABC-type_sugar/spermidine/putrescine_transport_systems_atpase_component	CBW20511_hypothetical_ABC-type_sugar/spermidine/putrescine_transport_systems_atpase_component	114	128	yes	yes	2	0.010008	61.038		By MS/MS									1								0	0	0	0	0	0	0	0	0	0			4167	2465	4167	55669	90172	90172
ELAYLSADELR	RMVKDNGVERRLHRRELAYLSADELRSMSD	LHRRELAYLSADELRSMSDKALGALRLAVA	0	1278.65	CBW17027_mukB	CBW17027_mukB	1137	1147	yes	yes	2	0.052791	36.318			By MS/MS	By matching	By matching							1	1	1					16856000	0	0	4658100	8245000	3953000	0	0	0	0			4187	506	4187	55874;55875;55876	90503	90503
ELEGALNR	EVAFFIAKRLRSNVRELEGALNRVIANANF	RLRSNVRELEGALNRVIANANFTGRAITID	0	900.466	CBW19896_dnaA	CBW19896_dnaA	334	341	yes	yes	2	0.0020857	87.284						By matching	By MS/MS								1	1			11147000	0	0	0	0	0	3887900	7259300	0	0			4200	2105	4200	56029;56030	90701	90701
ELFAGVPESR	RSNPATYTGVFTPVRELFAGVPESRSRGYT	FTPVRELFAGVPESRSRGYTPGRFSFNVRG	0	1103.56	CBW20277_uvrA	CBW20277_uvrA	713	722	yes	yes	2	0.0021099	65.305			By matching						By MS/MS			1						1	9662900	0	0	5348300	0	0	0	0	0	4314600			4208	2339	4208	56081;56082	90758	90758
ELFEEQAKR	QRFGGNEKQALELPRELFEEQAKRRVVVGL	ALELPRELFEEQAKRRVVVGLLLGEVIRTN	1	1148.58	CBW16542_tig	CBW16542_tig	335	343	yes	yes	2	0.00041109	110.31		By matching	By MS/MS								1	1							14426000	0	7197900	7228000	0	0	0	0	0	0			4210	228	4210	56094;56095	90776	90776
ELFLQVADISLLQ	KDIRINRLTLLSKLRELFLQVADISLLQ__	LRELFLQVADISLLQ_______________	0	1487.82	CBW19713_glyS	CBW19713_glyS	677	689	yes	yes	2	0.082197	26.045								By MS/MS									1		800930	0	0	0	0	0	0	0	800930	0			4212	2010	4212	56100	90780	90780
ELGAGDEADAQR	GELVQALGELDALMRELGAGDEADAQRQLL	LMRELGAGDEADAQRQLLNEAFGEVKA___	0	1230.55	CBW20545_hsdM	CBW20545_hsdM	506	517	yes	yes	2	2.0184e-08	114.4									By MS/MS									1	0	0	0	0	0	0	0	0	0	0			4215	2482	4215	56114	90798	90798
ELGFYLQK	PLSELKEDQLNDESRELGFYLQKGLFEEYA	QLNDESRELGFYLQKGLFEEYAWFGRGHGH	0	996.528	CBW18331_napA	CBW18331_napA	620	627	yes	yes	2	0.002562	89.673						By MS/MS									1				0	0	0	0	0	0	0	0	0	0			4221	1187	4221	56155	90845	90845
ELGIPAVVGCGDATER	TNRGGRTCHAAIIARELGIPAVVGCGDATE	LGIPAVVGCGDATERMKDGEKVTVSCAEGD	0	1585.78	CBW17380_pps	CBW17380_pps	442	457	yes	yes	2	2.0771e-13	140.14									By MS/MS									1	9089400	0	0	0	0	0	0	0	0	9089400			4224	702	4224	56167	90856	90856
ELHEETVRK	VFGGYLYFHKAPNAKELHEETVRKLQALHM	KAPNAKELHEETVRKLQALHMYDCARANKA	1	1139.59	CBW16761_asnB	CBW16761_asnB	369	377	yes	yes	3	0.045849	38.303			By MS/MS		By matching	By matching						1		1	1				1661100	0	0	903630	0	530270	227210	0	0	0			4238	351	4238	56291;56292;56293	91044	91044
ELIAELIELHEK	LVHAQDHLMTSMLARELIAELIELHEKLK_	LARELIAELIELHEKLK_____________	0	1435.79	CBW17345_celC	CBW17345_celC	102	113	yes	yes	2	0.0029505	57.785	By MS/MS		By matching		By matching	By matching	By matching			1		1		1	1	1			8411300	1953400	0	2059700	0	1039500	1854600	1504100	0	0			4244	678	4244	56348;56349;56350;56351;56352	91100	91100
ELIDDYVELISDLIIEVGEAR	EHVEGFRQVREAHRRELIDDYVELISDLII	VELISDLIIEVGEARQVDMAARLGVSQPTV	0	2403.24	CBW16908_transcriptional_regulator_(iron_dependant_repressor_family)	CBW16908_transcriptional_regulator_(iron_dependant_repressor_family)	36	56	yes	yes	2	1.9253e-05	72.175			By MS/MS		By matching				By matching			1		1				1	1117800	0	0	426180	0	380220	0	0	0	311400			4246	433	4246	56362;56363;56364	91117	91117
ELKFLVVDDFSTMR	______________________________	KELKFLVVDDFSTMRRIVRNLLKELGFNNV	1	1714.86	CBW17945_cheY	CBW17945_cheY	5	18	yes	yes	3	0.12209	11.27	By matching		By matching	By matching	By matching	By matching	By matching	By MS/MS	By matching	1		1	1	1	1	1	1	1	22140000	4277800	0	1519600	1870700	1559600	1070600	6166900	3530900	2143900			4264	1016	4264	56542;56543;56544;56545;56546;56547;56548;56549	91328	91328
ELLAIMLIPGLVR	GPVIGSAAFFNDLARELLAIMLIPGLVRRS	ARELLAIMLIPGLVRRSRSTALGLCGATSM	0	1452.87	CBW16973_ybjE	CBW16973_ybjE	197	209	yes	yes	2	1.3991e-05	93.649	By matching	By matching	By matching		By matching	By MS/MS				1	1	1		1	1				5411300	659020	996980	1293400	0	797940	1664000	0	0	0			4266	467	4266	56559;56560;56561;56562;56563	91339	91339
ELLDSVSQTLASR	DTAVSPFYFISNGPRELLDSVSQTLASRDQ	PRELLDSVSQTLASRDQLELENRALRQELL	0	1417.74	CBW19441_mreC	CBW19441_mreC	58	70	yes	yes	2	1.5491e-07	121.08			By matching		By matching				By MS/MS			1		1				1	38281000	0	0	16813000	0	14740000	0	0	0	6727900			4271	1821	4271	56601;56602;56603	91386	91386
ELLEDPTR	LIDGRESVGFLVTIKELLEDPTRLLLDV__	GFLVTIKELLEDPTRLLLDV__________	0	971.492	CBW16817_sucB	CBW16817_sucB	390	397	yes	yes	2	0.0036059	80.229									By MS/MS									1	9878200	0	0	0	0	0	0	0	0	9878200			4272	378	4272	56604	91387	91387
ELLVGFGTQVR	______________________________	MTLKELLVGFGTQVRSIWMIGLHAFAKRET	0	1217.68	CBW18392_nuoI	CBW18392_nuoI	5	15	yes	yes	2	0.00024808	79.128					By matching				By MS/MS					1				1	9340000	0	0	0	0	3259700	0	0	0	6080300			4295	1227	4295	56852;56853	91849	91849
ELMNYDFTAQMEDSLDQVANHQAEWK	KMGEIVTDRLEENFRELMNYDFTAQMEDSL	EDSLDQVANHQAEWKAVLDNFFSDFTQQLD	0	3144.34	CBW17741_topA	CBW17741_topA	536	561	yes	yes	3	0.00010441	55.469								By MS/MS									1		2714000	0	0	0	0	0	0	0	2714000	0			4300	886	4300	56878	91871	91871
ELNTTPSLR	QIKDSSGRTAWIPLKELNTTPSLRTRVPDL	AWIPLKELNTTPSLRTRVPDLENQVKTLTD	0	1029.55	CBW19275_ygiM	CBW19275_ygiM	82	90	yes	yes	2	0.00012414	126.04		By MS/MS									1								6532500	0	6532500	0	0	0	0	0	0	0			4305	1704	4305	56914	91920	91920
ELQLLPVAGR	SVLKLTGDVMNDDPRELQLLPVAGRLKCAH	NDDPRELQLLPVAGRLKCAHVTQLEAVCDA	0	1094.64	CBW19907_yieE	CBW19907_yieE	165	174	yes	yes	2	0.0010456	75.738	By matching		By matching		By matching	By matching	By matching		By MS/MS	1		1		1	1	1		1	44905000	7124900	0	6034500	0	7370500	9470500	12402000	0	2501900			4319	2111	4319	57090;57091;57092;57093;57094;57095	92230	92230
ELTTISKK	VFKDVNKKSVTELSRELTTISKKARDGKLT	SVTELSRELTTISKKARDGKLTAGEMQGGC	1	918.539	CBW16256_aceF	CBW16256_aceF	524	531	yes	yes	2	0.01674	67.981								By matching	By MS/MS								1	1	28880000	0	0	0	0	0	0	0	13832000	15048000			4349	76	4349	57519;57520	93173	93173
EMGIQVSK	ESRLAVWQAMIESQKEMGIQVSKEFQTALG	AMIESQKEMGIQVSKEFQTALGEAQEATDL	0	906.448	CBW18962_sipB	CBW18962_sipB	120	127	yes	yes	2	0.03426	46.813									By MS/MS									1	3391200	0	0	0	0	0	0	0	0	3391200			4386	1514	4386	57902	93695	93695
EMIQALADAR	NRPQVRNAFRPLTVKEMIQALADARYDDNV	PLTVKEMIQALADARYDDNVGVIILTGEGD	0	1132.55	CBW18378_menB	CBW18378_menB	55	64	yes	yes	2	0.0002645	86.67								By MS/MS									1		2108300	0	0	0	0	0	0	0	2108300	0			4391	1218	4391	57943	93737	93737
EMLLDAIEHPENYPNLTIR	QVEGGQHLNVNVMNREMLLDAIEHPENYPN	DAIEHPENYPNLTIRVSGYAVRFNALTREQ	0	2283.12	CBW19311_tdcE	CBW19311_tdcE	718	736	yes	yes	3	5.875e-05	63.918		By MS/MS					By matching				1					1			3396600	0	2558500	0	0	0	0	838080	0	0			4397	1731	4397	58046;58047	93889	93889
EMLPIVDKPMIQYIVDEIVAAGIKEIVLVTHASK	GLGMHMLPATKAIPKEMLPIVDKPMIQYIV	AAGIKEIVLVTHASKNAVENHFDTSYELES	2	3794.06	CBW18171_galF	CBW18171_galF	70	103	yes	yes	5	3.0708e-05	53.553			By matching		By MS/MS							1		1					4646600	0	0	188100	0	4458500	0	0	0	0			4402	1122	4402	58128;58129	94009	94009
EMQNLALAPVGNLESYIR	______________________________	NLALAPVGNLESYIRAANAWPMLSADEERA	0	2033.03	CBW19627_rpoH	CBW19627_rpoH	4	21	yes	yes	2	0.0021584	44.616								By MS/MS									1		2493100	0	0	0	0	0	0	0	2493100	0			4408	1953	4408	58173	94153	94153
ENFGCGSSR	LNFPEYQGASILLARENFGCGSSREHAPWA	SILLARENFGCGSSREHAPWALTDYGFKVV	0	955.382	CBW16213_leuD	CBW16213_leuD	78	86	yes	yes	2	0.034533	42.287								By MS/MS									1		2431600	0	0	0	0	0	0	0	2431600	0			4426	41	4426	58316	94431	94431
ENGTYNEIYK	DELREKVNGALKTLRENGTYNEIYKKWFGT	LKTLRENGTYNEIYKKWFGTEPK_______	0	1229.56	CBW16903_glnH	CBW16903_glnH	231	240	yes	yes	2	0.0022618	63.816	By matching				By MS/MS		By matching		By matching	1				1		1		1	10005000	2499500	0	0	0	2231800	0	3842900	0	1431000			4432	429	4432	58353;58354;58355;58356	94485	94485
ENLETLR	TDLLISTGDNIDRGKENLETLRLLNTPWFI	GDNIDRGKENLETLRLLNTPWFISVVGNHE	0	873.456	CBW18985_pphB	CBW18985_pphB	58	64	yes	yes	2	0.015442	69.093								By MS/MS									1		35916000	0	0	0	0	0	0	0	35916000	0			4444	1526	4444	58536	94720	94720
ENMALVLITHDLALVAEAAHK	IQAQIIELLLELQQKENMALVLITHDLALV	LITHDLALVAEAAHKIIVMYAGQVVETGAA	0	2274.2	CBW19687_dppD	CBW19687_dppD	203	223	yes	yes	5	0.1094	7.8038									By MS/MS									1	7345700	0	0	0	0	0	0	0	0	7345700			4450	1994	4450	58579	94765	94765
ENNAACYFNR	KAHFGWIDRFLPGPKENNAACYFNRAEFTD	LPGPKENNAACYFNRAEFTDDTAMALCLAD	0	1200.5	CBW18216_yegU	CBW18216_yegU	47	56	yes	yes	2	3.5683e-05	122.13	By matching				By matching	By matching	By MS/MS		By matching	1				1	1	1		1	14195000	4339100	0	0	0	3077900	2042800	3391500	0	1343600			4453	1133	4453	58587;58588;58589;58590;58591	94774	94774
ENNIEFVHVK	VDRKAFQNLLVEMLKENNIEFVHVKEADYD	VEMLKENNIEFVHVKEADYDGRFLRCVELV	0	1227.62	CBW20596_nadR	CBW20596_nadR	387	396	yes	yes	2	0.10971	26.514								By MS/MS									1		3299700	0	0	0	0	0	0	0	3299700	0			4455	2510	4455	58778	94991	94991
ENNYGLSITFR	SDLREKGIPYTTVRKENNYGLSITFRDSKA	TVRKENNYGLSITFRDSKARDEAIAYLTPR	0	1312.64	CBW16502_secD	CBW16502_secD	171	181	yes	yes	2	0.00066661	68.525								By MS/MS									1		3341700	0	0	0	0	0	0	0	3341700	0			4458	203	4458	58805	95012	95012
ENRPGYPAIAISDVSHISCVSNDFGYDYIFSR	CDAMHFAEELTGRYRENRPGYPAIAISDVS	SCVSNDFGYDYIFSRYVEAVGREGDVLLGI	1	3591.67	CBW16407_gmhA	CBW16407_gmhA	72	103	yes	yes	4	2.8377e-11	93.776			By matching	By matching	By MS/MS		By matching					1	1	1		1			8797300	0	0	2025500	1741200	2677300	0	2353300	0	0			4461	160	4461	58825;58826;58827;58828	95028	95028
ENRPNLTK	ARFIKRVKRRLRRQRENRPNLTK_______	RRLRRQRENRPNLTK_______________	1	970.52	CBW19967_rfe	CBW19967_rfe	360	367	yes	yes	2	0.031238	67.981								By MS/MS	By matching								1	1	3840000	0	0	0	0	0	0	0	2460100	1379900			4462	2159	4462	58829;58830	95029	95029
ENSLLGHSGCR	SMLLMGPQWRQRADRENSLLGHSGCRVGGN	RADRENSLLGHSGCRVGGNDLDIALAFKNL	0	1171.54	CBW18198_yegD	CBW18198_yegD	239	249	yes	yes	2	4.6774e-05	90.696							By MS/MS									1			0	0	0	0	0	0	0	0	0	0			4463	1128	4463	58831	95030	95030
ENYQGIRPAPGYPACPEHTEK	GYAPNESLSNDELIRENYQGIRPAPGYPAC	RPAPGYPACPEHTEKGTIWQLLDVEKHTGM	1	2356.09	CBW20211_metH	CBW20211_metH	1128	1148	yes	yes	3	2.5909e-05	66.536					By MS/MS	By matching	By matching							1	1	1			11130000	0	0	0	0	2901400	6207300	2021600	0	0			4475	2314	4475	58934;58935;58936	95142	95142
EPDYLDIPAFLRK	TVAKVVNDNTPQAAKEPDYLDIPAFLRKQA	AKEPDYLDIPAFLRKQAD____________	1	1575.83	CBW16236_ftsZ	CBW16236_ftsZ	368	380	yes	yes	3	0.1081	20.096					By MS/MS									1					0	0	0	0	0	0	0	0	0	0			4480	62	4480	59262	96247	96247
EPFLYGQVLDNTGQPIR	SVDLYSDVDDIKISKEPFLYGQVLDNTGQP	FLYGQVLDNTGQPIRWEGRATTFADYLLKT	0	1945.99	CBW19186_mltC	CBW19186_mltC	132	148	yes	yes	2	2.3289e-09	107.09		By MS/MS		By matching							1		1						4347100	0	2241000	0	2106200	0	0	0	0	0			4483	1652	4483	59285;59286	96260	96260
EPGGTQLAEK	ETLEQLGIRNMIFTREPGGTQLAEKLRSLV	MIFTREPGGTQLAEKLRSLVLDIRSVGDEV	0	1028.51	CBW17233_tmk	CBW17233_tmk	40	49	yes	yes	2	0.0019757	66.621	By MS/MS			By matching		By matching				1			1		1				7774600	2662400	0	0	2897400	0	2214800	0	0	0			4485	607	4485	59304;59305;59306	96287	96287
EPLVVQQIGLLIALLPEIGR	LKQRVQSLETRPDSKEPLVVQQIGLLIALL	QQIGLLIALLPEIGRLQRQISPPISTLITQ	0	2170.31	CBW17109_yccS	CBW17109_yccS	682	701	yes	yes	2	4.3746e-06	81.647									By MS/MS									1	520600	0	0	0	0	0	0	0	0	520600			4491	536	4491	59345	96334	96334
EPQGFIADATINTPNGHLVASAK	KWQTHLINPHIILSKEPQGFIADATINTPN	ATINTPNGHLVASAKHEDMYTAINELINKL	0	2350.19	CBW18726_yfiA	CBW18726_yfiA	44	66	yes	yes	2	0.00010766	60.918						By MS/MS									1				1657500	0	0	0	0	0	1657500	0	0	0			4497	1412	4497	59369	96361	96361
EQALLTVLMYR	GYFLLQGQPLALTPREQALLTVLMYRRTRP	LTPREQALLTVLMYRRTRPVSRQQLFEQVF	0	1351.72	CBW18867_tctD	CBW18867_tctD	153	163	yes	yes	2	0.00063699	69.276			By MS/MS						By matching			1						1	3779400	0	0	1651700	0	0	0	0	0	2127700			4502	1461	4502	59402;59403	96396	96396
EQEATQPDDVIR	DGKTLYVSVKQKSTREQEATQPDDVIRIAL	STREQEATQPDDVIRIAL____________	0	1399.66	CBW17611_possible_ATP-binding_protein	CBW17611_possible_ATP-binding_protein	339	350	yes	yes	2	0.011993	50.292								By MS/MS									1		0	0	0	0	0	0	0	0	0	0			4512	815	4512	59492	96492	96492
EQEVLAMGANNVVNSR	AMGCEVTAFSSNPSKEQEVLAMGANNVVNS	QEVLAMGANNVVNSRDPEALKALAGQFDLI	0	1745.84	CBW20504_yjgB	CBW20504_yjgB	205	220	yes	yes	2	0.12287	15.387									By MS/MS									1	33700000	0	0	0	0	0	0	0	0	33700000			4515	2459	4515	59513	96506	96506
EQEVLVR	SAKAEYLDSPAIDEREQEVLVRTAISQFEG	DSPAIDEREQEVLVRTAISQFEGYIKLNKK	0	871.476	CBW16545_lon	CBW16545_lon	126	132	yes	yes	2	0.0027802	97.596		By MS/MS	By matching	By matching				By matching			1	1	1				1		53899000	0	32549000	12883000	5420000	0	0	0	3046500	0			4516	231	4516	59514;59515;59516;59517	96507	96507
EQLAGWLGFTSATR	LGCGALAGTAYEIDREQLAGWLGFTSATRN	REQLAGWLGFTSATRNSLDSVSDRDHVLEL	0	1535.77	CBW20161_argH	CBW20161_argH	210	223	yes	yes	2	0.11577	16.254	By MS/MS	By matching	By matching							1	1	1							6398200	1823800	2790400	1784000	0	0	0	0	0	0			4535	2280	4535	59758;59759;59760	96891	96891
EQLALFR	SLSFVLTQPWPNRMREQLALFRTPQNTALM	QPWPNRMREQLALFRTPQNTALMRFYEARQ	0	875.486	CBW18620_cadC	CBW18620_cadC	326	332	yes	yes	2	0.095758	37.094							By MS/MS									1			17583000	0	0	0	0	0	0	17583000	0	0			4536	1374	4536	59761	96892	96892
EQLGLSQQAVAER	QNEAQTTGVRLRNAREQLGLSQQAVAERLC	AREQLGLSQQAVAERLCLKVSTVRDIEEDK	0	1427.74	CBW18587_yfgA	CBW18587_yfgA	24	36	yes	yes	2	1.0369e-05	96.229				By matching				By MS/MS	By matching				1				1	1	48522000	0	0	0	4718700	0	0	0	3079400	40724000			4539	1354	4539	59820;59821;59822	96996	96996
EQLHQLEQK	YFAELAVRHRIDVVKEQLHQLEQKADFFTR	RIDVVKEQLHQLEQKADFFTRHHLLASVNV	0	1151.59	CBW19670_yhjH	CBW19670_yhjH	83	91	yes	yes	2	2.6836e-05	171.56		By matching	By MS/MS								1	1							4295600	0	2328200	1967400	0	0	0	0	0	0			4540	1980	4540	59823;59824	96997	96997
EQPVLLLDEPFSALDPALR	GGQRQRVALARCLVREQPVLLLDEPFSALD	LLLDEPFSALDPALRQEMLTLVSDICRERQ	0	2122.13	CBW16209_thiQ	CBW16209_thiQ	147	165	yes	yes	2	1.9094e-05	78.486	By matching				By MS/MS					1				1					2525200	1115500	0	0	0	1409800	0	0	0	0			4549	38	4549	59897;59898	97080	97080
EQQQDVITR	IRVSGYAVRFNSLTKEQQQDVITRTFTQTM	FNSLTKEQQQDVITRTFTQTM_________	0	1115.56	CBW17006_pflB	CBW17006_pflB	746	754	yes	yes	2	0.00016541	116.25	By matching		By MS/MS		By matching	By matching			By matching	1		1		1	1			1	28848000	4517700	0	10446000	0	5295800	4839900	0	0	3748700			4552	490	4552	59914;59915;59916;59917;59918	97093	97093
EQWNDTR	SGDSAQSRQEAAMEKEQWNDTRSLRQKVNT	RQEAAMEKEQWNDTRSLRQKVNTRAEKEWD	0	947.41	CBW17528_ynfB	CBW17528_ynfB	52	58	yes	yes	2	0.0097499	76.847	By matching		By MS/MS		By matching					1		1		1					6287800	2185800	0	2238000	0	1863900	0	0	0	0			4566	771	4566	60014;60015;60016	97200	97200
ERESAEPEELIEPFLTR	VMHGDRIVAVIHTEKERESAEPEELIEPFL	ESAEPEELIEPFLTRFVGKVQGKNDRLSIV	1	2044.01	CBW17728_rnb	CBW17728_rnb	69	85	yes	yes	3	0.00044043	60.618					By MS/MS									1					2203000	0	0	0	0	2203000	0	0	0	0			4573	878	4573	60059	97241	97241
ERFQVLPGR	QRQAAELDSLLGQEKERFQVLPGRDKMLYV	LLGQEKERFQVLPGRDKMLYVAAQNERDTL	1	1100.61	CBW18952_prgH	CBW18952_prgH	182	190	yes	yes	2	0.0035906	82.671	By MS/MS									1									9991600	9991600	0	0	0	0	0	0	0	0			4575	1506	4575	60067	97249	97249
ERTDVDVWHPEVR	GLFEVVKRIYGITAKERTDVDVWHPEVRFF	AKERTDVDVWHPEVRFFELYDENNELRGSF	1	1636.8	CBW19653_prlC	CBW19653_prlC	380	392	yes	yes	4	0.0049647	46.206								By MS/MS									1		3020500	0	0	0	0	0	0	0	3020500	0			4590	1969	4590	60316	97618	97618
ERVTEAFK	GEPANFLDVGGGATKERVTEAFKIILSDDN	VGGGATKERVTEAFKIILSDDNVKAVLVNI	1	978.513	CBW16818_sucC	CBW16818_sucC	296	303	yes	yes	2	0.0090391	83.168			By MS/MS					By matching				1					1		8639200	0	0	7180700	0	0	0	0	1458500	0			4593	379	4593	60356;60357	97659	97659
ERYELHHHVQITDPAIVAAATLSHR	EPSVEDTIAILRGLKERYELHHHVQITDPA	ITDPAIVAAATLSHRYIADRQLPDKAIDLI	1	2863.48	CBW18722_clpB	CBW18722_clpB	355	379	yes	yes	5	0.00015823	54.744									By MS/MS									1	3553100	0	0	0	0	0	0	0	0	3553100			4594	1408	4594	60358	97660	97660
ESAALLR	DRLSIMWDTPWQPIRESAALLRYWQADLAR	DTPWQPIRESAALLRYWQADLAREALFWHI	0	758.429	CBW19672_yhjJ	CBW19672_yhjJ	288	294	yes	yes	2	0.046154	57.102		By MS/MS									1								0	0	0	0	0	0	0	0	0	0			4595	1982	4595	60359	97661	97661
ESADYFR	ANKNQVLPLILTGPKESADYFRVLDEFITH	PLILTGPKESADYFRVLDEFITHTLGEAAR	0	886.382	CBW19048_ygdH	CBW19048_ygdH	291	297	yes	yes	2	0.020026	63.287								By MS/MS									1		3189300	0	0	0	0	0	0	0	3189300	0			4596	1566	4596	60360	97662	97662
ESDELIAKK	QYIIIGHSERRTYHKESDELIAKKFAVLKE	RRTYHKESDELIAKKFAVLKEQGLTPVLCI	1	1031.55	CBW20119_tpiA	CBW20119_tpiA	104	112	yes	yes	2	0.0065099	71.379			By MS/MS									1							6447400	0	0	6447400	0	0	0	0	0	0			4603	2252	4603	60411	97721	97721
ESDSTYYGR	LPTMKCGDIPSVPQRESDSTYYGRRRPEDG	PSVPQRESDSTYYGRRRPEDGLIDWHKPVS	0	1076.44	CBW18370_yfbG	CBW18370_yfbG	192	200	yes	yes	2	0.006564	61.999								By MS/MS									1		2222500	0	0	0	0	0	0	0	2222500	0			4606	1213	4606	60442	97793	97793
ESEIFASYPR	QQGMFSLERDIENPKESEIFASYPRILADA	IENPKESEIFASYPRILADAVMLDFIVDYL	0	1197.57	CBW17952_motA	CBW17952_motA	87	96	yes	yes	2	0.0010823	75.378								By MS/MS									1		2071700	0	0	0	0	0	0	0	2071700	0			4608	1023	4608	60448	97797	97797
ESHLNGEAEVEK	EPYYSTAVGLLHYGKESHLNGEAEVEKRVT	YGKESHLNGEAEVEKRVTASVGSWIKRLNS	0	1340.62	CBW16235_ftsA	CBW16235_ftsA	388	399	yes	yes	2	9.1162e-05	81.338								By MS/MS									1		1385700	0	0	0	0	0	0	0	1385700	0			4618	61	4618	60548	97935	97935
ESLAAGQGFTDNEVTLVIDSR	PELLSYFSLNIDLMRESLAAGQGFTDNEVT	QGFTDNEVTLVIDSRSHILSLTAQRLPDDF	0	2221.09	CBW20043_glnL	CBW20043_glnL	68	88	yes	yes	2	0.049552	27.409								By MS/MS									1		697170	0	0	0	0	0	0	0	697170	0			4627	2219	4627	60625	98058	98058
ESLAVFGNDYPTEDGTGVR	NNLMPYIAQVAVGRRESLAVFGNDYPTEDG	VFGNDYPTEDGTGVRDYIHVMDLADGHVVA	0	2025.93	CBW16851_galE	CBW16851_galE	213	231	yes	yes	2	0.00039852	62.14									By MS/MS									1	0	0	0	0	0	0	0	0	0	0			4628	398	4628	60626	98059	98059
ESLVTCGR	LAAIRAGKTILLANKESLVTCGRLFMDEVK	TILLANKESLVTCGRLFMDEVKRSNARLLP	0	863.417	CBW16323_dxr	CBW16323_dxr	126	133	yes	yes	2	0.032529	51.736							By MS/MS									1			0	0	0	0	0	0	0	0	0	0			4631	122	4631	60635	98067	98067
ESLWQELADITDK	YEESQDDSVFLRVIKESLWQELADITDKTQ	IKESLWQELADITDKTQLEWREVFQDLNHH	0	1546.75	CBW16741_ybeL	CBW16741_ybeL	81	93	yes	yes	2	1.2421e-05	94.767	By matching	By matching	By matching		By matching		By MS/MS			1	1	1		1		1			10867000	2194200	2232500	1669000	0	2648200	0	2123000	0	0			4632	339	4632	60636;60637;60638;60639;60640	98068	98068
ESPAMGIAQSIARWHSGETLVVEPNIR	ACFGLAFKPNIDDLRESPAMGIAQSIARWH	RWHSGETLVVEPNIRQLPKKLDGLCTLAKL	1	2963.49	CBW19970_rffD	CBW19970_rffD	339	365	yes	yes	3	0.12098	11.311		By MS/MS		By matching							1		1						15184000	0	8363700	0	6820000	0	0	0	0	0			4634	2162	4634	60655;60656	98089	98089
ESSVPFSYYDNQQK	LDKIAKNGVIVVGHRESSVPFSYYDNQQKV	RESSVPFSYYDNQQKVVGYSQDYSNAIVEA	0	1690.75	CBW16753_gltI	CBW16753_gltI	54	67	yes	yes	2	0.00014873	69.01			By MS/MS									1							2639800	0	0	2639800	0	0	0	0	0	0			4638	344	4638	60696	98132	98132
ESVVLLK	AESRLHRKEAREVARESVVLLKNRLETLPL	KEAREVARESVVLLKNRLETLPLKKSGTIA	0	786.485	CBW18240_bglX	CBW18240_bglX	393	399	yes	yes	2	0.079333	40.103									By MS/MS									1	3959600	0	0	0	0	0	0	0	0	3959600			4648	1144	4648	60795	98256	98256
ETAAIFDLYSHLLSDAR	EFRRYSKRFAAGAQKETAAIFDLYSHLLSD	AAIFDLYSHLLSDARLRRELFAEVDKGAVA	0	1920.96	CBW19080_ptsP	CBW19080_ptsP	237	253	yes	yes	2	4.567e-08	100.55						By MS/MS									1				0	0	0	0	0	0	0	0	0	0			4653	1587	4653	60840	98307	98307
ETCHEVLKELGTKDDLLEVAMELEHIALNDPYFIEK	HRVYKNYDPRATVMRETCHEVLKELGTKDD	ELEHIALNDPYFIEKKLYPNVDFYSGIILK	2	4200.06	CBW16810_gltA	CBW16810_gltA	321	356	yes	yes	4	2.4113e-05	54.647									By MS/MS									1	1362600	0	0	0	0	0	0	0	0	1362600			4658	373	4658	60875	98361	98361
ETDIADVLTSTR	______________________________	MMKETDIADVLTSTRTIALVGASDKPDRPS	0	1319.66	CBW17114_conserved_hypothetical_protein	CBW17114_conserved_hypothetical_protein	4	15	yes	yes	2	0.00022314	76.143					By matching				By MS/MS					1				1	2594100	0	0	0	0	654590	0	0	0	1939600			4659	540	4659	60876;60877	98362	98362
ETEPQAKPPTIYR	QQGAISAYDLLDLLRETEPQAKPPTIYRAL	LRETEPQAKPPTIYRALDFLLEQGFVHKVE	1	1528.79	CBW20264_zur	CBW20264_zur	53	65	yes	yes	2	0.068391	50.292								By MS/MS									1		0	0	0	0	0	0	0	0	0	0			4663	2330	4663	60896	98381	98381
ETGKPIYNAIVWQCRR	IGITNQRETAIVWERETGKPIYNAIVWQCR	TGKPIYNAIVWQCRRTADICEQLKRDGLED	2	1933	CBW20124_glpK	CBW20124_glpK	93	108	yes	yes	3	0.035424	38.028								By matching	By MS/MS								1	1	9269500	0	0	0	0	0	0	0	5037500	4232000			4671	2256	4671	60980;60981	98565	98565
ETIEDVLEPYLIQQGFLQR	PVGLDNLAAAIGEERETIEDVLEPYLIQQG	DVLEPYLIQQGFLQRTPRGRMATVRAWNHF	0	2290.18	CBW17922_ruvB	CBW17922_ruvB	268	286	yes	yes	2	1.6778e-22	161.1	By MS/MS	By matching	By matching				By matching			1	1	1				1			6578700	2576900	1587400	976650	0	0	0	1437800	0	0			4674	1001	4674	60998;60999;61000;61001	98606	98606
ETLAVCER	RDSGLGVLITDHNVRETLAVCERAYIVSQG	ITDHNVRETLAVCERAYIVSQGHLIAHGTP	0	919.443	CBW19387_yhbG	CBW19387_yhbG	199	206	yes	yes	2	0.025672	52.786		By MS/MS									1								13709000	0	13709000	0	0	0	0	0	0	0			4680	1784	4680	61052	98692	98692
ETLDEEKQTDLK	LAEQLGYSKALKLLKETLDEEKQTDLKLTD	LLKETLDEEKQTDLKLTDLAVSNVNKSAER	1	1447.7	CBW17755_yciF	CBW17755_yciF	138	149	yes	yes	2	0.015939	61.65					By MS/MS									1					0	0	0	0	0	0	0	0	0	0			4681	898	4681	61053	98693	98693
ETLEDAVK	RVEGGQHLNVNVLRRETLEDAVKHPEKYPQ	NVNVLRRETLEDAVKHPEKYPQLTIRVSGY	0	903.455	CBW18712_yfiD	CBW18712_yfiD	81	88	yes	yes	2	0.057954	40.268						By MS/MS	By matching								1	1			3649500	0	0	0	0	0	2829700	819880	0	0			4682	1401	4682	61054;61055	98694	98694
ETLGDVTHR	LNETKENGIRLTERKETLGDVTHRILMVPI	RLTERKETLGDVTHRILMVPIAQDQLGMYY	0	1026.51	CBW18644_lepB	CBW18644_lepB	229	237	yes	yes	2	0.0035357	66.621			By MS/MS									1							0	0	0	0	0	0	0	0	0	0			4686	1388	4686	61083	98723	98723
ETLGLYLTGHPINQYLK	SCQPWPEQVVLDGERETLGLYLTGHPINQY	LGLYLTGHPINQYLKEIERYVGGVRLKDMH	0	1959.05	CBW16334_dnaE	CBW16334_dnaE	955	971	yes	yes	3	0.0013972	50.827		By MS/MS									1								13409000	0	13409000	0	0	0	0	0	0	0			4687	133	4687	61084	98724	98724
ETLLLEANK	______________________________	TQPIDRETLLLEANKIIREHEDTMAGIVAT	0	1029.57	CBW17742_yciN	CBW17742_yciN	11	19	yes	yes	2	0.0012014	81.548									By MS/MS									1	3673700	0	0	0	0	0	0	0	0	3673700			4690	887	4690	61107	98752	98752
ETLRITNLGALR	VTEINGNQISFDLMKETLRITNLGALRVGD	LMKETLRITNLGALRVGDEVNVERAAKFSD	1	1355.79	CBW17454_ribE	CBW17454_ribE	66	77	yes	yes	3	0.11877	16.137		By MS/MS		By matching							1		1						31480000	0	14444000	0	17036000	0	0	0	0	0			4694	722	4694	61139;61140	98784	98784
ETPYVPVPEGGVK	TTWMKVRNSDKRTDKETPYVPVPEGGVKIS	DKETPYVPVPEGGVKISSHH__________	0	1370.71	CBW20552_cstAb	CBW20552_cstAb	699	711	yes	yes	2	0.079401	26.707	By matching	By matching			By matching	By matching			By MS/MS	1	1			1	1			1	15751000	2888200	1968700	0	0	3341600	3587100	0	0	3965600			4703	2486	4703	61206;61207;61208;61209;61210	98867	98867
ETQAGEATVIR	FPRQVTQSSIADLSRETQAGEATVIRFCRT	DLSRETQAGEATVIRFCRTLGYKGFQDFKM	0	1173.6	CBW17161_hypothetical_transcriptional_regulator	CBW17161_hypothetical_transcriptional_regulator	53	63	yes	yes	2	0.00058662	70.552					By MS/MS		By matching							1		1			3989300	0	0	0	0	1984300	0	2004900	0	0			4704	558	4704	61211;61212	98868	98868
ETQPIDRETLLLEANK	______________________________	TQPIDRETLLLEANKIIREHEDTMAGIVAT	1	1868.98	CBW17742_yciN	CBW17742_yciN	4	19	yes	yes	2	0.00027085	68.069			By MS/MS		By matching							1		1					3717200	0	0	2072800	0	1644400	0	0	0	0			4707	887	4707	61223;61224	98878	98878
ETSHVMLCGNPQMVR	ENGELEKAVGLPMDKETSHVMLCGNPQMVR	ETSHVMLCGNPQMVRDTQHLLKETRQMTKH	0	1732.77	CBW20122_fpr	CBW20122_fpr	205	219	yes	yes	2	0.074764	34.887							By MS/MS									1			0	0	0	0	0	0	0	0	0	0			4709	2254	4709	61238	98888	98888
ETVGVEEAVLFAR	HYAYIYNELVWNVLKETVGVEEAVLFARSA	LKETVGVEEAVLFARSASVGAQQFPVHWGG	0	1418.74	CBW19809_yicI	CBW19809_yicI	454	466	yes	yes	2	0.12209	16.138								By MS/MS									1		28832000	0	0	0	0	0	0	0	28832000	0			4716	2075	4716	61280	98928	98928
ETYSVAER	RYNIDSQLSRYAAAKETYSVAERSHTNALQ	SRYAAAKETYSVAERSHTNALQLTELYEQE	0	953.445	CBW20282_siiC	CBW20282_siiC	355	362	yes	yes	2	0.0053997	75.692							By matching	By MS/MS								1	1		5843900	0	0	0	0	0	0	1663900	4180000	0			4721	2343	4721	61310;61311	98972	98972
EVAAEVSSAAQSAR	RQTGAAWVELAKELREVAAEVSSAAQSARS	REVAAEVSSAAQSARSASRGWHWKLWLTVM	0	1374.67	CCF76918_mobB	CCF76918_mobB	72	85	yes	yes	2	7.1189e-10	113.63			By MS/MS									1							0	0	0	0	0	0	0	0	0	0			4722	2567	4722	61312	98973	98973
EVDALGGLMAK	CNPAIGGIGKGHLVKEVDALGGLMAKAIDQ	HLVKEVDALGGLMAKAIDQAGIQFRILNAS	0	1118.56	CBW19932_gidA	CBW19932_gidA	62	72	yes	yes	2	0.00082612	64.485		By MS/MS									1								9486900	0	9486900	0	0	0	0	0	0	0			4731	2130	4731	61391	99084	99084
EVEGRPAASLK	ATQIKVEDVLFAMVKEVEGRPAASLKTSPE	AMVKEVEGRPAASLKTSPELAELLRQQHSD	1	1155.62	CBW20274_yjbR	CBW20274_yjbR	41	51	yes	yes	2	0.0072383	72.643								By MS/MS									1		0	0	0	0	0	0	0	0	0	0			4737	2338	4737	61465	99176	99176
EVEKNEIK	______________________________	______________________________	1	987.524	CBW19747_yibL	CBW19747_yibL	3	10	yes	yes	1	0.062416	45.718								By matching	By MS/MS								1	1	14797000	0	0	0	0	0	0	0	4184700	10612000			4738	2024	4738	61466;61467	99177	99177
EVIAFLAERFPHCFSAEGEARPLK	______________________________	FPHCFSAEGEARPLKIGIFQDLVERVGGEM	2	2716.38	CBW17869_proQ	CBW17869_proQ	12	35	yes	yes	4	7.8598e-09	89.402	By matching		By matching		By MS/MS		By matching			1		1		1		1			15157000	1394300	0	5493800	0	3882500	0	4386100	0	0			4755	976	4755	61604;61605;61606;61607	99361	99361
EVISGAPLQYVGVFK	FVPSSPRAVSVEQAREVISGAPLQYVGVFK	EVISGAPLQYVGVFKNADIADVCQKAAVLS	0	1605.88	CBW17751_trpC	CBW17751_trpC	298	312	yes	yes	2	3.5308e-06	91.855				By MS/MS									1						6311800	0	0	0	6311800	0	0	0	0	0			4761	895	4761	61669	99432	99432
EVNANSLAR	GIVPAVLAYYDKFIREVNANSLARYMLVAS	YDKFIREVNANSLARYMLVASAIGSLYKMN	0	972.499	CBW19050_sdaB	CBW19050_sdaB	306	314	yes	yes	2	0.00046794	96.111		By matching	By MS/MS								1	1							12654000	0	2654900	9999300	0	0	0	0	0	0			4778	1568	4778	61812;61813	99610	99610
EVNGLPLAYLDSAASAQKPNQVIDAESAFYR	FPVEKVRADFPILQREVNGLPLAYLDSAAS	QKPNQVIDAESAFYRHGYAAVHRGIHTLSA	1	3336.66	CBW17403_sufS	CBW17403_sufS	18	48	yes	yes	3	0.065666	19.324								By MS/MS									1		1575200	0	0	0	0	0	0	0	1575200	0			4781	712	4781	61837	99631	99631
EVPIVGR	PRAAPSGTPVLVNGREVPIVGRVAMDMICV	TPVLVNGREVPIVGRVAMDMICVDLGPNAQ	0	768.449	CBW20270_alr-b	CBW20270_alr-b	294	300	yes	yes	2	0.11826	32.971									By MS/MS									1	14446000	0	0	0	0	0	0	0	0	14446000			4792	2334	4792	61949	99811	99811
EVQEISPNLR	QRKTVVADGIGQGYKEVQEISPNLRYVIDE	GQGYKEVQEISPNLRYVIDELDQICQRDRS	0	1183.62	CBW16314_yaeH	CBW16314_yaeH	68	77	yes	yes	2	9.4501e-07	169.09	By MS/MS		By matching		By matching	By matching	By matching			1		1		1	1	1			73205000	14877000	0	16861000	0	16232000	14721000	10513000	0	0			4795	114	4795	61964;61965;61966;61967;61968	99834	99834
EVSSLLTDADYR	ASGLITITDAATLAKEVSSLLTDADYRNFY	LAKEVSSLLTDADYRNFYGRHAVEVLYQNQ	0	1367.66	CBW19784_kdtA	CBW19784_kdtA	358	369	yes	yes	3	0.12447	22.046							By MS/MS									1			0	0	0	0	0	0	0	0	0	0			4801	2053	4801	62025	99919	99919
EVTPLFNK	QQVSFKAYAEKIVMKEVTPLFNKGTMPTPQ	AEKIVMKEVTPLFNKGTMPTPQQFQLTIEN	0	946.512	CBW17878_sopE2	CBW17878_sopE2	208	215	yes	yes	2	0.039648	47.849								By MS/MS									1		0	0	0	0	0	0	0	0	0	0			4804	980	4804	62171	100153	100153
EVVDYLTAVAQMKPDSGAYPQLANVSFVAK	QPFGNIVVYADMSGKEVVDYLTAVAQMKPD	SGAYPQLANVSFVAKEGKLTDLKIKGEPVD	1	3226.62	CBW16587_ushA	CBW16587_ushA	442	471	yes	yes	3	7.5074e-05	50.492									By MS/MS									1	4940600	0	0	0	0	0	0	0	0	4940600			4807	260	4807	62183	100170	100170
EVVLPFNK	QGVTQEIIPPYYSVKEVVLPFNKFPGVDPL	PPYYSVKEVVLPFNKFPGVDPLLGPEMRST	0	944.533	CBW16169_carB	CBW16169_carB	892	899	yes	yes	2	0.030267	49.59	By matching		By MS/MS		By matching	By matching	By matching			1		1		1	1	1			24674000	4367400	0	4179900	0	4578600	5760500	5787900	0	0			4812	23	4812	62210;62211;62212;62213;62214	100192	100192
EYDLDLITTAPTVVYEVETTAK	LGLLHMEIIQERLEREYDLDLITTAPTVVY	TTAPTVVYEVETTAKETIYVDSPSKLPPLN	0	2470.24	CBW18645_lepA	CBW18645_lepA	358	379	yes	yes	2	3.8835e-06	79.346	By MS/MS									1									1712700	1712700	0	0	0	0	0	0	0	0			4836	1389	4836	62480	100617	100617
EYSPLAVK	NLGATAIGTGLNTPKEYSPLAVKKLAEVTG	TGLNTPKEYSPLAVKKLAEVTGFACVPAED	0	905.486	CBW20349_aspA	CBW20349_aspA	244	251	yes	yes	2	0.042687	43.124		By MS/MS									1								59977000	0	59977000	0	0	0	0	0	0	0			4857	2374	4857	62707	100997	100997
EYTEAYTNASLIVR	SGVMLYLLTNEKYNREYTEAYTNASLIVRE	REYTEAYTNASLIVREDFGFDDGLFTGYDA	0	1628.8	CBW20074_fdoG	CBW20074_fdoG	299	312	yes	yes	3	0.10739	11.27									By MS/MS									1	3140600	0	0	0	0	0	0	0	0	3140600			4859	2231	4859	62713	101000	101000
EYTLASLR	DIDEGHILMDGHDLREYTLASLRNQVALVS	MDGHDLREYTLASLRNQVALVSQNVHLFND	0	951.503	CBW17017_msbA	CBW17017_msbA	409	416	yes	yes	2	0.00047546	133.81	By matching		By matching			By MS/MS				1		1			1				12118000	2071200	0	4312700	0	0	5733800	0	0	0			4861	498	4861	62728;62729;62730	101009	101009
FAACNLDR	EPWDGPAGIVMSDGRFAACNLDRNGLRPAR	IVMSDGRFAACNLDRNGLRPARYVITKDKL	0	908.417	CBW19398_gltB	CBW19398_gltB	346	353	yes	yes	2	0.0018705	89.752		By MS/MS		By matching							1		1						11669000	0	6244900	0	5424200	0	0	0	0	0			4865	1791	4865	62755;62756	101032	101032
FAADLSYLPLMLELQQR	DVARFKNLVLVHAARFAADLSYLPLMLELQ	ADLSYLPLMLELQQRYEGKLRIQTVVSREN	0	2023.04	CBW20122_fpr	CBW20122_fpr	145	161	yes	yes	2	0.0011938	55.261	By MS/MS									1									10354000	10354000	0	0	0	0	0	0	0	0			4866	2254	4866	62757	101033	101033
FACGVIEK	NYSDKPAPLGGGGARFACGVIEK_______	LGGGGARFACGVIEK_______________	0	865.437	CBW17079_sodCa	CBW17079_sodCa	170	177	yes	yes	1	0.047186	75.738								By MS/MS									1		4873800	0	0	0	0	0	0	0	4873800	0			4880	523	4880	62888	101214	101214
FAGDTAHTYR	TGGVWQTIDAGKGLRFAGDTAHTYRNSSDQ	GKGLRFAGDTAHTYRNSSDQTVHFHSLIHY	0	1137.52	CBW17630_ydcN	CBW17630_ydcN	151	160	yes	yes	2	0.053218	39.622			By MS/MS									1							0	0	0	0	0	0	0	0	0	0			4902	826	4902	63158	101673	101673
FAGLVKDFNCDDIISR	ISLIDHFDTSAYATKFAGLVKDFNCDDIIS	AGLVKDFNCDDIISRKEQRKMDAFIQYGIV	1	1811.89	CBW17230_fabF	CBW17230_fabF	50	65	yes	yes	3	6.184e-05	68.944			By MS/MS		By matching							1		1					2454100	0	0	1163000	0	1291100	0	0	0	0			4905	604	4905	63171;63172	101691	101691
FATSDLNDLYRR	LPPDLRPLVPLDGGRFATSDLNDLYRRVIN	GGRFATSDLNDLYRRVINRNNRLKRLLDLA	1	1469.73	CBW20181_rpoC	CBW20181_rpoC	260	271	yes	yes	3	0.00015213	77.744		By MS/MS		By matching					By matching		1		1					1	7624600	0	2694400	0	2642400	0	0	0	0	2287800			4969	2297	4969	63927;63928;63929	102655	102655
FAVIGTNWITR	______________________________	______________________________	0	1276.69	CBW19294_ygjR	CBW19294_ygjR	4	14	yes	yes	2	8.2429e-05	98.048									By MS/MS									1	8010700	0	0	0	0	0	0	0	0	8010700			4971	1719	4971	63939	102665	102665
FAYDKEK	EHYDLYVPAITWHARFAYDKEKTDRYNERP	PAITWHARFAYDKEKTDRYNERPWGVGFGQ	1	899.439	CBW16716_pagP	CBW16716_pagP	65	71	yes	yes	2	0.038254	76.035								By MS/MS	By matching								1	1	5338700	0	0	0	0	0	0	0	4005500	1333200			4973	322	4973	63949;63950	102672	102672
FCNVTNGVTPR	VQSLFADFAKIFPTRFCNVTNGVTPRRWLA	FPTRFCNVTNGVTPRRWLALANPPLSDVLD	0	1206.58	CBW19595_glgP	CBW19595_glgP	461	471	yes	yes	3	0.11719	26.118		By MS/MS									1								0	0	0	0	0	0	0	0	0	0			4983	1934	4983	64320	103140	103140
FDATQLGQWLTPR	GLEGWLASQTPPLRRFDATQLGQWLTPRRP	RRFDATQLGQWLTPRRPTSHKGDHGRLAII	0	1531.78	CBW20376_yjeF	CBW20376_yjeF	233	245	yes	yes	2	3.191e-08	134.38			By MS/MS									1							5414200	0	0	5414200	0	0	0	0	0	0			4993	2394	4993	64412	103245	103245
FDATVIER	PKNLFVAGFIGEINRFDATVIERLDEQRVR	FIGEINRFDATVIERLDEQRVRASVEGREC	0	949.487	CBW17259_potA	CBW17259_potA	254	261	yes	yes	2	0.0031855	84.498					By MS/MS									1					0	0	0	0	0	0	0	0	0	0			4994	629	4994	64413	103246	103246
FDDHQTITR	MVKLAETNQLVCHFRFDDHQTITRLTQDSR	LVCHFRFDDHQTITRLTQDSRVDDLQQIHT	0	1131.53	CBW17954_flhD	CBW17954_flhD	72	80	yes	yes	2	0.050883	40.268							By MS/MS									1			0	0	0	0	0	0	0	0	0	0			4998	1025	4998	64449	103274	103274
FDDTNPVKEDIEYVDSIK	NFGIAQDYQGQCNLRFDDTNPVKEDIEYVD	TNPVKEDIEYVDSIKNDVEWLGFHWSGDIR	1	2126.01	CBW16767_glnS	CBW16767_glnS	66	83	yes	yes	2	1.7153e-09	115.78	By matching	By MS/MS								1	1								4092200	1939700	2152600	0	0	0	0	0	0	0			5001	357	5001	64457;64458	103281	103281
FDMIISNPPFHDGMQTSLDAAQTLIR	GEVFASNVFSEVKGRFDMIISNPPFHDGMQ	DGMQTSLDAAQTLIRGAVRHLNSGGELRIV	0	2949.4	CBW20573_rsmC	CBW20573_rsmC	262	287	yes	yes	3	0.042375	22.096									By MS/MS									1	3337300	0	0	0	0	0	0	0	0	3337300			5026	2494	5026	64846	103943	103943
FDNLGQIWLEGDHYK	FHCHLSPQEIADDRRFDNLGQIWLEGDHYK	FDNLGQIWLEGDHYKWRALRSAGVDESLIT	0	1833.87	CBW19210_uxaC	CBW19210_uxaC	47	61	yes	yes	3	0.079785	20.354						By MS/MS									1				2149800	0	0	0	0	0	2149800	0	0	0			5028	1658	5028	64851	103946	103946
FDNLTDR	______________________________	______________________________	0	879.409	CBW18752_ffh	CBW18752_ffh	2	8	yes	yes	2	0.00097351	134.06	By matching		By matching	By matching			By MS/MS			1		1	1			1			23553000	6158300	0	6881700	1556600	0	0	8956000	0	0			5029	1426	5029	64852;64853;64854;64855	103947	103947
FDPSSGCLPK	EPAEKDPITFHAVPKFDPSSGCLPKSSGGL	HAVPKFDPSSGCLPKSSGGLPGYSKIFGDW	0	1049.49	CBW16516_dxs	CBW16516_dxs	304	313	yes	yes	2	0.031961	41.427		By matching		By MS/MS							1		1						25443000	0	8595200	0	16848000	0	0	0	0	0			5032	214	5032	64870;64871	103958	103958
FDQIEFAAFELHILK	TDLEYVLPDGSKALRFDQIEFAAFELHILK	FDQIEFAAFELHILKRPGAEADYTAEEIAQ	0	1819.95	CBW19208_uxuA	CBW19208_uxuA	128	142	yes	yes	2	0.0086296	42.809	By matching					By MS/MS				1					1				2915900	645080	0	0	0	0	2270800	0	0	0			5035	1656	5035	64885;64886	103970	103970
FDTIISDR	KFGKVRPARMGELSRFDTIISDRRPDEAFV	RMGELSRFDTIISDRRPDEAFVAYAKAQQI	0	965.482	CBW16937_deoR	CBW16937_deoR	226	233	yes	yes	2	0.0029042	86.833			By MS/MS									1							0	0	0	0	0	0	0	0	0	0			5043	445	5043	64959	104043	104043
FEDNALPWDSIDAAK	IIMPTGNEETETGEKFEDNALPWDSIDAAK	FEDNALPWDSIDAAKYVKSDDLAPFGPELL	0	1690.78	CBW17868_prc	CBW17868_prc	543	557	yes	yes	2	3.9438e-05	77.674	By MS/MS	By matching	By matching				By matching			1	1	1				1			9287100	2526000	2087000	1883500	0	0	0	2790600	0	0			5060	975	5060	65149;65150;65151;65152	104268	104268
FEQTYFSTFK	SWPGQARTLFGDHERFEQTYFSTFKNMYFS	GDHERFEQTYFSTFKNMYFSGDGARRDEDG	0	1296.6	CBW20298_acs	CBW20298_acs	484	493	yes	yes	2	0.010791	55.549									By MS/MS									1	0	0	0	0	0	0	0	0	0	0			5091	2350	5091	65454	104666	104666
FFAGAAR	CVINDEIPAIVDVFRFFAGAARCLSGLAAG	PAIVDVFRFFAGAARCLSGLAAGEYLEGHT	0	738.381	CBW17622_ydcW	CBW17622_ydcW	117	123	yes	yes	1	0.023042	98.54				By matching	By MS/MS	By matching	By matching						1	1	1	1			21284000	0	0	0	4832200	6135200	6348600	3968200	0	0			5106	822	5106	65900;65901;65902;65903	105331	105331
FFAGGDR	WIETGDFDKVPPDLRFFAGGDRSIRGYKYK	DKVPPDLRFFAGGDRSIRGYKYKSISPKDS	0	768.355	CBW20428_ytfM	CBW20428_ytfM	468	474	yes	yes	2	0.011518	74.439								By MS/MS									1		19319000	0	0	0	0	0	0	0	19319000	0			5107	2424	5107	65904	105332	105332
FFDNSVSK	VISSNASIAIMLSPRFFDNSVSKEAKVKRL	AIMLSPRFFDNSVSKEAKVKRLKAVLNTFS	0	942.445	CBW17697_hypothetical_protein	CBW17697_hypothetical_protein	251	258	yes	yes	2	0.037803	44.349								By MS/MS									1		4776800	0	0	0	0	0	0	0	4776800	0			5114	858	5114	65964	105402	105402
FFEVTGLVGMR	LMSWRDAARSLSYRRFFEVTGLVGMRVEDK	SYRRFFEVTGLVGMRVEDKTVFDDTHRLIL	0	1270.64	CBW17584_hypothetical_hydrolase	CBW17584_hypothetical_hydrolase	212	222	yes	yes	2	0.045122	40.724						By MS/MS									1				0	0	0	0	0	0	0	0	0	0			5122	800	5122	66030	105472	105472
FFGEDLPDQPSQPFEGLGSGVIIDAAK	GTAAQSQKVPEEFKKFFGEDLPDQPSQPFE	PFEGLGSGVIIDAAKGYVLTNNHVINQAQK	0	2833.38	CBW19416_degQ	CBW19416_degQ	75	101	yes	yes	3	0.00015725	48.337								By MS/MS	By matching								1	1	5576500	0	0	0	0	0	0	0	3126000	2450400			5124	1805	5124	66046;66047	105487	105487
FGAPWSTLR	NPSYLPPQLAQYFSRFGAPWSTLRETNLRL	AQYFSRFGAPWSTLRETNLRLLLETAPKGF	0	1033.53	CBW19676_bcsC	CBW19676_bcsC	195	203	yes	yes	2	0.00038127	98.904									By MS/MS									1	12504000	0	0	0	0	0	0	0	0	12504000			5171	1986	5171	66610	106404	106404
FGAVRTR	FENINQSKVSRMLTKFGAVRTRNAKMEMVY	KVSRMLTKFGAVRTRNAKMEMVYCLPAELG	1	805.456	CBW19428_argR	CBW19428_argR	53	59	yes	yes	2	0.062797	66.994								By matching	By MS/MS								1	1	19048000	0	0	0	0	0	0	0	11552000	7496300			5176	1813	5176	66641;66642	106449	106449
FGDYIPLR	AALLRLRQQNHELFRFGDYIPLRAVGQRAD	QNHELFRFGDYIPLRAVGQRADKVIAYARV	0	979.513	CBW17584_hypothetical_hydrolase	CBW17584_hypothetical_hydrolase	744	751	yes	yes	2	0.007977	72.138						By MS/MS									1				0	0	0	0	0	0	0	0	0	0			5184	800	5184	66719	106569	106569
FGGQLNAER	VAMVAHALAAIKNRKFGGQLNAERIALLAM	AIKNRKFGGQLNAERIALLAMYHDASEVLT	0	990.488	CBW18403_Hypothetical_UPF0207_protein	CBW18403_Hypothetical_UPF0207_protein	52	60	yes	yes	2	0.00018342	113.71		By MS/MS	By matching						By matching		1	1						1	9332400	0	6550100	2064300	0	0	0	0	0	717970			5203	1237	5203	67164;67165;67166	107625	107625
FGIGQQVR	______________________________	______________________________	0	903.493	CBW17115_yccV	CBW17115_yccV	6	13	yes	yes	2	0.00049694	149.06								By MS/MS									1		21504000	0	0	0	0	0	0	0	21504000	0			5219	541	5219	67294	107780	107780
FGIYYGK	KTRTWANMQGATALKFGIYYGKSKSDPTVR	MQGATALKFGIYYGKSKSDPTVRYRFTQKF	0	846.428	CBW18838_hypothetical_hexulose_6_phosphate_synthase	CBW18838_hypothetical_hexulose_6_phosphate_synthase	98	104	yes	yes	2	0.048878	48.761									By MS/MS									1	3098900	0	0	0	0	0	0	0	0	3098900			5224	1454	5224	67332	107827	107827
FGMAGSSIAVNVNNLLDR	SAAVMDAVVKYDLARFGMAGSSIAVNVNNL	AGSSIAVNVNNLLDREYVASCFQTYGCFWG	0	1892.94	CBW16294_fhuA	CBW16294_fhuA	684	701	yes	yes	2	0.002031	45.79								By MS/MS									1		3600500	0	0	0	0	0	0	0	3600500	0			5235	103	5235	67502	108115	108115
FGQHSWQFPQGGINPGESAEQAMYR	IVICNRQGQVMWARRFGQHSWQFPQGGINP	GGINPGESAEQAMYRELFEEVGLSRKDVRI	0	2837.26	CBW19081_nudH	CBW19081_nudH	28	52	yes	yes	3	0.00010039	57.922		By matching		By MS/MS							1		1						4785700	0	2169800	0	2615900	0	0	0	0	0			5247	1588	5247	67633;67634	108303	108303
FGQNFLNDRFVIDSIVSAINPQK	______________________________	RFVIDSIVSAINPQKGQAMVEIGPGLAALT	1	2621.36	CBW16193_ksgA	CBW16193_ksgA	15	37	yes	yes	3	0.033575	27.739									By MS/MS									1	1838000	0	0	0	0	0	0	0	0	1838000			5250	29	5250	67658	108318	108318
FGSWPEVMK	ADKFPQTELFRVEEKFGSWPEVMKTHFASG	FRVEEKFGSWPEVMKTHFASGGELDKLLAA	0	1095.51	CBW18509_cysP	CBW18509_cysP	312	320	yes	yes	2	0.022428	47.349									By MS/MS									1	6719600	0	0	0	0	0	0	0	0	6719600			5261	1305	5261	67764	108473	108473
FGWQAEEAVDIAR	TLDGTFGNPASRSHRFGWQAEEAVDIARNQ	HRFGWQAEEAVDIARNQIAELVGADPREIV	0	1490.72	CBW18606_iscS	CBW18606_iscS	43	55	yes	yes	2	0.0022753	60.434								By MS/MS									1		0	0	0	0	0	0	0	0	0	0			5271	1367	5271	68680	110645	110645
FHGESLLHASEQTLR	LLPTPPAVYLSGDIRFHGESLLHASEQTLR	FHGESLLHASEQTLRGVRGNKIAMIFQEPM	0	1723.86	CBW18292_yejF	CBW18292_yejF	73	87	yes	yes	3	0.00057442	60.55				By MS/MS									1						3945800	0	0	0	3945800	0	0	0	0	0			5293	1171	5293	69030	111110	111110
FHHISTDEVYGDLHTADDFFTETTPYAPSSPYSASK	AYWSALDADAKAAFRFHHISTDEVYGDLHT	ETTPYAPSSPYSASKASSDHLVRAWLRTYG	0	4032.8	CBW19971_rffG	CBW19971_rffG	124	159	yes	yes	4	9.8866e-10	79.209								By MS/MS									1		4549500	0	0	0	0	0	0	0	4549500	0			5301	2163	5301	69109	111204	111204
FHHQWLPDELR	IDFGMNVAEATNAPRFHHQWLPDELRVEKG	NAPRFHHQWLPDELRVEKGFSPDTLKLLEQ	0	1476.73	CBW19611_ggt	CBW19611_ggt	514	524	yes	yes	3	0.0074898	49.777						By MS/MS									1				1927400	0	0	0	0	0	1927400	0	0	0			5302	1946	5302	69110	111205	111205
FHNGNLPLHENGMQIHAWHDDTVIYSK	QGRHEVDFPKDDGMRFHNGNLPLHENGMQI	MQIHAWHDDTVIYSKTYYSIGGGFIVDEEH	0	3188.49	CBW17850_sdaA	CBW17850_sdaA	115	141	yes	yes	4	0.029915	24.276					By matching	By MS/MS								1	1				5269800	0	0	0	0	1157700	4112000	0	0	0			5308	964	5308	69171;69172	111264	111264
FHVYDNPTR	DKKGGSIVVEVENGKFHVYDNPTRVMTNGP	EVENGKFHVYDNPTRVMTNGPAFPWHLTNL	0	1147.54	CBW17564_hypothetical_secreted_hydrolase	CBW17564_hypothetical_secreted_hydrolase	193	201	yes	yes	2	0.00081541	84.916								By MS/MS									1		3637300	0	0	0	0	0	0	0	3637300	0			5316	789	5316	69298	111384	111384
FIDEAFEHK	DEQVLNALAAVPREKFIDEAFEHKAWENIA	AVPREKFIDEAFEHKAWENIALPIGQGQTI	0	1134.53	CBW19004_pcm	CBW19004_pcm	35	43	yes	yes	3	0.014317	51.268									By MS/MS									1	1865000	0	0	0	0	0	0	0	0	1865000			5337	1536	5337	69561	111675	111675
FIGGGLK	ETLYAPDDMPGQKDRFIGGGLKYPYVEGLR	DMPGQKDRFIGGGLKYPYVEGLRLDEAMHP	0	690.406	CBW19445_conserved_hypothetical_protein	CBW19445_conserved_hypothetical_protein	195	201	yes	yes	1	0.027519	95.378	By MS/MS		By matching		By matching	By matching	By matching	By matching		1		1		1	1	1	1		2822900000	280910000	0	2961400	0	341860000	369420000	362800000	1464900000	0			5355	1825	5355	69725;69726;69727;69728;69729;69730	111916	111916
FIGIVSLFPEMFR	______________________________	______________________________	0	1570.82	CBW18749_trmD	CBW18749_trmD	2	14	yes	yes	2	0.10324	20.87		By matching		By matching		By MS/MS					1		1		1				18871000	0	5992200	0	8550100	0	4329000	0	0	0			5356	1423	5356	69731;69732;69733	111917	111917
FIPQDQLDTR	FSLGCVYFIFDQVQRFIPQDQLDTRVITHF	DQVQRFIPQDQLDTRVITHFILSVVCVGWF	0	1231.62	CBW18155_rfbP	CBW18155_rfbP	46	55	yes	yes	2	0.001526	68.371								By MS/MS									1		0	0	0	0	0	0	0	0	0	0			5384	1107	5384	70033	112297	112297
FISALTMESIINHISVLNPQR	SNAERRLEMERSAMRFISALTMESIINHIS	MESIINHISVLNPQRILKEMEGVFNHLTSS	0	2398.27	CBW19830_hypothetical_NtrC-family_transcriptional_regulator	CBW19830_hypothetical_NtrC-family_transcriptional_regulator	819	839	yes	yes	2	0.1074	15.941				By MS/MS									1						28215000	0	0	0	28215000	0	0	0	0	0			5393	2082	5393	70119	112405	112405
FISEFLK	HDLEMMLIEGGSFDKFISEFLKTSILRIHT	IEGGSFDKFISEFLKTSILRIHTLEDIRNN	0	882.485	CBW18831_conserved_hypothetical_protein	CBW18831_conserved_hypothetical_protein	103	109	yes	yes	2	0.092396	41.502			By MS/MS									1							0	0	0	0	0	0	0	0	0	0			5394	1452	5394	70120	112406	112406
FITTLSHDMSSGAPLTAMHK	LRYPALMDEVKPCRRFITTLSHDMSSGAPL	SHDMSSGAPLTAMHKTYLQTFCTVPAVVTR	0	2176.03	CBW19663_hypothetical_membrane_protein	CBW19663_hypothetical_membrane_protein	460	479	yes	yes	3	0.055005	23.726			By MS/MS		By matching							1		1					12688000	0	0	5908300	0	6779300	0	0	0	0			5404	1977	5404	70298;70299	112639	112639
FIVHGTKGSFVK	AIVKTSHLVKIDYPKFIVHGTKGSFVKYGI	YPKFIVHGTKGSFVKYGIDQQETSLKANIM	1	1318.74	CBW19605_yhhX	CBW19605_yhhX	236	247	yes	yes	3	0.11354	17.666		By matching		By MS/MS							1		1						26200000	0	6869200	0	19331000	0	0	0	0	0			5407	1943	5407	70315;70316	112647	112647
FKEDAVR	SDEVMLFSAAGKVVRFKEDAVRAMGRTATG	SAAGKVVRFKEDAVRAMGRTATGVRGIKLA	1	863.45	CBW18343_gyrA	CBW18343_gyrA	706	712	yes	yes	2	0.078254	62.714	By matching	By matching	By matching		By MS/MS	By matching				1	1	1		1	1				11701000	1040900	1448900	4905000	0	2838600	1467700	0	0	0			5419	1196	5419	70452;70453;70454;70455;70456	112837	112837
FKPMATLTMK	MMHDGDPQKARLLARFKPMATLTMKNGVPP	RLLARFKPMATLTMKNGVPPEKVDVVSGNA	1	1198.61	CBW19676_bcsC	CBW19676_bcsC	269	278	yes	yes	2	0.058189	47.706								By matching	By MS/MS								1	1	6225900	0	0	0	0	0	0	0	1880000	4345900			5429	1986	5429	70558;70559	112956	112956
FLEEGDK	TDEGDYQVKLRSLIRFLEEGDKAKITLRFR	VKLRSLIRFLEEGDKAKITLRFRGREMAHQ	0	836.392	CBW17365_infC	CBW17365_infC	117	123	yes	yes	2	0.015573	68.915	By MS/MS		By matching		By matching	By matching	By matching	By matching		1		1		1	1	1	1		78051000	21299000	0	17674000	0	20502000	10173000	7747200	656360	0			5453	691	5453	70893;70894;70895;70896;70897;70898	113350	113350
FLEHVADVR	HGMLVLFASGRAMQRFLEHVADVRLLLLVQ	GRAMQRFLEHVADVRLLLLVQGDQPRYRLV	0	1084.57	CBW16895_dinG	CBW16895_dinG	517	525	yes	yes	2	0.0086009	60.118			By matching			By matching	By MS/MS					1			1	1			6352800	0	0	2631200	0	0	1880300	1841400	0	0			5456	424	5456	70924;70925;70926	113369	113369
FLHCLPAFHDDETTLGK	VNSQMMALTGNPQVKFLHCLPAFHDDETTL	HCLPAFHDDETTLGKKMAEEYGLHGGMEVT	0	1942.92	CBW20487_argI	CBW20487_argI	271	287	yes	yes	3	0.067739	22.196	By matching						By MS/MS			1						1			2840100	1111200	0	0	0	0	0	1728900	0	0			5470	2450	5470	71050;71051	113563	113563
FLNGSWR	ALVMDNTQMKLGTTRFLNGSWRISVDVKDP	QMKLGTTRFLNGSWRISVDVKDPITGKPPS	0	878.44	CBW17618_srfA	CBW17618_srfA	330	336	yes	yes	2	6.4719e-05	126.24				By MS/MS									1						0	0	0	0	0	0	0	0	0	0			5494	819	5494	71305	113978	113978
FLNTNNYK	QLEAGYQWLTQKYPRFLNTNNYKHLGTLGT	LTQKYPRFLNTNNYKHLGTLGTGNHFIEIC	0	1012.5	CBW19581_rtcB	CBW19581_rtcB	152	159	yes	yes	2	0.11741	29.149								By MS/MS									1		1871100	0	0	0	0	0	0	0	1871100	0			5498	1927	5498	71338	114029	114029
FLTCGSVDDGK	VEAWMIAQQHKSLLRFLTCGSVDDGKSTLI	SLLRFLTCGSVDDGKSTLIGRLLHDTLQIY	0	1140.51	CBW19012_cysN	CBW19012_cysN	30	40	yes	yes	2	8.1689e-05	99.815	By matching		By MS/MS		By matching	By matching	By matching		By matching	1		1		1	1	1		1	25049000	1817300	0	4443400	0	4318300	7788800	1988000	0	4692700			5521	1542	5521	71676;71677;71678;71679;71680;71681	114625	114625
FLVCNEDIDHIIGYVDSK	EQSLKKKVAEHPHSKFLVCNEDIDHIIGYV	CNEDIDHIIGYVDSKDLLNRVLANQSMALN	0	2079	CBW20426_ytfL	CBW20426_ytfL	246	263	yes	yes	2	1.59e-05	80.507					By MS/MS	By matching	By matching							1	1	1			8419300	0	0	0	0	2874000	2808400	2736900	0	0			5525	2422	5525	71703;71704;71705	114652	114652
FMAQYQQMK	DGTFLSDQKTYNRDRFMAQYQQMKRQGIRF	TYNRDRFMAQYQQMKRQGIRFVVASGNQYY	0	1205.52	CBW16940_conserved_hypothetical_protein	CBW16940_conserved_hypothetical_protein	26	34	yes	yes	2	0.094479	30.612		By matching	By MS/MS								1	1							6275000	0	4295400	1979600	0	0	0	0	0	0			5538	446	5538	71843;71844	114890	114890
FMHCLPAFHNEHTK	VNQQVVNATGNPDVKFMHCLPAFHNEHTKV	KFMHCLPAFHNEHTKVGREIEMAYGLKGLE	0	1726.77	CBW20483_ornithine_carbamoyltransferase	CBW20483_ornithine_carbamoyltransferase	272	285	yes	yes	3	0.080737	28.351			By MS/MS									1							0	0	0	0	0	0	0	0	0	0			5545	2447	5545	71940	115036	115036
FMLMQATGYK	ITGTVDGKIGNTPYKFMLMQATGYKRWHLV	NTPYKFMLMQATGYKRWHLVQQVVMPPQPI	0	1220.56	CBW17843_yeaY	CBW17843_yeaY	136	145	yes	yes	2	0.0019757	66.621					By matching	By MS/MS								1	1				4173400	0	0	0	0	2149100	2024200	0	0	0			5551	958	5551	72024;72025	115175	115175
FMSACLKK	VQATEQSLKGDDRSKFMSACLKKAA_____	KGDDRSKFMSACLKKAA_____________	1	942.467	CBW16479_psiF	CBW16479_psiF	97	104	yes	yes	2	0.028149	60.76				By MS/MS	By matching	By matching	By matching						1	1	1	1			16535000	0	0	0	9678900	2571300	1864800	2420100	0	0			5559	184	5559	72115;72116;72117;72118	115288	115288
FNDDGPILFIHTGGAPALFAYHPHV	GKAMAGLIDGISQKRFNDDGPILFIHTGGA	HTGGAPALFAYHPHV_______________	0	2705.34	CBW17977_dcyD	CBW17977_dcyD	304	328	yes	yes	3	6.5377e-05	59.975						By matching			By MS/MS						1			1	16578000	0	0	0	0	0	7517900	0	0	9059900			5573	1039	5573	72242;72243	115455	115455
FNGQPASGLGIK	AKIELGGENYDVIAKFNGQPASGLGIKLAT	IAKFNGQPASGLGIKLATGANALDTATAIR	0	1187.63	CBW16569_acrB	CBW16569_acrB	281	292	yes	yes	2	0.002209	61.56								By MS/MS									1		0	0	0	0	0	0	0	0	0	0			5581	246	5581	72507	115984	115984
FNTILIDFDR	EPHDYIAELFDCIARFNTILIDFDRDVWGY	DCIARFNTILIDFDRDVWGYIALNHFKQKT	0	1252.65	CBW17266_purB	CBW17266_purB	264	273	yes	yes	2	0.0018796	67.563									By MS/MS									1	1154800	0	0	0	0	0	0	0	0	1154800			5613	634	5613	73272	117707	117707
FNVWLEPEVR	VVALAHHVRQKVGEKFNVWLEPEVRFIGRS	KVGEKFNVWLEPEVRFIGRSGEVNAVESIA	0	1287.66	CBW20169_murB	CBW20169_murB	318	327	yes	yes	2	6.2841e-06	107.1					By MS/MS									1					0	0	0	0	0	0	0	0	0	0			5627	2287	5627	73391	117891	117891
FPAFLLTTHYWEGR	LSFSQADELADTQIRFPAFLLTTHYWEGRW	RFPAFLLTTHYWEGRWLMDMAGIDDLQKEK	0	1736.87	CBW20506_superfamily_I_DNA_helicase	CBW20506_superfamily_I_DNA_helicase	610	623	yes	yes	3	0.0019881	54.09			By matching			By MS/MS						1			1				4016500	0	0	1450000	0	0	2566500	0	0	0			5630	2460	5630	73417;73418	117923	117923
FPEGTSEEQVDKTVDDFINDVIEPNK	HIDEFQELGFSVAWRFPEGTSEEQVDKTVD	KTVDDFINDVIEPNKLAFDGSGYLAWEGLI	1	2964.39	CBW19182_yggL	CBW19182_yggL	29	54	yes	yes	3	0.00012465	55.051								By MS/MS	By matching								1	1	11196000	0	0	0	0	0	0	0	7042000	4153800			5645	1648	5645	73588;73589	118237	118237
FPLAGVHGAER	GRSMTELDALAKPFRFPLAGVHGAERRDIN	KPFRFPLAGVHGAERRDINGKTHIVRLPEA	0	1152.6	CBW17957_otsB	CBW17957_otsB	76	86	yes	yes	2	1.2763e-05	123.21			By matching	By MS/MS								1	1						25507000	0	0	9350900	16156000	0	0	0	0	0			5661	1028	5661	73809;73810	118727	118727
FPSVLVQELVDYIGQSHYLPGDETLTCDESEAR	YISYIGRSIQDNSERFPSVLVQELVDYIGQ	LPGDETLTCDESEARVKAHITRLHTRMPFD	0	3709.75	CBW19073_recC	CBW19073_recC	743	775	yes	yes	3	0.014363	32.822								By MS/MS	By matching								1	1	1655800	0	0	0	0	0	0	0	497370	1158400			5675	1584	5675	74007;74008	118986	118986
FPVQLSGGQK	AEILTLVGLADKANRFPVQLSGGQKQRVGI	DKANRFPVQLSGGQKQRVGIARAIANHPDV	0	1059.57	CBW16604_sfbB	CBW16604_sfbB	138	147	yes	yes	2	0.068665	34.387	By matching		By matching		By MS/MS	By matching				1		1		1	1				176330000	71105000	0	2112300	0	46768000	56345000	0	0	0			5681	273	5681	74043;74044;74045;74046	119028	119028
FPVVIDWLNK	GKELAIYSSRLNANKFPVVIDWLNKGLIDP	LNANKFPVVIDWLNKGLIDPDKLITHTFDY	0	1229.68	CBW17531_rspB	CBW17531_rspB	289	298	yes	yes	2	5.0356e-06	110.41						By MS/MS									1				0	0	0	0	0	0	0	0	0	0			5686	773	5686	74095	119102	119102
FQNDILAGRK	______________________________	TFFQRFQNDILAGRKTITIRDASESHFKAG	1	1160.63	CBW19125_yqfB	CBW19125_yqfB	12	21	yes	yes	2	3.2857e-05	135		By MS/MS									1								5064500	0	5064500	0	0	0	0	0	0	0			5708	1608	5708	74315	119351	119351
FQNTNVEGIYAVGDNTGAVELTPVAVAAGR	AGVKTNEKGYIIVDKFQNTNVEGIYAVGDN	TGAVELTPVAVAAGRRLSERLFNNKPEEHL	0	3032.52	CBW19656_gor	CBW19656_gor	290	319	yes	yes	3	0.0099781	37.054									By MS/MS									1	837250	0	0	0	0	0	0	0	0	837250			5711	1971	5711	74342	119385	119385
FQTYRYLR	AMLNTLNVGPTLDPRFQTYRYLRTPEEPVK	GPTLDPRFQTYRYLRTPEEPVKRDSPRRAF	1	1145.6	CBW19968_wzzE	CBW19968_wzzE	302	309	yes	yes	3	0.11476	25.737			By MS/MS									1							0	0	0	0	0	0	0	0	0	0			5726	2160	5726	74548	119689	119689
FRDIQAQPR	DHTHLATNKEEEKIRFRDIQAQPRKIISSP	EEEKIRFRDIQAQPRKIISSPTWSGLEDEH	1	1129.6	CBW17787_narG;CBW17602_narZ	CBW17787_narG	997	1005	yes	no	2	0.034872	62.546				By MS/MS									1						0	0	0	0	0	0	0	0	0	0			5736	921	5736	74638	119821	119821
FRENRPAK	TPDAVIEHFKQGNLRFRENRPAKHDYLAQK	FKQGNLRFRENRPAKHDYLAQKRNSIAGQY	2	1016.55	CCF76766_putative_carbonic_anhydrase	CCF76766_putative_carbonic_anhydrase	67	74	yes	yes	2	0.013166	96.492								By MS/MS									1		3695800	0	0	0	0	0	0	0	3695800	0			5743	2530	5743	74735	119931	119931
FRHGIAIAGTHGK	IPVIRRAEMLAELMRFRHGIAIAGTHGKTT	MRFRHGIAIAGTHGKTTTTAMVSSIYAEAG	1	1363.75	CBW16232_murC	CBW16232_murC	118	130	yes	yes	2	0.063407	51.276		By MS/MS									1								0	0	0	0	0	0	0	0	0	0			5745	58	5745	74755	119956	119956
FSAVLEQGAVAAGGDEK	QPWRFFVIEGEGRDRFSAVLEQGAVAAGGD	AVLEQGAVAAGGDEKAIEKARNAPFRAPLI	0	1647.81	CBW17327_ydjA	CBW17327_ydjA	58	74	yes	yes	3	0.11672	9.4152	By matching		By MS/MS		By matching	By matching	By matching		By matching	1		1		1	1	1		1	21772000	3108400	0	4315300	0	3652400	5137400	3633300	0	1925800			5762	666	5762	74952;74953;74954;74955;74956;74957	120224	120224
FSDGSPLTAEDVVFTYNK	PDGKIWTLTLKPGLKFSDGSPLTAEDVVFT	GSPLTAEDVVFTYNKAAKSGGKIDMGNFSH	0	1988.94	CBW17286_hypothetical_substrate-binding_transport_protein	CBW17286_hypothetical_substrate-binding_transport_protein	115	132	yes	yes	2	1.047e-09	107.45						By MS/MS									1				10204000	0	0	0	0	0	10204000	0	0	0			5769	648	5769	75008	120299	120299
FSEASLVK	LELTPAQHFTKPPARFSEASLVKELEKRGI	FTKPPARFSEASLVKELEKRGIGRPSTYAS	0	879.47	CBW17741_topA	CBW17741_topA	477	484	yes	yes	1	0.0039243	127.56		By matching						By MS/MS			1						1		9163300	0	2110000	0	0	0	0	0	7053300	0			5772	886	5772	75023;75024	120313	120313
FSEIYRR	MPVIYTPTVGAACERFSEIYRRARGVFISY	TVGAACERFSEIYRRARGVFISYPNRHNMD	1	969.503	CBW17591_sfcA	CBW17591_sfcA	115	121	yes	yes	2	0.0023412	148.07				By matching	By matching	By matching	By matching		By MS/MS				1	1	1	1		1	28736000	0	0	0	8131800	4469700	6240200	4471600	0	5422500			5775	805	5775	75043;75044;75045;75046;75047	120341	120341
FSIDVPFTVSLIR	LTALDYAASGVTVRRFSIDVPFTVSLIRPL	RRFSIDVPFTVSLIRPLHRPASALVDAFSK	0	1492.83	CBW19091_lysR	CBW19091_lysR	261	273	yes	yes	2	1.0518e-06	104.79	By matching	By matching	By matching	By matching	By matching	By MS/MS	By matching			1	1	1	1	1	1	1			34671000	4777300	3887200	5365800	3346400	7666800	4108600	5519300	0	0			5790	1593	5790	75187;75188;75189;75190;75191;75192;75193	120511	120511
FSNATLGK	KFGIIKSEDTFIPRKFSNATLGKEYSTVLN	DTFIPRKFSNATLGKEYSTVLNLYISDALE	0	836.439	CBW18830_hypothetical_ATPase	CBW18830_hypothetical_ATPase	265	272	yes	yes	2	0.0073772	70.69									By MS/MS									1	15204000	0	0	0	0	0	0	0	0	15204000			5807	1451	5807	75370	120766	120766
FSQIHGK	RRYLWDETPALQDWRFSQIHGKTQREPLAT	TPALQDWRFSQIHGKTQREPLATAFPLMNL	0	815.429	CBW17619_srfB	CBW17619_srfB	366	372	yes	yes	2	0.041087	52.683								By MS/MS									1		6125300	0	0	0	0	0	0	0	6125300	0			5814	820	5814	75435	120849	120849
FSTPEEVFGPLSIQALK	FAFQRARAFEYLMTRFSTPEEVFGPLSIQA	TPEEVFGPLSIQALKDEGRYERLTTGYLPE	0	1861.98	CBW19937_yieN	CBW19937_yieN	76	92	yes	yes	2	0.071994	25.322			By matching		By MS/MS							1		1					9064300	0	0	5119400	0	3944900	0	0	0	0			5825	2135	5825	75548;75549	121007	121007
FSVNLMPLTLLQK	LQWLSAHPSAEQGARFSVNLMPLTLLQKET	ARFSVNLMPLTLLQKETASRIMQLFKRYGV	0	1518.85	CBW18480_yfeA	CBW18480_yfeA	575	587	yes	yes	2	0.052121	33.158									By MS/MS									1	2627200	0	0	0	0	0	0	0	0	2627200			5832	1286	5832	75640	121118	121118
FTGIPNFAPELFRR	TIQIGDTFTQGEMMKFTGIPNFAPELFRRI	KFTGIPNFAPELFRRIRLKDPLKQKQLLKG	1	1663.88	CBW20577_prfC	CBW20577_prfC	387	400	yes	yes	3	0.11665	10.425			By MS/MS			By matching						1			1				4771300	0	0	3301800	0	0	1469500	0	0	0			5863	2498	5863	75975;75976	121659	121659
FTIDTVTIDPTIR	VATDVAGNTAQTQERFTIDTVTIDPTIRLS	ERFTIDTVTIDPTIRLSDPSIDDQHEATSL	0	1490.8	CBW20284_siiE	CBW20284_siiE	4106	4118	yes	yes	3	0.10858	12.165	By matching		By matching		By matching	By matching	By MS/MS			1		1		1	1	1			35912000	10897000	0	4499400	0	5618000	9386500	5510800	0	0			5881	2345	5881	76267;76268;76269;76270;76271	122123	122123
FTLDFNTVENKK	DIPEIVSLINDNVLKFTLDFNTVENKKAVV	VLKFTLDFNTVENKKAVVSRIISTDDKNSK	1	1454.74	CBW18814_conserved_hypothetical_protein	CBW18814_conserved_hypothetical_protein	85	96	yes	yes	2	5.3885e-05	89.047			By MS/MS									1							0	0	0	0	0	0	0	0	0	0			5888	1445	5888	76402	122360	122360
FTLLPTCCLGNCDKGPNMMIDEDTHSHLTPEAIPELLER	KNLNIKPGQTTFDGRFTLLPTCCLGNCDKG	HSHLTPEAIPELLERYK_____________	1	4385.01	CBW18396_nuoE	CBW18396_nuoE	126	164	yes	yes	4	1.8443e-05	50.942		By MS/MS									1								3662100	0	3662100	0	0	0	0	0	0	0			5893	1231	5893	76459	122421	122421
FTPSASWADGSYQLAVVVEDLAGNVK	KTHEEAAVFTNGQWRFTPSASWADGSYQLA	YQLAVVVEDLAGNVKESAPFEVRIDTTTTI	0	2723.34	CBW20284_siiE	CBW20284_siiE	3287	3312	yes	yes	3	0.106	11.087								By MS/MS									1		401430	0	0	0	0	0	0	0	401430	0			5905	2345	5905	76578	122558	122558
FTQPFSLVNQPDAVGAPINAGDFAEQVNQIR	SSKPTDRGQQYKDGKFTQPFSLVNQPDAVG	PINAGDFAEQVNQIRSASPRLYTNQSNVYN	0	3342.66	CBW19067_mltA	CBW19067_mltA	37	67	yes	yes	3	4.9534e-11	94.802								By matching	By MS/MS								1	1	7206400	0	0	0	0	0	0	0	3442300	3764200			5910	1578	5910	76619;76620	122607	122607
FTQQGQVTVR	RLRQILWNLISNAVKFTQQGQVTVRARYDE	SNAVKFTQQGQVTVRARYDEGDMLHFEVED	0	1162.61	CBW19396_arcB	CBW19396_arcB	413	422	yes	yes	2	0.00011814	108.98			By matching		By matching	By MS/MS			By matching			1		1	1			1	16093000	0	0	3788500	0	2887800	2799600	0	0	6617100			5911	1790	5911	76621;76622;76623;76624	122608	122608
FTRDPDAVVAK	TQRDKPVENPGIAARFTRDPDAVVAKVRHA	IAARFTRDPDAVVAKVRHAFASDKPRLRYP	1	1217.64	CBW16598_ybbO	CBW16598_ybbO	205	215	yes	yes	2	0.019299	62.303			By MS/MS									1							0	0	0	0	0	0	0	0	0	0			5912	268	5912	76625	122609	122609
FVDTLTAR	QAIEDADRVICVGTRFVDTLTARFTQQLPA	VICVGTRFVDTLTARFTQQLPAERTLEIQP	0	921.492	CBW18475_hypothetical_decarboxylase	CBW18475_hypothetical_decarboxylase	287	294	yes	yes	2	0.032771	47.849								By MS/MS									1		1887800	0	0	0	0	0	0	0	1887800	0			5943	1283	5943	77118	123363	123363
FVIACGSR	LECHDGTVETLTAEKFVIACGSRPYHPNDV	ETLTAEKFVIACGSRPYHPNDVDFSHPRIY	0	851.432	CBW20163_udhA	CBW20163_udhA	142	149	yes	yes	2	0.00046306	131.04								By MS/MS									1		8530900	0	0	0	0	0	0	0	8530900	0			5965	2282	5965	77361	123654	123654
FVLAGAQLAEEDKAR	LDDESLRLVDVIHQRFVLAGAQLAEEDKAR	FVLAGAQLAEEDKARLKVLNTESATLMSQF	1	1616.85	CBW17537_dcp	CBW17537_dcp	142	156	yes	yes	3	2.857e-06	92.935									By MS/MS									1	2953400	0	0	0	0	0	0	0	0	2953400			5979	778	5979	77516	123942	123942
FVNELAR	RANPTLPPARTLQSRFVNELARREDWRGLL	PARTLQSRFVNELARREDWRGLLAFSPEKP	0	847.455	CBW20598_slt	CBW20598_slt	117	123	yes	yes	2	0.0033346	94.163									By MS/MS									1	33653000	0	0	0	0	0	0	0	0	33653000			5994	2512	5994	77651	124142	124142
FVSTDFAQVDYTDAVAILERCGK	FAERVDKDAIARLERFVSTDFAQVDYTDAV	VDYTDAVAILERCGKTFENPVFWGVDLSSE	1	2547.23	CBW17033_asnCa	CBW17033_asnCa	303	325	yes	yes	3	5.853e-13	114.07				By MS/MS									1						3313400	0	0	0	3313400	0	0	0	0	0			6016	512	6016	78044	124753	124753
GADADILR	LDFTASLRSRVATLKGADADILRQVRGNLP	SRVATLKGADADILRQVRGNLPLMPGLTQL	0	829.429	CBW20594_serB	CBW20594_serB	167	174	yes	yes	2	0.0088235	67.032									By MS/MS									1	2782700	0	0	0	0	0	0	0	0	2782700			6084	2508	6084	78867	126027	126027
GADDDEDEHAHTGADEEK	VTIAQLADVKPLLMKGADDDEDEHAHTGAD	DDEDEHAHTGADEEKGDVHHHHGEYNMHLW	0	1939.73	CBW17919_znuA	CBW17919_znuA	136	153	yes	yes	3	0.11971	8.6005	By matching		By matching		By MS/MS					1		1		1					2777700	25276	0	1503300	0	1249100	0	0	0	0			6086	999	6086	78895;78896;78897	126067	126067
GADKQVIGQVAADLR	GITAECPTQTEIVLKGADKQVIGQVAADLR	GADKQVIGQVAADLRAYRRPEPYKGKGVRY	1	1539.84	CBW19487_rplF	CBW19487_rplF	135	149	yes	yes	3	3.2207e-08	115.38		By MS/MS									1								26329000	0	26329000	0	0	0	0	0	0	0			6088	1853	6088	78902	126073	126073
GAEQLGIYR	VVSMHPEFISMFGPRGAEQLGIYRHHHNHR	SMFGPRGAEQLGIYRHHHNHRHDLQGRIVL	0	1005.52	CBW17920_znuC	CBW17920_znuC	221	229	yes	yes	2	0.00012816	132.29									By MS/MS									1	2258300	0	0	0	0	0	0	0	0	2258300			6096	1000	6096	79070	126272	126272
GAGEIVLNMMNQDGVR	TQWETLDWVQEVQQRGAGEIVLNMMNQDGV	AGEIVLNMMNQDGVRNGYDLTQLKKVRDVC	0	1734.8	CBW18150_hisF	CBW18150_hisF	170	185	yes	yes	2	0.011377	43.544					By MS/MS									1					0	0	0	0	0	0	0	0	0	0			6104	1102	6104	79115	126333	126333
GAGELLGEEQSGSMETIGFSLYMELLENAVDALK	LGAGFALATHDLEIRGAGELLGEEQSGSME	SLYMELLENAVDALKAGREPSLEDLTSQQT	0	3632.71	CBW17249_mfd	CBW17249_mfd	954	987	yes	yes	3	0.090653	13.053								By matching	By MS/MS								1	1	957510	0	0	0	0	0	0	0	371870	585640			6105	622	6105	79116;79117	126334	126334
GAGTIIAAEHHPLAIIDAGNAGMASGGMGDVLSGIIGALLGQK	AQRLVKRYGGVVVLKGAGTIIAAEHHPLAI	GDVLSGIIGALLGQKFTPYDAACVGCVAHG	0	4056.08	CBW20376_yjeF	CBW20376_yjeF	413	455	yes	yes	4	1.0991e-10	80.695								By MS/MS									1		4123600	0	0	0	0	0	0	0	4123600	0			6107	2394	6107	79135	126363	126363
GAIVDLRDQIPQDAR	NNFKLHTPTRILFGKGAIVDLRDQIPQDAR	GAIVDLRDQIPQDARVLITYGGGSVKKTGV	1	1665.88	CBW19237_yqhD	CBW19237_yqhD	17	31	yes	yes	2	0.058754	49.448		By MS/MS									1								0	0	0	0	0	0	0	0	0	0			6114	1677	6114	79268	126693	126693
GALLHVEK	VFKANDIVIELLKEKGALLHVEKMQHSYPC	IELLKEKGALLHVEKMQHSYPCCWRHKTPI	0	865.502	CBW16148_ileS	CBW16148_ileS	391	398	yes	yes	2	0.017763	58.286									By MS/MS									1	108590000	0	0	0	0	0	0	0	0	108590000			6129	14	6129	79423	126898	126898
GAMTTTSIEDFVR	VESLERFALERFRFRGAMTTTSIEDFVRYS	FRGAMTTTSIEDFVRYSKGYASTTEKARCF	0	1442.67	CBW18066_predicted_bacteriophage_protein	CBW18066_predicted_bacteriophage_protein	56	68	yes	yes	2	7.5903e-08	123.75		By MS/MS		By matching							1		1						7213300	0	4816300	0	2397000	0	0	0	0	0			6147	1073	6147	79757;79758	127571	127571
GAPEIHGSWSVLNNLDDWTWTCR	IQHTYLANPCIDLGKGAPEIHGSWSVLNNL	WSVLNNLDDWTWTCR_______________	0	2656.21	CBW17286_hypothetical_substrate-binding_transport_protein	CBW17286_hypothetical_substrate-binding_transport_protein	522	544	yes	yes	3	3.1061e-13	117.38						By MS/MS									1				6514200	0	0	0	0	0	6514200	0	0	0			6157	648	6157	79877	127777	127777
GAPNCLLLSDLPFMAYATPEQACENAAIVMR	VTVEDIAYHTRAVRRGAPNCLLLSDLPFMA	ATPEQACENAAIVMRAGANMVKIEGGAWLV	0	3340.56	CBW16285_panB	CBW16285_panB	75	105	yes	yes	3	0.025052	25.933				By matching	By MS/MS								1	1					4274900	0	0	0	1712800	2562200	0	0	0	0			6158	95	6158	79878;79879	127778	127778
GAQPSVPWREEIEAFLHQQG	IRFAHAAAAIAVTRKGAQPSVPWREEIEAF	VPWREEIEAFLHQQG_______________	1	2278.11	CBW19943_rbsK	CBW19943_rbsK	290	309	yes	yes	2	0.026288	42.317									By MS/MS									1	3464000	0	0	0	0	0	0	0	0	3464000			6165	2141	6165	79949	127878	127878
GASASPSGEQGLNK	MANWLNQLQSLLGQKGASASPSGEQGLNKL	KGASASPSGEQGLNKLLVPGALGGLAGLLV	0	1301.62	CBW17908_yebE	CBW17908_yebE	16	29	yes	yes	2	0.047774	33.088			By MS/MS									1							1148300	0	0	1148300	0	0	0	0	0	0			6171	988	6171	80008	127942	127942
GASAVPLIGR	PSFVFFKPQSFAPVKGASAVPLIGRASVAS	FAPVKGASAVPLIGRASVASDRSIIPPGTT	0	939.55	CBW19067_mltA	CBW19067_mltA	266	275	yes	yes	2	0.0091173	55.503								By MS/MS									1		13499000	0	0	0	0	0	0	0	13499000	0			6172	1578	6172	80009	127943	127943
GASPGTFLHSLFEELDFTQPINPQWVQEK	EAAEAPAMTPHHFPRGASPGTFLHSLFEEL	LDFTQPINPQWVQEKLELSGFETRWEPVLT	0	3314.62	CBW19071_recB	CBW19071_recB	948	976	yes	yes	3	0.027925	25.239						By MS/MS									1				2985900	0	0	0	0	0	2985900	0	0	0			6178	1582	6178	80056	127998	127998
GASPLAAGDVTNDLSHVR	EAATRRMHDMKAESKGASPLAAGDVTNDLS	PLAAGDVTNDLSHVRKIIVACDAGMGSSAM	0	1778.89	CBW19743_mtlA	CBW19743_mtlA	361	378	yes	yes	2	5.9592e-11	121.56			By matching			By MS/MS	By matching					1			1	1			15202000	0	0	5735500	0	0	5069700	4396800	0	0			6179	2021	6179	80057;80058;80059	127999	127999
GATCFNLEELPVK	PDIAFYSAAGVHTSKGATCFNLEELPVKHW	SKGATCFNLEELPVKHWAMTMAQCHVLVVD	0	1419.71	CBW16937_deoR	CBW16937_deoR	181	193	yes	yes	2	0.0013379	60.434							By MS/MS									1			3451900	0	0	0	0	0	0	3451900	0	0			6185	445	6185	80130	128094	128094
GATGLGLKEAK	KAAGANKVAVIKAVRGATGLGLKEAKDLVE	KAVRGATGLGLKEAKDLVESAPAALKEGVS	1	1043.6	CBW20179_rplL	CBW20179_rplL	75	85	yes	yes	2	0.0018339	72.848	By matching	By MS/MS			By matching					1	1			1					58547000	14996000	26540000	0	0	17012000	0	0	0	0			6188	2295	6188	80141;80142;80143	128105	128105
GAVASHCVLLYK	LGLAQLHQLRGRVGRGAVASHCVLLYKSPL	VGRGAVASHCVLLYKSPLSKTAQKRLQVLR	0	1259.67	CBW19804_recG	CBW19804_recG	588	599	yes	yes	2	0.0087161	54.066						By MS/MS									1				0	0	0	0	0	0	0	0	0	0			6198	2072	6198	80681	128803	128803
GAVLAADPSIR	DDGLFRLTAEAQAERGAVLAADPSIRIMSG	QAERGAVLAADPSIRIMSGVLEGSNVKPVE	0	1068.59	CBW17211_flgF	CBW17211_flgF	190	200	yes	yes	2	0.005441	56.258								By MS/MS									1		2177000	0	0	0	0	0	0	0	2177000	0			6201	588	6201	80705	128825	128825
GCHTVAALK	CFDVTKGDLIAAINKGCHTVAALKAETKAG	IAAINKGCHTVAALKAETKAGTGCGGCIPL	0	898.469	CBW19536_nirB	CBW19536_nirB	442	450	yes	yes	2	0.013045	56.014	By MS/MS		By matching							1		1							6096400	4083900	0	2012500	0	0	0	0	0	0			6227	1895	6227	80960;80961	129214	129214
GCPVDANGFCPLDK	LTLKSPAQRVTLELKGCPVDANGFCPLDKF	KGCPVDANGFCPLDKFDNVMNTAAK_____	0	1434.63	CBW17152_agp	CBW17152_agp	390	403	yes	yes	2	0.0026535	53.569									By MS/MS									1	1192600	0	0	0	0	0	0	0	0	1192600			6231	551	6231	81013	129310	129310
GDAVGYVPLDKR	RSHLLHAACAELSQRGDAVGYVPLDKRTWF	SQRGDAVGYVPLDKRTWFVPEVLDGMEHLS	1	1288.68	CBW18561_yfgE	CBW18561_yfgE	79	90	yes	yes	2	0.0021396	66.19	By MS/MS									1									0	0	0	0	0	0	0	0	0	0			6238	1338	6238	81086	129412	129412
GDDIVDTVTLSR	FSDVRTGLKVEERFKGDDIVDTVTLSRRGV	RFKGDDIVDTVTLSRRGVDFSYVDGNEYVF	0	1289.65	CBW18284_yeiP	CBW18284_yeiP	58	69	yes	yes	2	0.011993	50.292							By MS/MS									1			0	0	0	0	0	0	0	0	0	0			6241	1165	6241	81102	129448	129448
GDEVTEVKR	NIAFNQLEVHLHNAKGDEVTEVKRDLNGGD	HLHNAKGDEVTEVKRDLNGGDLAPTAS___	1	1031.52	CBW16572_aefA	CBW16572_aefA	1100	1108	yes	yes	2	0.013086	61.962			By MS/MS		By matching							1		1					969050	0	0	636320	0	332730	0	0	0	0			6244	249	6244	81130;81131	129490	129490
GDIDANAFQHKPYLDQQIKDR	VTFNDYVLPNEALSKGDIDANAFQHKPYLD	AFQHKPYLDQQIKDRGYKLVSVGKTFVYPI	2	2471.22	CBW16348_metQ	CBW16348_metQ	79	99	yes	yes	4	0.010837	40.81								By MS/MS									1		4614300	0	0	0	0	0	0	0	4614300	0			6259	145	6259	81307	129754	129754
GDIITLSNDPTNLAR	GFYSRKINSLDALKKGDIITLSNDPTNLAR	GDIITLSNDPTNLARGLRFLQSLGLITIKD	0	1598.83	CBW16603_sfbA	CBW16603_sfbA	129	143	yes	yes	2	0.0052876	43.628	By matching			By matching			By MS/MS			1			1			1			9025700	2731700	0	0	2498200	0	0	3795800	0	0			6263	272	6263	81356;81357;81358	129841	129841
GDINNFLNHIK	KIDWTHEREWRWPYRGDINNFLNHIKEYGI	WPYRGDINNFLNHIKEYGIPENIESTPGFD	0	1283.66	CBW17808_conserved_hypothetical_protein	CBW17808_conserved_hypothetical_protein	181	191	yes	yes	2	0.089285	29.31	By MS/MS		By matching							1		1							6123100	3299500	0	2823600	0	0	0	0	0	0			6265	938	6265	81367;81368	129849	129849
GDLDALR	PEHCRAAIWIEANVKGDLDALRAASRTFAD	IWIEANVKGDLDALRAASRTFADKLATFEV	0	758.392	CBW18511_conserved_hypothetical_protein	CBW18511_conserved_hypothetical_protein	25	31	yes	yes	2	0.03561	55.441								By MS/MS									1		2972900	0	0	0	0	0	0	0	2972900	0			6274	1307	6274	81485	129983	129983
GDLLLAANETLAPAR	EAITLVLNDDIDISRGDLLLAANETLAPAR	GDLLLAANETLAPARHAAIDVVWMAEQPLA	0	1523.83	CBW19012_cysN	CBW19012_cysN	321	335	yes	yes	2	7.1686e-09	121.02									By MS/MS									1	3552200	0	0	0	0	0	0	0	0	3552200			6279	1542	6279	81550	130086	130086
GDLQRVGGTGDGGIDGIISLDKLGLEK	IVLDVLHRLGYGGHRGDLQRVGGTGDGGID	GIDGIISLDKLGLEKVYVQAKRWKGTVGSA	2	2682.42	CBW20547_mrr	CBW20547_mrr	189	215	yes	yes	3	0.11657	17.502	By matching				By MS/MS		By matching			1				1		1			15068000	4006400	0	0	0	5467600	0	5594100	0	0			6280	2484	6280	81551;81552;81553	130087	130087
GDNINGAYK	GFEMGYDWLGRMPYKGDNINGAYKAQGVQL	GRMPYKGDNINGAYKAQGVQLTAKLGYPIT	0	950.446	CBW17106_ompA	CBW17106_ompA	86	94	yes	yes	2	0.0029964	72.789								By MS/MS									1		11984000	0	0	0	0	0	0	0	11984000	0			6287	535	6287	81616	130169	130169
GDPTLHHGGCK	EMLGATLSLHGWRLRGDPTLHHGGCKVSAD	WRLRGDPTLHHGGCKVSADEGDLDASVATR	0	1120.51	CBW17995_fliH	CBW17995_fliH	197	207	yes	yes	2	0.043581	38.086								By MS/MS	By matching								1	1	1084200	0	0	0	0	0	0	0	1012600	71589			6288	1054	6288	81617;81618	130170	130170
GDVHHHHGEYNMHLWLSPEIAR	DDEDEHAHTGADEEKGDVHHHHGEYNMHLW	GEYNMHLWLSPEIARATAVAIHEKLVELMP	0	2650.22	CBW17919_znuA	CBW17919_znuA	154	175	yes	yes	4	4.6844e-06	77.287				By MS/MS									1						8718700	0	0	0	8718700	0	0	0	0	0			6300	999	6300	81722	130307	130307
GDVQAIATAPLNK	LAYRCVKRATELALRGDVQAIATAPLNKEA	LRGDVQAIATAPLNKEALHLAGHNYPGHTE	0	1296.7	CBW16266_pdxAb	CBW16266_pdxAb	114	126	yes	yes	2	0.00023074	70.675								By matching	By MS/MS								1	1	8054000	0	0	0	0	0	0	0	2096800	5957200			6307	82	6307	81780;81781	130397	130397
GEAASNPEVIAR	NLANTAEQYHSISPKGEAASNPEVIARTLR	SPKGEAASNPEVIARTLRKLKNQPDLNDAT	0	1212.61	CBW20157_ppc	CBW20157_ppc	95	106	yes	yes	2	2.3792e-05	94.309			By matching	By matching	By matching		By MS/MS					1	1	1		1			18478000	0	0	4853300	3468300	5197200	0	4959100	0	0			6317	2276	6317	81887;81888;81889;81890	130562	130562
GEDALIIYDDLSK	APYAGCAMGEYFRDRGEDALIIYDDLSKQA	DRGEDALIIYDDLSKQAVAYRQISLLLRRP	0	1450.72	CBW19925_atpA	CBW19925_atpA	253	265	yes	yes	2	0.0069241	53.569									By MS/MS									1	0	0	0	0	0	0	0	0	0	0			6326	2124	6326	81993	130694	130694
GEDNPPLR	VPVSVMFGRAPGREKGEDNPPLRMLNGVQK	RAPGREKGEDNPPLRMLNGVQKFFAISWLG	0	896.435	CBW20259_plsB	CBW20259_plsB	138	145	yes	yes	2	0.0004512	128.38								By MS/MS									1		7238300	0	0	0	0	0	0	0	7238300	0			6334	2327	6334	82072	130770	130770
GEIPAIPASLIHPSLCCYDMFYQK	CEFDLIINATSSGIRGEIPAIPASLIHPSL	LIHPSLCCYDMFYQKGNTPFLSWCVQQGAK	0	2711.28	CBW19463_shikimate_dehydrogenase	CBW19463_shikimate_dehydrogenase	194	217	yes	yes	3	0.10578	10.473								By MS/MS	By matching								1	1	9638600	0	0	0	0	0	0	0	4125800	5512800			6355	1834	6355	82299;82300	131150	131150
GEIPGLK	KFGLSRIKVREAAMRGEIPGLKKASW____	KVREAAMRGEIPGLKKASW___________	0	712.412	CBW19489_rpsN	CBW19489_rpsN	86	92	yes	yes	1	0.037056	88.643								By MS/MS									1		66466000	0	0	0	0	0	0	0	66466000	0			6356	1855	6356	82301	131151	131151
GELGIMGTELNSELAK	KNLTSQMVEYGQVKRGELGIMGTELNSELA	ELGIMGTELNSELAKAMKVDAQRGAFVSQV	0	1676.83	CBW16312_htrA	CBW16312_htrA	290	305	yes	yes	2	0.0012935	56.225									By MS/MS									1	1087600	0	0	0	0	0	0	0	0	1087600			6360	112	6360	82331	131190	131190
GELLTQVHIHK	VLVGLQSFAEGLDLKGELLTQVHIHKIAFP	LDLKGELLTQVHIHKIAFPPIDSPVVITEG	0	1273.71	CBW16895_dinG	CBW16895_dinG	569	579	yes	yes	2	0.07025	37.549								By MS/MS									1		0	0	0	0	0	0	0	0	0	0			6366	424	6366	82396	131249	131249
GELLYFPTR	RGDLSYFARQHPDVRGELLYFPTRMDPSLN	QHPDVRGELLYFPTRMDPSLNAMAKERQRA	0	1094.58	CBW19976_conserved_hypothetical_protein	CBW19976_conserved_hypothetical_protein	158	166	yes	yes	2	0.00052408	94.302		By MS/MS									1								5564000	0	5564000	0	0	0	0	0	0	0			6369	2167	6369	82402	131254	131254
GENEAAFAR	AVLITGITPQEAREKGENEAAFARRIHALF	QEAREKGENEAAFARRIHALFTVPKTCVVG	0	963.441	CBW18140_sbcB	CBW18140_sbcB	79	87	yes	yes	2	0.0040307	63.565					By MS/MS									1					0	0	0	0	0	0	0	0	0	0			6376	1093	6376	82472	131352	131352
GENPLIDSYSAFFDNEHR	HPLLNQHAIDACIYKGENPLIDSYSAFFDN	PLIDSYSAFFDNEHRQKTTLDTWLREHDVT	0	2109.94	CBW17324_nam	CBW17324_nam	112	129	yes	yes	3	3.5848e-05	64.83	By MS/MS									1									0	0	0	0	0	0	0	0	0	0			6377	663	6377	82473	131353	131353
GEQDELEKER	LKLRHLAKLEEMKIRGEQDELEKERDQLQG	EMKIRGEQDELEKERDQLQGILASERKMNT	1	1231.57	CBW19247_parC	CBW19247_parC	435	444	yes	yes	2	0.0034556	76.827		By MS/MS									1								2150100	0	2150100	0	0	0	0	0	0	0			6387	1684	6387	82553	131471	131471
GESPVIR	LQADAVIVHHGYFWKGESPVIRGMKRRRLK	VHHGYFWKGESPVIRGMKRRRLKTLLANDI	0	756.413	CBW16791_ybgI	CBW16791_ybgI	70	76	yes	yes	2	0.045232	57.463			By MS/MS									1							0	0	0	0	0	0	0	0	0	0			6394	368	6394	82638	131599	131599
GESVFSPDDR	SDNLTYKAERLTMEKGESVFSPDDRIGQLT	LTMEKGESVFSPDDRIGQLTMRNLDITDTR	0	1107.48	CBW19358_argG	CBW19358_argG	392	401	yes	yes	2	0.0021705	64.711								By MS/MS									1		1422400	0	0	0	0	0	0	0	1422400	0			6399	1759	6399	82691	131673	131673
GETLRTTAEALLAAVPYHVGER	VEPAASLRGLTLISRGETLRTTAEALLAAV	AEALLAAVPYHVGEREVATLEAHFPQAEKN	1	2353.24	CBW19580_rtcA	CBW19580_rtcA	186	207	yes	yes	3	0.094881	15.128						By MS/MS									1				8037000	0	0	0	0	0	8037000	0	0	0			6404	1926	6404	82741	131743	131743
GEVETVALDQLPGR	EMIMTPHQAWQRQIKGEVETVALDQLPGRV	KGEVETVALDQLPGRVSANMILPYPPGVPL	0	1482.77	CBW16337_ldcC	CBW16337_ldcC	630	643	yes	yes	2	0.004545	45.879		By matching		By MS/MS							1		1						2869200	0	909430	0	1959800	0	0	0	0	0			6413	135	6413	82891;82892	131974	131974
GFFEPSSILVSTLVLTLRPTGLLPLVTDNLPMR	SITCGEAASIVDRIRGFFEPSSILVSTLVL	PTGLLPLVTDNLPMRLLPTEIMSGAPVRSR	1	3612	CBW19245_sufI	CBW19245_sufI	307	339	yes	yes	3	0.10451	13.287		By MS/MS			By matching		By matching				1			1		1			3170800	0	1407300	0	0	890060	0	873430	0	0			6441	1682	6441	83136;83137;83138	132326	132326
GFHLITDEITDK	______________________________	KPRGFHLITDEITDKLSGLPPVETGLLHLL	0	1387.7	CBW20273_yjbQ	CBW20273_yjbQ	15	26	yes	yes	2	4.056e-05	85.377	By matching		By MS/MS			By matching	By matching			1		1			1	1			9957000	2137800	0	2070600	0	0	2861400	2887200	0	0			6469	2337	6469	83514;83515;83516;83517	132904	132904
GFIDLVFR	GCPALDFMQVRGMLKGFIDLVFRYEGRYYL	QVRGMLKGFIDLVFRYEGRYYLLDYKSNWL	0	965.533	CBW19071_recB	CBW19071_recB	1064	1071	yes	yes	2	0.10596	31.289			By matching			By MS/MS						1			1				1846300	0	0	717860	0	0	1128500	0	0	0			6471	1582	6471	83535;83536	132928	132928
GFIGVDGISLTVGEVTPTR	FKVQDASLMKYILYKGFIGVDGISLTVGEV	VDGISLTVGEVTPTRFCVHLIPETLERTTL	0	1917.02	CBW17454_ribE	CBW17454_ribE	138	156	yes	yes	2	9.2041e-15	127.76					By matching			By MS/MS	By matching					1			1	1	3104400	0	0	0	0	821330	0	0	1452400	830650			6472	722	6472	83537;83538;83539	132929	132929
GFMLWPLFEIAPDLIFPDGISLHQHLTHLGAAK	NTDRLTVPHYDMKNRGFMLWPLFEIAPDLI	GISLHQHLTHLGAAKPAHW___________	0	3699.93	CBW16286_folK	CBW16286_folK	123	155	yes	yes	4	0.012605	34.267									By MS/MS									1	2625900	0	0	0	0	0	0	0	0	2625900			6483	96	6483	83700	133198	133198
GFNQVLPMDK	HKVIAVLDATKFNRRGFNQVLPMDKIDCVI	KFNRRGFNQVLPMDKIDCVITDDTISKQDK	0	1163.56	CBW19331_gatR	CBW19331_gatR	220	229	yes	yes	2	0.057614	36.506						By MS/MS									1				13313000	0	0	0	0	0	13313000	0	0	0			6485	1739	6485	83707	133204	133204
GFPDDGEEAQR	GVALLTKATPISVRRGFPDDGEEAQRRIIM	SVRRGFPDDGEEAQRRIIMAEIPSPLGNIT	0	1219.51	CBW17333_xthA	CBW17333_xthA	79	89	yes	yes	2	0.088652	35.224							By MS/MS									1			0	0	0	0	0	0	0	0	0	0			6487	672	6487	83718	133241	133241
GFSSVGLSQNNYLDGLK	SSRGASNTYDFVIIRGFSSVGLSQNNYLDG	SSVGLSQNNYLDGLKLQGNFYNDAVIDPYM	0	1797.89	CBW16294_fhuA	CBW16294_fhuA	127	143	yes	yes	2	0.00086102	57.802		By MS/MS									1								3487100	0	3487100	0	0	0	0	0	0	0			6497	103	6497	83812	133334	133334
GFTQLNSAIPEPLR	SIPWSNAIIYETHVKGFTQLNSAIPEPLRG	KGFTQLNSAIPEPLRGTFEGMGHKASVDYI	0	1541.82	CBW17583_glycogen_debranching_protein	CBW17583_glycogen_debranching_protein	175	188	yes	yes	2	4.1011e-18	163.34	By matching		By matching		By MS/MS	By matching				1		1		1	1				12828000	2388900	0	2117600	0	4872700	3448400	0	0	0			6507	799	6507	83906;83907;83908;83909	133461	133461
GFVTYSNEAK	KAITDIAGSSAWFERGFVTYSNEAKAQMIG	AWFERGFVTYSNEAKAQMIGVREETLAQHG	0	1114.53	CBW18908_ygaD	CBW18908_ygaD	52	61	yes	yes	2	0.016798	46.457			By matching			By matching			By MS/MS			1			1			1	6661300	0	0	2401200	0	0	1966100	0	0	2294100			6510	1484	6510	83965;83966;83967	133546	133546
GGDEELYK	HKTLAGPRGGLILAKGGDEELYKKLNSAVF	GGLILAKGGDEELYKKLNSAVFPSAQGGPL	0	909.408	CBW18618_glyA	CBW18618_glyA	243	250	yes	yes	2	0.0029912	81.784	By matching		By MS/MS		By matching	By matching				1		1		1	1				30208000	4003800	0	11103000	0	9336600	5764900	0	0	0			6529	1372	6529	84137;84138;84139;84140	133786	133786
GGDVEQALLPAYPKELGSNEPFQLLETTPQFIYQAQSGLTGR	ITVKTDVLDLTINTRGGDVEQALLPAYPKE	TPQFIYQAQSGLTGRDGPDNPANGPRPLYN	1	4562.3	CBW19900_yidC	CBW19900_yidC	76	117	yes	yes	5	0.11657	1.027								By MS/MS									1		12840000	0	0	0	0	0	0	0	12840000	0			6539	2108	6539	84206	133872	133872
GGGNPLQGVMGSLGGLQTAIQNEWK	LQDSINEMGAKAVLKGGGNPLQGVMGSLGG	GSLGGLQTAIQNEWKNQEKDFQQFGKDVCS	0	2527.25	CBW19181_yggN	CBW19181_yggN	183	207	yes	yes	2	1.456e-33	164.15									By MS/MS									1	2076300	0	0	0	0	0	0	0	0	2076300			6549	1647	6549	84320	134047	134047
GGHHDMPLSNR	PSETLNFISNTRTPKGGHHDMPLSNREVTV	RTPKGGHHDMPLSNREVTVLRYLANGMSNK	0	1235.55	CBW16641_fimZ	CBW16641_fimZ	143	153	yes	yes	3	0.029476	39.266								By MS/MS									1		1547900	0	0	0	0	0	0	0	1547900	0			6552	291	6552	84337	134057	134057
GGLNLSNEELANTFTEWNNGELSSYLIDITKDIFTK	YGDMQLIAEAYSLLKGGLNLSNEELANTFT	LSSYLIDITKDIFTKKDEDGNYLVDVILDE	1	4045.98	CBW18154_gnd	CBW18154_gnd	206	241	yes	yes	3	9.9799e-19	111.61		By MS/MS			By matching						1			1					1253600	0	777620	0	0	476000	0	0	0	0			6572	1106	6572	84577;84578	134308	134308
GGQVTYHGPGQQVMYVLLNLKR	HILMPGDIPVVQSDRGGQVTYHGPGQQVMY	GPGQQVMYVLLNLKRRKLGVRDLVTLLEQT	1	2473.29	CBW16723_lipB	CBW16723_lipB	72	93	yes	yes	3	0.0007177	47.155			By MS/MS			By matching						1			1				9082400	0	0	4413500	0	0	4668900	0	0	0			6584	326	6584	84700;84701	134487	134487
GGVASIATITPR	ERCAKAGDFRSNLHRGGVASIATITPRERD	LHRGGVASIATITPRERDIAIKAAQTLGLD	0	1141.65	CBW16948_rimK	CBW16948_rimK	217	228	yes	yes	2	7.1522e-06	104.89								By MS/MS									1		7912000	0	0	0	0	0	0	0	7912000	0			6600	449	6600	84909	134792	134792
GHHALLIQALPGMGDEALCYALSR	RPAYEKLVESYQAGRGHHALLIQALPGMGD	LPGMGDEALCYALSRYLLCQQPEGHKSCGH	0	2551.27	CBW17234_holB	CBW17234_holB	23	46	yes	yes	3	3.8101e-06	70.994		By MS/MS									1								4927900	0	4927900	0	0	0	0	0	0	0			6634	608	6634	85329	135456	135456
GHQAPLAGLGGVSDWPSLNYLSNITPQK	PSAYKNAHTLLKVDRGHQAPLAGLGGVSDW	DWPSLNYLSNITPQKSALNQGAWAALENRV	0	2919.49	CBW17361_Putative_DNA/RNA_non-specific_endonuclease	CBW17361_Putative_DNA/RNA_non-specific_endonuclease	92	119	yes	yes	3	2.6338e-07	78.978	By matching			By MS/MS		By matching				1			1		1				11823000	2934700	0	0	4513300	0	4375100	0	0	0			6653	688	6653	85573;85574;85575	135822	135822
GHQSGIIR	RLGLTRLKVSRLLEKGHQSGIIRVQINSRF	VSRLLEKGHQSGIIRVQINSRFEGCLEYEN	0	866.472	CBW20111_ydeW	CBW20111_ydeW	53	60	yes	yes	2	0.0024057	83.614								By MS/MS									1		2912100	0	0	0	0	0	0	0	2912100	0			6655	2248	6655	85598	135856	135856
GHTELYR	TGMTVTEVKGFGRQKGHTELYRGAEYMVDF	VKGFGRQKGHTELYRGAEYMVDFLPKVKIE	0	874.43	CBW18624_glnB	CBW18624_glnB	41	47	yes	yes	2	0.0010061	121.68	By matching		By MS/MS		By matching					1		1		1					44991000	11003000	0	16730000	0	17258000	0	0	0	0			6660	1376	6660	85646;85647;85648	135915	135915
GHYGIVSCYNSLPLGGGSTLVR	PHISNGPVNDKIFTKGHYGIVSCYNSLPLG	CYNSLPLGGGSTLVRLNLKAVAERSTSVDD	0	2249.13	CBW20582_yjjI	CBW20582_yjjI	229	250	yes	yes	3	2.5024e-05	63.302					By matching	By MS/MS								1	1				6419400	0	0	0	0	1667400	4752100	0	0	0			6668	2502	6668	85746;85747	136064	136064
GIDIYYPNLPEEQANNR	FDLNAVDSFNDGLVKGIDIYYPNLPEEQAN	DIYYPNLPEEQANNRYIVDSVTAKKLILRR	0	2004.95	CBW16453_res	CBW16453_res	268	284	yes	yes	2	9.7828e-05	65.563								By MS/MS									1		1611500	0	0	0	0	0	0	0	1611500	0			6694	175	6694	86206	136651	136651
GIDTQGALLLEQDGVIKPWMGGEISLR	VKLIIGDKEIFGISRGIDTQGALLLEQDGV	DGVIKPWMGGEISLRSAE____________	1	2911.51	CBW20170_birA	CBW20170_birA	291	317	yes	yes	3	0.025198	29.227									By MS/MS									1	3383100	0	0	0	0	0	0	0	0	3383100			6699	2288	6699	86240	136681	136681
GIEWEALLVEMLSLLHR	NGERVMSLINEAAARGIEWEALLVEMLSLL	EWEALLVEMLSLLHRIAMVQLSPAALGSDM	0	2024.08	CBW16577_dnaX	CBW16577_dnaX	275	291	yes	yes	3	0.0018694	46.249	By matching	By MS/MS	By matching							1	1	1							7311500	2238400	3444300	1628800	0	0	0	0	0	0			6709	252	6709	86395;86396;86397	136923	136923
GIGECTPYPR	EAHVVVVELEEEDVKGIGECTPYPRYGESD	EEDVKGIGECTPYPRYGESDASVMAQIMSI	0	1091.51	CBW17706_ycjG	CBW17706_ycjG	41	50	yes	yes	2	0.00025366	88.294		By MS/MS		By matching							1		1						6935700	0	3491500	0	3444200	0	0	0	0	0			6716	864	6716	86461;86462	137017	137017
GIGSGLGK	SPAEGSKKAGKRLGRGIGSGLGKTGGRGHK	AGKRLGRGIGSGLGKTGGRGHKGQKSRSGG	0	687.392	CBW19483_rplO	CBW19483_rplO	22	29	yes	yes	1	0.0049537	113.5	By matching		By matching		By MS/MS	By matching	By matching		By matching	1		1		1	1	1		1	589040000	9730000	0	3949700	0	5287800	3556000	66052000	0	500460000			6720	1849	6720	86501;86502;86503;86504;86505;86506	137064	137064
GIHLNNLGWFDFR	LFHHWMRLKSPDRARGIHLNNLGWFDFRST	ARGIHLNNLGWFDFRSTWIEPGP_______	0	1587.79	CBW19918_conserved_hypothetical_protein	CBW19918_conserved_hypothetical_protein	565	577	yes	yes	4	0.11482	10.478		By MS/MS	By matching						By matching		1	1						1	30937000	0	12338000	12317000	0	0	0	0	0	6282700			6724	2118	6724	86544;86545;86546	137119	137119
GIIIVFTGNGK	KDRVDARVAQAQEERGIIIVFTGNGKGKTT	QEERGIIIVFTGNGKGKTTAAFGTAARAVG	0	1117.65	CBW17745_btuR	CBW17745_btuR	29	39	yes	yes	2	0.062191	38.567									By MS/MS									1	0	0	0	0	0	0	0	0	0	0			6730	890	6730	86951	137688	137688
GIISDIIAGRDPR	FPLSLAQEAQIAQSRGIISDIIAGRDPRLL	SRGIISDIIAGRDPRLLVVCGPCSIHDPET	1	1381.77	CBW18730_aroF	CBW18730_aroF	42	54	yes	yes	2	3.3362e-10	154.85									By MS/MS									1	14691000	0	0	0	0	0	0	0	0	14691000			6734	1415	6734	86981	137723	137723
GIMQQMNVR	TQCNEKLATPAFSARGIMQQMNVRMVGTTD	PAFSARGIMQQMNVRMVGTTDDPIDSLEYH	0	1107.52	CBW19210_uxaC	CBW19210_uxaC	145	153	yes	yes	2	0.060893	38.792			By MS/MS									1							0	0	0	0	0	0	0	0	0	0			6756	1658	6756	87223	138122	138122
GIPYAAPPTGELRWR	GKIVGVVQEEIHIWRGIPYAAPPTGELRWR	GIPYAAPPTGELRWRAPQPVTPWHDVRQAD	1	1682.89	CBW17648_hypothetical_esterase	CBW17648_hypothetical_esterase	29	43	yes	yes	3	0.11999	12.833								By MS/MS									1		2638900	0	0	0	0	0	0	0	2638900	0			6774	832	6774	87493	138619	138619
GISELTSNVSK	GTLLMNCIHEEARQRGISELTSNVSKAAEV	ARQRGISELTSNVSKAAEVFFLRHGFHIVE	0	1133.59	CBW19712_yafP	CBW19712_yafP	108	118	yes	yes	2	0.00039092	75.509							By MS/MS									1			2567400	0	0	0	0	0	0	2567400	0	0			6784	2009	6784	87596	138767	138767
GISNLNNMAMFSVSGPGMK	TLIGASSDDDNLPVKGISNLNNMAMFSVSG	LNNMAMFSVSGPGMKGMIGMAARVFAAMSR	0	2001.9	CBW16103_thrA	CBW16103_thrA	308	326	yes	yes	2	0.090076	20.427			By matching		By MS/MS	By matching						1		1	1				5754300	0	0	1741300	0	1417100	2595900	0	0	0			6787	0	6787	87615;87616;87617	138798	138798
GISQVGVAITQMDSVTQQNAALVEQVSAAAAALERQTEDLQR	TIMKQIASASEEQSKGISQVGVAITQMDSV	AAAAALERQTEDLQRSVQQFRLSASEPQQR	1	4412.22	CBW19225_methyl-accepting_chemotaxis_protein	CBW19225_methyl-accepting_chemotaxis_protein	465	506	yes	yes	4	0.11838	3.3444								By MS/MS									1		914530	0	0	0	0	0	0	0	914530	0			6790	1666	6790	87629	138806	138806
GITEFIEQDTEEAR	RSWDVKKRLEYSLVKGITEFIEQDTEEARQ	KGITEFIEQDTEEARQQAARPIEVIEGPLM	0	1636.76	CBW20211_metH	CBW20211_metH	670	683	yes	yes	2	0.12224	14.69									By MS/MS									1	4182100	0	0	0	0	0	0	0	0	4182100			6793	2314	6793	87656	138850	138850
GITLLHELMQSR	KPGLILLDNYLPDGKGITLLHELMQSRYPG	DGKGITLLHELMQSRYPGGVVFTTAASDME	0	1412.74	CBW16714_citB	CBW16714_citB	65	76	yes	yes	2	0.072698	30.392				By MS/MS									1						54926000	0	0	0	54926000	0	0	0	0	0			6799	320	6799	88223	140113	140113
GITPLPLIDGVEIGTLVELAQWTLAADKVLTF	QNVPVKLCKTCADGRGITPLPLIDGVEIGT	ELAQWTLAADKVLTF_______________	1	3392.88	CBW17792_ychN	CBW17792_ychN	86	117	yes	yes	3	0.093022	15.182	By MS/MS	By matching	By matching	By matching	By matching				By matching	1	1	1	1	1				1	4447400	1470500	646110	656630	685380	642260	0	0	0	346470			6803	924	6803	88263;88264;88265;88266;88267;88268	140215	140215
GITTLVFSGGVIHNR	ACGFATLMRQQATARGITTLVFSGGVIHNR	GITTLVFSGGVIHNRLLRARLAFYLSDFKL	0	1569.86	CBW18920_hydA	CBW18920_hydA	688	702	yes	yes	2	0.0062	52.391			By MS/MS									1							0	0	0	0	0	0	0	0	0	0			6805	1490	6805	88275	140225	140225
GLAHEIK	QLQHAQQIAARDLVRGLAHEIKNPLGGLRG	IAARDLVRGLAHEIKNPLGGLRGAAQLLSK	0	766.434	CBW20043_glnL	CBW20043_glnL	136	142	yes	yes	2	0.098691	36.556								By MS/MS	By matching								1	1	121660000	0	0	0	0	0	0	0	52994000	68662000			6840	2219	6840	89318;89319	142189	142189
GLAIDFGNVWLK	DAPVLHLEQLVFFSRGLAIDFGNVWLKGNK	FSRGLAIDFGNVWLKGNKYYLGTILQRLDA	0	1331.72	CBW19842_hypothetical_GntR-family_transcriptional_regulator	CBW19842_hypothetical_GntR-family_transcriptional_regulator	221	232	yes	yes	2	0.0076835	46.462								By matching	By MS/MS								1	1	2586600	0	0	0	0	0	0	0	723150	1863500			6843	2087	6843	89375;89376	142271	142271
GLCEGVLEETVTCFADKPENIIAWLGPAIGPTAFEVGPEVR	NREGTEVAAAHAGWRGLCEGVLEETVTCFA	PAIGPTAFEVGPEVRDAFLAKDAQADSAFL	1	4327.15	CBW18723_yfiH	CBW18723_yfiH	129	169	yes	yes	4	4.1917e-06	59.993					By MS/MS									1					1630100	0	0	0	0	1630100	0	0	0	0			6856	1409	6856	89482	142407	142407
GLCELPGLEKLADAPQFTFSEIR	LIVYVAPKLLGTQARGLCELPGLEKLADAP	EKLADAPQFTFSEIRHVGPDVCLHMVSA__	1	2533.29	CBW16510_ribD	CBW16510_ribD	332	354	yes	yes	3	0.10353	13.057	By MS/MS	By matching	By matching		By matching	By matching	By matching			1	1	1		1	1	1			18400000	3780600	2940400	2652200	0	3182100	3712500	2132100	0	0			6858	209	6858	89493;89494;89495;89496;89497;89498	142426	142426
GLEAETGR	KPLMRPDARLVWATKGLEAETGRLLQDVAR	RLVWATKGLEAETGRLLQDVAREALGDQIP	0	831.409	CBW19759_gpsA	CBW19759_gpsA	111	118	yes	yes	2	0.004927	79.116	By MS/MS									1									0	0	0	0	0	0	0	0	0	0			6872	2031	6872	89891	142954	142954
GLETPLR	LSKEAALVHDALVARGLETPLRPPMDELDN	VHDALVARGLETPLRPPMDELDNETRKSLI	0	784.444	CBW18266_folE	CBW18266_folE	19	25	yes	yes	2	0.10373	35.633							By MS/MS									1			4629800	0	0	0	0	0	0	4629800	0	0			6883	1157	6883	89978	143033	143033
GLETPLRPPMDELDNETRK	LSKEAALVHDALVARGLETPLRPPMDELDN	PLRPPMDELDNETRKSLIAGHMTEIMQLLN	2	2226.09	CBW18266_folE	CBW18266_folE	19	37	yes	yes	3	0.10869	21.803	By MS/MS		By matching		By matching				By matching	1		1		1				1	11130000	1986100	0	2371400	0	2758600	0	0	0	4014300			6884	1157	6884	89979;89980;89981;89982	143034	143034
GLGPASLALR	DAAIVRSFAVRSRRKGLGPASLALRLSALR	RSRRKGLGPASLALRLSALRSFFDWLVSQG	0	953.566	CBW19994_xerC	CBW19994_xerC	69	78	yes	yes	2	0.0035361	61.679								By MS/MS									1		0	0	0	0	0	0	0	0	0	0			6902	2179	6902	90117	143172	143172
GLGVWEAVQGMR	VRISAISAASVALLKGLGVWEAVQGMRSHP	LLKGLGVWEAVQGMRSHPYRRLETWEWENA	0	1317.65	CBW16759_ubiF	CBW16759_ubiF	65	76	yes	yes	2	0.0029826	57.708								By MS/MS									1		4698900	0	0	0	0	0	0	0	4698900	0			6906	350	6906	90147	143212	143212
GLIAEHQGELWVASPLKK	ISNIDPFFEASVLSRGLIAEHQGELWVASP	AEHQGELWVASPLKKQRFRLSDGLCMEDEQ	1	1975.09	CBW19537_nirD	CBW19537_nirD	57	74	yes	yes	3	0.0010013	53.44				By MS/MS									1						9739300	0	0	0	9739300	0	0	0	0	0			6912	1896	6912	90254	143391	143391
GLIEEDAFIER	GAEYRRICTLGEKLRGLIEEDAFIERGERR	EKLRGLIEEDAFIERGERRQPVTSFEQALE	0	1290.65	CBW19893_gyrB	CBW19893_gyrB	699	709	yes	yes	2	5.2136e-05	111.06								By MS/MS									1		5877500	0	0	0	0	0	0	0	5877500	0			6916	2102	6916	90294	143438	143438
GLIPQLYSSSLILDR	PLRKHFLALIGYVQRGLIPQLYSSSLILDR	GLIPQLYSSSLILDRCKDEYDNATLLCRKI	0	1673.94	CBW19830_hypothetical_NtrC-family_transcriptional_regulator	CBW19830_hypothetical_NtrC-family_transcriptional_regulator	508	522	yes	yes	2	5.5177e-07	101.35		By matching	By matching	By matching	By matching	By MS/MS	By matching				1	1	1	1	1	1			15328000	0	1800600	2943100	2398900	2566300	3814700	1804200	0	0			6926	2082	6926	90404;90405;90406;90407;90408;90409	143593	143593
GLLDYAMLQR	SLRGLKSLNVNQALRGLLDYAMLQRLDSEL	NQALRGLLDYAMLQRLDSELPGHYTVPTGS	0	1194.61	CBW16292_hrpB	CBW16292_hrpB	704	713	yes	yes	2	0.007938	57.96			By MS/MS									1							0	0	0	0	0	0	0	0	0	0			6941	101	6941	90606	143855	143855
GLLEAATR	EGDGLRVYEAETLQRGLLEAATRKPDLIIL	EAETLQRGLLEAATRKPDLIILDLGLPDGD	0	829.466	CBW16783_kdpE	CBW16783_kdpE	37	44	yes	yes	2	0.070222	37.974	By matching		By matching	By MS/MS			By matching			1		1	1			1			10402000	2073700	0	3863200	3429800	0	0	1035000	0	0			6942	365	6942	90607;90608;90609;90610	143856	143856
GLLLDKWR	EALEAAQAAAPELPRGLLLDKWREDWRELT	AAPELPRGLLLDKWREDWRELTTRLGCVSL	1	999.587	CBW19613_ugpQ	CBW19613_ugpQ	166	173	yes	yes	2	0.0075969	103.02			By MS/MS									1							0	0	0	0	0	0	0	0	0	0			6944	1948	6944	90626	143871	143871
GLLNIQSWSPR	RAITDYGVTGRAVKKGLLNIQSWSPRDFAH	AVKKGLLNIQSWSPRDFAHDRHRTVDDRPY	0	1269.68	CBW18749_trmD	CBW18749_trmD	29	39	yes	yes	2	4.8555e-05	112.11								By MS/MS									1		6891900	0	0	0	0	0	0	0	6891900	0			6945	1423	6945	90627	143872	143872
GLNLEIRPGEVHAIMGPNGSGK	IKDLQVSVEEKAILRGLNLEIRPGEVHAIM	PGEVHAIMGPNGSGKSTLSATLAGREDYEV	1	2261.16	CBW17401_sufC	CBW17401_sufC	19	40	yes	yes	3	0.00011763	61.361				By MS/MS									1						7416200	0	0	0	7416200	0	0	0	0	0			6959	710	6959	90795	144153	144153
GLNLPVKK	VIVHGGGCVVDELMKGLNLPVKKKDGLRVT	VVDELMKGLNLPVKKKDGLRVTPADQIGII	1	867.554	CBW20160_argB	CBW20160_argB	54	61	yes	yes	2	0.060634	49.358									By MS/MS									1	5690700	0	0	0	0	0	0	0	0	5690700			6960	2279	6960	90796	144154	144154
GLPLYNTDMSFIFSHEVMLLR	SKHHCRSVTVVPSFRGLPLYNTDMSFIFSH	TDMSFIFSHEVMLLRIQNNLAKRSSRFLKR	0	2514.23	CBW18155_rfbP	CBW18155_rfbP	246	266	yes	yes	3	0.036698	28.418							By matching	By MS/MS	By matching							1	1	1	29906000	0	0	0	0	0	0	2831700	13387000	13687000			6976	1107	6976	91331;91332;91333	144774	144774
GLPVVATNDVR	EETYLHAAVELAEARGLPVVATNDVRFLES	AEARGLPVVATNDVRFLESDDFDAHEIRVA	0	1139.63	CBW16334_dnaE	CBW16334_dnaE	193	203	yes	yes	2	0.0049546	57.032			By matching			By MS/MS	By matching					1			1	1			10843000	0	0	1816700	0	0	3566800	5459500	0	0			6980	133	6980	91353;91354;91355	144792	144792
GLQLLINNHLSGNDER	IDEVVPEVLPAIKRKGLQLLINNHLSGNDE	LQLLINNHLSGNDERWGDRDALRRILLLLI	0	1791.92	CBW18340_yojN	CBW18340_yojN	548	563	yes	yes	3	0.0024094	45.438					By matching	By MS/MS								1	1				4200900	0	0	0	0	1967200	2233700	0	0	0			6986	1193	6986	91444;91445	144912	144912
GLQMTRPVVIIDEPHR	DYDQTLLGGLTSPVKGLQMTRPVVIIDEPH	LQMTRPVVIIDEPHRFARDNKFYRAIQAIQ	1	1876	CBW16453_res	CBW16453_res	188	203	yes	yes	2	0.0080766	50.786				By MS/MS				By matching					1				1		4483100	0	0	0	2673100	0	0	0	1810000	0			6987	175	6987	91446;91447	144913	144913
GLQWQAR	LAHLVHHVCSVERIKGLQWQARRRLKQLDL	VCSVERIKGLQWQARRRLKQLDLHNVSTRH	0	857.451	CBW19004_pcm	CBW19004_pcm	108	114	yes	yes	2	0.011229	74.832								By MS/MS									1		5360600	0	0	0	0	0	0	0	5360600	0			6990	1536	6990	91468	144938	144938
GLTLISR	GGAAATVVEPAASLRGLTLISRGETLRTTA	VEPAASLRGLTLISRGETLRTTAEALLAAV	0	758.465	CBW19580_rtcA	CBW19580_rtcA	179	185	yes	yes	2	0.041087	52.683			By MS/MS				By matching		By matching			1				1		1	9195500	0	0	3136000	0	0	0	2408600	0	3650900			7008	1926	7008	91645;91646;91647	145165	145165
GLVEATLEAVR	LIVEFAKDLMDKEGKGLVEATLEAVRMRLR	KEGKGLVEATLEAVRMRLRPILMTSLAFML	0	1156.65	CBW16569_acrB	CBW16569_acrB	959	969	yes	yes	2	7.7848e-05	103.55		By MS/MS		By matching							1		1						25923000	0	16768000	0	9155100	0	0	0	0	0			7020	246	7020	91729;91730	145280	145280
GLVVVTNNLR	VGPYDQMIAGHAGSRGLVVVTNNLREFERI	HAGSRGLVVVTNNLREFERIPGIRIEDWC_	0	1083.64	CBW19110_hypothetical_protein_(assiciated_with_virulence)	CBW19110_hypothetical_protein_(assiciated_with_virulence)	109	118	yes	yes	2	8.7006e-05	113.94								By MS/MS									1		16880000	0	0	0	0	0	0	0	16880000	0			7032	1597	7032	91857	145459	145459
GMAACQTLFAILDSEQEKDEGKR	RPLKSLTNVNAQFQRGMAACQTLFAILDSE	FAILDSEQEKDEGKRVIDRATGDLEFRNVT	2	2555.2	CBW17017_msbA	CBW17017_msbA	311	333	yes	yes	4	0.030279	31.36									By MS/MS									1	3586200	0	0	0	0	0	0	0	0	3586200			7036	498	7036	91886	145494	145494
GMDVADKISQVPTHDVGPYQNVPTKPVVILSAK	GQRDFGYAVFGKVVKGMDVADKISQVPTHD	YQNVPTKPVVILSAKVLP____________	2	3518.84	CBW19534_ppiA	CBW19534_ppiA	155	187	yes	yes	4	0.063898	20.444	By MS/MS						By matching			1						1			7803600	4314500	0	0	0	0	0	3489100	0	0			7041	1893	7041	91938;91939	145577	145577
GMLANVESYDK	HCHPANTINALNRAKGMLANVESYDKLSVE	NRAKGMLANVESYDKLSVEQRSQLRRIMLC	0	1241.56	CBW19648_pitA	CBW19648_pitA	279	289	yes	yes	2	6.3283e-05	86.624		By MS/MS									1								0	0	0	0	0	0	0	0	0	0			7048	1966	7048	92029	145751	145751
GMLLTGTNIHESQQALK	DRDDVVARAFAAGVKGMLLTGTNIHESQQA	LLTGTNIHESQQALKLARRYPHCWSTAGVH	0	1855.95	CBW20021_tatD	CBW20021_tatD	35	51	yes	yes	3	0.060624	24.053	By MS/MS		By matching		By matching	By matching	By matching			1		1		1	1	1			19461000	5675600	0	2885400	0	4762500	2440200	3697600	0	0			7051	2198	7051	92050;92051;92052;92053;92054	145776	145776
GMLNELDDDPAPRR	QWWAEFQASAPPEQKGMLNELDDDPAPRRR	KGMLNELDDDPAPRRRRSRPRKRAPRREGT	1	1613.75	CBW16287_pcnB	CBW16287_pcnB	443	456	yes	yes	3	0.1115	11.915								By MS/MS									1		3454700	0	0	0	0	0	0	0	3454700	0			7052	97	7052	92055	145777	145777
GMVLPRPR	SRTAVREAVKTLTAKGMVLPRPRIGTRVMP	VKTLTAKGMVLPRPRIGTRVMPQGNWNFLD	1	940.528	CBW19946_yieP	CBW19946_yieP	65	72	yes	yes	2	0.0078245	86.935				By MS/MS					By matching				1					1	16653000	0	0	0	10283000	0	0	0	0	6370700			7073	2143	7073	92701;92702	147082	147082
GNDYSILNTVSDNLTYK	VASQITGEVTLELRRGNDYSILNTVSDNLT	DYSILNTVSDNLTYKAERLTMEKGESVFSP	0	1915.92	CBW19358_argG	CBW19358_argG	367	383	yes	yes	2	2.3069e-07	100.55						By MS/MS	By matching								1	1			5275800	0	0	0	0	0	3080400	2195400	0	0			7087	1759	7087	92881;92882	147451	147451
GNGEWICRPLNNPQK	IHPQIHDSDRLAMWRGNGEWICRPLNNPQK	GNGEWICRPLNNPQKLQFNAYMDDNPKGFG	1	1724.84	CBW17647_ydcG	CBW17647_ydcG	309	323	yes	yes	2	0.1174	37.144			By matching		By MS/MS	By matching	By matching					1		1	1	1			17216000	0	0	2611800	0	4863700	4689100	5051600	0	0			7092	831	7092	92924;92925;92926;92927	147518	147518
GNNITISADLYK	KGAKYYHITRQWQERGNNITISADLYK___	QERGNNITISADLYK_______________	0	1307.67	CBW17503_ydgH	CBW17503_ydgH	303	314	yes	yes	2	0.0051639	52.49	By MS/MS		By matching		By matching					1		1		1					7226900	2134100	0	2422500	0	2670300	0	0	0	0			7101	761	7101	92990;92991;92992	147585	147585
GNPSHTNLVQVEK	CINVLTTQRPSPLAKGNPSHTNLVQVEKA_	AKGNPSHTNLVQVEKA______________	0	1421.73	CBW16998_dmsA	CBW16998_dmsA	801	813	yes	yes	2	0.0080361	51.927							By MS/MS									1			0	0	0	0	0	0	0	0	0	0			7105	487	7105	93021	147636	147636
GNQALVEECVAFYEAHFPDR	LSGGRMGDVGRCLLRGNQALVEECVAFYEA	VEECVAFYEAHFPDRYFLELIRTGRQDEET	0	2294.04	CBW16334_dnaE	CBW16334_dnaE	146	165	yes	yes	3	3.71e-07	86.96								By MS/MS	By matching								1	1	4192600	0	0	0	0	0	0	0	3180100	1012500			7107	133	7107	93136;93137	147752	147752
GNQALVEECVAFYEAHFPDRYFLELIR	LSGGRMGDVGRCLLRGNQALVEECVAFYEA	YEAHFPDRYFLELIRTGRQDEETYLHAAVE	1	3228.57	CBW16334_dnaE	CBW16334_dnaE	146	172	yes	yes	4	2.7676e-09	83.881	By matching	By matching		By MS/MS						1	1		1						9624300	1230100	3301700	0	5092500	0	0	0	0	0			7108	133	7108	93138;93139;93140	147753	147753
GNSYMQWTIPGLHFALGPNSADIK	GNVKQNSVNVNGTLKGNSYMQWTIPGLHFA	PGLHFALGPNSADIKGELGVKELNLDAAID	0	2632.27	CBW20429_ytfN	CBW20429_ytfN	507	530	yes	yes	3	0.018828	32.952								By MS/MS									1		2240800	0	0	0	0	0	0	0	2240800	0			7109	2425	7109	93141	147754	147754
GNTISTPR	PRDKVSQAFWHEWRKGNTISTPRGDVVHLD	FWHEWRKGNTISTPRGDVVHLDLRHLGEKK	0	844.44	CBW20366_frdA	CBW20366_frdA	302	309	yes	yes	2	0.0059678	74.255								By MS/MS	By matching								1	1	8349900	0	0	0	0	0	0	0	5627100	2722700			7112	2386	7112	93205;93206	147852	147852
GNVEPGEWVEVEPFNALFGGL	SFSLGNCFIVLERERGNVEPGEWVEVEPFN	EWVEVEPFNALFGGL_______________	0	2259.08	CBW16919_moeA	CBW16919_moeA	393	413	yes	yes	2	0.11575	14.509	By matching	By matching	By matching	By matching	By matching	By MS/MS	By matching			1	1	1	1	1	1	1			17014000	1879100	3088200	2281700	1371900	2665100	3401400	2326200	0	0			7117	438	7117	93228;93229;93230;93231;93232;93233;93234	147874	147874
GNVIDPLDMVDGISLPELLEKR	GLIRDDEGQKMSKSKGNVIDPLDMVDGISL	DMVDGISLPELLEKRTGNMMQPQMAEKIRK	1	2438.27	CBW20493_valS	CBW20493_valS	560	581	yes	yes	3	5.8189e-06	76.186		By MS/MS			By matching		By matching				1			1		1			24739000	0	9887300	0	0	7927100	0	6925000	0	0			7120	2454	7120	93307;93308;93309	148069	148069
GNVLAQAEAFR	QDNYRQAMKKLASGRGNVLAQAEAFRGLGV	ASGRGNVLAQAEAFRGLGVEIKREINPDLA	0	1174.61	CBW20014_yigN	CBW20014_yigN	416	426	yes	yes	2	0.020495	46.819				By MS/MS									1						0	0	0	0	0	0	0	0	0	0			7121	2192	7121	93310	148070	148070
GNYEQNLSAGIAAFR	FNQANPDYKIVPVYKGNYEQNLSAGIAAFR	GNYEQNLSAGIAAFRTGNAPAILQVYEVGT	0	1609.78	CBW19617_ugpB	CBW19617_ugpB	55	69	yes	yes	2	6.1847e-06	83.397								By MS/MS									1		1207000	0	0	0	0	0	0	0	1207000	0			7126	1949	7126	93453	148325	148325
GPAAGNVTSL	DEGQKVSFTIESGAKGPAAGNVTSL_____	ESGAKGPAAGNVTSL_______________	0	885.456	CBW19708_cspA	CBW19708_cspA	57	66	yes	yes	2	0.070147	34.102	By matching				By MS/MS		By matching			1				1		1			11630000	627660	0	0	0	6622500	0	4380100	0	0			7130	2005	7130	93478;93479;93480	148362	148362
GPANVLWK	VRNNVLDYDMRHGYRGPANVLWKVGETAWD	DMRHGYRGPANVLWKVGETAWDSKKITDTL	0	883.492	CBW19555_mrcA	CBW19555_mrcA	326	333	yes	yes	2	0.0091771	66.138		By matching		By MS/MS							1		1						24524000	0	14045000	0	10479000	0	0	0	0	0			7133	1905	7133	93501;93502	148382	148382
GPAWANSLFEDNAEFGLGFR	GNLPSTPYTTDANGRGPAWANSLFEDNAEF	NSLFEDNAEFGLGFRLSVDQHRARVMRLLA	0	2197.02	CBW17676_nifJ	CBW17676_nifJ	868	887	yes	yes	3	0.096336	14.46		By matching		By MS/MS							1		1						4682800	0	2671900	0	2010900	0	0	0	0	0			7134	847	7134	93503;93504	148383	148383
GPGLEEGMK	ASFDKANRSSIHSYRGPGLEEGMKIFQELK	SIHSYRGPGLEEGMKIFQELKQTFGVKVIT	0	932.427	CBW17795_kdsA	CBW17795_kdsA	71	79	yes	yes	2	0.018796	50.703								By MS/MS									1		3535500	0	0	0	0	0	0	0	3535500	0			7145	927	7145	93673	148649	148649
GPHWSAEIFNK	AGVNFGGLASRLREKGPHWSAEIFNKLPGF	LREKGPHWSAEIFNKLPGFIARLERLKTDI	0	1284.63	CBW20546_hsdR	CBW20546_hsdR	949	959	yes	yes	3	0.0005658	67.207		By matching		By MS/MS							1		1						6952500	0	2732700	0	4219700	0	0	0	0	0			7149	2483	7149	93702;93703	148671	148671
GPLVMEVNASPGLEGIEK	LGLDVAGVDILRAARGPLVMEVNASPGLEG	VMEVNASPGLEGIEKTTGVDIAGRMIQWIE	0	1854.94	CBW16948_rimK	CBW16948_rimK	255	272	yes	yes	2	0.0048971	52.928	By MS/MS									1									0	0	0	0	0	0	0	0	0	0			7161	449	7161	93870	149028	149028
GQIINLLLDLQR	IIADEAVSALDVSVRGQIINLLLDLQREMG	SVRGQIINLLLDLQREMGIAYLFISHDMAV	0	1394.82	CBW16921_yliA	CBW16921_yliA	500	511	yes	yes	2	4.0297e-11	122.26						By MS/MS									1				0	0	0	0	0	0	0	0	0	0			7219	440	7219	94499	149951	149951
GQLLSSFALLR	LEDLYDANGTLLARKGQLLSSFALLRDDGT	LARKGQLLSSFALLRDDGTTSSSCWIYTGS	0	1203.7	CBW17595_fdnG	CBW17595_fdnG	716	726	yes	yes	2	1.4242e-05	122.13	By matching		By matching		By matching	By MS/MS	By matching			1		1		1	1	1			7568000	1161400	0	1517100	0	1055700	2245700	1588000	0	0			7229	807	7229	94646;94647;94648;94649;94650	150175	150175
GQNGMLLR	GHHEGSESDRTTSQRGQNGMLLRDNIFGSI	DRTTSQRGQNGMLLRDNIFGSIEEDAQRRD	0	903.46	CBW16287_pcnB	CBW16287_pcnB	147	154	yes	yes	2	0.011396	62.714									By MS/MS									1	3193900	0	0	0	0	0	0	0	0	3193900			7234	97	7234	94681	150203	150203
GQPLFMTLQR	QQQPLPVPPLLESRRGQPLFMTLQRAHWSF	LESRRGQPLFMTLQRAHWSFTQGTRAPVWG	0	1205.62	CBW19245_sufI	CBW19245_sufI	45	54	yes	yes	2	0.00099632	76.221		By MS/MS		By matching							1		1						17365000	0	4156900	0	13208000	0	0	0	0	0			7240	1682	7240	94742;94743	150313	150313
GQPTTNYWDNVASNK	NGGIPQRVMYAHHSKGQPTTNYWDNVASNK	GQPTTNYWDNVASNKEGKKEILDLFGDNVF	0	1693.77	CBW16452_mod	CBW16452_mod	362	376	yes	yes	2	0.00092761	59.57		By MS/MS									1								3771500	0	3771500	0	0	0	0	0	0	0			7241	174	7241	94744	150314	150314
GQSEDLGLR	LTLLNLEKIEEGLFRGQSEDLGLRQVFGGQ	EEGLFRGQSEDLGLRQVFGGQVVGQALYAA	0	973.483	CBW16559_tesB	CBW16559_tesB	24	32	yes	yes	2	0.0039174	64.265		By MS/MS									1								0	0	0	0	0	0	0	0	0	0			7247	240	7247	94781	150363	150363
GQTVYALSK	HSENFSNLVREFSLRGQTVYALSKDKA___	REFSLRGQTVYALSKDKA____________	0	965.518	CBW17947_cheR	CBW17947_cheR	277	285	yes	yes	2	0.022154	47.603				By MS/MS									1						3410100	0	0	0	3410100	0	0	0	0	0			7256	1018	7256	94882	150529	150529
GRDIHGVLLLDKPQGMSSNDVLQK	______________________________	LDKPQGMSSNDVLQKVKRIYNANRAGHTGA	2	2635.38	CBW19353_truB	CBW19353_truB	8	31	yes	yes	4	0.088951	17.734									By MS/MS									1	3900900	0	0	0	0	0	0	0	0	3900900			7269	1754	7269	95048	150807	150807
GSASKDPAYASQTR	VKDFMLQTLNDIDIRGSASKDPAYASQTRE	RGSASKDPAYASQTREAILSAVYSKNKDQC	1	1437.68	CBW18776_sopE	CBW18776_sopE	98	111	yes	yes	2	0.0035677	60.434								By MS/MS	By matching								1	1	1400400	0	0	0	0	0	0	0	954290	446130			7302	1435	7302	95406;95407	151236	151236
GSGAGSLVAYALK	IQWSKDNGVPVGPGRGSGAGSLVAYALKIT	GRGSGAGSLVAYALKITDLDPLEFDLLFER	0	1192.65	CBW16334_dnaE	CBW16334_dnaE	363	375	yes	yes	2	0.0002219	71.221			By matching				By matching	By MS/MS				1				1	1		13302000	0	0	765610	0	0	0	744180	11792000	0			7316	133	7316	95581;95582;95583	151438	151438
GSLLIMDHR	IAEYADLSIRMFPAKGSLLIMDHRINQHVI	RMFPAKGSLLIMDHRINQHVINRCRKPSDA	0	1056.54	CBW18355_glpA	CBW18355_glpA	231	239	yes	yes	2	0.0012014	81.548			By MS/MS	By matching								1	1						20487000	0	0	4255700	16231000	0	0	0	0	0			7325	1203	7325	95680;95681	151560	151560
GSNGNLLDLGTYGTTTLDEVR	VAQPLQFALVQGVTKGSNGNLLDLGTYGTT	LDLGTYGTTTLDEVRQII____________	0	2195.07	CBW17209_flgD	CBW17209_flgD	209	229	yes	yes	2	2.355e-14	113.76					By MS/MS									1					0	0	0	0	0	0	0	0	0	0			7336	586	7336	95865	151790	151790
GSQVYIEGQLR	MFGKLAEVAGEYLRKGSQVYIEGQLRTRKW	YLRKGSQVYIEGQLRTRKWTDQSGQERYTT	0	1248.65	CBW20279_ssb	CBW20279_ssb	75	85	yes	yes	2	0.00044409	74.162	By MS/MS		By matching				By matching	By matching		1		1				1	1		13991000	4673500	0	2455800	0	0	0	2149600	4711900	0			7341	2340	7341	95902;95903;95904;95905	151828	151828
GSSIEFGTPTSVR	ETMIAKAGDVMFIPKGSSIEFGTPTSVRFL	PKGSSIEFGTPTSVRFLYVAWPANWQSV__	0	1336.66	CBW18533_eutQ	CBW18533_eutQ	204	216	yes	yes	2	0.00012936	76.943							By MS/MS									1			2755300	0	0	0	0	0	0	2755300	0	0			7343	1319	7343	95922	151843	151843
GSYSHLAAR	NTHPHSARIAFLGPKGSYSHLAARQYAARH	AFLGPKGSYSHLAARQYAARHFEQFIESGC	0	960.478	CBW18727_pheA	CBW18727_pheA	113	121	yes	yes	2	0.00030738	101.28	By MS/MS							By matching		1							1		10600000	8811900	0	0	0	0	0	0	1788400	0			7362	1413	7362	96171;96172	152203	152203
GTADAVTQNLDIIR	LLPAQQRMKGENWYRGTADAVTQNLDIIRR	RGTADAVTQNLDIIRRYKAEYVVILAGDHI	0	1485.78	CBW19597_glgC	CBW19597_glgC	116	129	yes	yes	2	1.704e-05	81.92				By MS/MS									1						0	0	0	0	0	0	0	0	0	0			7365	1936	7365	96195	152219	152219
GTGHIQVMCPGFAADCLETLEEIAEQNR	LTPYTDETLKMLGEKGTGHIQVMCPGFAAD	ADCLETLEEIAEQNREIFLEAGGKKYAYIP	0	3047.38	CBW16582_hemH	CBW16582_hemH	258	285	yes	yes	3	1.3792e-07	80.984									By MS/MS									1	1832100	0	0	0	0	0	0	0	0	1832100			7383	257	7383	96593	152876	152876
GTLHGMPVVAAAFEFAFMGGSMGSVVGAR	AQKETGEKDALVVMKGTLHGMPVVAAAFEF	FAFMGGSMGSVVGARFVRAVEQALEDNCPL	0	2901.36	CBW18437_accD	CBW18437_accD	113	141	yes	yes	3	9.2773e-05	47.507								By matching	By MS/MS								1	1	4114300	0	0	0	0	0	0	0	1535500	2578800			7401	1260	7401	96783;96784	153128	153128
GTLIDLRDDTLFIR	ADEKPRPVDDEFQLRGTLIDLRDDTLFIRE	RGTLIDLRDDTLFIREPQAILRMFYMMVRN	1	1646.9	CBW16317_glnD	CBW16317_glnD	358	371	yes	yes	3	0.090331	19.839	By matching		By MS/MS							1		1							3036500	954080	0	2082400	0	0	0	0	0	0			7403	116	7403	96794;96795	153138	153138
GTLLVGLEGTYPPFSFQGEDGK	KSFADEGLLNKVKERGTLLVGLEGTYPPFS	EGTYPPFSFQGEDGKLTGFEVDFAEALAKH	0	2311.14	CBW17978_fliY	CBW17978_fliY	41	62	yes	yes	2	0.00063034	51.643									By MS/MS									1	2425400	0	0	0	0	0	0	0	0	2425400			7406	1040	7406	96836	153213	153213
GTMPTPQQFQLTIENIANK	AEKIVMKEVTPLFNKGTMPTPQQFQLTIEN	TPQQFQLTIENIANKYLQNAS_________	0	2146.07	CBW17878_sopE2	CBW17878_sopE2	216	234	yes	yes	2	0.040277	32.734	By matching						By MS/MS			1						1			4567900	2942300	0	0	0	0	0	1625600	0	0			7409	980	7409	96850;96851	153249	153249
GTPAQIGVWVDGAMPSR	VAIEIPPNFGRDIARGTPAQIGVWVDGAMP	PAQIGVWVDGAMPSRAETVKGYVQAMHQSW	0	1756.86	CBW19645_yhiH	CBW19645_yhiH	652	668	yes	yes	2	0.086032	22.198	By MS/MS									1									2970700	2970700	0	0	0	0	0	0	0	0			7417	1963	7417	96948	153358	153358
GTPSVYVR	MVALQERLFKEYGVRGTPSVYVRGRYHINN	FKEYGVRGTPSVYVRGRYHINNAAFGAFSV	0	877.466	CCF76799_srgA	CCF76799_srgA	173	180	yes	yes	2	0.083394	37.558	By MS/MS									1									0	0	0	0	0	0	0	0	0	0			7423	2539	7423	96998	153464	153464
GTQAQFIMEKYGIPQISTGDMLR	______________________________	EKYGIPQISTGDMLRAAVKSGSELGKQAKD	1	2615.27	CBW16581_adk	CBW16581_adk	14	36	yes	yes	3	0.10353	13.057		By MS/MS									1								6562600	0	6562600	0	0	0	0	0	0	0			7427	256	7427	97042	153572	153572
GTSVYFPSQVVPMLPEVLSNGLCSLNPQVDR	YVRPPTPLDREARNRGTSVYFPSQVVPMLP	VLSNGLCSLNPQVDRLCMVCEMTISAKGRL	0	3361.67	CBW20387_rnr	CBW20387_rnr	320	350	yes	yes	3	0.013422	34.313								By MS/MS	By matching								1	1	2468400	0	0	0	0	0	0	0	1397100	1071300			7429	2405	7429	97052;97053	153581	153581
GTTSEQIIEMAR	FRDKNVLLVDDSIVRGTTSEQIIEMAREAG	IVRGTTSEQIIEMAREAGAKKVYLASAAPE	0	1350.64	CBW18433_purF	CBW18433_purF	373	384	yes	yes	2	0.011993	50.292	By MS/MS									1									0	0	0	0	0	0	0	0	0	0			7434	1256	7434	97099	153667	153667
GTVSLVEWHMAR	NAHAVEAMRVPHPVRGTVSLVEWHMARARN	PVRGTVSLVEWHMARARNHINVLEENMTLL	0	1400.69	CBW19993_yigA	CBW19993_yigA	49	60	yes	yes	2	0.001335	61.65								By MS/MS									1		3821200	0	0	0	0	0	0	0	3821200	0			7436	2178	7436	97107	153673	153673
GTVTNPHQDKNCTDDVWVYDLR	FYAQGVKTNVLFFTKGTVTNPHQDKNCTDD	QDKNCTDDVWVYDLRTNMPSFGKRTPFTEQ	1	2575.18	CBW20545_hsdM	CBW20545_hsdM	360	381	yes	yes	3	0.021449	34.914			By MS/MS									1							2424500	0	0	2424500	0	0	0	0	0	0			7438	2482	7438	97115	153681	153681
GVAADPDDVLFSGNR	GKRMDDDEDIQYSARGVAADPDDVLFSGNR	GVAADPDDVLFSGNRATQPEYDEYDPLLNG	0	1531.73	CBW16994_ftsK	CBW16994_ftsK	282	296	yes	yes	2	9.4658e-05	68.536	By matching	By MS/MS	By matching			By matching	By matching			1	1	1			1	1			20606000	5527900	1859300	5625200	0	0	5149600	2444400	0	0			7444	483	7444	97161;97162;97163;97164;97165	153741	153741
GVAVVIINSNFK	IDCRTLGAKAVSMPKGVAVVIINSNFKRTL	MPKGVAVVIINSNFKRTLVGSEYNTRREQC	0	1259.72	CBW16849_galK	CBW16849_galK	204	215	yes	yes	2	0.0060069	50.473			By matching	By matching			By matching	By MS/MS	By matching			1	1			1	1	1	19817000	0	0	4179700	2605200	0	0	3565100	5767100	3699500			7450	396	7450	97217;97218;97219;97220;97221	153783	153783
GVFNTYIEDNLR	QRVWTGGGDEAALSKGVFNTYIEDNLRYSQ	LSKGVFNTYIEDNLRYSQNAPLNMYKEVNT	0	1439.7	CBW20323_fumB	CBW20323_fumB	134	145	yes	yes	2	6.5699e-07	130.66								By MS/MS									1		4122700	0	0	0	0	0	0	0	4122700	0			7476	2360	7476	97520	154266	154266
GVFSFLTKPIDRDALYK	TAHGSIPDAVAATQKGVFSFLTKPIDRDAL	FSFLTKPIDRDALYKAIDEALEQSAPATDD	2	1969.07	CBW18625_yfhA	CBW18625_yfhA	100	116	yes	yes	3	0.0014474	55.975								By MS/MS									1		2903500	0	0	0	0	0	0	0	2903500	0			7479	1377	7479	97550	154309	154309
GVGEGPIEAIIDAR	VNDEGEIVYGIGAIKGVGEGPIEAIIDARN	KGVGEGPIEAIIDARNQGGYFRELFDLCAR	0	1395.74	CBW16334_dnaE	CBW16334_dnaE	840	853	yes	yes	2	7.7309e-05	76.655								By MS/MS									1		1774300	0	0	0	0	0	0	0	1774300	0			7483	133	7483	97585	154350	154350
GVGLALVK	EAIFEKGVSSKGAERGVGLALVKQQVEALG	SSKGAERGVGLALVKQQVEALGGVISVESE	0	755.491	CBW20327_dcuS	CBW20327_dcuS	501	508	yes	yes	2	0.091837	36.185									By MS/MS									1	0	0	0	0	0	0	0	0	0	0			7485	2362	7485	97589	154355	154355
GVGLLQNLVVHTLPGDR	PYSAESVSELAESIKGVGLLQNLVVHTLPG	GLLQNLVVHTLPGDRYGVAAGGRRLAALNM	0	1787.01	CCF76845_ycjA	CCF76845_ycjA	71	87	yes	yes	3	0.00064812	58.09									By MS/MS									1	988560	0	0	0	0	0	0	0	0	988560			7486	2552	7486	97590	154356	154356
GVGMDVVK	PGFSTAEQVTDVSGRGVGMDVVKRNIQEMG	VTDVSGRGVGMDVVKRNIQEMGGHVEIQSK	0	819.416	CBW17950_cheA	CBW17950_cheA	489	496	yes	yes	2	0.11619	29.376								By MS/MS									1		3591200	0	0	0	0	0	0	0	3591200	0			7487	1021	7487	97591	154357	154357
GVGMVFQSYALYPHLSVAENMSFGLK	FIGETRMNDIPPAERGVGMVFQSYALYPHL	YPHLSVAENMSFGLKLAGAKKEVMNQRVNQ	0	2876.39	CBW20254_malK	CBW20254_malK	76	101	yes	yes	3	0.048483	21.039									By MS/MS									1	4379500	0	0	0	0	0	0	0	0	4379500			7489	2323	7489	97599	154365	154365
GVLDFYIAR	GFLMTGIVLERVDHKGVLDFYIARFLRIVP	ERVDHKGVLDFYIARFLRIVPALVFAILLL	0	1052.57	CBW18304_oafA	CBW18304_oafA	61	69	yes	yes	2	0.01755	51.854		By MS/MS		By matching							1		1						3121700	0	2023200	0	1098500	0	0	0	0	0			7506	1180	7506	98032;98033	154974	154974
GVLSWVGGK	VENIKQMPERNLFMKGVLSWVGGKTDVVEY	RNLFMKGVLSWVGGKTDVVEYARAERVAGD	0	901.502	CBW16647_gtrBa	CBW16647_gtrBa	179	187	yes	yes	2	0.0046815	64.567									By MS/MS									1	4690700	0	0	0	0	0	0	0	0	4690700			7519	293	7519	98304	155378	155378
GVPSEVRPLVEALNQLFSR	LRFRSPESETPLDAKGVPSEVRPLVEALNQ	EVRPLVEALNQLFSRIHSMMVRERRFTSDA	1	2110.15	CBW19251_ygiY	CBW19251_ygiY	211	229	yes	yes	2	0.00046702	63.037								By MS/MS									1		885700	0	0	0	0	0	0	0	885700	0			7539	1687	7539	98843	156594	156594
GVQHEFK	DHPLLKDAIPCRAARGVQHEFKEGDWAVAE	AIPCRAARGVQHEFKEGDWAVAEMRRHPLK	0	843.424	CBW17728_rnb	CBW17728_rnb	117	123	yes	yes	2	0.018625	64.757	By MS/MS				By matching					1				1					8841900	5119100	0	0	0	3722800	0	0	0	0			7542	878	7542	98937;98938	156917	156917
GVQLAEFYR	QVIDQEAGLFQLAGRGVQLAEFYRSHKFCG	FQLAGRGVQLAEFYRSHKFCGYCGHPMHPS	0	1081.56	CBW20193_nudC	CBW20193_nudC	85	93	yes	yes	2	0.0029024	73.248									By MS/MS									1	1488800	0	0	0	0	0	0	0	0	1488800			7543	2301	7543	98939	156918	156918
GVSASSSPLSAR	GAWQDSGMGVTLNYRGVSASSSPLSARQPV	NYRGVSASSSPLSARQPVSGVMTLVAWRYE	0	1117.57	CBW17941_flhE	CBW17941_flhE	35	46	yes	yes	2	0.011701	43.297			By MS/MS									1							3148900	0	0	3148900	0	0	0	0	0	0			7556	1013	7556	99074	157098	157098
GVSGNWYFGANMEFLGATMQQTVHAEQSAISHAWLR	ARTDLSHFNVGAIARGVSGNWYFGANMEFL	TVHAEQSAISHAWLRGEKGLAAVTVNYTPC	0	4025.86	CBW18256_cdd	CBW18256_cdd	79	114	yes	yes	4	0.0064392	37.857									By MS/MS									1	2720100	0	0	0	0	0	0	0	0	2720100			7561	1151	7561	99171	157197	157197
GVTLQNALMR	RHGFHIVERGFPICRGVTLQNALMRKCLAK	FPICRGVTLQNALMRKCLAK__________	0	1117.59	CBW19712_yafP	CBW19712_yafP	141	150	yes	yes	2	0.00021863	82.279									By MS/MS									1	0	0	0	0	0	0	0	0	0	0			7570	2009	7570	99255	157337	157337
GWLVEAR	______________________________	______________________________	0	829.445	CBW16249_ampD	CBW16249_ampD	6	12	yes	yes	2	0.11992	36.975								By MS/MS									1		0	0	0	0	0	0	0	0	0	0			7597	71	7597	100281	159475	159475
GYCTDPASGELDVNNPLIQNDLAHPQQPK	ARPETAIVSLTVTEKGYCTDPASGELDVNN	NPLIQNDLAHPQQPKSAIGYIVEALNMRRE	0	3133.48	CBW19209_uxuB	CBW19209_uxuB	132	160	yes	yes	3	9.7653e-05	46.66						By MS/MS									1				2350600	0	0	0	0	0	2350600	0	0	0			7611	1657	7611	100380	159600	159600
GYDGPIVECEK	TCDGYEIEEGEFRIKGYDGPIVECEKCGSE	FRIKGYDGPIVECEKCGSEMHLKMGRFGKY	0	1208.54	CBW17741_topA	CBW17741_topA	703	713	yes	yes	2	0.0036759	59.067					By MS/MS									1					1923900	0	0	0	0	1923900	0	0	0	0			7612	886	7612	100381	159601	159601
GYDHAFLLQTQGDGKKPAAR	IASEFLADDDQRKVKGYDHAFLLQTQGDGK	FLLQTQGDGKKPAARLWSQDGKLQMMVYTT	2	2172.11	CBW16848_galM	CBW16848_galM	243	262	yes	yes	4	0.022097	37.999		By MS/MS									1								4056400	0	4056400	0	0	0	0	0	0	0			7614	395	7614	100396	159613	159613
GYDQVTR	NEEYGIDILKVQEIRGYDQVTRIANTPAFI	ILKVQEIRGYDQVTRIANTPAFIKGVTNLR	0	837.398	CBW17949_cheW	CBW17949_cheW	41	47	yes	yes	2	0.00098276	122.15								By MS/MS									1		3908100	0	0	0	0	0	0	0	3908100	0			7617	1020	7617	100429	159665	159665
GYEIHISDEALK	AQIQLQRLYKRLEERGYEIHISDEALKLLS	EERGYEIHISDEALKLLSANGYDPVYGARP	0	1373.68	CBW18722_clpB	CBW18722_clpB	790	801	yes	yes	3	0.037346	35.737								By MS/MS									1		3851500	0	0	0	0	0	0	0	3851500	0			7622	1408	7622	100482	159745	159745
GYGSATALDAR	FTMAQQITDAINRARGYGSATALDARTVQV	NRARGYGSATALDARTVQVRVPSGNSSQVR	0	1080.52	CBW17214_flgI	CBW17214_flgI	209	219	yes	yes	2	1.5281e-07	103.55									By MS/MS									1	0	0	0	0	0	0	0	0	0	0			7631	591	7631	100521	159792	159792
GYMNIDELASLLEVSTQTVR	GNPRHDRLLMLIDERGYMNIDELASLLEVS	DELASLLEVSTQTVRRDIRKLSEQGLITRH	0	2254.12	CBW20061_yihW	CBW20061_yihW	23	42	yes	yes	2	9.2175e-06	75.462							By MS/MS									1			0	0	0	0	0	0	0	0	0	0			7652	2223	7652	100793	160213	160213
GYPHPDYPDAVR	TRDGWLGLLEDAGMKGYPHPDYPDAVRLET	GMKGYPHPDYPDAVRLETPAPVHALPGFAE	0	1385.64	CBW19470_fmu	CBW19470_fmu	199	210	yes	yes	2	0.0030489	57.55		By matching		By MS/MS							1		1						4193600	0	2090600	0	2103000	0	0	0	0	0			7655	1839	7655	100820;100821	160237	160237
GYPPSVFAK	QREIALAIGEPPATKGYPPSVFAKLPALVE	EPPATKGYPPSVFAKLPALVERAGNGIHGG	0	964.502	CBW17996_fliI	CBW17996_fliI	296	304	yes	yes	2	0.08087	33.263				By MS/MS									1						2923300	0	0	0	2923300	0	0	0	0	0			7657	1055	7657	100861	160269	160269
GYQLLNDAVNDSGK	NDQRSVIALLADSPRGYQLLNDAVNDSGKR	RGYQLLNDAVNDSGKRAAMFGSVAVIRESG	0	1492.72	CBW19677_yhjN	CBW19677_yhjN	674	687	yes	yes	2	8.408e-10	112.15								By MS/MS									1		0	0	0	0	0	0	0	0	0	0			7661	1987	7661	100886	160314	160314
GYSVEYFVEGGR	YSTVFREYLGELFSRGYSVEYFVEGGRSRT	FSRGYSVEYFVEGGRSRTGRLLDPKTGTLS	0	1361.63	CBW20259_plsB	CBW20259_plsB	377	388	yes	yes	2	2.611e-07	102.06									By MS/MS									1	0	0	0	0	0	0	0	0	0	0			7665	2327	7665	101502	161501	161501
HAALTGDSVR	RQEDIEPNLDYELERHAALTGDSVRFNTEA	YELERHAALTGDSVRFNTEARRAWLSFATS	0	1025.53	CBW19583_rtcR	CBW19583_rtcR	379	388	yes	yes	2	0.0021099	65.305								By MS/MS	By matching								1	1	7518600	0	0	0	0	0	0	0	3327200	4191400			7683	1928	7683	101680;101681	161753	161753
HADLMGVFCILSGSMNQK	HAKPKVNEKTEITIRHADLMGVFCILSGSM	LMGVFCILSGSMNQK_______________	0	1981.91	CBW20594_serB	CBW20594_serB	305	322	yes	yes	3	0.066294	21.803		By matching	By matching			By matching	By MS/MS				1	1			1	1			5294100	0	1199700	660560	0	0	1371700	2062100	0	0			7687	2508	7687	101702;101703;101704;101705	161774	161774
HADQRLELDTLR	AMRLIIEHNINVRMKHADQRLELDTLRKEM	RMKHADQRLELDTLRKEMAVGKDAVVTHQP	1	1465.76	CCF76880_sogL	CCF76880_sogL	850	861	yes	yes	3	0.11193	18.136								By MS/MS									1		6836700	0	0	0	0	0	0	0	6836700	0			7689	2558	7689	101771	161875	161875
HAEQLPALFNGTPIGTR	AARALGRPVDIASWRHAEQLPALFNGTPIG	EQLPALFNGTPIGTRILA____________	0	1820.95	CBW20160_argB	CBW20160_argB	239	255	yes	yes	2	0.066832	26.707				By MS/MS									1						4371200	0	0	0	4371200	0	0	0	0	0			7695	2279	7695	101858	162051	162051
HAIEVLIR	YVLIGNSYHEAEKERHAIEVLIRQRCNALI	HEAEKERHAIEVLIRQRCNALIVHSKALTD	0	949.571	CBW18264_galS	CBW18264_galS	106	113	yes	yes	2	0.0073772	70.69						By MS/MS									1				5787000	0	0	0	0	0	5787000	0	0	0			7707	1156	7707	101956	162159	162159
HALLNAIAQPEQFVEISETLAAAK	GTTYRLTEHFHTWTKHALLNAIAQPEQFVE	PEQFVEISETLAAAKGIANGDYVKVSSKRG	0	2563.36	CBW17595_fdnG	CBW17595_fdnG	906	929	yes	yes	3	2.6961e-06	74.561	By matching	By MS/MS	By matching	By matching	By matching	By matching	By matching			1	1	1	1	1	1	1			20672000	2591600	3254400	2113000	4369100	2599700	2977500	2766400	0	0			7720	807	7720	102086;102087;102088;102089;102090;102091;102092	162327	162327
HALVEGDWQTR	YSQIDPALCRELFIRHALVEGDWQTRHAFF	LFIRHALVEGDWQTRHAFFRENLKLRAEVE	0	1310.64	CBW17666_hrpA	CBW17666_hrpA	752	762	yes	yes	2	0.00012336	82.287	By matching				By matching	By MS/MS	By matching			1				1	1	1			11070000	2371900	0	0	0	3867700	2972500	1857700	0	0			7730	841	7730	102260;102261;102262;102263	162549	162549
HATPEFCLK	TGVDIAGRMIQWIERHATPEFCLKIGG___	IQWIERHATPEFCLKIGG____________	0	1044.51	CBW16948_rimK	CBW16948_rimK	289	297	yes	yes	2	0.002392	75.738									By MS/MS									1	4261000	0	0	0	0	0	0	0	0	4261000			7749	449	7749	102563	162988	162988
HAVSCLK	PECAQTRPVLEGSFRHAVSCLKVDPL____	PVLEGSFRHAVSCLKVDPL___________	0	756.395	CBW17768_oppF	CBW17768_oppF	324	330	yes	yes	2	0.0043252	88.029								By MS/MS	By matching								1	1	5294100	0	0	0	0	0	0	0	4081200	1212900			7753	907	7753	103607;103608	165243	165243
HCASGIEPNRER	QTVRLLADGMESFNKHCASGIEPNRERITQ	FNKHCASGIEPNRERITQLLNESLMLVTAL	1	1367.64	CBW17495_fumC	CBW17495_fumC	386	397	yes	yes	3	0.027527	39.266							By MS/MS									1			946600	0	0	0	0	0	0	946600	0	0			7759	757	7759	103672	165325	165325
HCTLLHDR	YARRFALQDNLNNLRHCTLLHDRQAWSNDS	DNLNNLRHCTLLHDRQAWSNDSGTDEWHSW	0	993.481	CBW19858_dsdC	CBW19858_dsdC	197	204	yes	yes	2	0.00050349	117.4				By MS/MS			By matching						1			1			5288600	0	0	0	3168800	0	0	2119800	0	0			7763	2093	7763	103699;103700	165349	165349
HDASDFENHTEDK	VNRTNGPLNEQLHERHDASDFENHTEDKRQ	ERHDASDFENHTEDKRQS____________	0	1543.62	CBW19213_yghU	CBW19213_yghU	273	285	yes	yes	3	0.093963	26.969							By MS/MS									1			0	0	0	0	0	0	0	0	0	0			7766	1661	7766	103732	165441	165441
HDGEAEDVAVALNEQYQPR	EFTDTQGVMGMHYARHDGEAEDVAVALNEQ	AEDVAVALNEQYQPRFAGDDLPSNPVACAL	0	2139.98	CBW19713_glyS	CBW19713_glyS	419	437	yes	yes	3	3.5238e-15	135.09								By MS/MS									1		3218200	0	0	0	0	0	0	0	3218200	0			7773	2010	7773	103796	165510	165510
HDLSTQAYQGGGR	IKPALAQGVWVIGDRHDLSTQAYQGGGRGI	DRHDLSTQAYQGGGRGIDQTMLATLRDAVL	0	1388.64	CBW17233_tmk	CBW17233_tmk	101	113	yes	yes	2	2.9319e-30	183.67				By MS/MS									1						0	0	0	0	0	0	0	0	0	0			7778	607	7778	103830	165564	165564
HDLYLSTLVVRPGDK	QGLELTIPVDKTWNRHDLYLSTLVVRPGDK	HDLYLSTLVVRPGDKSRSATPKRAVGLLHL	1	1711.93	CBW18595_hypothetical_lipoprotein	CBW18595_hypothetical_lipoprotein	813	827	yes	yes	3	0.0283	37.177					By MS/MS									1					3214100	0	0	0	0	3214100	0	0	0	0			7779	1357	7779	103831	165565	165565
HEQILAR	VIKAPPSQEETLASRHEQILARINQVKQQW	QEETLASRHEQILARINQVKQQWCEAVSEL	0	865.477	CBW19071_recB	CBW19071_recB	222	228	yes	yes	2	0.00097089	125.08		By matching	By MS/MS		By matching				By matching		1	1		1				1	9696000	0	3473700	2956900	0	2742200	0	0	0	523190			7812	1582	7812	104142;104143;104144;104145	165948	165948
HEVPMLSLDNVFDEESFLAFNKR	QRVGAAPLTAFNQIRHEVPMLSLDNVFDEE	DNVFDEESFLAFNKRVQDRLKSTENVIWCC	1	2752.32	CBW18492_lig	CBW18492_lig	75	97	yes	yes	3	2.1853e-06	71.527			By MS/MS									1							0	0	0	0	0	0	0	0	0	0			7819	1292	7819	104208	166021	166021
HFATFAYGLHLAEENVQLEQLLALSSPIYR	AVEHDQNMAFIQALRHFATFAYGLHLAEEN	VQLEQLLALSSPIYRLELAMVGRLFAQDPQ	0	3429.77	CBW18729_tyrA	CBW18729_tyrA	239	268	yes	yes	3	4.1977e-22	138.78								By matching	By MS/MS								1	1	2514400	0	0	0	0	0	0	0	539240	1975200			7826	1414	7826	104305;104306	166151	166151
HFFYVNPLEVHPK	ALYNTVLGGMALDGKHFFYVNPLEVHPKSL	GKHFFYVNPLEVHPKSLKFNHIYDHVKPIR	0	1625.84	CBW19737_conserved_hypothetical_protein	CBW19737_conserved_hypothetical_protein	379	391	yes	yes	3	0.00063801	62.088			By MS/MS			By matching	By matching					1			1	1			11599000	0	0	4676600	0	0	4920800	2001700	0	0			7834	2016	7834	104390;104391;104392	166275	166275
HFIDCVQNQTVPETAGEQAILAQR	WQTTLEQRGFVGCARHFIDCVQNQTVPETA	TVPETAGEQAILAQRVVEALWRDAISE___	0	2667.31	CBW17202_mviM	CBW17202_mviM	272	295	yes	yes	3	0.00012341	58.457						By MS/MS									1				2347500	0	0	0	0	0	2347500	0	0	0			7839	579	7839	104448	166358	166358
HFINSDK	WTETVNTPSAQVRFKHFINSDKRDPNVQVV	PSAQVRFKHFINSDKRDPNVQVVPEREQHR	0	859.419	CBW19536_nirB	CBW19536_nirB	809	815	yes	yes	2	0.063988	42.914								By MS/MS	By matching								1	1	2853100	0	0	0	0	0	0	0	1989100	864030			7841	1895	7841	104470;104471	166387	166387
HFLLQNP	GFYLKKNFTQALLARHFLLQNP________	FTQALLARHFLLQNP_______________	0	867.46	CBW19082_mutH	CBW19082_mutH	225	231	yes	yes	2	0.080032	39.975									By MS/MS									1	1615300	0	0	0	0	0	0	0	0	1615300			7845	1589	7845	104484	166398	166398
HFLQPAGISPLLK	LLIYPVQRSRLDVWRHFLQPAGISPLLKSV	WRHFLQPAGISPLLKSVDNTLLLIQMVAAR	0	1419.82	CBW20009_metR	CBW20009_metR	204	216	yes	yes	3	0.057006	28.361					By MS/MS	By matching	By matching							1	1	1			5069300	0	0	0	0	1804000	1921300	1344000	0	0			7849	2188	7849	104516;104517;104518	166425	166425
HGALFEVEFNDPR	LLGDDESIHATMTARHGALFEVEFNDPRPV	ARHGALFEVEFNDPRPVLDILNAIGHMPLP	0	1529.73	CBW16499_queA	CBW16499_queA	123	135	yes	yes	3	0.081022	20.953								By MS/MS									1		9178400	0	0	0	0	0	0	0	9178400	0			7869	200	7869	104723	166664	166664
HGEYLATLR	LVGWIANDIQPPGARHGEYLATLRRVIPAP	QPPGARHGEYLATLRRVIPAPLLGEIPWLG	0	1058.55	CBW16872_bioDa	CBW16872_bioDa	185	193	yes	yes	2	0.0039795	67.993	By MS/MS					By matching	By matching			1					1	1			9340800	1739700	0	0	0	0	3375700	4225300	0	0			7889	411	7889	104943;104944;104945	166898	166898
HGHAFNDLDLGKR	RHGDFTIKEAQLLERHGHAFNDLDLGKREP	ERHGHAFNDLDLGKREPVTEEEKLFVAVCR	1	1478.74	CBW19948_yifE	CBW19948_yifE	38	50	yes	yes	3	0.00068795	62.042					By MS/MS	By matching	By matching							1	1	1			15791000	0	0	0	0	5788800	5533000	4469300	0	0			7903	2145	7903	105277;105278;105279	167479	167479
HGIEVLLNPAPALR	VQLETVYHAIEFGKKHGIEVLLNPAPALRE	KHGIEVLLNPAPALRELDMSYACKCDFFVP	0	1498.86	CBW19850_hypothetical_carbohydrate_kinase	CBW19850_hypothetical_carbohydrate_kinase	155	168	yes	yes	2	6.3118e-14	148.56			By matching			By MS/MS						1			1				7341000	0	0	1884400	0	0	5456600	0	0	0			7910	2089	7910	105328;105329	167527	167527
HGIPAFR	VTIYEKQPQPGGWLRHGIPAFRLPQSVLDQ	PQPGGWLRHGIPAFRLPQSVLDQEIARIVE	0	796.434	CBW18259_hypothetical_oxidoreductase	CBW18259_hypothetical_oxidoreductase	165	171	yes	yes	2	0.001077	145									By MS/MS									1	29241000	0	0	0	0	0	0	0	0	29241000			7911	1153	7911	105330	167528	167528
HGLLALLAGR	LPAKYHQRATCMFDRHGLLALLAGRFLAFV	CMFDRHGLLALLAGRFLAFVRTLLPTMAGI	0	1019.62	CBW19235_yghB	CBW19235_yghB	121	130	yes	yes	2	0.00024528	89.55									By MS/MS									1	1262000	0	0	0	0	0	0	0	0	1262000			7918	1675	7918	105389	167586	167586
HGVFIGAAGEGK	WYTENYLASVPAALKHGVFIGAAGEGKIAS	ALKHGVFIGAAGEGKIASAMRADYAAAAAR	0	1141.59	CBW20420_ytfG	CBW20420_ytfG	154	165	yes	yes	2	3.6e-05	87.806			By matching					By MS/MS				1					1		4055900	0	0	933440	0	0	0	0	3122400	0			7936	2417	7936	105558;105559	167850	167850
HHHFSQQVLLAER	SYVAFYERARTEMLRHHHFSQQVLLAERVA	LRHHHFSQQVLLAERVAFVVRKMTLEYYAP	0	1600.82	CBW16824_ybgC	CBW16824_ybgC	42	54	yes	yes	2	0.00030545	66.056		By matching		By MS/MS							1		1						4271100	0	1851300	0	2419700	0	0	0	0	0			7953	383	7953	106453;106454	169611	169611
HHIASVGLFLGDGDSVNVTQLDEALGHVGLAQPGSPK	LAGTANKTLLAWAKKHHIASVGLFLGDGDS	EALGHVGLAQPGSPKLINMLLENGFLPVVS	0	3734.9	CBW20160_argB	CBW20160_argB	95	131	yes	yes	4	2.9569e-11	82.946	By matching			By MS/MS		By matching	By matching			1			1		1	1			16035000	4022500	0	0	4800900	0	3856500	3355300	0	0			7954	2279	7954	106455;106456;106457;106458	169612	169612
HHLALAEGAEATVIEHYVSLTAAK	TQGVDGDELNTAHYRHHLALAEGAEATVIE	EATVIEHYVSLTAAKHFTGARLTMNVADNA	0	2530.32	CBW17402_sufD	CBW17402_sufD	173	196	yes	yes	3	2.9348e-06	73.796			By matching		By matching		By MS/MS					1		1		1			6966700	0	0	1395200	0	3070100	0	2501500	0	0			7959	711	7959	106617;106618;106619	169755	169755
HHLLASVNVDGPTLIAMR	EQLHQLEQKADFFTRHHLLASVNVDGPTLI	LASVNVDGPTLIAMRRQPDILAAMERLPWL	0	1959.04	CBW19670_yhjH	CBW19670_yhjH	98	115	yes	yes	2	0.043346	32.254					By MS/MS									1					2433700	0	0	0	0	2433700	0	0	0	0			7961	1980	7961	106630	169766	169766
HHLPLGK	GPLLISYFIDNMVARHHLPLGKVAGLAAAY	FIDNMVARHHLPLGKVAGLAAAYVGLQFLA	0	800.466	CBW16556_mdlB	CBW16556_mdlB	57	63	yes	yes	2	0.073591	46.351					By MS/MS									1					0	0	0	0	0	0	0	0	0	0			7963	239	7963	106637	169770	169770
HHNPEFTMLEWYR	VFQLCRSFRNEEMGRHHNPEFTMLEWYRPH	GRHHNPEFTMLEWYRPHYDMYRLMNEVDDL	0	1774.79	CBW20367_yjeA	CBW20367_yjeA	107	119	yes	yes	3	0.065805	25.718									By MS/MS									1	1928300	0	0	0	0	0	0	0	0	1928300			7966	2387	7966	106683	169819	169819
HHNPEFTMLEWYRPHYDMYR	VFQLCRSFRNEEMGRHHNPEFTMLEWYRPH	FTMLEWYRPHYDMYRLMNEVDDLLQQVLDC	1	2753.19	CBW20367_yjeA	CBW20367_yjeA	107	126	yes	yes	5	0.039132	29.766						By MS/MS	By matching								1	1			6049900	0	0	0	0	0	2562400	3487500	0	0			7967	2387	7967	106684;106685	169820	169820
HHQTYVTNLNNLIKGTAFEGK	VPHISAETLEYHYGKHHQTYVTNLNNLIKG	TNLNNLIKGTAFEGKSLEEIVRTSEGGIFN	1	2384.22	CBW17459_sodB	CBW17459_sodB	31	51	yes	yes	4	0.0010463	46.353	By matching		By matching				By MS/MS			1		1				1			10730000	2392100	0	5265600	0	0	0	3072400	0	0			7977	727	7977	106866;106867;106868	170152	170152
HHSSSQLNGENATLR	SAFSHSFLLGAAVLRHHSSSQLNGENATLR	HHSSSQLNGENATLRLNSLAMPVKNEVCDT	0	1649.79	CBW17402_sufD	CBW17402_sufD	255	269	yes	yes	3	0.001521	54.598				By MS/MS		By matching	By matching						1		1	1			3797900	0	0	0	1473900	0	450800	1873300	0	0			7979	711	7979	106880;106881;106882	170160	170160
HIDATVADFLSALVR	ARVISNTVNRLMRARHIDATVADFLSALVR	HIDATVADFLSALVRYGVIAFTLIAALGRV	0	1626.87	CBW19142_yggB	CBW19142_yggB	60	74	yes	yes	2	0.049562	38.238		By MS/MS									1								0	0	0	0	0	0	0	0	0	0			7996	1623	7996	107147	170605	170605
HIDGFHYQDSATFWK	DALRQAERLLNLRNRHIDGFHYQDSATFWK	HIDGFHYQDSATFWKAYCEELFRFDQAYRL	0	1850.84	CBW20509_conserved_hypothetical_protein	CBW20509_conserved_hypothetical_protein	322	336	yes	yes	3	0.0020924	51.004	By matching		By matching		By MS/MS	By matching	By matching			1		1		1	1	1			25922000	3534100	0	4162800	0	6883700	6212300	5129400	0	0			7997	2463	7997	107148;107149;107150;107151;107152	170606	170606
HITDRDVR	AGADGITVHLREDRRHITDRDVRILRQTLH	HLREDRRHITDRDVRILRQTLHTRMNLEMA	1	1010.53	CBW18640_pdxJ	CBW18640_pdxJ	52	59	yes	yes	2	0.080804	55.441							By matching	By MS/MS	By matching							1	1	1	3385100	0	0	0	0	0	0	372570	1237500	1775000			8044	1385	8044	107714;107715;107716	171440	171440
HIVCAENEQQLLSAWQQATR	SLKPWNTFGIDHCAKHIVCAENEQQLLSAW	ENEQQLLSAWQQATREGLPVMILGEGSNVL	0	2324.13	CBW20169_murB	CBW20169_murB	19	38	yes	yes	2	3.603e-77	264.3				By MS/MS									1						2267600	0	0	0	2267600	0	0	0	0	0			8049	2287	8049	107792	171551	171551
HIYDINLSYLLLAQR	______________________________	HIYDINLSYLLLAQRLIVQDKASAMFRLGI	0	1831	CBW17954_flhD	CBW17954_flhD	12	26	yes	yes	2	5.0192e-11	128.08		By matching	By MS/MS			By matching					1	1			1				6743200	0	1282000	4035100	0	0	1426100	0	0	0			8054	1025	8054	107919;107920;107921	171933	171933
HKANLTAQINK	RQAAKGLIHKNKAARHKANLTAQINKLA__	KAARHKANLTAQINKLA_____________	1	1236.69	CBW16145_rpsT	CBW16145_rpsT	75	85	yes	yes	2	0.040226	47.603		By MS/MS	By matching		By matching						1	1		1					3164200	0	1687400	687440	0	789350	0	0	0	0			8056	12	8056	107932;107933;107934	171951	171951
HLAFIEEIMLDRSR	IMAGKPEEAREASHRHLAFIEEIMLDRSRE	RHLAFIEEIMLDRSREESRRERALRRLEQR	1	1744.89	CBW16254_pdhR	CBW16254_pdhR	224	237	yes	yes	3	0.090331	19.839	By matching		By matching			By MS/MS				1		1			1				59321000	21846000	0	21419000	0	0	16056000	0	0	0			8070	74	8070	108082;108083;108084	172126	172126
HLGQLLDIPACENQHDLLR	TTLIKMRMFGEATAKHLGQLLDIPACENQH	LLDIPACENQHDLLRELGKIAFIDDSILSV	0	2184.11	CBW20546_hsdR	CBW20546_hsdR	48	66	yes	yes	3	8.7247e-15	124.84		By matching		By MS/MS							1		1						12047000	0	4867900	0	7178900	0	0	0	0	0			8104	2483	8104	108442;108443	172589	172589
HLLAPIETGVAR	EHADFSAPLTKPTTKHLLAPIETGVARVFN	TTKHLLAPIETGVARVFNLLHSSNKSQKLS	0	1275.73	CBW20337_rtsA	CBW20337_rtsA	123	134	yes	yes	2	8.6055e-06	96.89	By MS/MS									1									0	0	0	0	0	0	0	0	0	0			8115	2367	8115	108504	172650	172650
HLLTSNSVFWAEGGAK	ANTFDIDLHIKPEYRHLLTSNSVFWAEGGA	LLTSNSVFWAEGGAKVQLNGSGLTVQASPL	0	1715.86	CBW17872_conserved_hypothetical_protein	CBW17872_conserved_hypothetical_protein	567	582	yes	yes	2	8.5113e-05	65.574								By MS/MS									1		1786800	0	0	0	0	0	0	0	1786800	0			8125	978	8125	108589	172775	172775
HLPDEFDDYVANPKPNGYQSIHTVVLGPGGK	QDCYAALGIVHTHYRHLPDEFDDYVANPKP	GYQSIHTVVLGPGGKTVEIQIRTKQMHEDA	1	3363.65	CBW19036_relA	CBW19036_relA	302	332	yes	yes	4	0.039354	22.773		By MS/MS		By matching							1		1						15991000	0	7806400	0	8184500	0	0	0	0	0			8138	1556	8138	108711;108712	172936	172936
HLPFTGHCSER	ARPYLPEAFERAGAKHLPFTGHCSERHVAQ	AGAKHLPFTGHCSERHVAQLAHACNDDRQV	0	1282.59	CBW16690_ybdH	CBW16690_ybdH	64	74	yes	yes	3	6.8278e-05	87.789				By MS/MS	By matching	By matching	By matching						1	1	1	1			52257000	0	0	0	19512000	9095600	11578000	12072000	0	0			8141	310	8141	108757;108758;108759;108760	172996	172996
HLQTHLSR	PLHRPASALVDAFSKHLQTHLSRLVEPLEV	LVDAFSKHLQTHLSRLVEPLEVILGPMTKA	0	990.536	CBW19091_lysR	CBW19091_lysR	289	296	yes	yes	2	0.075319	37.021							By matching	By MS/MS	By matching							1	1	1	4677400	0	0	0	0	0	0	626890	1760800	2289700			8150	1593	8150	108903;108904;108905	173294	173294
HLQVLGLPTILFFNTQGQEQPQSR	ANVTANNAQDVALLKHLQVLGLPTILFFNT	ILFFNTQGQEQPQSRVTGFMDAATFSAHLH	0	2750.45	CBW20346_dipZ	CBW20346_dipZ	525	548	yes	yes	3	9.8216e-34	175.77									By MS/MS									1	15296000	0	0	0	0	0	0	0	0	15296000			8152	2371	8152	108913	173297	173297
HLSNITLR	SASMLEVVAGAAEERHLSNITLRQGYAEKL	AGAAEERHLSNITLRQGYAEKLPFEDASFE	0	952.545	CBW16356_yafE	CBW16356_yafE	90	97	yes	yes	2	0.042996	46.021							By MS/MS									1			0	0	0	0	0	0	0	0	0	0			8159	152	8159	108964	173351	173351
HLVDLYQQQGVDK	ARLSFDKEKSIEKARHLVDLYQQQGVDKSR	ARHLVDLYQQQGVDKSRILIKLAATWEGIR	0	1541.78	CBW18538_tal	CBW18538_tal	113	125	yes	yes	2	6.6284e-07	111.86	By matching		By matching		By matching	By matching	By MS/MS			1		1		1	1	1			26464000	4590500	0	4523600	0	5526500	4905500	6917600	0	0			8163	1321	8163	108990;108991;108992;108993;108994	173379	173379
HLYEQSR	EQQFTEGRTQEEWMRHLYEQSRKSIPNLPT	RTQEEWMRHLYEQSRKSIPNLPTFEEFRKQ	0	931.451	CBW16998_dmsA	CBW16998_dmsA	595	601	yes	yes	2	0.02499	60.788								By MS/MS									1		1597300	0	0	0	0	0	0	0	1597300	0			8172	487	8172	109111	173522	173522
HMPTGGVWWVNADR	PVFSLGISSLWDELRHMPTGGVWWVNADRQ	RHMPTGGVWWVNADRQQDAISLVNQTIASQ	0	1640.75	CBW19681_yhjS	CBW19681_yhjS	22	35	yes	yes	2	1.7607e-05	83.045		By MS/MS		By matching							1		1						6792000	0	3342200	0	3449800	0	0	0	0	0			8182	1990	8182	109184;109185	173622	173622
HMVDDVER	PESLHQRRSFFVGNRHMVDDVERFIREYPD	SFFVGNRHMVDDVERFIREYPDA_______	0	1015.44	CBW20434_fbp	CBW20434_fbp	317	324	yes	yes	2	0.053886	41.029	By matching							By MS/MS		1							1		1782400	544620	0	0	0	0	0	0	1237800	0			8187	2428	8187	109288;109289	173771	173771
HNDDYLSAYAHNDTMLVR	AGNALRGYGNLIIIKHNDDYLSAYAHNDTM	DYLSAYAHNDTMLVREQQEVKAGQKIATMG	0	2149.95	CBW19003_nlpD	CBW19003_nlpD	316	333	yes	yes	3	0.01923	37.624		By MS/MS									1								2012000	0	2012000	0	0	0	0	0	0	0			8199	1535	8199	109404	173960	173960
HNGAPAFSPDGTK	TLANGAVRQVASFPRHNGAPAFSPDGTKLA	PRHNGAPAFSPDGTKLAFALSKTGSLNLYV	0	1297.61	CBW16828_tolB	CBW16828_tolB	245	257	yes	yes	2	3.3402e-19	147.58				By MS/MS									1						0	0	0	0	0	0	0	0	0	0			8206	387	8206	109454	174026	174026
HNGIAESSVTFLDSTADYPQAPGVVLIK	GDSYLSELGTRENLRHNGIAESSVTFLDST	STADYPQAPGVVLIKVPKTLALLEQQLRAL	0	2928.49	CBW19291_ygjO	CBW19291_ygjO	86	113	yes	yes	3	0.040885	22.407	By MS/MS									1									3519100	3519100	0	0	0	0	0	0	0	0			8207	1717	8207	109455	174027	174027
HNIVAIADIDTRK	SNFRNTEDLSSYLKRHNIVAIADIDTRKLT	KRHNIVAIADIDTRKLTRLLREKGAQNGCI	1	1464.8	CBW16168_carA	CBW16168_carA	105	117	yes	yes	3	0.0011505	61.167				By MS/MS									1						0	0	0	0	0	0	0	0	0	0			8209	22	8209	109460	174030	174030
HPFEGVLHNMER	EFKYMNDRGDTSVRRHPFEGVLHNMERRYK	VRRHPFEGVLHNMERRYKETESSAVREELA	0	1480.69	CBW20277_uvrA	CBW20277_uvrA	372	383	yes	yes	2	0.062506	32.549	By MS/MS				By matching	By matching	By matching			1				1	1	1			23646000	6326400	0	0	0	5898100	6172600	5248800	0	0			8239	2339	8239	109874;109875;109876;109877	174610	174610
HQFSGPFVEVNCATLR	KSFLARRIYELKLARHQFSGPFVEVNCATL	QFSGPFVEVNCATLRGDTAMSALFGHVKGA	0	1803.87	CBW19583_rtcR	CBW19583_rtcR	236	251	yes	yes	3	0.10711	12.518			By matching		By MS/MS		By matching					1		1		1			7298600	0	0	2314600	0	2567900	0	2416100	0	0			8284	1928	8284	110525;110526;110527	175471	175471
HQPLTLLYAAKDTR	AQQHQEGKRLADIARHQPLTLLYAAKDTRQ	RHQPLTLLYAAKDTRQNHAIVLAEWLREL_	1	1625.89	CBW17308_yeaO	CBW17308_yeaO	88	101	yes	yes	3	0.12209	11.27							By matching		By MS/MS							1		1	63926000	0	0	0	0	0	0	1368100	0	62558000			8303	654	8303	110762;110763	175813	175813
HQVNILYTAPTAIR	PNWPTPARMCQVVDKHQVNILYTAPTAIRA	KHQVNILYTAPTAIRALMAEGDKAIEGTDR	0	1595.88	CBW20298_acs	CBW20298_acs	349	362	yes	yes	2	8.3621e-11	134.13									By MS/MS									1	7136200	0	0	0	0	0	0	0	0	7136200			8314	2350	8314	110866	175921	175921
HRALEGLNFR	______________________________	______________________________	1	1211.65	CBW18622_cadA	CBW18622_cadA	2	11	yes	yes	3	0.12095	20.03								By matching	By MS/MS								1	1	18030000	0	0	0	0	0	0	0	5663700	12366000			8317	1375	8317	110900;110901	175991	175991
HRDELAALIVSEHGK	RRARILFEFKVLLEKHRDELAALIVSEHGK	HRDELAALIVSEHGKVWSDALGELTRGIEV	1	1673.88	CBW20440_iolA	CBW20440_iolA	79	93	yes	yes	3	0.0019623	53.308									By MS/MS									1	4050700	0	0	0	0	0	0	0	0	4050700			8319	2432	8319	110905	175995	175995
HRDILQQALDVPVLLSNVLIAR	GADVIMLDCLGFHQRHRDILQQALDVPVLL	ALDVPVLLSNVLIARLASELLV________	1	2482.44	CBW16485_aroM	CBW16485_aroM	197	218	yes	yes	4	0.0060338	41.521									By MS/MS									1	1387200	0	0	0	0	0	0	0	0	1387200			8320	189	8320	110906	175996	175996
HREQLPELILQATK	LADIIDHIVVRYHDRHREQLPELILQATKV	RHREQLPELILQATKVERVHADKPNVPRGL	1	1674.94	CBW20418_ytfE	CBW20418_ytfE	87	100	yes	yes	3	0.1094	14.695				By MS/MS									1						5198900	0	0	0	5198900	0	0	0	0	0			8325	2416	8325	110970	176112	176112
HREWDLEGVQFHPESILSEQGHALLK	EITAWSETQEIMGIRHREWDLEGVQFHPES	HPESILSEQGHALLKNFLRR__________	1	3054.53	CBW19531_pabA	CBW19531_pabA	157	182	yes	yes	5	0.00021067	47.38			By matching		By matching		By MS/MS					1		1		1			10226000	0	0	3129000	0	3863100	0	3234100	0	0			8326	1892	8326	110971;110972;110973	176113	176113
HRYPAEFSGGQR	VKAVMMEVGLDPETRHRYPAEFSGGQRQRI	ETRHRYPAEFSGGQRQRIAVARALILKPSL	1	1403.67	CBW18292_yejF	CBW18292_yejF	420	431	yes	yes	3	0.0047784	52.071				By MS/MS			By matching						1			1			6523300	0	0	0	4948800	0	0	1574500	0	0			8334	1171	8334	111074;111075	176246	176246
HSGRPPNEVYR	TPRDESWLEDVETAKHSGRPPNEVYRDLRA	ETAKHSGRPPNEVYRDLRAGAASGWDYSSR	1	1310.65	CBW19662_treF	CBW19662_treF	305	315	yes	yes	3	0.11132	21.631	By matching	By MS/MS	By matching		By matching	By matching				1	1	1		1	1				3257500	577370	910650	624140	0	671140	474210	0	0	0			8347	1976	8347	111224;111225;111226;111227;111228	176482	176482
HSGSHYWIDSGSVYLK	ADALTLKLNTLADRRHSGSHYWIDSGSVYL	SGSHYWIDSGSVYLK_______________	0	1834.86	CBW17619_srfB	CBW17619_srfB	978	993	yes	yes	3	0.023887	37.177	By matching				By MS/MS	By matching				1				1	1				7889500	911270	0	0	0	2536300	4442000	0	0	0			8348	820	8348	111229;111230;111231	176483	176483
HSHIEMISALAELFSSDVDMEK	FDPVDIIIMLAAPDKHSHIEMISALAELFS	SALAELFSSDVDMEKLHQAKNLEDIKTIID	0	2520.15	CBW18415_hypothetical_sugar_phosphotransferase_component_II_A	CBW18415_hypothetical_sugar_phosphotransferase_component_II_A	109	130	yes	yes	3	7.9164e-08	88.872			By matching			By MS/MS						1			1				8723000	0	0	1764500	0	0	6958600	0	0	0			8350	1246	8350	111271;111272	176536	176536
HSICPSGK	EQIKNGGDFEKLAKKHSICPSGKKGGHLGE	FEKLAKKHSICPSGKKGGHLGEFRQGQMVP	0	827.396	CBW19959_ppiC	CBW19959_ppiC	38	45	yes	yes	2	0.012477	61.962	By MS/MS				By matching					1				1					1996700	1831900	0	0	0	164790	0	0	0	0			8351	2153	8351	111273;111274	176537	176537
HSIMEYLLSPLMK	LKPGMTVDASVITGKHSIMEYLLSPLMKGV	GKHSIMEYLLSPLMKGVDKAFSEPVNTKRL	0	1592.79	CBW20283_siiD	CBW20283_siiD	395	407	yes	yes	2	0.043578	35.178		By MS/MS									1								2574900	0	2574900	0	0	0	0	0	0	0			8353	2344	8353	111286	176550	176550
HSLILNR	ERPLAEKAGLGWTGKHSLILNREAGSFFFL	AGLGWTGKHSLILNREAGSFFFLGELLIDL	0	851.498	CBW20375_yjeS	CBW20375_yjeS	160	166	yes	yes	2	0.0089146	77.984	By matching		By matching	By MS/MS	By matching	By matching	By matching			1		1	1	1	1	1			319080000	35599000	0	39371000	97744000	43985000	49059000	53318000	0	0			8354	2393	8354	111287;111288;111289;111290;111291;111292	176551	176551
HSVPSGICHYCTTR	ITRKMILILHKRALRHSVPSGICHYCTTRH	RHSVPSGICHYCTTRHFSVTERHLLKLIAS	0	1559.7	CBW16644_fimW	CBW16644_fimW	119	132	yes	yes	3	0.0034933	46.318				By MS/MS									1						2057300	0	0	0	2057300	0	0	0	0	0			8363	292	8363	111456	176731	176731
HTIEVVIDR	VCDLSDPPKLELQKKHTIEVVIDRFKVRND	LELQKKHTIEVVIDRFKVRNDLSQRLAESF	0	1080.59	CBW20277_uvrA	CBW20277_uvrA	198	206	yes	yes	2	0.11134	27.329							By MS/MS									1			1615500	0	0	0	0	0	0	1615500	0	0			8381	2339	8381	111619	176886	176886
HTISTNYTGR	LDNFLPDGKGIDLIRHTISTNYTGRIIFIT	IDLIRHTISTNYTGRIIFITADNHMDTISD	0	1148.56	CBW16154_citB2	CBW16154_citB2	70	79	yes	yes	2	0.037566	40.352				By MS/MS			By matching						1			1			4592900	0	0	0	2294100	0	0	2298900	0	0			8382	18	8382	111620;111621	176887	176887
HTSFQIKPEQYNIVGTHLLATLDEMFNPGQEVLDAWGK	NLPALLPAVEKIAQKHTSFQIKPEQYNIVG	EMFNPGQEVLDAWGKAYGVLANVFIHREAE	1	4342.14	CBW18619_hmpA	CBW18619_hmpA	85	122	yes	yes	4	1.528e-10	81.595				By MS/MS	By matching								1	1					7923600	0	0	0	3718500	4205000	0	0	0	0			8396	1373	8396	111806;111807	177141	177141
HVAKHFAALSTNAK	HSARDWFLKTAGDEKHVAKHFAALSTNAKA	KHVAKHFAALSTNAKAVGEFGIDTANMFEF	1	1493.81	CBW20245_pgi	CBW20245_pgi	235	248	yes	yes	3	0.1233	10.944				By matching					By MS/MS				1					1	16096000	0	0	0	6978400	0	0	0	0	9117300			8411	2320	8411	112017;112018	177465	177465
HVEIIAVGR	AVRLPKSISFPEDVKHVEIIAVGRSRIITP	FPEDVKHVEIIAVGRSRIITPVGESWDSWF	0	992.577	CBW19111_hypothetical_protein_(assiciated_with_virulence)	CBW19111_hypothetical_protein_(assiciated_with_virulence)	28	36	yes	yes	2	0.00012979	134.81		By MS/MS		By matching			By matching				1		1			1			28955000	0	10767000	0	8545400	0	0	9642000	0	0			8421	1598	8421	112162;112163;112164	177656	177656
HVELSIEHNGTFK	TQPVFVLGSIDKDVRHVELSIEHNGTFKTV	VRHVELSIEHNGTFKTVVLTESADGWRYRP	0	1509.76	CBW20284_siiE	CBW20284_siiE	3160	3172	yes	yes	3	0.0025825	54.343	By MS/MS									1									3441200	3441200	0	0	0	0	0	0	0	0			8422	2345	8422	112165	177657	177657
HVGPDVCLHMVSA	EKLADAPQFTFSEIRHVGPDVCLHMVSA__	IRHVGPDVCLHMVSA_______________	0	1379.63	CBW16510_ribD	CBW16510_ribD	355	367	yes	yes	2	0.070824	35.224							By MS/MS									1			0	0	0	0	0	0	0	0	0	0			8427	209	8427	112226	177760	177760
HVRPQFQISVPDDVEK	ELVNDSGVPGDNVTKHVRPQFQISVPDDVE	VRPQFQISVPDDVEKVLLSIDGGTTWVTAI	1	1892.97	CBW20284_siiE	CBW20284_siiE	3043	3058	yes	yes	3	0.0023848	47.855	By MS/MS					By matching				1					1				17454000	14735000	0	0	0	0	2719100	0	0	0			8458	2345	8458	112684;112685	178423	178423
HVSDAFEQTSETIGVR	LDGEMSEGELVDAFRHVSDAFEQTSETIGV	VSDAFEQTSETIGVRANNAINDMVRQRLLN	0	1774.85	CBW17025_mukF	CBW17025_mukF	58	73	yes	yes	2	7.3935e-06	81.92								By MS/MS									1		1882200	0	0	0	0	0	0	0	1882200	0			8459	504	8459	112686	178424	178424
HVYTLNNNSVTK	SVGCPQGGSQQTIYRHVYTLNNNSVTKFAN	IYRHVYTLNNNSVTKFANWVAYSVTKTSQA	0	1388.7	CBW17361_Putative_DNA/RNA_non-specific_endonuclease	CBW17361_Putative_DNA/RNA_non-specific_endonuclease	30	41	yes	yes	2	0.00027796	73.985				By MS/MS									1						2863100	0	0	0	2863100	0	0	0	0	0			8472	688	8472	112820	178581	178581
HWQANQGWDLNK	DSKESGVIQGDLIAKHWQANQGWDLNKDGK	IAKHWQANQGWDLNKDGKIQYVLLKGEPGH	0	1495.7	CBW18263_mglB	CBW18263_mglB	149	160	yes	yes	2	7.8315e-10	158.79									By MS/MS									1	10564000	0	0	0	0	0	0	0	0	10564000			8480	1155	8480	112882	178651	178651
HYACYHQR	YFRSKEAFGVAMLERHYACYHQRLTAHFTS	GVAMLERHYACYHQRLTAHFTSGPGNHRDR	0	1076.46	CBW17465_ydhM	CBW17465_ydhM	63	70	yes	yes	2	0.11514	29.573					By MS/MS									1					163360	0	0	0	0	163360	0	0	0	0			8484	733	8484	112909	178693	178693
HYDPFLVNTVVGFIGPEYLYNDR	ADQVTMEARNYGLARHYDPFLVNTVVGFIG	TVVGFIGPEYLYNDRQIIRAGLEDHFMGKL	0	2727.33	CBW18523_eutB	CBW18523_eutB	317	339	yes	yes	3	2.1765e-09	99.11				By matching		By matching	By MS/MS						1		1	1			4640900	0	0	0	2047500	0	578260	2015100	0	0			8491	1315	8491	113190;113191;113192	179279	179279
HYPSYAFDLPPQALADLMLATQK	IFPNTDGFTVVIPKKHYPSYAFDLPPQALA	LPPQALADLMLATQKVAKKLDKAFPDVSRT	0	2605.29	CBW19240_conserved_hypothetical_protein	CBW19240_conserved_hypothetical_protein	45	67	yes	yes	3	0.06672	18								By MS/MS	By matching								1	1	14273000	0	0	0	0	0	0	0	5502800	8770000			8512	1679	8512	113481;113482	179760	179760
IAAELGIVLVMPDTSPR	TCNDENFTTKAGAQRIAAELGIVLVMPDTS	AELGIVLVMPDTSPRGEQVADDSGYDLGHG	0	1796.97	CBW18267_yeiG	CBW18267_yeiG	68	84	yes	yes	2	0.082069	23.012	By MS/MS	By matching	By matching	By matching	By matching	By matching	By matching			1	1	1	1	1	1	1			25087000	4288300	3175800	3450800	4001600	3750900	3346000	3073600	0	0			8529	1158	8529	113693;113694;113695;113696;113697;113698;113699	180083	180083
IAAHAADLAK	LPNKEDVKQGLITYKIAAHAADLAKGHPGA	LITYKIAAHAADLAKGHPGAQIRDNAMSKA	0	979.545	CBW20191_thiC	CBW20191_thiC	519	528	yes	yes	2	0.096265	33.922								By MS/MS									1		0	0	0	0	0	0	0	0	0	0			8535	2299	8535	113771	180184	180184
IAAMQEEDVEHLLQNTGIIR	RENYRACFHQFDPVRIAAMQEEDVEHLLQN	EEDVEHLLQNTGIIRHRGKIQAIISNARAW	0	2295.15	CBW19701_tag	CBW19701_tag	68	87	yes	yes	3	1.6157e-05	65.47									By MS/MS									1	0	0	0	0	0	0	0	0	0	0			8546	1999	8546	113864	180313	180313
IACCDAQSGR	WHPSGKWLGLVLENRIACCDAQSGRIDFLT	VLENRIACCDAQSGRIDFLTARHDNPPSAD	0	1022.43	CBW19868_yidR	CBW19868_yidR	354	363	yes	yes	2	0.0025681	63.216	By MS/MS								By matching	1								1	3858200	3176000	0	0	0	0	0	0	0	682160			8558	2097	8558	114004;114005	180495	180495
IACLSALAAVLAFSAGTAVAATSTVTGGYAQSDAQGVANK	______________________________	TGGYAQSDAQGVANKMSGFNLKYRYEQDDN	0	3725.89	CBW16906_ompX	CBW16906_ompX	4	43	yes	yes	4	0.11963	3.6024		By matching			By matching	By MS/MS	By matching				1			1	1	1			33450000	0	7961500	0	0	8817700	11428000	5242800	0	0			8560	431	8560	114024;114025;114026;114027	180531	180531
IADLKGQNEDQNVGIK	VVAGGGVALIRVASKIADLKGQNEDQNVGI	ADLKGQNEDQNVGIKVALRAMEAPLRQIVL	1	1740.9	CBW20353_groEL	CBW20353_groEL	426	441	yes	yes	2	1.1967e-08	110.66		By MS/MS									1								3005000	0	3005000	0	0	0	0	0	0	0			8570	2377	8570	114159	180725	180725
IADQFLSQFTEAFRK	GQVCTAAKRFILHEKIADQFLSQFTEAFRK	IADQFLSQFTEAFRKVKVGDQMDASTELGP	1	1799.92	CBW20539_hypothetical_aldehyde_dehydrogenase	CBW20539_hypothetical_aldehyde_dehydrogenase	275	289	yes	yes	3	0.050331	30.133				By MS/MS									1						2812500	0	0	0	2812500	0	0	0	0	0			8574	2480	8574	114185	180760	180760
IAELAHLMPMQLITPEGFTLLNGGPK	QGDSKVRIDGTDGHKIAELAHLMPMQLITP	LITPEGFTLLNGGPKYRRAFLDWGCFHNEA	0	2822.47	CBW19894_recF	CBW19894_recF	105	130	yes	yes	3	1.0063e-06	67.827		By MS/MS									1								0	0	0	0	0	0	0	0	0	0			8586	2103	8586	114314	180966	180966
IAEQKEEVAER	ANCTDSKLRAEHQKKIAEQKEEVAERQRDL	HQKKIAEQKEEVAERQRDLAEAKAKGDADK	1	1300.66	CBW19299_yqjC	CBW19299_yqjC	74	84	yes	yes	2	0.045899	45.161		By MS/MS									1								555400	0	555400	0	0	0	0	0	0	0			8593	1722	8593	114372	181054	181054
IAERLNDVQR	VWDRKNRAVFNKDEKIAERLNDVQRGIFFR	NKDEKIAERLNDVQRGIFFREFLSQHKKYN	1	1212.66	CBW18646_gogB	CBW18646_gogB	346	355	yes	yes	3	0.047657	37.344							By MS/MS									1			7637000	0	0	0	0	0	0	7637000	0	0			8596	1390	8596	114436	181152	181152
IAEVRPQVSGIILKR	LQITTELPGRTVAYRIAEVRPQVSGIILKR	IAEVRPQVSGIILKRNFVEGSDIEAGVSLY	2	1678.03	CBW16570_acrA	CBW16570_acrA	65	79	yes	yes	4	0.0037267	46.318									By MS/MS									1	2523400	0	0	0	0	0	0	0	0	2523400			8598	247	8598	114460	181199	181199
IAFESAR	DTEVYHRFEIERIARIAFESARKRRRKVTS	FEIERIARIAFESARKRRRKVTSIDKANVL	0	792.413	CBW16215_leuB	CBW16215_leuB	178	184	yes	yes	2	0.047691	49.358		By matching			By matching	By matching	By matching		By MS/MS		1			1	1	1		1	85162000	0	23903000	0	0	19379000	16105000	22601000	0	3174500			8599	43	8599	114461;114462;114463;114464;114465	181200	181200
IAHELMADLEKETVDFVDNYDGTEKIPDVMPTK	DSAAAMRYTEIRLAKIAHELMADLEKETVD	NYDGTEKIPDVMPTKIPNLLVNGSSGIAVG	2	3794.79	CBW18343_gyrA	CBW18343_gyrA	130	162	yes	yes	4	0.085136	17.769								By MS/MS									1		1909600	0	0	0	0	0	0	0	1909600	0			8620	1196	8620	114667	181451	181451
IAIEQAR	LSGTQTIKAELEQAKIAIEQARRVGDLARM	KAELEQAKIAIEQARRVGDLARMSELQYGK	0	799.455	CBW18722_clpB	CBW18722_clpB	484	490	yes	yes	2	1.7274e-05	137.44				By MS/MS									1						0	0	0	0	0	0	0	0	0	0			8632	1408	8632	114957	181853	181853
IALTTWR	KPLPFKGESSVLAARIALTTWREHPQQFLA	ESSVLAARIALTTWREHPQQFLALHEKLMQ	0	859.492	CBW17150_scsC	CBW17150_scsC	106	112	yes	yes	2	0.0035485	95.793				By MS/MS									1						0	0	0	0	0	0	0	0	0	0			8667	550	8667	115287	182326	182326
IAMIFQEPMVSLNPLHTLEK	LHASEQTLRGVRGNKIAMIFQEPMVSLNPL	QEPMVSLNPLHTLEKQLYEVLSLHRGMSRE	0	2342.2	CBW18292_yejF	CBW18292_yejF	94	113	yes	yes	3	0.051907	24.507	By matching		By matching		By matching	By MS/MS	By matching			1		1		1	1	1			13896000	1538400	0	2678400	0	2850500	4273100	2556000	0	0			8672	1171	8672	115317;115318;115319;115320;115321	182377	182377
IAPASSEYTK	ALSDQSCQELDSKAKIAPASSEYTKRLAKI	DSKAKIAPASSEYTKRLAKIAAALGDNING	0	1065.53	CBW19152_yggG	CBW19152_yggG	62	71	yes	yes	2	0.013081	50.834	By matching	By matching	By MS/MS							1	1	1							26078000	6013900	8823600	11241000	0	0	0	0	0	0			8685	1629	8685	115454;115455;115456	182607	182607
IAQEDCRNGFLLDGFPR	KLVTDELVIALVKERIAQEDCRNGFLLDGF	QEDCRNGFLLDGFPRTIPQADAMKEAGIVV	1	1949.94	CBW16581_adk	CBW16581_adk	72	88	yes	yes	3	1.1032e-06	90.714		By matching		By MS/MS							1		1						5927000	0	2652300	0	3274700	0	0	0	0	0			8702	256	8702	115718;115719	183046	183046
IASSPYTHNQRQTSR	______________________________	IASSPYTHNQRQTSRIMLLVLIAALPGIAA	1	1744.86	CBW17484_rnfD	CBW17484_rnfD	5	19	yes	yes	2	0.054938	41.283	By MS/MS				By matching		By matching			1				1		1			30747000	10641000	0	0	0	8755200	0	11351000	0	0			8723	748	8723	115970;115971;115972	183361	183361
IATPLGPLWVVCDEQFR	______________________________	TPLGPLWVVCDEQFRLRAIEWEQYRDRMEQ	0	1943	CBW17685_ogt	CBW17685_ogt	9	25	yes	yes	2	9.5423e-05	66.004			By matching	By MS/MS		By matching						1	1		1				8789000	0	0	2254300	3415500	0	3119100	0	0	0			8733	852	8733	116127;116128;116129	183605	183605
IATTNSGELLSLTPVEHVVR	LSVAWQLLNLLPLQRIATTNSGELLSLTPV	SGELLSLTPVEHVVRLVRESSRVAAWRLGP	0	2135.16	CBW16974_ybjD	CBW16974_ybjD	319	338	yes	yes	3	6.5769e-22	143.46	By matching		By matching		By MS/MS	By matching	By matching			1		1		1	1	1			64463000	12631000	0	16316000	0	18014000	13330000	4172000	0	0			8737	468	8737	116163;116164;116165;116166;116167	183651	183651
IAVMPQTK	QRLRKMQELGADIPKIAVMPQTKADVLTLL	LGADIPKIAVMPQTKADVLTLLTATVEMQE	0	902.49	CBW17389_aroD	CBW17389_aroD	171	178	yes	yes	2	0.047049	43.808									By MS/MS									1	0	0	0	0	0	0	0	0	0	0			8743	703	8743	116218	183701	183701
ICEMLAR	______________________________	MNPKRYARICEMLARRQPDLTVCMEQVHKP	0	850.404	CBW19803_spoU	CBW19803_spoU	9	15	yes	yes	2	0.0074794	79.939				By MS/MS									1						13509000	0	0	0	13509000	0	0	0	0	0			8755	2071	8755	116317	183840	183840
ICIVALYLEQDDGGK	FRETLLEKIASATQRICIVALYLEQDDGGK	ICIVALYLEQDDGGKGILDALYAAKRQRPE	0	1635.82	CBW18718_pssA	CBW18718_pssA	51	65	yes	yes	2	0.12076	15.89		By matching		By matching	By MS/MS		By matching				1		1	1		1			11615000	0	2175000	0	3708700	3164200	0	2566700	0	0			8758	1407	8758	116326;116327;116328;116329	183848	183848
IDDEVTVKR	HKTQDVRNGQVVVARIDDEVTVKRLKKQGN	QVVVARIDDEVTVKRLKKQGNKVELLPENS	1	1073.57	CBW20261_lexA	CBW20261_lexA	149	157	yes	yes	2	0.0011934	91.783		By matching	By MS/MS								1	1							5120700	0	2818300	2302500	0	0	0	0	0	0			8780	2328	8780	116590;116591	184239	184239
IDETLKDQAADVLAEMGLTISDLIR	______________________________	DVLAEMGLTISDLIRITLTKVAREKALPFD	1	2745.41	CBW19579_conserved_hypothetical_protein_(homologue_of_DnaJ:_DNA_damage_inducible_protein)	CBW19579_conserved_hypothetical_protein_(homologue_of_DnaJ:_DNA_damage_inducible_protein)	11	35	yes	yes	3	0.11261	23.585								By MS/MS									1		0	0	0	0	0	0	0	0	0	0			8785	1925	8785	116638	184302	184302
IDINIAPLFEYADVLMCTR	FDHGYFQGPTTGLERIDINIAPLFEYADVL	IAPLFEYADVLMCTRGILRSVVPPAINKPV	0	2212.09	CBW20116_yneB	CBW20116_yneB	71	89	yes	yes	2	5.9618e-07	93.478	By matching				By matching	By MS/MS	By matching			1				1	1	1			28545000	8314700	0	0	0	8116100	6150600	5963400	0	0			8809	2250	8809	116948;116949;116950;116951	185165	185165
IDKEGQHAFVNFR	SLLFTTGSAVAAEYKIDKEGQHAFVNFRIQ	YKIDKEGQHAFVNFRIQHLGYSWLYGTFKD	1	1559.78	CBW17190_yceI	CBW17190_yceI	27	39	yes	yes	3	7.4129e-05	79.82	By MS/MS				By matching					1				1					7541100	4570200	0	0	0	2970900	0	0	0	0			8814	571	8814	116981;116982	185188	185188
IDLPPFTLIGATTR	LDIMIGEGPAARSIKIDLPPFTLIGATTRA	KIDLPPFTLIGATTRAGSLTSPLRDRFGIV	0	1513.85	CBW17922_ruvB	CBW17922_ruvB	123	136	yes	yes	2	2.2639e-07	107.09								By MS/MS	By matching								1	1	36673000	0	0	0	0	0	0	0	17171000	19502000			8820	1001	8820	117040;117041	185271	185271
IDNYDVVGK	VNQLALYAPQATVNRIDNYDVVGKSRPSLP	QATVNRIDNYDVVGKSRPSLPERINNVLVC	0	1021.51	CBW20478_pyrI	CBW20478_pyrI	86	94	yes	yes	2	0.10431	28.696			By matching				By matching		By MS/MS			1				1		1	9131000	0	0	3225200	0	0	0	2788000	0	3117700			8834	2445	8834	117262;117263;117264	185701	185701
IDPYTGKR	VAHLEKHQVKCEPIRIDPYTGKRFTFFNDP	VKCEPIRIDPYTGKRFTFFNDPDGLPLELY	1	948.503	CBW16338_yaeR	CBW16338_yaeR	105	112	yes	yes	2	0.10468	41.227					By matching	By matching	By matching		By MS/MS					1	1	1		1	4476500	0	0	0	0	1568400	1186200	648100	0	1073800			8843	136	8843	117354;117355;117356;117357	185848	185848
IDVLDSDIPTAAGGK	SVAMVINGEQGTVSRIDVLDSDIPTAAGGK	IDVLDSDIPTAAGGKIGTPFSDLYSKAFGH	0	1470.76	CBW18512_yfeY	CBW18512_yfeY	107	121	yes	yes	2	1.2213e-06	99.215		By MS/MS									1								3876700	0	3876700	0	0	0	0	0	0	0			8866	1308	8866	117638	186182	186182
IDYTESTSAAMEK	FQQCSKFLSRYPHWKIDYTESTSAAMEKVA	WKIDYTESTSAAMEKVAQANSPRVAALGSE	0	1460.63	CBW18727_pheA	CBW18727_pheA	228	240	yes	yes	2	0.033748	40.496								By MS/MS									1		0	0	0	0	0	0	0	0	0	0			8874	1413	8874	117685	186239	186239
IEAGETPEQALIR	ADAHMANKLEFPGGKIEAGETPEQALIREL	GKIEAGETPEQALIRELQEEVGITPTQVTL	0	1425.75	CBW16240_mutT	CBW16240_mutT	40	52	yes	yes	2	5.6497e-09	106.29		By MS/MS									1								0	0	0	0	0	0	0	0	0	0			8876	65	8876	117696	186256	186256
IEASLQDVGEQIR	EQQHCLFIHSDWLGRIEASLQDVGEQIRQA	GRIEASLQDVGEQIRQAKQC__________	0	1456.75	CBW19937_yieN	CBW19937_yieN	481	493	yes	yes	2	0.0059788	45.879		By MS/MS		By matching							1		1						6171200	0	2536700	0	3634500	0	0	0	0	0			8880	2135	8880	117728;117729	186310	186310
IEDVPQEQR	RMVYAATQEHGKQVKIEDVPQEQRDIFSLT	HGKQVKIEDVPQEQRDIFSLTNEEVQELAK	0	1112.55	CBW17380_pps	CBW17380_pps	295	303	yes	yes	2	0.0018979	78.149	By matching	By matching	By matching	By matching					By MS/MS	1	1	1	1					1	64293000	13760000	28650000	14027000	1664600	0	0	0	0	6191600			8888	702	8888	117778;117779;117780;117781;117782	186366	186366
IEFTLYDCLDR	PFEYQLGEGAFYGPKIEFTLYDCLDRAWQC	YGPKIEFTLYDCLDRAWQCGTVQLDFSLPS	0	1386.65	CBW17364_thrS	CBW17364_thrS	466	476	yes	yes	2	0.026328	41.399		By matching	By matching						By MS/MS		1	1						1	5145600	0	465780	334680	0	0	0	0	0	4345200			8894	690	8894	117823;117824;117825	186435	186435
IEIDSPHR	GRRGTLMRGLQRIDRIEIDSPHRVSHGDSE	GLQRIDRIEIDSPHRVSHGDSEE_______	0	965.493	CBW19247_parC	CBW19247_parC	737	744	yes	yes	2	0.00050726	117.16								By MS/MS									1		10168000	0	0	0	0	0	0	0	10168000	0			8904	1684	8904	117880	186489	186489
IEIIPFGDK	LINAERYYDIHRQYKIEIIPFGDKRYPLSL	IHRQYKIEIIPFGDKRYPLSLAMTPNPPAM	0	1030.57	CBW18797_hypothetical_competence_protein	CBW18797_hypothetical_competence_protein	82	90	yes	yes	2	0.004652	64.711									By MS/MS									1	1438900	0	0	0	0	0	0	0	0	1438900			8909	1436	8909	117921	186549	186549
IEKPAGISNPK	GQLFDRESLNAELEKIEKPAGISNPKDFRN	ELEKIEKPAGISNPKDFRNEIVNFVLRARA	1	1152.65	CBW17315_yeaG	CBW17315_yeaG	490	500	yes	yes	2	0.0016038	74.424								By MS/MS									1		3048300	0	0	0	0	0	0	0	3048300	0			8916	656	8916	118004	186714	186714
IELLAEDFSDKHHALFLGR	ALPSRIEQMLSQDKRIELLAEDFSDKHHAL	AEDFSDKHHALFLGRGDQYPIALEGALKLK	1	2210.15	CBW19919_glmS	CBW19919_glmS	455	473	yes	yes	3	0.11453	13.427								By MS/MS									1		7606600	0	0	0	0	0	0	0	7606600	0			8920	2119	8920	118027	186729	186729
IENDQGGVIFEAKPK	MANGGFLIDPYFISKIENDQGGVIFEAKPK	IENDQGGVIFEAKPKIACPECDIPVIYGNT	1	1643.85	CBW19555_mrcA	CBW19555_mrcA	603	617	yes	yes	3	0.090042	20.524			By MS/MS				By matching					1				1			4267400	0	0	3001700	0	0	0	1265700	0	0			8924	1905	8924	118084;118085	186836	186836
IEQFDRK	VLEFRNDTSAGDGARIEQFDRKGMVNNKFN	TSAGDGARIEQFDRKGMVNNKFNHFIMTKL	1	934.487	CBW18552_purC	CBW18552_purC	40	46	yes	yes	2	0.0047656	99.919								By MS/MS	By matching								1	1	6545700	0	0	0	0	0	0	0	3011700	3534000			8934	1330	8934	118172;118173	186923	186923
IEQIFVNAPAGWR	NEGVLGEIALSSLPRIEQIFVNAPAGWRPR	PRIEQIFVNAPAGWRPRDMERRLFIARRRI	0	1499.79	CBW19398_gltB	CBW19398_gltB	137	149	yes	yes	2	6.6309e-08	126.07									By MS/MS									1	2458700	0	0	0	0	0	0	0	0	2458700			8939	1791	8939	118206	186954	186954
IEYAINR	LGGGFGHFYHYAPVKIEYAINRFTMEAKRL	FYHYAPVKIEYAINRFTMEAKRLLDVLDKQ	0	877.466	CBW19213_yghU	CBW19213_yghU	172	178	yes	yes	2	0.0035721	92.692		By matching	By matching						By MS/MS		1	1						1	15720000	0	8408300	2033900	0	0	0	0	0	5277400			8963	1661	8963	118458;118459;118460	187255	187255
IFAVGTTVTR	ATADIINTAKQNGGRIFAVGTTVTRCLESA	QNGGRIFAVGTTVTRCLESAYSREHNCLKA	0	1063.6	CBW17572_hypothetical_isomerase	CBW17572_hypothetical_isomerase	260	269	yes	yes	2	3.3073e-06	114.99									By MS/MS									1	0	0	0	0	0	0	0	0	0	0			8978	794	8978	118598	187441	187441
IFHLPGSELLLVLTGPETEAR	EVFRMLQPLLLEKEKIFHLPGSELLLVLTG	SELLLVLTGPETEARLQYMLNVLNNRKIYW	0	2291.25	CBW18480_yfeA	CBW18480_yfeA	393	413	yes	yes	3	5.2287e-06	79.511		By MS/MS	By matching	By matching		By matching	By matching				1	1	1		1	1			10418000	0	2939800	2267900	1258300	0	2446600	1505500	0	0			9005	1286	9005	119073;119074;119075;119076;119077	188202	188202
IFNTNHAFCLETEK	TDKTVVSPAAGTIVKIFNTNHAFCLETEKG	KIFNTNHAFCLETEKGAEIVVHMGIDTVAL	0	1665.78	CBW16766_nagE	CBW16766_nagE	550	563	yes	yes	3	0.0026241	50.806									By MS/MS									1	5707400	0	0	0	0	0	0	0	0	5707400			9013	356	9013	119340	189052	189052
IFSDADGK	EQKANRLCERVLGYRIFSDADGKMNLNVQQ	ERVLGYRIFSDADGKMNLNVQQAGGSVLVV	0	851.403	CBW20064_yihZ	CBW20064_yihZ	54	61	yes	yes	2	0.011755	62.464	By matching		By MS/MS					By matching		1		1					1		12307000	5446100	0	5620000	0	0	0	0	1240900	0			9023	2225	9023	119429;119430;119431	189200	189200
IFVTLNTILHDDELEPAQR	DIADLVPFAHRYGARIFVTLNTILHDDELE	LNTILHDDELEPAQRLITDLYNTGVDALIV	0	2223.15	CBW17629_ydcP	CBW17629_ydcP	65	83	yes	yes	3	0.00078252	54.288								By MS/MS									1		2344200	0	0	0	0	0	0	0	2344200	0			9040	825	9040	119752	189762	189762
IGALDWTPAR	IFIFVLLAGLVYLARIGALDWTPARSRRER	VYLARIGALDWTPARSRRERMNPETNSIAN	0	1098.58	CBW18399_nuoA	CBW18399_nuoA	120	129	yes	yes	2	5.3975e-05	119.21								By MS/MS									1		13729000	0	0	0	0	0	0	0	13729000	0			9054	1234	9054	119933	190095	190095
IGCFPSACACILPGVIR	EIAEQEKKNPARTLRIGCFPSACACILPGV	CFPSACACILPGVIRYFESHHPNVKIIPYE	0	1718.87	CBW18352_hypothetical_transcriptional_regulator	CBW18352_hypothetical_transcriptional_regulator	96	112	yes	yes	2	3.1992e-07	90.685			By MS/MS									1							0	0	0	0	0	0	0	0	0	0			9064	1200	9064	120033	190256	190256
IGDIANRFVQQNPHQLK	GEHCHLDTTYRFNSRIGDIANRFVQQNPHQ	DIANRFVQQNPHQLKKPLNSLTPGDKKAVT	1	1977.05	CBW17111_helD	CBW17111_helD	508	524	yes	yes	3	0.10102	16.685							By MS/MS		By matching							1		1	13172000	0	0	0	0	0	0	7657100	0	5514600			9066	538	9066	120039;120040	190261	190261
IGDIIQR	INCKRCEVACPSDVKIGDIIQRARAKYDTT	VACPSDVKIGDIIQRARAKYDTTRPSLRNF	0	813.471	CBW18357_glpC	CBW18357_glpC	72	78	yes	yes	2	0.0038477	90.986									By MS/MS									1	483600000	0	0	0	0	0	0	0	0	483600000			9067	1205	9067	120041	190262	190262
IGDQQTTVSVAPFGSDQR	ETPDWDAVRLQLVSKIGDQQTTVSVAPFGS	QQTTVSVAPFGSDQRQDKTLDLRHWAFEPD	0	1904.92	CBW16326_yaeL	CBW16326_yaeL	173	190	yes	yes	2	6.1045e-05	71.879					By MS/MS									1					3588300	0	0	0	0	3588300	0	0	0	0			9069	125	9069	120055	190303	190303
IGDVIFDVVKPCSRCIFTTVSPEK	SGVAAWEEDSWKVLRIGDVIFDVVKPCSRC	KPCSRCIFTTVSPEKGQKHPSGEPLATLQA	2	2652.37	CBW17096_conserved_hypothetical_protein	CBW17096_conserved_hypothetical_protein	193	216	yes	yes	3	0.031449	32.956							By MS/MS									1			2526000	0	0	0	0	0	0	2526000	0	0			9072	527	9072	120075	190320	190320
IGETWFNLPMAQAVSTLR	LPAERTLEIQPYASRIGETWFNLPMAQAVS	TWFNLPMAQAVSTLRELCLECAFAPPPTRS	0	2049.04	CBW18475_hypothetical_decarboxylase	CBW18475_hypothetical_decarboxylase	314	331	yes	yes	2	0.0135	40.725			By MS/MS				By matching					1				1			3125400	0	0	1703100	0	0	0	1422300	0	0			9079	1283	9079	120133;120134	190415	190415
IGGMLALR	AQGRYNGEPLTGTGKIGGMLALRSESTPFP	PLTGTGKIGGMLALRSESTPFPVQADFRSG	0	845.479	CBW19669_yhjG	CBW19669_yhjG	236	243	yes	yes	2	0.026941	54.787						By MS/MS									1				0	0	0	0	0	0	0	0	0	0			9094	1979	9094	120325	190733	190733
IGHSGDKFPLAK	AAESLLPPEAKFSDRIGHSGDKFPLAKAQR	SDRIGHSGDKFPLAKAQRDALSHFLDARHG	1	1268.69	CBW20506_superfamily_I_DNA_helicase	CBW20506_superfamily_I_DNA_helicase	262	273	yes	yes	2	0.017382	53.597					By matching	By MS/MS								1	1				7699600	0	0	0	0	2713100	4986500	0	0	0			9099	2460	9099	120377;120378	190815	190815
IGHTVER	LPKHKATLLGLGLRRIGHTVEREDTPAVRG	LLGLGLRRIGHTVEREDTPAVRGMVNAVSF	0	810.435	CBW19484_rpmD	CBW19484_rpmD	32	38	yes	yes	2	0.012545	73.039			By matching					By MS/MS	By matching			1					1	1	3958200	0	0	545360	0	0	0	0	2503300	909500			9100	1850	9100	120379;120380;120381	190816	190816
IGLVDGVVK	IIAAGKDVGAEHALKIGLVDGVVKQEKLIE	AEHALKIGLVDGVVKQEKLIEGAIAVLRQA	0	898.549	CBW20027_fadB	CBW20027_fadB	181	189	yes	yes	2	0.019514	50.04									By MS/MS									1	3438400	0	0	0	0	0	0	0	0	3438400			9129	2203	9129	120751	191373	191373
IGMLVLPR	GGVLQLVYQLPYLKKIGMLVLPRINFRDTG	QLPYLKKIGMLVLPRINFRDTGAMRVVKQM	0	913.542	CBW17203_mviN	CBW17203_mviN	224	231	yes	yes	2	0.0013277	99.919								By MS/MS									1		0	0	0	0	0	0	0	0	0	0			9136	580	9136	120803	191417	191417
IGQQLREDR	QQLKSAGSVLISAPRIGQQLREDRLIALVR	LISAPRIGQQLREDRLIALVRQRLSIPGGC	1	1113.59	CBW16242_yacF	CBW16242_yacF	108	116	yes	yes	2	0.068045	51.066		By MS/MS	By matching		By matching						1	1		1					5253800	0	2583000	1743500	0	927180	0	0	0	0			9150	67	9150	120993;120994;120995	191703	191703
IGTIDAQIK	DLDTAATEMAVKQARIGTIDAQIKRNRASL	AVKQARIGTIDAQIKRNRASLDTAKTNLEY	0	957.549	CBW16976_ybjY	CBW16976_ybjY	161	169	yes	yes	2	0.07548	34.312			By MS/MS	By matching			By matching					1	1			1			19312000	0	0	2680300	13363000	0	0	3269100	0	0			9171	470	9171	121416;121417;121418	192290	192290
IHAVQGSPCVETCQHALDQLIIHSQPTHAVAVFDDDAR	AAHLLIVDALNLIRRIHAVQGSPCVETCQH	SQPTHAVAVFDDDARSSGWRHQRLPDYKAG	0	4120.98	CBW19051_exo	CBW19051_exo	37	74	yes	yes	5	1.5882e-09	63.625				By MS/MS									1						3903200	0	0	0	3903200	0	0	0	0	0			9193	1569	9193	121924	193154	193154
IHFQGLPAR	EDKHLHHWLDMARERIHFQGLPARICWVGL	DMARERIHFQGLPARICWVGLEWRQKLGLA	0	1037.58	CBW16865_hutU	CBW16865_hutU	400	408	yes	yes	2	0.0018023	78.616									By MS/MS									1	3854500	0	0	0	0	0	0	0	0	3854500			9199	409	9199	122011	193247	193247
IHLPPLR	GKFREDLFHRLNVIRIHLPPLRERREDIPR	FHRLNVIRIHLPPLRERREDIPRLARHFLQ	0	844.528	CBW20042_glnG	CBW20042_glnG	306	312	yes	yes	2	0.0043558	87.839									By MS/MS									1	7914200	0	0	0	0	0	0	0	0	7914200			9208	2218	9208	122131	193414	193414
IHNPFTAEK	MDIPRIFTISESEHRIHNPFTAEKYATLGH	SESEHRIHNPFTAEKYATLGHALRMKPGMR	0	1055.54	CBW20518_yjhP	CBW20518_yjhP	311	319	yes	yes	2	0.084594	35.295									By MS/MS									1	0	0	0	0	0	0	0	0	0	0			9213	2471	9213	122180	193473	193473
IHTLVALR	WKQLSSQWREELDRRIHTLVALRDELDGCI	REELDRRIHTLVALRDELDGCIGCGCLSRS	0	921.576	CBW20289_soxR	CBW20289_soxR	106	113	yes	yes	2	0.09965	32.47									By MS/MS									1	1783900	0	0	0	0	0	0	0	0	1783900			9230	2347	9230	122388	193711	193711
IIAPAMFISLLFGILDGIK	VVLSFTRSWWHNSTRIIAPAMFISLLFGIL	AMFISLLFGILDGIKASAFGDMLPAWSQRL	0	2047.18	CBW16494_brnQ	CBW16494_brnQ	370	388	yes	yes	2	1.4722e-05	79.633	By matching	By matching	By MS/MS		By matching					1	1	1		1					2310900	446700	492920	1231300	0	140000	0	0	0	0			9245	197	9245	122542;122543;122544;122545	193922	193922
IIASPDYIAR	DSSLRARPLFTSYRKIIASPDYIARFGKPE	TSYRKIIASPDYIARFGKPETVEELKRHLC	0	1117.61	CBW16353_yafC	CBW16353_yafC	166	175	yes	yes	2	8.1038e-05	114.89								By MS/MS									1		3868100	0	0	0	0	0	0	0	3868100	0			9248	150	9248	122566	193954	193954
IIEIGAVEVINRR	TTGMNQIGAHYEGHKIIEIGAVEVINRRLT	HKIIEIGAVEVINRRLTGNNFHVYLKPDRL	1	1480.87	CBW16361_dnaQ	CBW16361_dnaQ	30	42	yes	yes	3	1.9195e-05	87.216								By MS/MS									1		3929000	0	0	0	0	0	0	0	3929000	0			9271	155	9271	122828	194280	194280
IIEPSVNPALIGAVK	AAGIRAEAIDPQQARIIEPSVNPALIGAVK	IIEPSVNPALIGAVKVPDGTVDPFRLTAAN	0	1519.9	CBW18355_glpA	CBW18355_glpA	128	142	yes	yes	2	2.703e-08	117.14									By MS/MS									1	107030000	0	0	0	0	0	0	0	0	107030000			9273	1203	9273	123277	195880	195880
IIGVSGCKDASLK	NWPELHKIVTSTGLRIIGVSGCKDASLKVE	LRIIGVSGCKDASLKVEIDRMGLPLLTEGK	1	1289.7	CBW17837_minC	CBW17837_minC	75	87	yes	yes	2	0.0035128	61.65	By MS/MS									1									1803900	1803900	0	0	0	0	0	0	0	0			9295	953	9295	123827	197104	197104
IIIEGIR	RDEAFFNQTVESVQRIIIEGIRVR______	QTVESVQRIIIEGIRVR_____________	0	812.512	CBW17156_ycdC	CBW17156_ycdC	204	210	yes	yes	2	0.010877	75.311					By MS/MS		By matching							1		1			6668700	0	0	0	0	5458100	0	1210700	0	0			9301	554	9301	123900;123901	197237	197237
IILFDTDQTK	INLEANNLLDTIKSKIILFDTDQTKFVFQS	TIKSKIILFDTDQTKFVFQSGFGKKSVIQG	0	1192.63	CBW18851_hypothetical_DNA/RNA_helicase	CBW18851_hypothetical_DNA/RNA_helicase	165	174	yes	yes	2	0.00026024	87.308									By MS/MS									1	13744000	0	0	0	0	0	0	0	0	13744000			9307	1456	9307	123954	197346	197346
IILPMGECK	RLIYQSLMWSRLASRIILPMGECKVYSDLD	SRLASRIILPMGECKVYSDLDLYLGVQAIN	0	1018.52	CBW17097_rlmL	CBW17097_rlmL	57	65	yes	yes	2	0.021255	50.04	By MS/MS									1									0	0	0	0	0	0	0	0	0	0			9310	528	9310	123986	197407	197407
IILQAPDDYLLAGIGDTLAK	EIFDDANFLVLVEPRIILQAPDDYLLAGIG	PDDYLLAGIGDTLAKWYEAVVLAPQPETLP	0	2099.15	CBW16690_ybdH	CBW16690_ybdH	158	177	yes	yes	2	2.921e-05	71.692								By MS/MS									1		4495600	0	0	0	0	0	0	0	4495600	0			9312	310	9312	123993	197417	197417
IINYLNKLLGNELVAINQYFLHAR	______________________________	GNELVAINQYFLHARMFKNWGLTRLNDVEY	1	2828.57	CBW19505_bfr	CBW19505_bfr	7	30	yes	yes	4	3.562e-06	72.568			By matching	By MS/MS	By matching		By matching					1	1	1		1			5222000	0	0	950540	2066700	955700	0	1249100	0	0			9333	1870	9333	124310;124311;124312;124313	197967	197967
IIPLPEEYKTIR	SVNGKAEGFAGVVPKIIPLPEEYKTIRQYG	VPKIIPLPEEYKTIRQYGPFSAILEATDKT	1	1470.84	CBW16326_yaeL	CBW16326_yaeL	308	319	yes	yes	2	0.047002	43.083				By MS/MS									1						141610000	0	0	0	141610000	0	0	0	0	0			9337	125	9337	124338	198003	198003
IIPLTNETILNLMPQAEIDAHR	IHFFDGFRTSHEINKIIPLTNETILNLMPQ	TILNLMPQAEIDAHRARALNPEHPVIRGTS	0	2517.33	CBW17676_nifJ	CBW17676_nifJ	179	200	yes	yes	3	0.050984	22.005			By MS/MS									1							8084300	0	0	8084300	0	0	0	0	0	0			9338	847	9338	124339	198004	198004
IISDILDFSK	RLVTAMNNSSSLLLKIISDILDFSKIESEQ	SLLLKIISDILDFSKIESEQLKIEPREFSP	0	1149.63	CBW18342_rcsC	CBW18342_rcsC	521	530	yes	yes	2	0.0021099	65.305		By matching		By MS/MS							1		1						5321200	0	3745500	0	1575700	0	0	0	0	0			9349	1195	9349	124444;124445	198114	198114
IISIVQER	______________________________	SESIVTKIISIVQERQNMDDGAPVKTRDIA	0	956.565	CCF76797_pefI	CCF76797_pefI	9	16	yes	yes	2	0.00068091	106.14							By MS/MS									1			19203000	0	0	0	0	0	0	19203000	0	0			9351	2538	9351	124454	198128	198128
IITAGGDPLYVAR	VRGSAPDAALYWYARIITAGGDPLYVARRC	ARIITAGGDPLYVARRCLAIASEDVGNADP	0	1344.74	CBW16996_ycaJ	CBW16996_ycaJ	281	293	yes	yes	2	5.4568e-08	128.91	By MS/MS		By matching		By matching	By matching				1		1		1	1				48447000	15411000	0	10500000	0	13499000	9036900	0	0	0			9354	485	9354	124480;124481;124482;124483	198162	198162
IITHVDRFFTR	CLPLPLTEATPLLERIITHVDRFFTRHQQK	LLERIITHVDRFFTRHQQKLERLTSIAITL	1	1403.77	CBW17513_mlc	CBW17513_mlc	128	138	yes	yes	2	0.037999	48.561				By MS/MS									1						2571900	0	0	0	2571900	0	0	0	0	0			9357	766	9357	124507	198193	198193
IITNSLR	VEQVARALLNHNHLRIITNSLRVAHILYNN	LLNHNHLRIITNSLRVAHILYNNPRFEVMV	0	815.486	CBW20061_yihW	CBW20061_yihW	123	129	yes	yes	2	0.018592	64.803	By MS/MS			By matching	By matching	By matching	By matching			1			1	1	1	1			103550000	14112000	0	0	18341000	22332000	29389000	19376000	0	0			9359	2223	9359	124529;124530;124531;124532;124533	198243	198243
IIVTDADDALR	VETPDLRTDLVYRLRIIVTDADDALRQGMP	YRLRIIVTDADDALRQGMPVTVKFNDEARH	0	1200.63	CBW16892_HlyD-family_secretion_protein	CBW16892_HlyD-family_secretion_protein	305	315	yes	yes	2	4.3371e-05	113.62									By MS/MS									1	2275800	0	0	0	0	0	0	0	0	2275800			9374	421	9374	124698	198455	198455
IKPITLGDVTIIDDGKLR	______________________________	ITLGDVTIIDDGKLRKAITAASLGNAMEWF	2	1966.15	CBW20313_proP	CBW20313_proP	7	24	yes	yes	4	0.047703	31.462		By matching		By MS/MS							1		1						7092400	0	2922200	0	4170200	0	0	0	0	0			9403	2355	9403	124979;124980	198868	198868
IKPVLLGPVTYLWLGK	QLLEEVDEALALGHKIKPVLLGPVTYLWLG	KPVLLGPVTYLWLGKVKGEPFDRLTLLKDI	1	1796.1	CBW20010_metE	CBW20010_metE	157	172	yes	yes	3	0.10464	16.685	By matching	By matching	By matching	By matching		By MS/MS	By matching			1	1	1	1		1	1			12725000	2173800	1566900	3211300	1865300	0	2758700	1149500	0	0			9404	2189	9404	124981;124982;124983;124984;124985;124986	198869	198869
ILAESLSENIAFFEYGINQR	NLLKECYNSKVDALKILAESLSENIAFFEY	LSENIAFFEYGINQRGALGISQFCGASFAA	0	2313.16	CBW18845_hypothetical_inner_membrane_protein	CBW18845_hypothetical_inner_membrane_protein	377	396	yes	yes	3	0.10182	13.23	By matching	By MS/MS	By matching	By matching					By matching	1	1	1	1					1	96485000	23395000	19777000	10843000	29236000	0	0	0	0	13234000			9412	1455	9412	125172;125173;125174;125175;125176	199184	199184
ILCCGNGTSAANAQHFAASMINR	RAAMTLVHSLLNGNKILCCGNGTSAANAQH	SAANAQHFAASMINRFETERPSLPAIALNT	0	2365.07	CBW19335_yraO	CBW19335_yraO	44	66	yes	yes	3	0.098909	24.901					By MS/MS									1					0	0	0	0	0	0	0	0	0	0			9423	1742	9423	125286	199334	199334
ILEDAYTQSGTFR	IDDDTYDECREVLSRILEDAYTQSGTFRRL	SRILEDAYTQSGTFRRLMNYAYDQELHDVE	0	1499.73	CBW18678_hypothetical_bacteriophage_encoded_virulence_protein;CBW17061_gtgA	CBW18678_hypothetical_bacteriophage_encoded_virulence_protein	93	105	yes	no	2	0.00025219	69.349					By MS/MS									1					3959200	0	0	0	0	3959200	0	0	0	0			9448	1392	9448	125544	199785	199785
ILEQQDWPR	RLFEKMLTLSGYQVRILEQQDWPRARDIVA	SGYQVRILEQQDWPRARDIVADAGMVIVSV	0	1183.6	CBW18729_tyrA	CBW18729_tyrA	109	117	yes	yes	2	0.002469	73.208								By MS/MS									1		0	0	0	0	0	0	0	0	0	0			9456	1414	9456	125627	199901	199901
ILGIGSLSPHVAGNPK	VLLENVLKTQSSVAKILGIGSLSPHVAGNP	LGIGSLSPHVAGNPKFEYANMVEDIKEKVS	0	1558.88	CCF76741_traM	CCF76741_traM	84	99	yes	yes	3	0.05971	25.823			By matching		By matching	By matching	By MS/MS					1		1	1	1			45925000	0	0	10444000	0	11450000	12238000	11793000	0	0			9479	2525	9479	126093;126094;126095;126096	200681	200681
ILIDFIAYLK	RGDNDSFEKKGKARRILIDFIAYLKLANDF	GKARRILIDFIAYLKLANDFYSKNISLKRA	0	1207.72	CBW18160_rfbV	CBW18160_rfbV	237	246	yes	yes	2	0.08438	31.372	By matching		By matching	By matching	By MS/MS	By matching				1		1	1	1	1				4092300	399900	0	484080	1164100	1212800	831430	0	0	0			9496	1112	9496	126480;126481;126482;126483;126484	201156	201156
ILIGSSLSK	GRILAIMVNLFNPQKILIGSSLSKAADILF	LFNPQKILIGSSLSKAADILFPAIADSIRQ	0	916.559	CBW17513_mlc	CBW17513_mlc	338	346	yes	yes	2	0.00047712	95.815								By MS/MS									1		11463000	0	0	0	0	0	0	0	11463000	0			9498	766	9498	126493	201169	201169
ILKDIIVK	PYANGSIHIGHSVNKILKDIIVKSKGLSGF	IGHSVNKILKDIIVKSKGLSGFDSPYVPGW	1	940.632	CBW16148_ileS	CBW16148_ileS	73	80	yes	yes	2	0.046133	61.962		By MS/MS									1								3802800	0	3802800	0	0	0	0	0	0	0			9506	14	9506	126654	201375	201375
ILKEGIEK	KIQLVGDDLFVTNTKILKEGIEKGIANSIL	LFVTNTKILKEGIEKGIANSILIKFNQIGS	1	928.559	CBW19030_eno	CBW19030_eno	326	333	yes	yes	2	0.040758	77.923		By MS/MS									1								0	0	0	0	0	0	0	0	0	0			9507	1553	9507	126655	201376	201376
ILPGLEHR	ASLMKQIPGMVLINRILPGLEHRCVALDDR	GMVLINRILPGLEHRCVALDDRYGAWLATR	0	933.54	CBW19088_galR	CBW19088_galR	147	154	yes	yes	2	0.0030587	81.613									By MS/MS									1	6660700	0	0	0	0	0	0	0	0	6660700			9543	1592	9543	127099	202139	202139
ILPGMDAR	SINVPMAAKPGTVGRILPGMDARLLAVPGI	KPGTVGRILPGMDARLLAVPGIENGGRLQL	0	887.453	CBW19087_aas	CBW19087_aas	536	543	yes	yes	2	0.12262	28.174			By matching		By matching	By matching	By matching	By matching	By MS/MS			1		1	1	1	1	1	21628000	0	0	2833000	0	2464300	3760900	2846100	5603000	4120400			9544	1591	9544	127100;127101;127102;127103;127104;127105	202140	202140
ILPPGSFASIGQALPAGEPLSNEER	______________________________	GQALPAGEPLSNEERIRILVWNIFKQQRAE	0	2549.31	CBW16355_yafD	CBW16355_yafD	12	36	yes	yes	3	0.067109	17.794									By MS/MS									1	1595200	0	0	0	0	0	0	0	0	1595200			9548	151	9548	127173	202253	202253
ILPTEWLGEHSAELVSDAVNSLLDDISHDR	QIIRWLETEHPLKAKILPTEWLGEHSAELV	SDAVNSLLDDISHDRAHQIRHAFDRATYKL	0	3330.64	CBW20536_yjiN	CBW20536_yjiN	224	253	yes	yes	3	9.8823e-05	43.992		By MS/MS				By matching					1				1				1125800	0	590030	0	0	0	535800	0	0	0			9550	2479	9550	127184;127185	202270	202270
ILQIELAIR	IKRMIHELEATGIRKILQIELAIRPDSDQR	ATGIRKILQIELAIRPDSDQRGMTASGMIV	0	1067.67	CBW19655_yhiR	CBW19655_yhiR	219	227	yes	yes	2	0.11232	27.137				By matching			By MS/MS						1			1			33737000	0	0	0	2018000	0	0	31719000	0	0			9558	1970	9558	127284;127285	202410	202410
ILRALER	GWCTPCRDGLPWSVKILRALERGEGQPGDI	DGLPWSVKILRALERGEGQPGDIETLEQLC	1	869.545	CBW18395_nuoF	CBW18395_nuoF	367	373	yes	yes	2	0.11681	57.463				By matching	By matching	By matching	By MS/MS						1	1	1	1			38465000	0	0	0	7971200	11535000	11811000	7147300	0	0			9564	1230	9564	127347;127348;127349;127350	202518	202518
ILSVLLENESGALSR	______________________________	ILSVLLENESGALSRVIGLFSQRGYNIESL	0	1599.88	CBW16220_ilvH	CBW16220_ilvH	4	18	yes	yes	2	4.7024e-08	113.22								By MS/MS									1		3063800	0	0	0	0	0	0	0	3063800	0			9573	46	9573	127439	202618	202618
ILTEQAPIAPIYQYTNGR	NTAEARNADYNAAEKILTEQAPIAPIYQYT	EQAPIAPIYQYTNGRLIKPWVKGYPITNPE	0	2047.07	CBW17704_mppA	CBW17704_mppA	492	509	yes	yes	2	1.6103e-05	80.469				By MS/MS									1						2515700	0	0	0	2515700	0	0	0	0	0			9581	862	9581	127524	202757	202757
ILTSDVIGIDVLLHDHHAVLAK	______________________________	GIDVLLHDHHAVLAKSTGGAVAVFANNAPA	0	2378.33	CBW20564_dnaT	CBW20564_dnaT	5	26	yes	yes	5	0.12094	2.7621									By MS/MS									1	2358700	0	0	0	0	0	0	0	0	2358700			9590	2492	9590	127605	202849	202849
ILTYASGKK	DNNVASCKYNYAGYKILTYASGKKGVRYLF	NYAGYKILTYASGKKGVRYLFECKDANSKA	1	979.57	CBW17293_conserved_hypothetical_protein	CBW17293_conserved_hypothetical_protein	134	142	yes	yes	2	0.0059374	72.789								By MS/MS	By matching								1	1	10327000	0	0	0	0	0	0	0	5590200	4736500			9597	649	9597	127655;127656	202904	202904
ILVAQVPGGMLTNLEGQLK	KYHAFEGQLKGYDSRILVAQVPGGMLTNLE	QVPGGMLTNLEGQLKQQNAADKLDQVLAEI	0	1996.1	CBW19420_oadA2	CBW19420_oadA2	290	308	yes	yes	2	0.0019635	44.511		By MS/MS		By matching							1		1						5151000	0	2431600	0	2719500	0	0	0	0	0			9598	1808	9598	127657;127658	202905	202905
ILVAQVPGGMLTNLESQLK	KYHAFEGQLKGYDSRILVAQVPGGMLTNLE	QVPGGMLTNLESQLKQQNAADKLDQVLAEI	0	2026.11	CBW16157_oxaloacetate_decarboxylase_alpha_chain;CBW16842_dcoA	CBW16157_oxaloacetate_decarboxylase_alpha_chain	290	308	yes	no	2	0.055346	28.327								By MS/MS									1		1139200	0	0	0	0	0	0	0	1139200	0			9599	19	9599	127659	202906	202906
IMAEAFEVANAGR	TKHSFLVQSLEELPRIMAEAFEVANAGRPG	PRIMAEAFEVANAGRPGPVLVDIPKDIQLA	0	1393.67	CBW19950_ilvG	CBW19950_ilvG	137	149	yes	yes	2	0.11343	18.312									By MS/MS									1	7986400	0	0	0	0	0	0	0	0	7986400			9616	2146	9616	127820	203089	203089
IMITGLVK	RPGTSIQEVTGEVVRIMITGLVKLGILQGE	VTGEVVRIMITGLVKLGILQGEVDQLIAEN	0	889.531	CBW19133_pepP	CBW19133_pepP	260	267	yes	yes	2	0.086491	34.931	By matching		By matching			By MS/MS	By matching			1		1			1	1			41496000	7356500	0	8412000	0	0	15086000	10642000	0	0			9624	1615	9624	127912;127913;127914;127915	203227	203227
IMLDGEPYAVESSEFVKPGK	______________________________	EPYAVESSEFVKPGKGQAFARVKLRRLLTG	1	2211.08	CBW20357_efp	CBW20357_efp	15	34	yes	yes	3	0.11658	26.593							By MS/MS									1			0	0	0	0	0	0	0	0	0	0			9626	2381	9626	127924	203233	203233
IMPTATNAR	ISAGHSQNSYRGLVKIMPTATNARNFTQCD	YRGLVKIMPTATNARNFTQCDSMLIGADCG	0	989.496	CBW17400_sufB	CBW17400_sufB	392	400	yes	yes	2	0.10062	29.416	By MS/MS		By matching							1		1							3876800	2909400	0	967460	0	0	0	0	0	0			9641	709	9641	128130;128131	203556	203556
INELAHAAMTSQDYPTFNFLQWYVAEQHEEEKLFK	LFRATYEHEQLITQKINELAHAAMTSQDYP	QWYVAEQHEEEKLFKSIIDKLTLAGKSGEG	1	4243	CBW17962_ftn	CBW17962_ftn	101	135	yes	yes	5	2.3533e-05	54.087		By MS/MS	By matching			By matching					1	1			1				11318000	0	4807100	3687300	0	0	2823500	0	0	0			9666	1030	9666	128686;128687;128688	204519	204519
INEVAEYLQIPR	ERQIITEALNIHQGRINEVAEYLQIPRKKL	QGRINEVAEYLQIPRKKLYLRMKKYGLSKE	0	1443.77	CBW18466_pgtA	CBW18466_pgtA	385	396	yes	yes	2	6.3427e-06	107.24					By MS/MS		By matching		By matching					1		1		1	65949000	0	0	0	0	1614600	0	1464400	0	62870000			9669	1280	9669	128707;128708;128709	204538	204538
INGATVDVR	DEGRLSITPRPPVERINGATVDVRLGNKFR	RPPVERINGATVDVRLGNKFRTFRGHTAAF	0	943.509	CBW18194_dcd	CBW18194_dcd	28	36	yes	yes	2	0.0014737	80.219								By MS/MS									1		9480100	0	0	0	0	0	0	0	9480100	0			9674	1126	9674	128752	204582	204582
INLLDDSDFTK	TYYFNKNMSTFVDYKINLLDDSDFTKAAKV	VDYKINLLDDSDFTKAAKVSTDNIVAVGLN	0	1279.63	CBW17597_ompD	CBW17597_ompD	347	357	yes	yes	2	5.2148e-05	111.06		By MS/MS		By matching							1		1						9675400	0	6772800	0	2902600	0	0	0	0	0			9696	808	9696	129201;129202	205377	205377
INQLFER	TGHALMFEQDRLQGRINQLFERIEAQLRQV	EQDRLQGRINQLFERIEAQLRQVLREKRMR	0	918.492	CBW19792_slmA	CBW19792_slmA	125	131	yes	yes	2	0.00041128	115.46					By MS/MS									1					0	0	0	0	0	0	0	0	0	0			9715	2061	9715	129472	205717	205717
INSFCNIDSAVLLPEVWVGR	SGSVVVQSVLFPRVRINSFCNIDSAVLLPE	NIDSAVLLPEVWVGRSCRLRRCVIDRACII	0	2231.14	CBW19597_glgC	CBW19597_glgC	356	375	yes	yes	2	0.0017547	58.752								By MS/MS									1		0	0	0	0	0	0	0	0	0	0			9723	1936	9723	129529	205803	205803
INSQYTFEELFR	RGENPRIRQSLDKAKINSQYTFEELFREWH	KAKINSQYTFEELFREWHAMVCVQKETSDQ	0	1545.75	CBW18702_bacteriophage_integrase	CBW18702_bacteriophage_integrase	94	105	yes	yes	2	0.00042098	68.355	By matching		By matching			By MS/MS	By matching			1		1			1	1			6285000	1182700	0	1565800	0	0	2033300	1503200	0	0			9727	1395	9727	129553;129554;129555;129556	205821	205821
IPAELNDALHAEATPDVR	HRARVMRLLAQFADRIPAELNDALHAEATP	ELNDALHAEATPDVRREQVAALRQHLKSVA	0	1930.97	CBW17676_nifJ	CBW17676_nifJ	908	925	yes	yes	3	0.052035	35.852		By MS/MS									1								0	0	0	0	0	0	0	0	0	0			9736	847	9736	129661	205961	205961
IPAMMNYTAGVK	AISAAVIFGAVSRRRIPAMMNYTAGVKGLT	RRRIPAMMNYTAGVKGLTSAITAAEIKTIF	0	1326.63	CBW19087_aas	CBW19087_aas	281	292	yes	yes	2	0.11269	21.372			By matching	By MS/MS								1	1						5210300	0	0	2477400	2732900	0	0	0	0	0			9742	1591	9742	129717;129718	206051	206051
IPDNVPSEMAPLAEPLTIALHALHR	AMQEVVTHPAHLIHKIPDNVPSEMAPLAEP	PLAEPLTIALHALHRANVKAGEYVAIIGAG	0	2720.43	CBW17566_hypothetical_alcohol_dehydrogenase	CBW17566_hypothetical_alcohol_dehydrogenase	134	158	yes	yes	4	2.5913e-13	109.68								By matching	By MS/MS								1	1	6282500	0	0	0	0	0	0	0	989750	5292800			9745	791	9745	129739;129740	206105	206105
IPIYDPGRPLVNCTASAAQR	RGSTLDLTIVPLDSKIPIYDPGRPLVNCTA	PGRPLVNCTASAAQRSPDNSLDFGTGFDCF	1	2141.11	CBW17624_pdgL	CBW17624_pdgL	161	180	yes	yes	3	0.00084335	53.585								By MS/MS									1		4022400	0	0	0	0	0	0	0	4022400	0			9764	824	9764	130198	206964	206964
IPLCGLVSGYNATALPDGPDRLPLLMATLLK	KVFDAVLPLLNTSARIPLCGLVSGYNATAL	DGPDRLPLLMATLLKKRIRLQGFIINQDYG	1	3237.75	CBW17614_yncB	CBW17614_yncB	244	274	yes	yes	3	0.097804	14.704								By MS/MS	By matching								1	1	2751800	0	0	0	0	0	0	0	1438200	1313600			9766	817	9766	130213;130214	206981	206981
IPLLAAQQQLLASPDGEQNSLQLR	WLDACPERENTLVQKIPLLAAQQQLLASPD	LLASPDGEQNSLQLRQQVWVHHITLEKGES	0	2602.41	CBW19306_yhaK	CBW19306_yhaK	133	156	yes	yes	3	0.058753	32.72		By MS/MS									1								0	0	0	0	0	0	0	0	0	0			9771	1728	9771	130249	207056	207056
IPVHMIETINKLNR	QAITRSIADQARTIRIPVHMIETINKLNRI	RIPVHMIETINKLNRISRQMLQEMGREPTP	1	1692.93	CBW19283_rpoD	CBW19283_rpoD	454	467	yes	yes	4	0.002204	53.754		By MS/MS									1								3650200	0	3650200	0	0	0	0	0	0	0			9786	1710	9786	130420	207345	207345
IPYIISIAGSVAVGK	RQAVLEQFLGTNGQRIPYIISIAGSVAVGK	IPYIISIAGSVAVGKSTTARVLQALLSRWP	0	1486.88	CBW20171_coaA	CBW20171_coaA	87	101	yes	yes	2	0.041829	39.266						By MS/MS									1				0	0	0	0	0	0	0	0	0	0			9798	2289	9798	130544	207535	207535
IQAHEQGYNAGLAEGR	LTAEQQLEQELAQLKIQAHEQGYNAGLAEG	QAHEQGYNAGLAEGRQKGHAQGYQEGLAQG	0	1712.82	CBW17995_fliH	CBW17995_fliH	56	71	yes	yes	2	1.9683e-12	124.12			By MS/MS									1							1891700	0	0	1891700	0	0	0	0	0	0			9801	1054	9801	130558	207557	207557
IQAIIEDIK	RKDLPDLVYMTEAEKIQAIIEDIKERTANG	MTEAEKIQAIIEDIKERTANGQPVLVGTIS	0	1041.61	CBW16239_secA	CBW16239_secA	435	443	yes	yes	2	0.011339	57.59	By matching		By matching		By matching	By matching	By MS/MS			1		1		1	1	1			40362000	6795800	0	7003600	0	6887800	10248000	9426000	0	0			9802	64	9802	130559;130560;130561;130562;130563	207558	207558
IQELPGIFAQALSTAKK	ADQQALKGGQMGWGRIQELPGIFAQALSTA	ELPGIFAQALSTAKKGDIVGPIRSGVGFHI	1	1814.03	CBW16195_surA	CBW16195_surA	236	252	yes	yes	3	0.0033173	53.453		By MS/MS									1								0	0	0	0	0	0	0	0	0	0			9815	31	9815	130836	207955	207955
IQETVFTGVWR	EISARVLLSDGKEQRIQETVFTGVWRVREY	KEQRIQETVFTGVWRVREYNADQQRVADEI	0	1334.7	CBW17557_hyaF2	CBW17557_hyaF2	113	123	yes	yes	2	1.1174e-05	125.56				By matching					By MS/MS				1					1	5232600	0	0	0	1707000	0	0	0	0	3525600			9816	786	9816	130837;130838	207956	207956
IQFDILDR	MEPGERFATLDAIRKIQFDILDRLRHPNVI	TLDAIRKIQFDILDRLRHPNVIREEIERLL	0	1018.54	CBW20244_lysC	CBW20244_lysC	70	77	yes	yes	2	0.00049816	138.9		By MS/MS		By matching							1		1						5543500	0	3198800	0	2344600	0	0	0	0	0			9817	2319	9817	130839;130840	207957	207957
IQQINIVGNHAFSTEELISHFQLRDEVPWWNVVGDR	RVDLKLVFQEGVSAKIQQINIVGNHAFSTE	QLRDEVPWWNVVGDRKYQKQKLAGDLETLR	1	4246.13	CBW16327_yaeT	CBW16327_yaeT	177	212	yes	yes	5	2.5415e-19	119.36									By MS/MS									1	30968000	0	0	0	0	0	0	0	0	30968000			9850	126	9850	131281	208581	208581
IQSGGFNLK	LNTTRLVNNLLDMARIQSGGFNLKKEWLTL	LLDMARIQSGGFNLKKEWLTLEEVVGSALQ	0	962.519	CBW16784_kdpD	CBW16784_kdpD	727	735	yes	yes	2	0.11619	26.384	By MS/MS		By matching	By matching	By matching	By matching	By matching			1		1	1	1	1	1			40951000	9505600	0	4437200	13014000	4353700	5535300	4104600	0	0			9855	366	9855	131326;131327;131328;131329;131330;131331	208634	208634
IQSIHYLDRK	TETLLIRGKSRTIRRIQSIHYLDRKDPDVQ	RTIRRIQSIHYLDRKDPDVQAHIL______	1	1271.7	CBW20123_glpX	CBW20123_glpX	318	327	yes	yes	3	0.078304	29.544			By matching	By MS/MS	By matching							1	1	1					9065500	0	0	3086400	3364600	2614500	0	0	0	0			9857	2255	9857	131350;131351;131352	208651	208651
IRDYDGSRPSAIAK	______________________________	KIRDYDGSRPSAIAKVQIDGELMLTELGLA	2	1547.81	CBW20094_yiiM	CBW20094_yiiM	12	25	yes	yes	3	0.00016467	71.531				By MS/MS	By matching	By matching	By matching						1	1	1	1			19540000	0	0	0	8978800	3742700	3830600	2988100	0	0			9877	2237	9877	131567;131568;131569;131570	208956	208956
IREQVGDDK	ALWTPAKIIDDAVARIREQVGDDKVILGLS	DDAVARIREQVGDDKVILGLSGGVDSSVTA	1	1058.54	CBW18573_guaA	CBW18573_guaA	221	229	yes	yes	2	0.00038277	148.94						By matching		By MS/MS							1		1		9388700	0	0	0	0	0	1068100	0	8320600	0			9881	1345	9881	131611;131612	208988	208988
IRIDGHLISVK	IATLGDRVEVTPGLKIRIDGHLISVKESAE	PGLKIRIDGHLISVKESAEQICRVLAYYKP	1	1249.75	CBW17746_yciL	CBW17746_yciL	50	60	yes	yes	3	7.2838e-05	100.55		By matching		By MS/MS							1		1						35475000	0	11300000	0	24176000	0	0	0	0	0			9888	891	9888	131680;131681	209066	209066
IRLNHSATHLMHAALR	GDAVQADVDEARRARIRLNHSATHLMHAAL	RLNHSATHLMHAALRQVLGTHVAQKGSLVS	1	1856	CBW18905_alaS	CBW18905_alaS	560	575	yes	yes	4	0.0026736	44.807			By matching			By MS/MS						1			1				7809500	0	0	1497800	0	0	6311700	0	0	0			9891	1482	9891	131735;131736	209120	209120
IRQGYPIGCK	KPLITKARKSVAGFKIRQGYPIGCKVTLRG	VAGFKIRQGYPIGCKVTLRGERMWEFFERL	1	1133.6	CBW19490_rplE	CBW19490_rplE	79	88	yes	yes	3	0.1102	23.724								By MS/MS									1		2994700	0	0	0	0	0	0	0	2994700	0			9895	1856	9895	131771	209165	209165
IRTIDATQPLDAVMR	RTRARYLELAAQDSRIRTIDATQPLDAVMR	IRTIDATQPLDAVMRDIRATVTKWVQEQAA	1	1714.9	CBW17233_tmk	CBW17233_tmk	184	198	yes	yes	4	0.12024	10.944								By MS/MS									1		4134700	0	0	0	0	0	0	0	4134700	0			9898	607	9898	131819	209210	209210
ISAGQAIR	EVVDLSQVSQQMLAKISAGQAIRI______	SQQMLAKISAGQAIRI______________	0	814.466	CBW17946_cheB	CBW17946_cheB	341	348	yes	yes	2	0.00046479	164.89	By matching	By matching	By MS/MS		By matching	By matching				1	1	1		1	1				131030000	44928000	22596000	25759000	0	17009000	20741000	0	0	0			9901	1017	9901	131832;131833;131834;131835;131836	209221	209221
ISCLPENLPEELR	RLPSALQSLDLFHNKISCLPENLPEELRYL	NKISCLPENLPEELRYLSVYDNSIRTLPAH	0	1511.77	CBW16874_slrP	CBW16874_slrP	274	286	yes	yes	4	0.11008	11.976									By MS/MS									1	6276500	0	0	0	0	0	0	0	0	6276500			9910	413	9910	131938	209423	209423
ISDEVIAHCHQCGASCDSHTNCK	FIGKNFVFDERMGERISDEVIAHCHQCGAS	CHQCGASCDSHTNCKNDGCHLLFIQCPQCA	0	2456.99	CBW17189_yceA	CBW17189_yceA	259	281	yes	yes	4	0.0004752	47.728	By matching				By MS/MS	By matching	By matching			1				1	1	1			28790000	7443400	0	0	0	8609700	5133200	7603400	0	0			9914	570	9914	131969;131970;131971;131972	209457	209457
ISERWGLR	DKTGSLVWAGDTYWRISERWGLRSGVQYDT	AGDTYWRISERWGLRSGVQYDTRLDSVATS	1	1015.56	CBW16196_imp	CBW16196_imp	618	625	yes	yes	2	0.068203	57.811									By MS/MS									1	33651000	0	0	0	0	0	0	0	0	33651000			9928	32	9928	132111	209701	209701
ISGVTDVR	LEFTDFSSLMAEIRRISGVTDVRTVPWMPS	LMAEIRRISGVTDVRTVPWMPSEREHLALS	0	845.461	CBW17708_tyrR	CBW17708_tyrR	61	68	yes	yes	2	0.0093861	68.915				By MS/MS									1						0	0	0	0	0	0	0	0	0	0			9942	866	9942	132240	209868	209868
ISIKDTR	QAYLVNTGWNGTGKRISIKDTRAIIDAILN	GWNGTGKRISIKDTRAIIDAILNGSLDNAE	1	831.481	CBW19562_pckA	CBW19562_pckA	449	455	yes	yes	2	0.051118	71.296								By matching	By MS/MS								1	1	14439000	0	0	0	0	0	0	0	5275900	9162900			9956	1911	9956	132391;132392	210085	210085
ISLPLPASDKH	EIQLVDDNAQEVCFRISLPLPASDKH____	VCFRISLPLPASDKH_______________	1	1176.65	CBW18627_yfhK	CBW18627_yfhK	470	480	yes	yes	3	0.064284	33.87						By MS/MS									1				0	0	0	0	0	0	0	0	0	0			9974	1378	9974	132565	210412	210412
ISQEHPGWEIVTTQFGYNDATK	TVTDQNQWVKEAKAKISQEHPGWEIVTTQF	WEIVTTQFGYNDATKSLQTAEGIIKAYPDL	0	2520.19	CBW20115_yneA	CBW20115_yneA	178	199	yes	yes	3	0.00044555	52.898				By MS/MS					By matching				1					1	5190800	0	0	0	2732800	0	0	0	0	2458000			9990	2249	9990	132744;132745	210707	210707
ISVLPTYR	VDSIACDLVKRFMQKISVLPTYRNAVPTQS	VKRFMQKISVLPTYRNAVPTQSILTITSNV	0	947.544	CBW19311_tdcE	CBW19311_tdcE	593	600	yes	yes	2	0.00046446	165.11									By MS/MS									1	4546100	0	0	0	0	0	0	0	0	4546100			10014	1731	10014	132962	211029	211029
ISVYSAR	FEYVYFARPDSFIDKISVYSARVNMGTKLG	RPDSFIDKISVYSARVNMGTKLGEKIAREW	0	794.429	CBW18433_purF	CBW18433_purF	270	276	yes	yes	2	0.0011545	118.69	By matching		By MS/MS		By matching	By matching	By matching			1		1		1	1	1			59709000	8860600	0	15298000	0	13173000	14181000	8197400	0	0			10017	1256	10017	133004;133005;133006;133007;133008	211120	211120
ITAIDTHWIWQEGNQR	SLAMFTHVAAAAPGKITAIDTHWIWQEGNQ	TAIDTHWIWQEGNQRLTKEPFEIKGGMVQV	0	1966.96	CBW19040_gudD	CBW19040_gudD	362	377	yes	yes	3	0.0020511	48.216									By MS/MS									1	1341500	0	0	0	0	0	0	0	0	1341500			10027	1560	10027	133454	212449	212449
ITAWNGQAPLLHK	FFHAETLARHENGMRITAWNGQAPLLHKTY	MRITAWNGQAPLLHKTYYSIGGGFIVEEER	0	1447.79	CBW19310_tdcG	CBW19310_tdcG	129	141	yes	yes	2	0.096186	22.641	By matching		By matching	By matching			By MS/MS			1		1	1			1			19215000	3547000	0	3144200	4654500	0	0	7869200	0	0			10037	1730	10037	133560;133561;133562;133563	212602	212602
ITFTGGR	PDAERAATYMHPEVKITFTGGRAMAGAADI	TYMHPEVKITFTGGRAMAGAADIAQFNGAR	0	750.402	CBW20095_hypothetical_protein	CBW20095_hypothetical_protein	36	42	yes	yes	2	0.0064208	81.381									By MS/MS									1	4279100	0	0	0	0	0	0	0	0	4279100			10065	2238	10065	133926	213128	213128
ITGIQNVFSLSGDR	ENAIRARLQEEQRNRITGIQNVFSLSGDRY	RITGIQNVFSLSGDRYASLMAKCIADVDCS	0	1505.78	CBW17068_ATP_Dependent_clp_Protease	CBW17068_ATP_Dependent_clp_Protease	275	288	yes	yes	2	1.6207e-10	126.71		By matching		By MS/MS							1		1						3732800	0	1681600	0	2051100	0	0	0	0	0			10066	521	10066	133927;133928	213129	213129
ITGPVDAPQINEVLR	VLGPLWSKVSILRYRITGPVDAPQINEVLR	ITGPVDAPQINEVLRQPRKESQQ_______	0	1620.88	CBW19437_yhdP	CBW19437_yhdP	1215	1229	yes	yes	2	0.0039482	44.616									By MS/MS									1	3418700	0	0	0	0	0	0	0	0	3418700			10071	1818	10071	133975	213207	213207
ITHFSMLR	EHWQLDHRLEALFRRITHFSMLRTMGMTAI	LEALFRRITHFSMLRTMGMTAIAMVVTFLL	0	1019.52	CBW16250_ampE	CBW16250_ampE	35	42	yes	yes	2	0.025626	55.504						By MS/MS									1				0	0	0	0	0	0	0	0	0	0			10076	72	10076	134009	213265	213265
ITLALAGFRQEDLDIQLEGTR	FPPYNIEKSDDNHYRITLALAGFRQEDLDI	GFRQEDLDIQLEGTRLTVKGTPEQPENEPK	1	2358.25	CBW19865_hslS	CBW19865_hslS	49	69	yes	yes	3	0.10542	14.161								By MS/MS									1		1945600	0	0	0	0	0	0	0	1945600	0			10086	2095	10086	134144	213470	213470
ITLAQQWQAGDSIWSRPAIR	NVKSQQTGDRNNQYKITLAQQWQAGDSIWS	QWQAGDSIWSRPAIRIFATYAKWDEKWGYI	1	2296.21	CBW20255_lamB	CBW20255_lamB	380	399	yes	yes	4	0.10193	14.77								By MS/MS									1		2322100	0	0	0	0	0	0	0	2322100	0			10087	2324	10087	134145	213471	213471
ITLDGKPWPSGALTVAWLPQQDVGGENHTR	SREQPGWQFYIPDTRITLDGKPWPSGALTV	AWLPQQDVGGENHTRSDELRIRASNLELAG	1	3242.65	CBW19437_yhdP	CBW19437_yhdP	274	303	yes	yes	4	0.025257	27.632						By MS/MS									1				3474200	0	0	0	0	0	3474200	0	0	0			10088	1818	10088	134146	213472	213472
ITLDQPEIFLIQVR	PISEENPCLGWRGIRITLDQPEIFLIQVRA	RITLDQPEIFLIQVRAMLRANAATGNLSIL	0	1683.96	CBW19080_ptsP	CBW19080_ptsP	527	540	yes	yes	2	1.7769e-07	110.39								By MS/MS	By matching								1	1	9141900	0	0	0	0	0	0	0	5064100	4077700			10089	1587	10089	134147;134148	213473	213473
ITLQNGK	______________________________	VVPVEGKKITLQNGKLNVPENPIIPFIEGD	0	772.444	CBW17272_icdA	CBW17272_icdA	14	20	yes	yes	2	0.1009	40.103								By MS/MS									1		0	0	0	0	0	0	0	0	0	0			10102	640	10102	134377	213889	213889
ITLSFIGEPEYAYSQDGK	SLSDIQVSNGEQQARITLSFIGEPEYAYSQ	SFIGEPEYAYSQDGKRTVALDIRQTGVIQG	0	2016.97	CBW20378_amiB	CBW20378_amiB	39	56	yes	yes	2	0.04485	31.827	By matching	By MS/MS	By matching				By matching			1	1	1				1			4878100	969820	1665500	969830	0	0	0	1273000	0	0			10103	2396	10103	134378;134379;134380;134381	213890	213890
ITNCLLAPSVTEMGAPQEEK	LMGFTLPWLDVPVVKITNCLLAPSVTEMGA	LAPSVTEMGAPQEEKSCIRCSACADACPAD	0	2146.03	CBW17485_rnfC	CBW17485_rnfC	356	375	yes	yes	2	0.00038965	59.75				By MS/MS									1						2697200	0	0	0	2697200	0	0	0	0	0			10108	749	10108	134414	213947	213947
ITNLANGR	LTAAHPTLPIPSYARITNLANGRMIVVRIN	PIPSYARITNLANGRMIVVRINDRGPYGTD	0	857.472	CBW16726_rlpA	CBW16726_rlpA	123	130	yes	yes	2	0.00052904	115.78		By matching						By MS/MS			1						1		9638600	0	957860	0	0	0	0	0	8680700	0			10111	329	10111	134439;134440	213973	213973
ITNPSAYYLTLVNISVGAK	APTLLKFSRVGNHLKITNPSAYYLTLVNIS	SAYYLTLVNISVGAKKIDNVMIAPKSDMQI	0	2023.1	CBW16637_fimC	CBW16637_fimC	167	185	yes	yes	2	0.00054341	58.831	By MS/MS		By matching		By matching		By matching			1		1		1		1			5736000	1506300	0	1846400	0	1076300	0	1307000	0	0			10113	288	10113	134456;134457;134458;134459	214002	214002
ITQLATELNDK	VAEEVKAVSAALSERITQLATELNDKAVRA	LSERITQLATELNDKAVRAAERRVAEVTRA	0	1244.66	CCF76764_tlpA	CCF76764_tlpA	83	93	yes	yes	2	2.4415e-08	154.01	By matching		By MS/MS		By matching	By matching	By matching			1		1		1	1	1			61221000	9244700	0	12122000	0	13316000	13663000	12875000	0	0			10130	2529	10130	134702;134703;134704;134705;134706	214339	214339
ITQLHQGQFFLQNRTER	SRYGGIGLGLSIVSRITQLHQGQFFLQNRT	QLHQGQFFLQNRTERTGTRAWVLLKKA___	1	2115.1	CBW20314_basS	CBW20314_basS	328	344	yes	yes	4	0.12045	10.593									By MS/MS									1	2423900	0	0	0	0	0	0	0	0	2423900			10132	2356	10132	134725	214373	214373
ITSAESAVNSAR	EWDKLRQRLLDARNKITSAESAVNSARNNV	RNKITSAESAVNSARNNVSARTNEQKHAND	0	1204.6	CCF76821_cib	CCF76821_cib	387	398	yes	yes	1	0.072802	44.98					By matching	By MS/MS								1	1				35144000	0	0	0	0	12779000	22365000	0	0	0			10139	2546	10139	134829;134830	214545	214545
ITYDSEQVASSSSGALITVVR	VAFFDKQSTGTLLSRITYDSEQVASSSSGA	QVASSSSGALITVVREGASIIGLFIMMFYY	0	2182.11	CBW17017_msbA	CBW17017_msbA	128	148	yes	yes	3	0.12151	7.8971					By MS/MS									1					14517000	0	0	0	0	14517000	0	0	0	0			10162	498	10162	135058	214957	214957
IVCDAHPGYVSSQWASEMR	ALRLIQSIYDFTPERIVCDAHPGYVSSQWA	AHPGYVSSQWASEMRLPTETVLHHHAHAAA	0	2150.95	CBW18920_hydA	CBW18920_hydA	449	467	yes	yes	3	0.058098	23.435		By MS/MS		By matching							1		1						10632000	0	4796900	0	5834700	0	0	0	0	0			10180	1490	10180	135229;135230	215154	215154
IVDDMFETMYAEEGIGLAATQVDIHQR	KVAKPVEEVNAEIQRIVDDMFETMYAEEGI	EGIGLAATQVDIHQRIIVIDVSENRDERLV	0	3083.42	CBW19468_def	CBW19468_def	31	57	yes	yes	3	8.2473e-05	55.67							By matching	By MS/MS	By matching							1	1	1	4158100	0	0	0	0	0	0	1588900	1635400	933740			10182	1837	10182	135250;135251;135252	215208	215208
IVDITSVIDGIAFQTNILALNAAVEAAR	NVVSTMNDIAESSEKIVDITSVIDGIAFQT	QTNILALNAAVEAARAGEQGRGFAVVAGEV	0	2897.59	CBW19636_tcp	CBW19636_tcp	360	387	yes	yes	3	0.0084136	38.386			By MS/MS									1							883530	0	0	883530	0	0	0	0	0	0			10186	1959	10186	135437	215427	215427
IVDLINTQGSVLVMDLSNTFGISEVTIR	______________________________	MDLSNTFGISEVTIRADLRLLEEKGLVTRF	0	3049.6	CBW19331_gatR	CBW19331_gatR	10	37	yes	yes	3	0.11052	10.903	By matching				By matching	By matching	By matching	By MS/MS		1				1	1	1	1		13710000	799140	0	0	0	3518000	2524600	2512600	4355800	0			10187	1739	10187	135438;135439;135440;135441;135442	215428	215428
IVDNINDSALASVSR	SIFLSAFNSFSLSGKIVDNINDSALASVSR	IVDNINDSALASVSRVITPVFKPIGVHEDN	0	1572.81	CBW19568_feoB	CBW19568_feoB	538	552	yes	yes	2	4.8058e-11	128.67								By MS/MS									1		3806800	0	0	0	0	0	0	0	3806800	0			10189	1917	10189	135458	215460	215460
IVDYLKR	ALLVANKDTVQDVKKIVDYLKRNDRNEYKQ	DTVQDVKKIVDYLKRNDRNEYKQHQEVFRP	1	905.533	CBW18157_cpsB2	CBW18157_cpsB2	344	350	yes	yes	2	0.10083	47.75	By MS/MS				By matching	By matching	By matching			1				1	1	1			16422000	2495500	0	0	0	4878100	4640400	4407900	0	0			10192	1109	10192	135477;135478;135479;135480	215488	215488
IVEDSPKEEFFANPSSDR	ARKVANRVIFMDEGKIVEDSPKEEFFANPS	DSPKEEFFANPSSDRAKDFLAKILH_____	1	2065.96	CBW16750_gltL	CBW16750_gltL	214	231	yes	yes	3	0.11346	25.824									By MS/MS									1	0	0	0	0	0	0	0	0	0	0			10194	341	10194	135484	215492	215492
IVEENTYGIVK	HILPAYLEQLGVEYKIVEENTYGIVKEKIP	VEYKIVEENTYGIVKEKIPEGKTTCSLCSR	0	1263.67	CBW17680_ydaO	CBW17680_ydaO	102	112	yes	yes	2	5.3141e-06	134.25									By MS/MS									1	8942700	0	0	0	0	0	0	0	0	8942700			10195	849	10195	135485	215493	215493
IVEMGVNIK	AFRLPQSVLDQEIARIVEMGVNIKCNCEVG	DQEIARIVEMGVNIKCNCEVGGSLSLAQLK	0	1017.55	CBW18259_hypothetical_oxidoreductase	CBW18259_hypothetical_oxidoreductase	184	192	yes	yes	2	0.025571	44.447						By MS/MS									1				12028000	0	0	0	0	0	12028000	0	0	0			10203	1153	10203	135563	215604	215604
IVFEMENVDYQVEGK	GTAKMQVEEATRSGKIVFEMENVDYQVEGK	IVFEMENVDYQVEGKQLVKDFSAQVQRGDK	0	1814.84	CBW17098_uup	CBW17098_uup	318	332	yes	yes	2	0.052608	32.034								By MS/MS									1		1336400	0	0	0	0	0	0	0	1336400	0			10207	529	10207	135586	215630	215630
IVFLGAGSAGCGIAEQIIAQTQR	IAASRAAGSQLSEQKIVFLGAGSAGCGIAE	AGCGIAEQIIAQTQREGLSEDAARQNVFMV	0	2302.21	CBW17591_sfcA	CBW17591_sfcA	298	320	yes	yes	3	0.067891	17.762				By MS/MS	By matching								1	1					4135300	0	0	0	2068800	2066500	0	0	0	0			10208	805	10208	135587;135588	215631	215631
IVFTATDADVIK	SELDTAFNRAGLTPRIVFTATDADVIKTYV	TPRIVFTATDADVIKTYVRLGLGVGVIASM	0	1291.7	CBW17740_cysB	CBW17740_cysB	220	231	yes	yes	2	0.043946	39.848			By MS/MS									1							0	0	0	0	0	0	0	0	0	0			10209	885	10209	135589	215632	215632
IVFVDIRPDTMNIDETLIEAAITDK	TFVSTANAFVLRGAKIVFVDIRPDTMNIDE	MNIDETLIEAAITDKTRAIVPVHYAGVACE	1	2847.46	CBW19974_rffA	CBW19974_rffA	95	119	yes	yes	3	0.03467	37.56	By MS/MS									1									0	0	0	0	0	0	0	0	0	0			10210	2165	10210	135590	215633	215633
IVGFDIDVANAVCK	SATYAPYEFVDADNKIVGFDIDVANAVCKE	KIVGFDIDVANAVCKEMQAECSFTNQSFDS	0	1462.75	CBW20374_hypothetical_arginine-binding_periplasmic_protein	CBW20374_hypothetical_arginine-binding_periplasmic_protein	45	58	yes	yes	2	2.4936e-05	82.261	By MS/MS	By matching		By matching			By matching			1	1		1			1			6791100	1847700	1566200	0	2008800	0	0	1368400	0	0			10216	2392	10216	135864;135865;135866;135867	216395	216395
IVGLEMGADDYVTKPLELR	VGIILVTGRCDQIDRIVGLEMGADDYVTKP	EMGADDYVTKPLELRELVVRVKNLLWRIDL	1	2134.1	CBW19881_torR	CBW19881_torR	89	107	yes	yes	3	5.2423e-05	68.129									By MS/MS									1	8565500	0	0	0	0	0	0	0	0	8565500			10225	2099	10225	136044	216705	216705
IVHVEVTGPLGHR	GEGTVEAMVEATAGRIVHVEVTGPLGHRVN	GRIVHVEVTGPLGHRVNAFYGLSGDARSAF	0	1412.79	CBW19039_conserved_hypothetical_protein	CBW19039_conserved_hypothetical_protein	60	72	yes	yes	2	0.00019206	73.067	By MS/MS		By matching			By matching	By matching			1		1			1	1			8390800	1334700	0	1892300	0	0	3433700	1730100	0	0			10241	1559	10241	136204;136205;136206;136207	216922	216922
IVIGEQSER	LREGKALYDNLYPSRIVIGEQSERAREFAA	NLYPSRIVIGEQSERAREFAALLQEGAIKQ	0	1029.55	CBW18153_udg	CBW18153_udg	158	166	yes	yes	2	0.00053372	93.992			By matching				By MS/MS					1				1			10132000	0	0	5069800	0	0	0	5061800	0	0			10246	1105	10246	136262;136263	217010	217010
IVLNNCQLQNPK	FWSQGESATVYKRDRIVLNNCQLQNPKR__	RDRIVLNNCQLQNPKR______________	0	1382.73	CBW17475_mliC	CBW17475_mliC	97	108	yes	yes	2	3.713e-06	114.89						By MS/MS									1				1852600	0	0	0	0	0	1852600	0	0	0			10255	740	10255	136378	217169	217169
IVSAAESLR	RLFEEVQRSWYGLDRIVSAAESLREFRQGE	WYGLDRIVSAAESLREFRQGELSIACLPVF	0	944.529	CBW19091_lysR	CBW19091_lysR	81	89	yes	yes	2	0.00082076	84.743								By MS/MS									1		5746000	0	0	0	0	0	0	0	5746000	0			10288	1593	10288	137502	219243	219243
IVSTHFPGVWR	EGCSAIFSRGYGKCRIVSTHFPGVWRVNYF	GKCRIVSTHFPGVWRVNYFNDMNTLLQDMI	0	1297.69	CBW17557_hyaF2	CBW17557_hyaF2	227	237	yes	yes	3	0.00061883	65.5			By MS/MS			By matching	By matching					1			1	1			34807000	0	0	10079000	0	0	14281000	10446000	0	0			10293	786	10293	137571;137572;137573	219346	219346
IVTALDIMTEGPLGGAAFNNEFGR	GFEQPWEEDFGKPERIVTALDIMTEGPLGG	EGPLGGAAFNNEFGRPALTGYFRTYEEKVN	0	2508.23	CBW18628_purG	CBW18628_purG	359	382	yes	yes	3	0.1134	9.0209								By MS/MS									1		3657500	0	0	0	0	0	0	0	3657500	0			10297	1379	10297	137652	219462	219462
IVVGGQENTR	TFPLLVKHIRRYCDKIVVGGQENTRYLPVL	RYCDKIVVGGQENTRYLPVLKTAGIWATQG	0	1071.57	CBW17722_conserved_hypothetical_protein	CBW17722_conserved_hypothetical_protein	184	193	yes	yes	2	0.031848	41.448	By matching	By MS/MS				By matching	By matching			1	1				1	1			7399600	1429300	2248800	0	0	0	1365700	2355900	0	0			10314	876	10314	137885;137886;137887;137888	219851	219851
IVVLDAGR	YVTHDQVEAMTLADKIVVLDAGRVAQVGKP	AMTLADKIVVLDAGRVAQVGKPLELYHYPA	0	841.502	CBW20254_malK	CBW20254_malK	204	211	yes	yes	2	0.010907	63.054									By MS/MS									1	7020900	0	0	0	0	0	0	0	0	7020900			10316	2323	10316	137895	219860	219860
IWGLNAFEPK	LAQRFLRQHAQPDLRIWGLNAFEPKEGYLL	QPDLRIWGLNAFEPKEGYLLLPRLEWRRSG	0	1173.62	CBW18381_menF	CBW18381_menF	93	102	yes	yes	2	0.086094	35.269				By MS/MS									1						0	0	0	0	0	0	0	0	0	0			10324	1220	10324	137963	219935	219935
IWLLVNDDQR	EGILCLPIQGSDQSRIWLLVNDDQRLEQMI	SDQSRIWLLVNDDQRLEQMISQIDKLEDVA	0	1270.67	CBW19852_ilvN	CBW19852_ilvN	52	61	yes	yes	2	8.8834e-05	93.551			By MS/MS									1							0	0	0	0	0	0	0	0	0	0			10327	2091	10327	137987	219957	219957
IWLSPQGQVDLHGFATNGLYYK	NYSQGQYYLASFANKIWLSPQGQVDLHGFA	QVDLHGFATNGLYYKTLLDKLKVSTHVFRV	0	2506.26	CBW17326_sppA	CBW17326_sppA	169	190	yes	yes	3	0.099766	26.742			By MS/MS									1							0	0	0	0	0	0	0	0	0	0			10328	665	10328	137988	219958	219958
IWQVMATGIER	LALRSKEQIDAGFARIWQVMATGIERGMNT	GFARIWQVMATGIERGMNTEGVLPGPLNVP	0	1318.67	CBW19310_tdcG	CBW19310_tdcG	212	222	yes	yes	2	0.11799	23.523			By matching		By matching	By MS/MS						1		1	1				10028000	0	0	1838500	0	2858000	5330900	0	0	0			10339	1730	10339	138089;138090;138091	220073	220073
IWSGESPLWR	______________________________	______________________________	0	1229.62	CBW17018_lpxK	CBW17018_lpxK	5	14	yes	yes	2	0.096084	33.946						By MS/MS									1				0	0	0	0	0	0	0	0	0	0			10340	499	10340	138092	220074	220074
IWTLTLK	GNLLTEKVDTSPDGKIWTLTLKPGLKFSDG	VDTSPDGKIWTLTLKPGLKFSDGSPLTAED	0	873.532	CBW17286_hypothetical_substrate-binding_transport_protein	CBW17286_hypothetical_substrate-binding_transport_protein	104	110	yes	yes	2	0.062667	50.632						By MS/MS									1				0	0	0	0	0	0	0	0	0	0			10342	648	10342	138102	220090	220090
IYDDAAVER	RIASANQVTTGVTTRIYDDAAVERFNVSVG	TGVTTRIYDDAAVERFNVSVGQIYYFTESR	0	1050.5	CBW16196_imp	CBW16196_imp	568	576	yes	yes	2	0.018403	51.066								By MS/MS									1		3899800	0	0	0	0	0	0	0	3899800	0			10352	32	10352	138207	220219	220219
IYHSGETEDGAWFLR	MHFRGCSGEPNRLNRIYHSGETEDGAWFLR	IYHSGETEDGAWFLRWLQREFGAVPTAAVG	0	1779.82	CBW19524_yheT	CBW19524_yheT	138	152	yes	yes	2	6.9785e-05	72.652		By MS/MS		By matching							1		1						3667000	0	1926100	0	1740900	0	0	0	0	0			10370	1885	10370	138479;138480	220575	220575
IYNEISK	EGQDFQLYPGELGKRIYNEISKDAWAQWQH	YPGELGKRIYNEISKDAWAQWQHKQTMLIN	0	865.455	CBW19185_yggX	CBW19185_yggX	30	36	yes	yes	2	0.0045766	86.472			By matching		By matching			By matching	By MS/MS			1		1			1	1	175150000	0	0	2978700	0	3382100	0	0	78602000	90191000			10380	1651	10380	138594;138595;138596;138597	220756	220756
IYQLKPDPAVLICR	DAVNGTISYTNEAGKIYQLKPDPAVLICRV	KIYQLKPDPAVLICRVRGLHLPEKHVTWRG	1	1627.91	CBW20206_aceB	CBW20206_aceB	153	166	yes	yes	3	0.010168	42.317				By MS/MS									1						1843300	0	0	0	1843300	0	0	0	0	0			10387	2311	10387	138671	220824	220824
KAAVLVKK	KKVSQALDILTYTNKKAAVLVKKVLESAIA	ILTYTNKKAAVLVKKVLESAIANAEHNDGA	2	855.591	CBW19497_rplV	CBW19497_rplV	42	49	yes	yes	2	0.0067983	107.32								By MS/MS	By matching								1	1	3445400	0	0	0	0	0	0	0	3193500	251920			10403	1863	10403	138918;138919	221208	221208
KAGPTWTPTAK	GKDTPINWTTKVERKKAGPTWTPTAKMHAE	VERKKAGPTWTPTAKMHAEYRAAGEPLPAV	1	1156.62	CBW16910_ybiS	CBW16910_ybiS	146	156	yes	yes	2	0.00016484	96.229		By matching	By MS/MS								1	1							9950500	0	5630100	4320400	0	0	0	0	0	0			10417	434	10417	139075;139076	221338	221338
KAMQALEEEGVVTR	RDLSQLTGVSRITVRKAMQALEEEGVVTRA	RKAMQALEEEGVVTRARGYGTQINNIFEYS	1	1575.79	CBW18218_yegW	CBW18218_yegW	66	79	yes	yes	4	0.10848	11.614								By MS/MS									1		4515400	0	0	0	0	0	0	0	4515400	0			10426	1135	10426	139175	221419	221419
KAMSAQDLLNSR	GKGILNLLSLQPAGKKAMSAQDLLNSRREW	AGKKAMSAQDLLNSRREWFIPGNRLA____	1	1348.68	CBW19469_fmt	CBW19469_fmt	293	304	yes	yes	3	0.11935	13.404			By matching	By matching	By MS/MS							1	1	1					22164000	0	0	6007300	8308300	7848900	0	0	0	0			10427	1838	10427	139176;139177;139178	221420	221420
KANIDEQALASAPVIISEDR	PYMQYAYTRVLSVFRKANIDEQALASAPVI	EQALASAPVIISEDREAQLAARLLQFEETL	1	2139.12	CBW17938_argS	CBW17938_argS	473	492	yes	yes	2	2.2506e-10	114.74								By MS/MS									1		1586000	0	0	0	0	0	0	0	1586000	0			10429	1012	10429	139201	221464	221464
KAPAEAQRYDAVLVAIGR	VEAKEDGIYVSMEGKKAPAEAQRYDAVLVA	AEAQRYDAVLVAIGRVPNGKNLDAGKAGVE	2	1927.06	CBW16257_lpdA	CBW16257_lpdA	256	273	yes	yes	3	0.00011079	67.449		By MS/MS		By matching							1		1						8121500	0	5522400	0	2599100	0	0	0	0	0			10430	77	10430	139202;139203	221465	221465
KAQIAELQSFVSR	ATQARERLLADNAKKKAQIAELQSFVSRFS	KKKAQIAELQSFVSRFSANASKSRQATSRA	1	1475.81	CBW16911_ybiT	CBW16911_ybiT	259	271	yes	yes	2	8.1474e-06	100.69								By MS/MS									1		9728500	0	0	0	0	0	0	0	9728500	0			10435	435	10435	139262	221549	221549
KASEISIK	VIIETGELKEEALIRKASEISIKAGADFIK	KEEALIRKASEISIKAGADFIKTSTGKVPV	1	874.512	CBW20583_deoC	CBW20583_deoC	159	166	yes	yes	2	0.051459	52.579					By MS/MS	By matching	By matching							1	1	1			13933000	0	0	0	0	3718100	5266600	4948300	0	0			10436	2503	10436	139263;139264;139265	221550	221550
KASVEIDR	RQNGISYSKFINGLKKASVEIDRKILADIA	KFINGLKKASVEIDRKILADIAVFDKVAFT	1	916.498	CBW17367_rpl20	CBW17367_rpl20	85	92	yes	yes	2	0.06138	49.097							By matching	By MS/MS	By matching							1	1	1	19206000	0	0	0	0	0	0	1044900	11626000	6535400			10439	693	10439	139283;139284;139285	221568	221568
KATLDTLALYLACGIDPEK	DQHAITVRQDAQQLRKATLDTLALYLACGI	DTLALYLACGIDPEKSTIFVQSHVPEHAQL	1	2034.07	CBW19543_trpS	CBW19543_trpS	58	76	yes	yes	2	5.9557e-08	88.108								By MS/MS									1		0	0	0	0	0	0	0	0	0	0			10442	1898	10442	139298	221576	221576
KATVELLNR	SNLLYTRNDVSESDKKATVELLNRQVIQFI	VSESDKKATVELLNRQVIQFIDLSLITKQA	1	1042.61	CBW16904_dps	CBW16904_dps	27	35	yes	yes	2	0.0002524	131.06			By matching	By MS/MS								1	1						29179000	0	0	10276000	18903000	0	0	0	0	0			10444	430	10444	139371;139372	221651	221651
KAVFDCWPGPVTFVFPAPATTPR	LKPYIDDSILTAAQRKAVFDCWPGPVTFVF	GPVTFVFPAPATTPRWLTGRFDSLAVRVTN	1	2503.27	CBW19464_yrdC	CBW19464_yrdC	83	105	yes	yes	3	0.036782	24.833	By matching				By matching				By MS/MS	1				1				1	7082500	1715300	0	0	0	1889100	0	0	0	3478200			10448	1835	10448	139431;139432;139433	221702	221702
KAVGWAALQYVQPGTIVGVGTGSTAAHFIDALGTMK	______________________________	GSTAAHFIDALGTMKGQIEGAVSSSDASTE	1	3630.89	CBW19138_rpiA	CBW19138_rpiA	8	43	yes	yes	4	0.0043512	39.887									By MS/MS									1	5771400	0	0	0	0	0	0	0	0	5771400			10449	1620	10449	139434	221703	221703
KDIDTLISNNALWSK	______________________________	KDIDTLISNNALWSKMLVEEDPGFFEKLAQ	1	1716.9	CBW16274_yadF	CBW16274_yadF	2	16	yes	yes	2	6.1422e-06	93.228	By MS/MS		By matching				By matching			1		1				1			6260700	2475900	0	1849900	0	0	0	1935000	0	0			10472	90	10472	139675;139676;139677	221939	221939
KDLTAAEGQTR	GRNEEALELLFSHLRKDLTAAEGQTRKTFQ	SHLRKDLTAAEGQTRKTFQEILAALGTGDA	1	1188.61	CBW16597_ybbN	CBW16597_ybbN	245	255	yes	yes	2	0.0009318	73.499							By matching	By matching	By MS/MS							1	1	1	6075800	0	0	0	0	0	0	3238800	1651900	1185100			10482	267	10482	139833;139834;139835	222144	222144
KDVLAYR	FPALVNGMQLTCAIKKDVLAYRFGGETAEQ	MQLTCAIKKDVLAYRFGGETAEQWLAIFRE	1	863.486	CBW19462_yrdB	CBW19462_yrdB	37	43	yes	yes	2	0.051085	60.39		By MS/MS		By matching		By matching					1		1		1				34315000	0	3752900	0	16363000	0	14199000	0	0	0			10499	1833	10499	140001;140002;140003	222402	222402
KDVPSLR	LRLNNVNLLDKDTTRKDVPSLRLGTVTILQ	LLDKDTTRKDVPSLRLGTVTILQDTASVFQ	1	813.471	CBW16735_rlpB	CBW16735_rlpB	70	76	yes	yes	2	0.017424	78.149								By matching	By MS/MS								1	1	25291000	0	0	0	0	0	0	0	10830000	14461000			10501	337	10501	140059;140060	222490	222490
KDYAPAEDPGVVSVTEIYEYYK	FVGRILDWYKANTDKKDYAPAEDPGVVSVT	DPGVVSVTEIYEYYKQHGYETVVMGASFRN	1	2535.21	CBW16108_talB	CBW16108_talB	193	214	yes	yes	3	0.00030826	56.72				By MS/MS									1						4972500	0	0	0	4972500	0	0	0	0	0			10505	4	10505	140088	222511	222511
KEELLTTQEELQK	KRVFPAIDYNRSGTRKEELLTTQEELQKMW	TRKEELLTTQEELQKMWILRKIIHPMGEID	1	1587.84	CBW19966_rho	CBW19966_rho	367	379	yes	yes	2	4.7355e-23	223.31	By matching		By matching				By MS/MS			1		1				1			9775000	3075800	0	1824400	0	0	0	4874800	0	0			10511	2158	10511	140149;140150;140151	222566	222566
KEGEWIPNEFGGR	RVDAVASMIYRDYSRKEGEWIPNEFGGREN	SRKEGEWIPNEFGGRENLEAIEFLRNTNRI	1	1517.73	CBW19599_glgB	CBW19599_glgB	418	430	yes	yes	3	0.090983	19.394								By MS/MS									1		1167300	0	0	0	0	0	0	0	1167300	0			10514	1938	10514	140180	222593	222593
KEHLIQFGGGEPVDGKPIAVYGAGTGLGVAHLVHVDK	INDFTAVSMAIPMLKKEHLIQFGGGEPVDG	AGTGLGVAHLVHVDKRWISLPGEGGHVDFA	2	3765	CBW18473_glk	CBW18473_glk	113	149	yes	yes	5	0.060856	17.873						By MS/MS									1				6621700	0	0	0	0	0	6621700	0	0	0			10516	1282	10516	140194	222602	222602
KEIEIYK	MFPMIISVEEVRALRKEIEIYKQELRDEGK	VEEVRALRKEIEIYKQELRDEGKAFDESIE	1	921.517	CBW18497_ptsI	CBW18497_ptsI	404	410	yes	yes	2	0.043419	62.338	By matching			By MS/MS			By matching			1			1			1			6526100	1339700	0	0	2767400	0	0	2419000	0	0			10519	1297	10519	140226;140227;140228	222627	222627
KEIGELENK	EQEVTLVDDTLARMKKEIGELENKLSETRA	TLARMKKEIGELENKLSETRARQQALMLRH	1	1058.56	CBW17715_pspA	CBW17715_pspA	120	128	yes	yes	2	0.00015985	154.05			By MS/MS									1							19919000	0	0	19919000	0	0	0	0	0	0			10520	870	10520	140229	222628	222628
KEIGPLATPDVLHWTDSLPK	EPSPELYAEVRNWVRKEIGPLATPDVLHWT	LATPDVLHWTDSLPKTRSGKIMRRILRKIA	1	2216.18	CBW20298_acs	CBW20298_acs	585	604	yes	yes	3	0.094297	16.096									By MS/MS									1	1592500	0	0	0	0	0	0	0	0	1592500			10521	2350	10521	140230	222629	222629
KEKENYFLAVGASWPHK	SVIYNSVNKSDFIQKKEKENYFLAVGASWP	KENYFLAVGASWPHKNIHSFIKNKKVWSDS	2	2003.03	CBW18159_rfbU	CBW18159_rfbU	181	197	yes	yes	4	0.031555	36.451		By matching		By MS/MS							1		1						7097100	0	2454200	0	4642900	0	0	0	0	0			10526	1111	10526	140296;140297	222700	222700
KELQADADAYGDDRR	QGILASERKMNTLLKKELQADADAYGDDRR	KELQADADAYGDDRRSPLREREEAKAMSEH	2	1721.8	CBW19247_parC	CBW19247_parC	463	477	yes	yes	2	0.035904	46.844		By MS/MS									1								1947600	0	1947600	0	0	0	0	0	0	0			10530	1684	10530	140330	222743	222743
KELTLNR	EDKLYNDYQTVLEGRKELTLNRERAEQIFQ	YQTVLEGRKELTLNRERAEQIFQQCYTPDA	1	872.508	CBW18335_yojI	CBW18335_yojI	197	203	yes	yes	2	0.078784	53.351	By MS/MS	By matching	By matching							1	1	1							26545000	6680500	10762000	9102300	0	0	0	0	0	0			10531	1189	10531	140331;140332;140333	222744	222744
KEQFPYVGTTYR	PAARLYEEDALRMGKKEQFPYVGTTYRLTE	MGKKEQFPYVGTTYRLTEHFHTWTKHALLN	1	1487.74	CBW17595_fdnG	CBW17595_fdnG	884	895	yes	yes	2	0.04532	43.512								By MS/MS									1		0	0	0	0	0	0	0	0	0	0			10538	807	10538	140401	222853	222853
KERPGVMFADMELIGIPHTIVIGDR	SELRAQGIEVLMDDRKERPGVMFADMELIG	MELIGIPHTIVIGDRNLDNDDIEYKYRRSG	2	2825.46	CBW16345_proS	CBW16345_proS	513	537	yes	yes	3	0.0019224	53.444		By MS/MS									1								0	0	0	0	0	0	0	0	0	0			10540	142	10540	140408	222857	222857
KFSSPSLLEEYLR	EVSVDRGSVFNLFIKKFSSPSLLEEYLRSS	IKKFSSPSLLEEYLRSSPYVMDQLKGAQID	1	1567.82	CBW16677_fepE	CBW16677_fepE	110	122	yes	yes	3	0.0034306	51.726	By matching		By MS/MS			By matching				1		1			1				4522000	723620	0	2028600	0	0	1769700	0	0	0			10569	304	10569	140732;140733;140734	223317	223317
KGDFSYVGR	PEQVKHIALLEEMNKKGDFSYVGRKDESTE	LEEMNKKGDFSYVGRKDESTEKFYNGDCAM	1	1027.51	CBW19617_ugpB	CBW19617_ugpB	235	243	yes	yes	2	0.0015872	85.38	By matching			By matching			By MS/MS		By matching	1			1			1		1	14516000	3924900	0	0	3047200	0	0	3362000	0	4181900			10591	1949	10591	141010;141011;141012;141013	223652	223652
KGDPVVLADCDFSR	KQSRKCLGTNSIIVRKGDPVVLADCDFSRA	RKGDPVVLADCDFSRALEFTIR________	1	1520.73	CBW17276_envE	CBW17276_envE	153	166	yes	yes	2	3.0115e-05	84.718				By MS/MS									1						3548700	0	0	0	3548700	0	0	0	0	0			10595	643	10595	141045	223688	223688
KGEASVTIDK	VITIEKEAGKTVKGKKGEASVTIDKAIDDV	TVKGKKGEASVTIDKAIDDVRPDEFDALLL	1	1046.56	CBW19338_yhbO	CBW19338_yhbO	47	56	yes	yes	2	0.10709	37.191							By MS/MS									1			1774400	0	0	0	0	0	0	1774400	0	0			10598	1744	10598	141055	223699	223699
KGEILEVVSDCPQSINNIPLDAR	PYPAVATLEAMPQLKKGEILEVVSDCPQSI	SDCPQSINNIPLDARNHGYTVLDIQQDGPT	1	2509.28	CBW17990_yedF	CBW17990_yedF	33	55	yes	yes	3	0.00034315	52.754				By MS/MS									1						3298600	0	0	0	3298600	0	0	0	0	0			10600	1050	10600	141066	223713	223713
KGEITAFDLAYIK	FDISCVTPNSNGGKKKGEITAFDLAYIKFV	KKKGEITAFDLAYIKFVDKVKLKRATFVIH	1	1467.8	CBW18814_conserved_hypothetical_protein	CBW18814_conserved_hypothetical_protein	478	490	yes	yes	2	0.046642	39.917			By matching		By matching	By MS/MS	By matching					1		1	1	1			7236900	0	0	1822900	0	1746500	1879100	1788400	0	0			10602	1445	10602	141072;141073;141074;141075	223717	223717
KGEPCRVCGTPIVATK	GKPGYFAQELQVYGRKGEPCRVCGTPIVAT	GEPCRVCGTPIVATKHAQRATFYCRHCQK_	2	1657.86	CBW19786_mutM	CBW19786_mutM	240	255	yes	yes	3	0.0014226	57.52	By matching				By MS/MS	By matching				1				1	1				36047000	7380000	0	0	0	12319000	16348000	0	0	0			10607	2055	10607	141132;141133;141134	223826	223826
KGETDVHQSALGR	CSLGVAPLVRRRSDKKGETDVHQSALGRLL	DKKGETDVHQSALGRLLQKGEPMDAAGLRA	1	1396.71	CBW19071_recB	CBW19071_recB	828	840	yes	yes	3	0.003391	51.875		By MS/MS	By matching		By matching						1	1		1					3855100	0	1578500	1008900	0	1267700	0	0	0	0			10610	1582	10610	141162;141163;141164	223871	223871
KGEVLVK	GQPLKIVEIDVAPPKKGEVLVKITHTGVCH	EIDVAPPKKGEVLVKITHTGVCHTDAFTLS	1	771.485	CBW17652_adhC	CBW17652_adhC	27	33	yes	yes	2	0.059365	58.286								By MS/MS									1		8524800	0	0	0	0	0	0	0	8524800	0			10612	836	10612	141191	223938	223938
KGFTQFQNDDVIFAK	LGKCNFETKKWSEVKKGFTQFQNDDVIFAK	KGFTQFQNDDVIFAKITPCFENGKAVVIKE	1	1756.88	CBW20544_hsdS	CBW20544_hsdS	61	75	yes	yes	2	0.00018756	68.536				By MS/MS									1						3088600	0	0	0	3088600	0	0	0	0	0			10617	2481	10617	141236	223988	223988
KGHQQEFYR	SRALDKYLKTVSVHKKGHQQEFYRSNVIKR	TVSVHKKGHQQEFYRSNVIKRYPIALRNMD	1	1191.58	CCF76889_rci	CCF76889_rci	27	35	yes	yes	3	0.11743	16.671									By MS/MS									1	0	0	0	0	0	0	0	0	0	0			10628	2560	10628	141381	224126	224126
KGLLANQLYSQVK	ETSCDETGIAIYDDKKGLLANQLYSQVKLH	DKKGLLANQLYSQVKLHADYGGVVPELASR	1	1460.84	CBW19280_gcp	CBW19280_gcp	22	34	yes	yes	2	8.0494e-06	100.72								By MS/MS									1		4009600	0	0	0	0	0	0	0	4009600	0			10640	1707	10640	141766	224584	224584
KGSTYKPTESER	REAQAVRDKQQEASRKGSTYKPTESERSLM	ASRKGSTYKPTESERSLMSRTGGLGAPRGQ	2	1381.68	CBW19764_yibP	CBW19764_yibP	279	290	yes	yes	1	0.11792	18.312	By MS/MS									1									712680	712680	0	0	0	0	0	0	0	0			10666	2036	10666	142184	225336	225336
KGVADLDNR	RQHELPAMDFVVVAKKGVADLDNRALSEAL	FVVVAKKGVADLDNRALSEALEKLWRRHCR	1	986.515	CBW19898_rnpA	CBW19898_rnpA	91	99	yes	yes	2	0.0057721	73.196							By MS/MS									1			9521400	0	0	0	0	0	0	9521400	0	0			10673	2107	10673	142466	225718	225718
KGVALAEHLGLAHATAEQLR	SGYTLPDTPREVALKKGVALAEHLGLAHAT	AEHLGLAHATAEQLRALPAETFWPLDAPFK	1	2084.15	CBW17648_hypothetical_esterase	CBW17648_hypothetical_esterase	236	255	yes	yes	3	0.0064614	42.123			By matching		By matching	By matching	By MS/MS					1		1	1	1			15052000	0	0	3340600	0	2432800	6615400	2663300	0	0			10674	832	10674	142467;142468;142469;142470	225719	225719
KGVGAVETLLR	SDYNLYVSMVSTLTRKGVGAVETLLRS___	TLTRKGVGAVETLLRS______________	1	1141.68	CBW18950_prgJ	CBW18950_prgJ	90	100	yes	yes	2	0.019788	57.785			By MS/MS									1							0	0	0	0	0	0	0	0	0	0			10676	1504	10676	142479	225727	225727
KICSLGLR	AHPRADAPGVYVGEKKICSLGLRIRRGCSF	GVYVGEKKICSLGLRIRRGCSFHGLALNVN	1	888.522	CBW16723_lipB	CBW16723_lipB	135	142	yes	yes	2	0.045667	54.611									By MS/MS									1	4054800	0	0	0	0	0	0	0	0	4054800			10708	326	10708	143004	226490	226490
KIFTEYRK	GSCKAYNRELDPMIKKIFTEYRKTHNQGVF	ELDPMIKKIFTEYRKTHNQGVFDVYTPDIL	2	1083.61	CBW17006_pflB	CBW17006_pflB	136	143	yes	yes	2	0.024567	83.753								By matching	By MS/MS								1	1	8639700	0	0	0	0	0	0	0	4048000	4591700			10712	490	10712	143033;143034	226515	226515
KIGVLTSGGDAPGMNAAIR	______________________________	LTSGGDAPGMNAAIRGVVRAALTEGLEVMG	1	1842.96	CBW20100_pfkA	CBW20100_pfkA	4	22	yes	yes	3	0.096135	15.766							By MS/MS									1			4418400	0	0	0	0	0	0	4418400	0	0			10714	2242	10714	143036	226519	226519
KIIVACDAGMGSSAMGAGVLR	PLAAGDVTNDLSHVRKIIVACDAGMGSSAM	DAGMGSSAMGAGVLRKKVQDAGLSQISVTN	1	2038	CBW19743_mtlA	CBW19743_mtlA	379	399	yes	yes	3	0.099615	13.872					By matching	By MS/MS								1	1				7594400	0	0	0	0	2606800	4987600	0	0	0			10720	2021	10720	143138;143139	226634	226634
KILDDLR	DQICQRDRSELDLKRKILDDLRHLESVVAN	RSELDLKRKILDDLRHLESVVANKISEIEA	1	871.513	CBW16314_yaeH	CBW16314_yaeH	99	105	yes	yes	2	0.06332	57.281									By MS/MS									1	3972100	0	0	0	0	0	0	0	0	3972100			10723	114	10723	143193	226706	226706
KINSLDALK	KLIVVPTAGMGFYSRKINSLDALKKGDIIT	MGFYSRKINSLDALKKGDIITLSNDPTNLA	1	1000.59	CBW16603_sfbA	CBW16603_sfbA	119	127	yes	yes	2	0.054555	43.651				By MS/MS									1						3290000	0	0	0	3290000	0	0	0	0	0			10729	272	10729	143256	226759	226759
KIPVVIHSSLSGSANEDHIRK	GFTLTRKIKTDERLKKIPVVIHSSLSGSAN	HSSLSGSANEDHIRKVKADGYVAKFEINEL	2	2286.24	CBW18385_hypothetical_receptor/regulator_protein	CBW18385_hypothetical_receptor/regulator_protein	273	293	yes	yes	4	1.9278e-07	92.563									By MS/MS									1	15491000	0	0	0	0	0	0	0	0	15491000			10733	1224	10733	143314	226929	226929
KITDDLMNQPAIAVTQFVR	PGLKDYPLYPYLEYRKITDDLMNQPAIAVT	DLMNQPAIAVTQFVRANPTLPPARTLQSRF	1	2175.14	CBW20598_slt	CBW20598_slt	84	102	yes	yes	3	2.7149e-05	74.953								By MS/MS									1		2519800	0	0	0	0	0	0	0	2519800	0			10738	2512	10738	143341	226965	226965
KITVSIPLK	ISPYAEHGKKSEQVKKITVSIPLKVLKILT	KSEQVKKITVSIPLKVLKILTDERTRRQVN	1	997.654	CBW20137_metJ	CBW20137_metJ	24	32	yes	yes	2	0.060332	43.083									By MS/MS									1	9159600	0	0	0	0	0	0	0	0	9159600			10741	2266	10741	143369	226993	226993
KIVMYCTGGIR	QLPKAVEMLREHADKKIVMYCTGGIRCEKA	HADKKIVMYCTGGIRCEKASAWMKHNGFNK	1	1255.64	CBW17189_yceA	CBW17189_yceA	195	205	yes	yes	2	0.00020826	82.749				By MS/MS									1						2347300	0	0	0	2347300	0	0	0	0	0			10747	570	10747	143401	227024	227024
KLAEGLDALVMDVK	TVDSIPLITGSILAKKLAEGLDALVMDVKV	KKLAEGLDALVMDVKVGSGAFMPTYELSEA	1	1516.82	CBW20584_deoA	CBW20584_deoA	191	204	yes	yes	3	0.10905	17.425								By MS/MS									1		0	0	0	0	0	0	0	0	0	0			10751	2504	10751	143425	227046	227046
KLDDLPK	RINDRFKREGKPLLKKLDDLPKDYQEPDPY	REGKPLLKKLDDLPKDYQEPDPYLDETVKI	1	827.475	CBW17868_prc	CBW17868_prc	641	647	yes	yes	2	0.024019	73.616		By matching	By matching	By matching					By MS/MS		1	1	1					1	24162000	0	3165000	3607700	7671100	0	0	0	0	9717800			10753	975	10753	143430;143431;143432;143433	227051	227051
KLEDELGVMLLER	DSCHVSQPTLSGQIRKLEDELGVMLLERTS	IRKLEDELGVMLLERTSRKVLFTQAGLLLV	1	1559.82	CBW20162_oxyR	CBW20162_oxyR	38	50	yes	yes	2	0.012692	44.543								By MS/MS									1		2220400	0	0	0	0	0	0	0	2220400	0			10756	2281	10756	143453	227063	227063
KLEDQYPHLDNAPGEIR	ATLTEDSLIEMMVGRKLEDQYPHLDNAPGE	EDQYPHLDNAPGEIRLKVDNLCGPGVNDVS	1	1993.99	CBW19940_rbsA	CBW19940_rbsA	241	257	yes	yes	3	0.0046593	49.537						By MS/MS									1				0	0	0	0	0	0	0	0	0	0			10758	2138	10758	143463	227076	227076
KLFTLNTGHAITAYLGK	PGMELTDNLMAFVERKLFTLNTGHAITAYL	FTLNTGHAITAYLGKLAGHQTIRDAILDES	1	1847.03	CBW19744_mtlD	CBW19744_mtlD	212	228	yes	yes	3	0.10933	12.934				By MS/MS									1						2356200	0	0	0	2356200	0	0	0	0	0			10766	2022	10766	143655	227293	227293
KLGMKPGEAIEHPWVTK	LMRIFASDRVSGMMRKLGMKPGEAIEHPWV	GMKPGEAIEHPWVTKAIANAQRKVESRNFD	2	1936.02	CBW16239_secA	CBW16239_secA	609	625	yes	yes	4	0.073717	25.508								By MS/MS									1		4323600	0	0	0	0	0	0	0	4323600	0			10769	64	10769	143675	227304	227304
KLHYALVDEVDSILIDEAR	LRDNMAFSPEERVQRKLHYALVDEVDSILI	ALVDEVDSILIDEARTPLIISGPAEDSSEM	1	2198.16	CBW16239_secA	CBW16239_secA	202	220	yes	yes	3	0.10213	14.437									By MS/MS									1	3685000	0	0	0	0	0	0	0	0	3685000			10771	64	10771	143678	227309	227309
KLITSIR	SSGAINFSTIPNQVKKLITSIREHTKNGLT	STIPNQVKKLITSIREHTKNGLTSKITSVK	1	829.539	CBW18139_sopA	CBW18139_sopA	19	25	yes	yes	2	0.0022022	119.56			By matching					By matching	By MS/MS			1					1	1	37810000	0	0	1770100	0	0	0	0	21006000	15034000			10773	1092	10773	143699;143700;143701	227339	227339
KLLLNQR	AVASTHVVCDPTRTRKLLLNQRELDSLYGR	VCDPTRTRKLLLNQRELDSLYGRINREGYT	1	883.56	CBW18762_smpB	CBW18762_smpB	89	95	yes	yes	2	0.035929	77.748									By MS/MS									1	0	0	0	0	0	0	0	0	0	0			10781	1434	10781	143809	227570	227570
KLNLPATLPEGYHTLTLTQDEQR	TEEGVHYKGRVTGGKKLNLPATLPEGYHTL	PEGYHTLTLTQDEQRTHCRIIVAPPRCYEP	1	2637.38	CBW19575_malQ	CBW19575_malQ	95	117	yes	yes	3	0.00041192	50.539									By MS/MS									1	3240800	0	0	0	0	0	0	0	0	3240800			10794	1921	10794	143958	227725	227725
KLNQDYNDYHAK	SPFSEFKPTNSGFLKKLNQDYNDYHAKKMF	FLKKLNQDYNDYHAKKMFIDVILEKLYLTH	1	1507.71	CBW19023_sopD	CBW19023_sopD	273	284	yes	yes	3	0.06193	30.059				By matching			By MS/MS						1			1			3082800	0	0	0	651850	0	0	2430900	0	0			10798	1547	10798	143983;143984	227747	227747
KLPADMVIIASHR	VAEGSPKDKILEMAKKLPADMVIIASHRPD	AKKLPADMVIIASHRPDITTYLLGSNAAAV	1	1465.81	CBW17677_ynaF	CBW17677_ynaF	105	117	yes	yes	3	0.081169	22.349					By matching	By matching	By MS/MS							1	1	1			10669000	0	0	0	0	2267700	3502500	4898800	0	0			10801	848	10801	144039;144040;144041	227830	227830
KLSDGDYR	QHLLARETATLRLTRKLSDGDYRTRNVTTV	ATLRLTRKLSDGDYRTRNVTTVARQEK___	1	952.461	CBW19229_hypothetical_protein	CBW19229_hypothetical_protein	115	122	yes	yes	2	0.074628	44.447			By MS/MS		By matching							1		1					1588300	0	0	712180	0	876150	0	0	0	0			10813	1670	10813	144235;144236	228098	228098
KLSDLETAMVVVDR	EKAVVEGIPALKKQRKLSDLETAMVVVDRF	RKLSDLETAMVVVDRFSGEVRAMVGGAEPQ	1	1590.83	CBW16293_mrcB	CBW16293_mrcB	461	474	yes	yes	3	0.073915	22.803						By MS/MS									1				3378900	0	0	0	0	0	3378900	0	0	0			10815	102	10815	144250	228110	228110
KLTDAVLR	LQATSSPSSPADWAKKLTDAVLRQKAGETL	SPADWAKKLTDAVLRQKAGETLTAADRDFS	1	914.555	CBW18139_sopA	CBW18139_sopA	176	183	yes	yes	2	0.042634	55.676					By matching		By MS/MS							1		1			10675000	0	0	0	0	4040500	0	6634400	0	0			10820	1092	10820	144288;144289	228143	228143
KLTSGPALPGK	SAQRRLRAAKKVVRKKLTSGPALPGKLADC	VVRKKLTSGPALPGKLADCTAQDLNRTELF	1	1067.63	CBW19254_parE	CBW19254_parE	390	400	yes	yes	2	0.00016872	91.549				By MS/MS	By matching	By matching							1	1	1				88567000	0	0	0	39124000	21439000	28004000	0	0	0			10824	1690	10824	144303;144304;144305	228152	228152
KMALELFKPFIYGK	TVGPYLRLHQCGLPKKMALELFKPFIYGKL	KKMALELFKPFIYGKLELRGLATTIKAAKK	2	1699.94	CBW20181_rpoC	CBW20181_rpoC	371	384	yes	yes	3	0.032135	39.005								By MS/MS									1		9523800	0	0	0	0	0	0	0	9523800	0			10835	2297	10835	144412	228253	228253
KMNTLLK	EKERDQLQGILASERKMNTLLKKELQADAD	QGILASERKMNTLLKKELQADADAYGDDRR	1	862.495	CBW19247_parC	CBW19247_parC	456	462	yes	yes	2	0.059365	58.286								By MS/MS	By matching								1	1	7803100	0	0	0	0	0	0	0	6264300	1538800			10837	1684	10837	144426;144427	228264	228264
KNEALVR	RPDISQSYWTVWGMRKNEALVRFLEAEDFD	YWTVWGMRKNEALVRFLEAEDFDAAIIFVR	1	828.482	CBW19349_deaD	CBW19349_deaD	232	238	yes	yes	2	0.077986	53.554									By MS/MS									1	27661000	0	0	0	0	0	0	0	0	27661000			10840	1750	10840	144440	228276	228276
KNETQLALDGGDNLTYIAPTMVNLNLTQER	WVESADAKKFEEFKRKNETQLALDGGDNLT	YIAPTMVNLNLTQERYPDVQFRKTREH___	1	3347.67	CBW20577_prfC	CBW20577_prfC	488	517	yes	yes	3	4.5608e-05	55.046	By MS/MS									1									3055000	3055000	0	0	0	0	0	0	0	0			10843	2498	10843	144462	228297	228297
KNFTQALLAR	RGEPILTLPRGFYLKKNFTQALLARHFLLQ	GFYLKKNFTQALLARHFLLQNP________	1	1160.67	CBW19082_mutH	CBW19082_mutH	215	224	yes	yes	3	0.11635	18.672				By matching			By matching		By MS/MS				1			1		1	2155900	0	0	0	634870	0	0	845660	0	675330			10847	1589	10847	144495;144496;144497	228322	228322
KNGSYPSGHTAYGTLLALVLSEARPER	FNHSTCRPEDENTLRKNGSYPSGHTAYGTL	GTLLALVLSEARPERAQELARRGWEFGQSR	2	2886.5	CBW20341_phoN	CBW20341_phoN	150	176	yes	yes	4	0.076969	19.387									By MS/MS									1	2567900	0	0	0	0	0	0	0	0	2567900			10848	2369	10848	144498	228323	228323
KNPQSELSK	ETETTAVPLAVELCKKNPQSELSKIKDEIK	AVELCKKNPQSELSKIKDEIKKELSK____	1	1029.55	CBW17587_hdeB	CBW17587_hdeB	90	98	yes	yes	2	0.0009647	95.502								By MS/MS	By matching								1	1	4612600	0	0	0	0	0	0	0	4447800	164780			10859	802	10859	144593;144594	228464	228464
KPDFNQVVDGDALQLAGR	ARSALFNQIVHQRLKKPDFNQVVDGDALQL	FNQVVDGDALQLAGRGSWFVATSEELPELQ	1	1941.99	CBW19006_truD	CBW19006_truD	213	230	yes	yes	2	0.013703	51.875				By MS/MS									1						0	0	0	0	0	0	0	0	0	0			10872	1538	10872	144729	228602	228602
KPEITVPVITEAQK	IAAATYGRVPNKQIKKPEITVPVITEAQKG	KKPEITVPVITEAQKGIIIHYVPALPRKVL	1	1551.89	CBW19072_ptr	CBW19072_ptr	262	275	yes	yes	2	0.00038332	64.224		By matching		By MS/MS							1		1						9209000	0	4208200	0	5000800	0	0	0	0	0			10874	1583	10874	144734;144735	228606	228606
KPFAPVDEK	TVLHYMDVVSVPLCRKPFAPVDEKYLPALK	SVPLCRKPFAPVDEKYLPALKALAQQLMEE	1	1029.55	CBW19407_nanA	CBW19407_nanA	272	280	yes	yes	2	0.0091304	64.927								By matching	By MS/MS								1	1	12486000	0	0	0	0	0	0	0	5420200	7066100			10878	1797	10878	144773;144774	228673	228673
KPLFTMNR	TYKTRLRKRVVDVPRKPLFTMNRVETHLTW	RVVDVPRKPLFTMNRVETHLTWVILMGIAL	1	1021.54	CBW19977_rffT	CBW19977_rffT	103	110	yes	yes	2	0.03369	58.815				By matching	By matching	By MS/MS	By matching						1	1	1	1			42081000	0	0	0	15315000	7192200	9874300	9699600	0	0			10892	2168	10892	144924;144925;144926;144927	228857	228857
KPLNSLTPGDK	DIANRFVQQNPHQLKKPLNSLTPGDKKAVT	HQLKKPLNSLTPGDKKAVTLLDESQLDALL	1	1168.65	CBW17111_helD	CBW17111_helD	525	535	yes	yes	2	0.10244	36.528				By MS/MS					By matching				1					1	11560000	0	0	0	8667600	0	0	0	0	2892100			10894	538	10894	144954;144955	228898	228898
KPMFTLDER	MFDHVILAIAASPSKKPMFTLDERVALAQK	AASPSKKPMFTLDERVALAQKATAHLGNVE	1	1151.56	CBW19785_coaD	CBW19785_coaD	43	51	yes	yes	2	0.033194	52.591									By MS/MS									1	11798000	0	0	0	0	0	0	0	0	11798000			10900	2054	10900	144997	228947	228947
KPNYHAEDIAAACDTLHEFDLPEHLVVDFSHGNCQK	TSGNPYGHIIMRGGKKPNYHAEDIAAACDT	PEHLVVDFSHGNCQKQHRRQLEVCDDICQQ	1	4062.86	CBW17378_aroH	CBW17378_aroH	237	272	yes	yes	5	0.0063432	37.085						By matching	By MS/MS								1	1			8357600	0	0	0	0	0	3797000	4560600	0	0			10905	700	10905	145040;145041	229005	229005
KPSIDPAVVYR	EGIAAAKARGVYRGRKPSIDPAVVYRLYTI	YRGRKPSIDPAVVYRLYTIEKMGATAIARQ	1	1243.69	CCF76767_rlgA	CCF76767_rlgA	166	176	yes	yes	2	0.015736	52.278								By MS/MS									1		2705000	0	0	0	0	0	0	0	2705000	0			10911	2531	10911	145120	229156	229156
KPTESVSLNAFKQPK	______________________________	KPTESVSLNAFKQPKAFYLIFSIELWERFG	2	1672.91	CBW17480_tppB	CBW17480_tppB	7	21	yes	yes	3	0.001484	58.577						By MS/MS									1				3419100	0	0	0	0	0	3419100	0	0	0			10914	745	10914	145140	229171	229171
KPVAPVKR	KKPQTTAKTTTAEPKKPVAPVKRTEPAAPA	TTTAEPKKPVAPVKRTEPAAPAATPKATTT	2	893.581	CBW19547_damX	CBW19547_damX	276	283	yes	yes	2	0.018094	90.986								By MS/MS	By matching								1	1	4891900	0	0	0	0	0	0	0	4547700	344200			10917	1902	10917	145179;145180	229199	229199
KPVQLISGYR	LFDQLYRLQGLLGTRKPVQLISGYRSLDTN	LLGTRKPVQLISGYRSLDTNNELRARSSGV	1	1159.67	CBW17029_ycbK	CBW17029_ycbK	103	112	yes	yes	2	0.034019	53.327	By MS/MS									1									0	0	0	0	0	0	0	0	0	0			10922	508	10922	145217	229244	229244
KQFATWQK	LDFSEDRENLVDFYRKQFATWQKLGAALNG	NLVDFYRKQFATWQKLGAALNGSFKSNRSA	1	1035.55	CBW20513_hypothetical_ATPase	CBW20513_hypothetical_ATPase	979	986	yes	yes	2	0.022957	62.582									By MS/MS									1	6138200	0	0	0	0	0	0	0	0	6138200			10931	2467	10931	145343	229406	229406
KQLREELLAIAPVFGQK	NVIVNGSASEADSARKQLREELLAIAPVFG	LREELLAIAPVFGQKPYFLSDEFSLVDCYL	2	1939.13	CBW19410_sspA	CBW19410_sspA	130	146	yes	yes	3	0.0012964	56.851		By MS/MS									1								2489700	0	2489700	0	0	0	0	0	0	0			10936	1800	10936	145376	229442	229442
KQSDFFDIIGFK	EWVALCRFCGDLHCKKQSDFFDIIGFKQYL	HCKKQSDFFDIIGFKQYLFEQTEMSHGTVR	1	1443.74	CBW17979_fliZ	CBW17979_fliZ	82	93	yes	yes	3	0.11303	15.387						By MS/MS									1				1445000	0	0	0	0	0	1445000	0	0	0			10940	1041	10940	145437	229516	229516
KQTHFLHQSNTGITQNLSYIGG	QYALEERISDALREKKQTHFLHQSNTGITQ	QSNTGITQNLSYIGG_______________	1	2443.22	CBW16876_moaA	CBW16876_moaA	308	329	yes	yes	3	0.09607	13.592		By matching		By MS/MS							1		1						4816500	0	2002900	0	2813600	0	0	0	0	0			10944	415	10944	145465;145466	229535	229535
KQTMLFSATLEGDAIKDFAER	FAQDIEHIAGETRWRKQTMLFSATLEGDAI	SATLEGDAIKDFAERLLEDPVEVSANPSTR	2	2386.18	CBW18709_srmB	CBW18709_srmB	182	202	yes	yes	3	0.078234	26.849	By matching		By matching		By matching		By MS/MS			1		1		1		1			12061000	622590	0	2354400	0	6224200	0	2860000	0	0			10946	1400	10946	145476;145477;145478;145479	229545	229545
KQVWCYVIKPR	APELQGVYIEEHDGRKQVWCYVIKPRDAQR	HDGRKQVWCYVIKPRDAQRSLLKEEKL___	2	1418.79	CBW16782_speF	CBW16782_speF	710	720	yes	yes	3	0.1054	31.068							By MS/MS									1			1471800	0	0	0	0	0	0	1471800	0	0			10950	364	10950	145528	229588	229588
KSFMELIALDQPGLLAR	TVETEVNFLPTHTDRKSFMELIALDQPGLL	FMELIALDQPGLLARVGQIFADLGISLHGA	1	1917.04	CBW16317_glnD	CBW16317_glnD	814	830	yes	yes	3	0.10126	14.922					By MS/MS	By matching								1	1				4441000	0	0	0	0	2011500	2429500	0	0	0			10962	116	10962	145760;145761	230065	230065
KSGDFDTFR	KKYEQEIDVRVEIDRKSGDFDTFRRWLIVE	RVEIDRKSGDFDTFRRWLIVEEVTMPTKEI	1	1071.5	CBW19356_nusA	CBW19356_nusA	52	60	yes	yes	2	0.013656	61.999									By MS/MS									1	0	0	0	0	0	0	0	0	0	0			10963	1757	10963	145762	230066	230066
KSLTEIKDVLASR	QRTEVELLKTPNLGKKSLTEIKDVLASRGL	GKKSLTEIKDVLASRGLSLGMRLENWPPAS	2	1458.84	CBW19477_pez	CBW19477_pez	298	310	yes	yes	3	0.06556	37.555		By MS/MS									1								0	0	0	0	0	0	0	0	0	0			10966	1843	10966	145789	230091	230091
KSTPFAAQVAAERCADAVK	LGWATAGGSGFRGSRKSTPFAAQVAAERCA	FAAQVAAERCADAVKEYGIKNLEVMVKGPG	2	1962	CBW19479_rpsK	CBW19479_rpsK	38	56	yes	yes	3	0.0016625	51.566		By MS/MS									1								2646200	0	2646200	0	0	0	0	0	0	0			10973	1845	10973	145856	230152	230152
KTLLPYQVWR	WANDSLTLYYVRKHKKTLLPYQVWRHTIGT	VRKHKKTLLPYQVWRHTIGTPSSQDELVYE	1	1302.74	CBW17907_opdB	CBW17907_opdB	194	203	yes	yes	2	0.0088626	60.973	By matching	By matching	By MS/MS			By matching	By matching			1	1	1			1	1			11815000	414050	6771500	2729100	0	0	332640	1567900	0	0			10979	987	10979	145909;145910;145911;145912;145913	230204	230204
KTLPGLR	VGLLAGTQTQLLDTRKTLPGLRTALKYAVL	QTQLLDTRKTLPGLRTALKYAVLCGGGANH	1	783.497	CBW16248_nadC	CBW16248_nadC	105	111	yes	yes	2	0.088173	50.966								By MS/MS									1		9855300	0	0	0	0	0	0	0	9855300	0			10980	70	10980	145914	230205	230205
KTNVFNEQVR	NAPGRQKPTPKPNSRKTNVFNEQVRYAWHG	KPNSRKTNVFNEQVRYAWHGALQDLKSKPL	1	1233.65	CBW19628_ftsX	CBW19628_ftsX	47	56	yes	yes	2	0.032057	47.187		By matching	By MS/MS								1	1							7099700	0	3082200	4017500	0	0	0	0	0	0			10981	1954	10981	145915;145916	230206	230206
KTPPPLPPSCQALLDEHVL	SWFEPPKPGTTKPEKKTPPPLPPSCQALLD	PLPPSCQALLDEHVL_______________	1	2054.09	CBW18454_mepA	CBW18454_mepA	256	274	yes	yes	3	0.11143	12.375					By MS/MS									1					2020500	0	0	0	0	2020500	0	0	0	0			10985	1270	10985	145955	230240	230240
KTSLSEEDQALFR	______________________________	KKKTSLSEEDQALFRQLMVGTRKIKQDTIV	1	1522.76	CBW18457_yfcN	CBW18457_yfcN	4	16	yes	yes	3	0.11499	12.165								By MS/MS									1		5586100	0	0	0	0	0	0	0	5586100	0			10990	1273	10990	145999	230285	230285
KTVSFPIDIEALK	QLKGFEKITLKPGERKTVSFPIDIEALKFW	ERKTVSFPIDIEALKFWNQQMKYDAEPGKF	1	1459.83	CBW18240_bglX	CBW18240_bglX	719	731	yes	yes	2	0.0111	47.062	By matching		By MS/MS		By matching	By matching	By matching			1		1		1	1	1			8936100	1284100	0	2225000	0	1854000	1333000	2240100	0	0			10991	1144	10991	146000;146001;146002;146003;146004	230286	230286
KTVVLVR	DRGNGATILLYNSTKKTVVLVRQFRVATWV	ILLYNSTKKTVVLVRQFRVATWVNGNQDGM	1	813.544	CBW18542_yffH	CBW18542_yffH	58	64	yes	yes	2	0.019319	76.847				By MS/MS									1						3345200	0	0	0	3345200	0	0	0	0	0			10992	1323	10992	146005	230287	230287
KVADDAPLMER	LGSQLTLKAPNAKMRKVADDAPLMERVEYA	AKMRKVADDAPLMERVEYALQSQINPQLAG	1	1259.62	CBW19573_yhgI	CBW19573_yhgI	100	110	yes	yes	2	0.0078289	58.63		By MS/MS									1								5726500	0	5726500	0	0	0	0	0	0	0			10994	1919	10994	146013	230291	230291
KVADFFMDFLGASEGLNAK	QSTRYLTFLKGRVGRKVADFFMDFLGASEG	FFMDFLGASEGLNAKAQNRGLLQAVDDFTA	1	2075	CBW18299_yejK	CBW18299_yejK	177	195	yes	yes	2	0.0037719	45.115			By matching		By matching	By MS/MS	By matching					1		1	1	1			7952600	0	0	1963600	0	2140600	1794000	2054400	0	0			10995	1177	10995	146014;146015;146016;146017	230292	230292
KVADVILAAPGR	EKVQSQLEHLSKSERKVADVILAAPGRSIH	SERKVADVILAAPGRSIHLSIAMLAQEANV	1	1208.72	CBW17915_hexR	CBW17915_hexR	20	31	yes	yes	3	0.005101	50.207			By MS/MS			By matching						1			1				3062100	0	0	1219000	0	0	1843000	0	0	0			10996	995	10996	146018;146019	230293	230293
KVAKPVEEVNAEIQR	MSVLQVLHIPDERLRKVAKPVEEVNAEIQR	KVAKPVEEVNAEIQRIVDDMFETMYAEEGI	2	1708.95	CBW19468_def	CBW19468_def	16	30	yes	yes	2	2.0827e-05	96.64									By MS/MS									1	3970900	0	0	0	0	0	0	0	0	3970900			10999	1837	10999	146041	230312	230312
KVDGAEVIIK	GHIETMAHAVAEGAKKVDGAEVIIKRVPET	AEGAKKVDGAEVIIKRVPETMPPEIFAKAG	1	1070.63	CBW17154_wrbA	CBW17154_wrbA	28	37	yes	yes	2	6.7118e-05	122.44								By MS/MS									1		12108000	0	0	0	0	0	0	0	12108000	0			11003	553	11003	146069	230336	230336
KVDVTGTSK	TVGQSISVELFADVKKVDVTGTSKGKGFAG	LFADVKKVDVTGTSKGKGFAGTVKRWNFRT	1	933.513	CBW19502_rplC	CBW19502_rplC	106	114	yes	yes	2	0.077156	41.429							By matching	By MS/MS	By matching							1	1	1	7257700	0	0	0	0	0	0	103990	6445600	708190			11005	1868	11005	146087;146088;146089	230356	230356
KVGLENGTTHQR	TRKGAYHTFADLKGKKVGLENGTTHQRYLQ	KGKKVGLENGTTHQRYLQDKQQAITPVAYD	1	1338.7	CBW20374_hypothetical_arginine-binding_periplasmic_protein	CBW20374_hypothetical_arginine-binding_periplasmic_protein	131	142	yes	yes	3	0.10238	18.73							By MS/MS									1			42715000	0	0	0	0	0	0	42715000	0	0			11013	2392	11013	146170	230465	230465
KVIISTGSK	GKTYAYLAPALRAGKKVIISTGSKALQDQL	ALRAGKKVIISTGSKALQDQLYSRDLPTVA	1	931.57	CBW17845_yoaA	CBW17845_yoaA	65	73	yes	yes	2	0.048692	45.368		By matching	By matching	By matching	By MS/MS						1	1	1	1					7506400	0	1100000	2050000	2774100	1582200	0	0	0	0			11017	960	11017	146207;146208;146209;146210	230501	230501
KVLAGELR	EMSAQDYLPHMLRDKKVLAGELRLVLPLAI	PHMLRDKKVLAGELRLVLPLAIGKSEVRGG	1	884.544	CBW19548_aroB	CBW19548_aroB	324	331	yes	yes	2	0.077334	43.808									By MS/MS									1	6059100	0	0	0	0	0	0	0	0	6059100			11021	1903	11021	146237	230532	230532
KVLNIFPSIDTGVCAASVR	KDLSDVSLSQYAGKRKVLNIFPSIDTGVCA	IFPSIDTGVCAASVRKFNQLATEVENTVVL	1	1989.07	CBW17707_tpx	CBW17707_tpx	48	66	yes	yes	3	0.074923	20.467								By MS/MS									1		7080200	0	0	0	0	0	0	0	7080200	0			11026	865	11026	146294	230598	230598
KVLVVSADVYRPAAIK	SVGKLGKFLREKHKKKVLVVSADVYRPAAI	VLVVSADVYRPAAIKQLETLAEQVGVDFFP	2	1728.03	CBW18752_ffh	CBW18752_ffh	131	146	yes	yes	3	0.10935	24.043			By matching		By matching	By MS/MS	By matching		By matching			1		1	1	1		1	29760000	0	0	7402900	0	5054400	7208500	6421600	0	3672400			11027	1426	11027	146295;146296;146297;146298;146299	230599	230599
KVQQAAQQAVR	SAYEDGYRIYTTITRKVQQAAQQAVRNNVL	TITRKVQQAAQQAVRNNVLDYDMRHGYRGP	1	1225.69	CBW19555_mrcA	CBW19555_mrcA	302	312	yes	yes	2	0.0033838	62.2		By MS/MS				By matching					1				1				1784100	0	1160100	0	0	0	624010	0	0	0			11038	1905	11038	146383;146384	230680	230680
KVRPLGSNR	PAPLQVKLLRVLQERKVRPLGSNRDIDIDV	RVLQERKVRPLGSNRDIDIDVRIISATHRD	2	1025.61	CBW18625_yfhA	CBW18625_yfhA	257	265	yes	yes	2	0.046609	65.252								By MS/MS	By matching								1	1	6913300	0	0	0	0	0	0	0	5342200	1571100			11041	1377	11041	146393;146394	230685	230685
KVTLTLRPAPANTGVIYR	KRIVQATGVGLHTGKKVTLTLRPAPANTGV	LTLRPAPANTGVIYRRTDLNPPVDFPADAK	2	1969.15	CBW16237_lpxC	CBW16237_lpxC	23	40	yes	yes	3	0.0066679	51.606	By MS/MS									1									0	0	0	0	0	0	0	0	0	0			11048	63	11048	146484	230806	230806
KVVIVGCGAQGLNQGLNMR	GRDEFADGASYLQGKKVVIVGCGAQGLNQG	VGCGAQGLNQGLNMRDSGLDISYALRKEAI	1	1972.03	CBW19958_ilvC	CBW19958_ilvC	39	57	yes	yes	3	0.057322	24.407				By MS/MS									1						15546000	0	0	0	15546000	0	0	0	0	0			11055	2152	11055	146595	230922	230922
KVVTEGDTSSVVNNPTGR	ARHILGLDYRISNQRKVVTEGDTSSVVNNP	TEGDTSSVVNNPTGRKRRADSQK_______	1	1858.94	CBW17590_rpsV	CBW17590_rpsV	22	39	yes	yes	2	2.4305e-06	90.707	By matching		By matching	By MS/MS			By matching			1		1	1			1			6495800	759670	0	1400300	2778300	0	0	1557600	0	0			11058	804	11058	146667;146668;146669;146670	230977	230977
KYFDFDVYGG	FAEMRADGTYEKLAKKYFDFDVYGG_____	EKLAKKYFDFDVYGG_______________	1	1209.53	CBW18425_hisJ	CBW18425_hisJ	251	260	yes	yes	2	0.046219	43.083								By MS/MS									1		2509800	0	0	0	0	0	0	0	2509800	0			11073	1253	11073	146823	231135	231135
KYFGTDGIR	______________________________	______________________________	1	1055.54	CBW19361_glmM	CBW19361_glmM	5	13	yes	yes	2	0.064119	46.994		By MS/MS									1								0	0	0	0	0	0	0	0	0	0			11074	1761	11074	146824	231136	231136
KYFPSVLSSILPLAWA	TCTSVVADSMQRHARKYFPSVLSSILPLAW	YFPSVLSSILPLAWA_______________	1	1791	CBW18139_sopA	CBW18139_sopA	767	782	yes	yes	2	0.0053756	47.559	By matching	By MS/MS	By matching	By matching	By matching	By matching				1	1	1	1	1	1				4474800	600520	1140700	1477900	307460	614520	333630	0	0	0			11076	1092	11076	146862;146863;146864;146865;146866;146867	231206	231206
KYIFVESPEK	SPVQIQSDEKFNLFKKYIFVESPEKLMDMV	FNLFKKYIFVESPEKLMDMVMKYNDDYKML	1	1238.65	CBW20282_siiC	CBW20282_siiC	228	237	yes	yes	2	0.019889	54.419									By MS/MS									1	2029300	0	0	0	0	0	0	0	0	2029300			11080	2343	11080	146904	231230	231230
KYTLGSVNSVIQR	DKQLDTKLVNAGRSKKYTLGSVNSVIQRAS	SKKYTLGSVNSVIQRASSLVFDTVEAKKHA	1	1463.81	CBW19234_metC	CBW19234_metC	18	30	yes	yes	3	0.08252	21.942									By MS/MS									1	7281100	0	0	0	0	0	0	0	0	7281100			11090	1674	11090	147049	231407	231407
LAAASSLSNFTR	MPLTTITLSGLPPERLAAASSLSNFTRTLA	PERLAAASSLSNFTRTLAGSIGTSITTTMW	0	1236.65	CBW18898_emrB	CBW18898_emrB	395	406	yes	yes	2	7.032e-09	142			By matching			By MS/MS						1			1				7861600	0	0	4022600	0	0	3839000	0	0	0			11099	1477	11099	147120;147121	231525	231525
LAADVMGVPTLVIAR	LVPTQEAIQKLVAARLAADVMGVPTLVIAR	LAADVMGVPTLVIARTDADAADLITSDCDP	0	1540.86	CBW20207_aceA	CBW20207_aceA	218	232	yes	yes	2	8.0133e-07	100.55				By MS/MS									1						5196200	0	0	0	5196200	0	0	0	0	0			11102	2312	11102	147128	231534	231534
LAAEAIERDPWAAQVSQLSLPK	KKALEHEKTPELAAKLAAEAIERDPWAAQV	RDPWAAQVSQLSLPKLVEQVALNAWKEQNG	1	2392.28	CBW16577_dnaX	CBW16577_dnaX	512	533	yes	yes	3	9.9988e-08	87.326									By MS/MS									1	5063900	0	0	0	0	0	0	0	0	5063900			11103	252	11103	147129	231535	231535
LAAEQGRLEEIIQAHDGHNLNVQLER	EVYALYADPDADFDKLAAEQGRLEEIIQAH	IQAHDGHNLNVQLERAADALRLPDWDAKVE	1	2952.52	CBW20597_yjjK	CBW20597_yjjK	121	146	yes	yes	4	0.019171	32.164									By MS/MS									1	3053800	0	0	0	0	0	0	0	0	3053800			11107	2511	11107	147152	231560	231560
LAAGIDLGTTNSLVATVR	QISEPGLSAAPHQRRLAAGIDLGTTNSLVA	GIDLGTTNSLVATVRSGQAETLPDHEGRHL	0	1770.98	CBW18602_hscA	CBW18602_hscA	20	37	yes	yes	2	0.11223	16.35	By matching	By matching	By matching	By matching	By matching	By MS/MS		By matching	By matching	1	1	1	1	1	1		1	1	2243500	158200	190360	312440	293130	336810	563670	0	166710	222190			11112	1363	11112	147228;147229;147230;147231;147232;147233;147234;147235	231664	231664
LAANWPLEQDDMLAR	DPLLVPLFTLIREGKLAANWPLEQDDMLAR	LAANWPLEQDDMLARLQKSCDITQISTDYN	0	1757.84	CBW17170_ycdY	CBW17170_ycdY	36	50	yes	yes	2	0.038078	35.594	By matching		By MS/MS			By matching	By matching			1		1			1	1			11161000	2874300	0	1994000	0	0	4141000	2151700	0	0			11123	563	11123	147343;147344;147345;147346	231775	231775
LAAYGGVYLLHGTNADFGIGMR	VPAGPDNPMGHHAIRLAAYGGVYLLHGTNA	YLLHGTNADFGIGMRVSSGCIRLRDGDIET	0	2311.14	CBW17248_ycfS	CBW17248_ycfS	191	212	yes	yes	4	0.12031	7.5332		By MS/MS		By matching							1		1						7568800	0	3021100	0	4547700	0	0	0	0	0			11131	621	11131	147454;147455	231925	231925
LACPITAEDTSGSLYNK	MQMDVGLDTGDMLYKLACPITAEDTSGSLY	CPITAEDTSGSLYNKLAELGPQGLITTLKQ	0	1781.85	CBW19469_fmt	CBW19469_fmt	155	171	yes	yes	2	1.8991e-06	84.169						By MS/MS									1				7694400	0	0	0	0	0	7694400	0	0	0			11133	1838	11133	147465	231943	231943
LADALWLTIEER	______________________________	FHRLADALWLTIEERLDSWDGDSDIDCEIN	0	1428.76	CBW19988_cyaY	CBW19988_cyaY	9	20	yes	yes	2	0.065059	32.008	By matching	By matching	By MS/MS		By matching					1	1	1		1					4507600	863850	1251300	1609000	0	783470	0	0	0	0			11138	2176	11138	147929;147930;147931;147932	232840	232840
LADLGPLIGVDSGK	PRPKLEGDVESRQLRLADLGPLIGVDSGKD	RLADLGPLIGVDSGKDAEQSKRSEQRKGEK	0	1353.75	CBW19669_yhjG	CBW19669_yhjG	363	376	yes	yes	2	0.05144	32.159									By MS/MS									1	1218800	0	0	0	0	0	0	0	0	1218800			11148	1979	11148	147995	232945	232945
LADLNATR	LSAPQISRLMGISDKLADLNATRFHDWQPH	LMGISDKLADLNATRFHDWQPHFTPDNARQ	0	872.472	CBW16106_yaaA	CBW16106_yaaA	56	63	yes	yes	2	0.0016682	97.093							By MS/MS									1			0	0	0	0	0	0	0	0	0	0			11151	3	11151	148017	232985	232985
LADNALTVQPLN	DKIPAEFYGKAARLRLADNALTVQPLN___	RLRLADNALTVQPLN_______________	0	1267.68	CBW17837_minC	CBW17837_minC	224	235	yes	yes	2	0.058358	33.426									By MS/MS									1	1709100	0	0	0	0	0	0	0	0	1709100			11152	953	11152	148018	232986	232986
LADPTAMVVATVDDKGQPYQR	LTLFERWLGQACDARLADPTAMVVATVDDK	MVVATVDDKGQPYQRIVLLKHYDEKGLVFY	1	2290.13	CBW17476_pdxH	CBW17476_pdxH	47	67	yes	yes	3	0.0011855	58.49		By MS/MS									1								0	0	0	0	0	0	0	0	0	0			11154	741	11154	148028	233001	233001
LADYLLAQPDTAR	RIRQRYPDLAQSDRKLADYLLAQPDTARHL	RKLADYLLAQPDTARHLSSQQLAAEAGVSQ	0	1445.75	CBW18634_yfhH	CBW18634_yfhH	21	33	yes	yes	2	1.6193e-13	121.9						By MS/MS									1				0	0	0	0	0	0	0	0	0	0			11164	1383	11164	148195	233288	233288
LAEALNEKPGETVGYR	LLEPRRLAARNVAQRLAEALNEKPGETVGY	AEALNEKPGETVGYRMRAQSCVGPRTRLEV	1	1745.89	CBW16292_hrpB	CBW16292_hrpB	83	98	yes	yes	2	0.057437	49.934						By MS/MS									1				0	0	0	0	0	0	0	0	0	0			11169	101	11169	148231	233329	233329
LAEDDVNLPAQLK	QEYQRLISEEIELSRLAEDDVNLPAQLKSG	SRLAEDDVNLPAQLKSGERVKVMLNAGLSP	0	1424.75	CBW19080_ptsP	CBW19080_ptsP	418	430	yes	yes	2	0.097561	31.422						By MS/MS									1				0	0	0	0	0	0	0	0	0	0			11175	1587	11175	148285	233392	233392
LAEGMPIR	AVGGQITLHAFDAGKLAEGMPIRYLGIDIG	HAFDAGKLAEGMPIRYLGIDIGQIQTLELI	0	901.469	CBW17872_conserved_hypothetical_protein	CBW17872_conserved_hypothetical_protein	649	656	yes	yes	2	0.016205	60.648		By MS/MS									1								0	0	0	0	0	0	0	0	0	0			11181	978	11181	148733	234239	234239
LAEIPQENIQR	LGRRLLNHALGGSRKLAEIPQENIQRELDR	GSRKLAEIPQENIQRELDRMKLATLDDLLA	0	1309.7	CBW19802_spoT	CBW19802_spoT	500	510	yes	yes	2	4.3371e-05	113.62								By MS/MS									1		4935600	0	0	0	0	0	0	0	4935600	0			11183	2070	11183	148749	234255	234255
LAELGGER	SYEFFCQSGKDFDSKLAELGGERLLDRVDA	GKDFDSKLAELGGERLLDRVDADVEYQAAA	0	843.445	CBW19026_cysJ	CBW19026_cysJ	172	179	yes	yes	2	0.10596	31.289	By MS/MS									1									25692000	25692000	0	0	0	0	0	0	0	0			11186	1550	11186	148764	234268	234268
LAELQYTR	LTVGMLIDQRAILRRLAELQYTRNDQAFQR	QRAILRRLAELQYTRNDQAFQRGTFRVRGE	0	992.529	CBW16873_uvrB	CBW16873_uvrB	176	183	yes	yes	2	0.0004418	126.28	By matching		By matching	By matching	By MS/MS				By matching	1		1	1	1				1	14906000	2469300	0	2697700	2230300	2755000	0	0	0	4753400			11189	412	11189	148781;148782;148783;148784;148785	234289	234289
LAEQDIVGSVAWSK	QRFKQFNDSLRFDYRLAEQDIVGSVAWSKA	RLAEQDIVGSVAWSKALVTVGVLTADEQRQ	0	1501.78	CBW20161_argH	CBW20161_argH	29	42	yes	yes	2	0.055114	31.228	By MS/MS									1									2371800	2371800	0	0	0	0	0	0	0	0			11200	2280	11200	148886	234406	234406
LAEREPVAAVR	DSLTRFTHWLGEIQRLAEREPVAAVRDLIH	EIQRLAEREPVAAVRDLIHGIDYESWLYET	1	1209.68	CBW19962_rep	CBW19962_rep	466	476	yes	yes	3	0.00040493	73.951					By matching		By MS/MS							1		1			8406100	0	0	0	0	3207100	0	5199100	0	0			11201	2154	11201	148887;148888	234407	234407
LAFNESALK	______________________________	______________________________	0	991.534	CBW17574_plasmid_stability_protein	CBW17574_plasmid_stability_protein	5	13	yes	yes	2	0.0040544	63.419								By MS/MS									1		0	0	0	0	0	0	0	0	0	0			11214	795	11214	148995	234557	234557
LAGLYGVK	DAALIGEVVERKGVRLAGLYGVKRTLDLPH	VERKGVRLAGLYGVKRTLDLPHAEPLPRIC	0	819.485	CBW18936_hypE	CBW18936_hypE	314	321	yes	yes	2	0.0078938	69.383		By matching		By MS/MS							1		1						12643000	0	6089700	0	6553800	0	0	0	0	0			11227	1494	11227	149146;149147	234750	234750
LAGVISTIHPTLDYAGFDR	LLNKQLERGKIDGLKLAGVISTIHPTLDYA	ISTIHPTLDYAGFDRVDVVVEAVVENPKVK	0	2045.06	CBW20027_fadB	CBW20027_fadB	374	392	yes	yes	2	2.6715e-28	164.11									By MS/MS									1	2855000	0	0	0	0	0	0	0	0	2855000			11236	2203	11236	149209	234819	234819
LAHGNGEYLIHGTSAPDSVGLR	IPAGPNNPLGRYALRLAHGNGEYLIHGTSA	YLIHGTSAPDSVGLRVSSGCIRMNAPDIKA	0	2263.13	CBW17405_ynhG	CBW17405_ynhG	183	204	yes	yes	3	0.096697	27.274	By MS/MS									1									0	0	0	0	0	0	0	0	0	0			11242	714	11242	149255	234863	234863
LAICGTANDVAVSGAIPR	YVIDPLFFPGGNIGKLAICGTANDVAVSGA	CGTANDVAVSGAIPRYLSCGFILEEGLPME	0	1726.9	CBW18936_hypE	CBW18936_hypE	75	92	yes	yes	2	0.002426	58.04	By MS/MS									1									0	0	0	0	0	0	0	0	0	0			11254	1494	11254	149602	235293	235293
LALCDIASGEISQAK	TKYALVGDVGGTNARLALCDIASGEISQAK	LALCDIASGEISQAKTYSGLDYPSLEAVVR	0	1517.78	CBW18473_glk	CBW18473_glk	17	31	yes	yes	2	0.00010118	67.456								By MS/MS									1		2993800	0	0	0	0	0	0	0	2993800	0			11275	1282	11275	149804	235563	235563
LALDPGSVWVTYR	SEGKWAQAAELHRRRLALDPGSVWVTYRLS	RRLALDPGSVWVTYRLSRDLWQAGQHAQAD	0	1475.78	CBW19675_yhjL	CBW19675_yhjL	511	523	yes	yes	2	0.00015882	77.379		By MS/MS									1								0	0	0	0	0	0	0	0	0	0			11278	1985	11278	149838	235654	235654
LALGDKR	HTVEDTGLALGEALKLALGDKRGICRFGFV	LALGEALKLALGDKRGICRFGFVLPMDECL	1	771.46	CBW18147_hisB	CBW18147_hisB	245	251	yes	yes	2	0.0089424	86.866	By MS/MS	By matching	By matching		By matching			By matching		1	1	1		1			1		27496000	4925000	3424400	8060400	0	9856200	0	0	1230300	0			11284	1099	11284	149888;149889;149890;149891;149892	235702	235702
LALSMTIDR	AFNTQKGPTADSRVRLALSMTIDRRLMAEK	ADSRVRLALSMTIDRRLMAEKVLGTGEKPA	0	1034.54	CBW17704_mppA	CBW17704_mppA	311	319	yes	yes	2	0.0021216	77.058						By MS/MS									1				9768200	0	0	0	0	0	9768200	0	0	0			11298	862	11298	150017	235828	235828
[truncated: 22,787 more rows]
[truncated: 10 more columns]

## Sheet: Table S4B -SecPep
Sequence	N-term cleavage window	C-term cleavage window	Missed cleavages	Mass	Proteins	Leading razor protein	Start position	End position	Unique (Groups)	Unique (Proteins)	Charges	PEP	Score	Identification type 43_5853_Salmonella_GuHCl_OD04_rep1	Identification type 45_5853_Salmonella_GuHCl_OD06_rep1	Identification type 47_5853_Salmonella_GuHCl_OD08_rep1	Identification type 49_5853_Salmonella_GuHCl_OD04_rep2	Identification type 51_5853_Salmonella_GuHCl_OD06_rep2	Identification type 53_5853_Salmonella_GuHCl_OD08_rep2	Identification type 55_5853_Salmonella_GuHCl_OD04_rep3	Identification type 57_5853_Salmonella_GuHCl_OD06_rep3	Identification type 59_5853_Salmonella_GuHCl_OD08_rep3	Experiment 43_5853_Salmonella_GuHCl_OD04_rep1	Experiment 45_5853_Salmonella_GuHCl_OD06_rep1	Experiment 47_5853_Salmonella_GuHCl_OD08_rep1	Experiment 49_5853_Salmonella_GuHCl_OD04_rep2	Experiment 51_5853_Salmonella_GuHCl_OD06_rep2	Experiment 53_5853_Salmonella_GuHCl_OD08_rep2	Experiment 55_5853_Salmonella_GuHCl_OD04_rep3	Experiment 57_5853_Salmonella_GuHCl_OD06_rep3	Experiment 59_5853_Salmonella_GuHCl_OD08_rep3	Intensity	Intensity 43_5853_Salmonella_GuHCl_OD04_rep1	Intensity 45_5853_Salmonella_GuHCl_OD06_rep1	Intensity 47_5853_Salmonella_GuHCl_OD08_rep1	Intensity 49_5853_Salmonella_GuHCl_OD04_rep2	Intensity 51_5853_Salmonella_GuHCl_OD06_rep2	Intensity 53_5853_Salmonella_GuHCl_OD08_rep2	Intensity 55_5853_Salmonella_GuHCl_OD04_rep3	Intensity 57_5853_Salmonella_GuHCl_OD06_rep3	Intensity 59_5853_Salmonella_GuHCl_OD08_rep3	Reverse	Potential contaminant	id	Protein group IDs	Mod. peptide IDs	Evidence IDs	MS/MS IDs	Best MS/MS
[truncated: 24,247 more rows]
[truncated: 10 more columns]
