# Supplementary material for: Lost and Found: Re-searching and Re-scoring Proteomics Data Aids Genome Annotation and Improves Proteome Coverage
Source: mSystems. 2020 Oct 27;5(5):e00833-20. doi: 10.1128/mSystems.00833-20 (PMC7593589; doi:10.1128/mSystems.00833-20)
Supplement: TABLE S5 [file mSystems.00833-20-st005.xlsx]

## Sheet: Table S5
Protein Ids	Majority protein IDs	Ribo-seq RPKM	Peptide counts (all)	Peptide counts (razor+unique)	Peptide counts (unique)	Fasta headers	Number of proteins	Peptides	Razor + unique peptides	Unique peptides	Peptides 43_5853_Salmonella_GuHCl_OD04_rep1	Peptides 45_5853_Salmonella_GuHCl_OD06_rep1	Peptides 47_5853_Salmonella_GuHCl_OD08_rep1	Peptides 49_5853_Salmonella_GuHCl_OD04_rep2	Peptides 51_5853_Salmonella_GuHCl_OD06_rep2	Peptides 53_5853_Salmonella_GuHCl_OD08_rep2	Peptides 55_5853_Salmonella_GuHCl_OD04_rep3	Peptides 57_5853_Salmonella_GuHCl_OD06_rep3	Peptides 59_5853_Salmonella_GuHCl_OD08_rep3	Razor + unique peptides 43_5853_Salmonella_GuHCl_OD04_rep1	Razor + unique peptides 45_5853_Salmonella_GuHCl_OD06_rep1	Razor + unique peptides 47_5853_Salmonella_GuHCl_OD08_rep1	Razor + unique peptides 49_5853_Salmonella_GuHCl_OD04_rep2	Razor + unique peptides 51_5853_Salmonella_GuHCl_OD06_rep2	Razor + unique peptides 53_5853_Salmonella_GuHCl_OD08_rep2	Razor + unique peptides 55_5853_Salmonella_GuHCl_OD04_rep3	Razor + unique peptides 57_5853_Salmonella_GuHCl_OD06_rep3	Razor + unique peptides 59_5853_Salmonella_GuHCl_OD08_rep3	Unique peptides 43_5853_Salmonella_GuHCl_OD04_rep1	Unique peptides 45_5853_Salmonella_GuHCl_OD06_rep1	Unique peptides 47_5853_Salmonella_GuHCl_OD08_rep1	Unique peptides 49_5853_Salmonella_GuHCl_OD04_rep2	Unique peptides 51_5853_Salmonella_GuHCl_OD06_rep2	Unique peptides 53_5853_Salmonella_GuHCl_OD08_rep2	Unique peptides 55_5853_Salmonella_GuHCl_OD04_rep3	Unique peptides 57_5853_Salmonella_GuHCl_OD06_rep3	Unique peptides 59_5853_Salmonella_GuHCl_OD08_rep3	Sequence coverage [%]	Unique + razor sequence coverage [%]	Unique sequence coverage [%]	Mol. weight [kDa]	Sequence length	Sequence lengths	Q-value	Score	Identification type 43_5853_Salmonella_GuHCl_OD04_rep1	Identification type 45_5853_Salmonella_GuHCl_OD06_rep1	Identification type 47_5853_Salmonella_GuHCl_OD08_rep1	Identification type 49_5853_Salmonella_GuHCl_OD04_rep2
CBW18571_conserved_hypothetical_protein	CBW18571_conserved_hypothetical_protein	8.81545	1	1	1	CBW18571_conserved_hypothetical_protein	1	1	1	1	0	1	0	1	0	0	0	0	0	0	1	0	1	0	0	0	0	0	0	1	0	1	0	0	0	0	0	11.9	11.9	11.9	12.95	109	109	0.0039185	2.0928		By MS/MS		By MS/MS
CBW19306_yhaK	CBW19306_yhaK	18.8321	2	2	2	CBW19306_yhaK	1	2	2	2	0	1	0	0	0	0	1	0	0	0	1	0	0	0	0	1	0	0	0	1	0	0	0	0	1	0	0	17.2	17.2	17.2	26.041	233	233	0.00041237	3.1976		By MS/MS
CBW16864_hutC	CBW16864_hutC	28.2832	2	2	2	CBW16864_hutC	1	2	2	2	0	0	0	0	1	0	1	1	0	0	0	0	0	1	0	1	1	0	0	0	0	0	1	0	1	1	0	8	8	8	25.574	225	225	0	3.5131
CBW19429_yhcN	CBW19429_yhcN	80.9793	1	1	1	CBW19429_yhcN	1	1	1	1	0	0	0	0	0	0	1	0	0	0	0	0	0	0	0	1	0	0	0	0	0	0	0	0	1	0	0	14.9	14.9	14.9	9.1472	87	87	0.000409	2.993
CBW18802_predicted_bacteriophage_protein	CBW18802_predicted_bacteriophage_protein	190.601	1	1	1	CBW18802_predicted_bacteriophage_protein	1	1	1	1	0	0	0	1	0	0	0	0	0	0	0	0	1	0	0	0	0	0	0	0	0	1	0	0	0	0	0	21	21	21	7.3143	62	62	0.0069957	1.8306				By MS/MS
CBW19508_fusA	CBW19508_fusA	486.703	43	43	43	CBW19508_fusA	1	43	43	43	38	40	40	36	40	39	38	39	40	38	40	40	36	40	39	38	39	40	38	40	40	36	40	39	38	39	40	74.9	74.9	74.9	77.598	704	704	0	323.31	By MS/MS	By MS/MS	By MS/MS	By MS/MS
CBW19499_rplB	CBW19499_rplB	673.346	23	23	23	CBW19499_rplB	1	23	23	23	22	22	22	22	22	23	20	21	22	22	22	22	22	22	23	20	21	22	22	22	22	22	22	23	20	21	22	70	70	70	29.82	273	273	0	207.52	By MS/MS	By MS/MS	By MS/MS	By MS/MS
CBW17014_rpsA	CBW17014_rpsA	353.737	53	53	53	CBW17014_rpsA	1	53	53	53	48	49	49	44	46	48	46	47	48	48	49	49	44	46	48	46	47	48	48	49	49	44	46	48	46	47	48	80.4	80.4	80.4	61.172	557	557	0	323.31	By MS/MS	By MS/MS	By MS/MS	By MS/MS
CBW16255_aceE	CBW16255_aceE	106.599	65	65	65	CBW16255_aceE	1	65	65	65	59	59	62	54	60	61	58	58	60	59	59	62	54	60	61	58	58	60	59	59	62	54	60	61	58	58	60	74.2	74.2	74.2	99.578	887	887	0	323.31	By MS/MS	By MS/MS	By MS/MS	By MS/MS
CBW19496_rpsC	CBW19496_rpsC	370.717	19	19	19	CBW19496_rpsC	1	19	19	19	18	18	18	17	18	18	17	18	18	18	18	18	17	18	18	17	18	18	18	18	18	17	18	18	17	18	18	63.9	63.9	63.9	25.983	233	233	0	323.31	By MS/MS	By MS/MS	By MS/MS	By MS/MS
CBW17321_gapA	CBW17321_gapA	3666.37	29	29	29	CBW17321_gapA	1	29	29	29	26	27	27	22	27	27	25	25	25	26	27	27	22	27	27	25	25	25	26	27	27	22	27	27	25	25	25	84.9	84.9	84.9	35.586	331	331	0	323.31	By MS/MS	By MS/MS	By MS/MS	By MS/MS
CBW20181_rpoC	CBW20181_rpoC	23.6234	105	105	105	CBW20181_rpoC	1	105	105	105	85	95	91	88	96	93	92	92	87	85	95	91	88	96	93	92	92	87	85	95	91	88	96	93	92	92	87	73.9	73.9	73.9	155.23	1407	1407	0	323.31	By MS/MS	By MS/MS	By MS/MS	By MS/MS
CBW20177_rplA	CBW20177_rplA	1506.9	19	19	19	CBW20177_rplA	1	19	19	19	18	18	18	18	18	18	18	18	18	18	18	18	18	18	18	18	18	18	18	18	18	18	18	18	18	18	18	63.7	63.7	63.7	24.728	234	234	0	323.31	By MS/MS	By MS/MS	By MS/MS	By MS/MS
CBW20353_groEL	CBW20353_groEL	1496.11	46	46	46	CBW20353_groEL	1	46	46	46	37	39	39	30	39	39	36	36	38	37	39	39	30	39	39	36	36	38	37	39	39	30	39	39	36	36	38	82.1	82.1	82.1	57.285	548	548	0	323.31	By MS/MS	By MS/MS	By MS/MS	By MS/MS
CBW19509_rpsG	CBW19509_rpsG	1643.09	17	17	17	CBW19509_rpsG	1	17	17	17	15	17	15	14	15	15	15	14	14	15	17	15	14	15	15	15	14	14	15	17	15	14	15	15	15	14	14	69.2	69.2	69.2	17.59	156	156	0	323.31	By MS/MS	By MS/MS	By MS/MS	By MS/MS
CBW16319_rpsB	CBW16319_rpsB	2629.24	17	17	17	CBW16319_rpsB	1	17	17	17	15	16	16	15	15	15	15	16	17	15	16	16	15	15	15	15	16	17	15	16	16	15	15	15	15	16	17	75.9	75.9	75.9	26.758	241	241	0	300.04	By MS/MS	By MS/MS	By MS/MS	By MS/MS
CBW19490_rplE	CBW19490_rplE	8503.54	18	18	18	CBW19490_rplE	1	18	18	18	16	16	16	16	17	16	16	18	16	16	16	16	16	17	16	16	18	16	16	16	16	16	17	16	16	18	16	74.3	74.3	74.3	20.317	179	179	0	323.31	By MS/MS	By MS/MS	By MS/MS	By MS/MS
CBW19587_glpD	CBW19587_glpD	2518.19	48	48	48	CBW19587_glpD	1	48	48	48	45	41	45	44	46	46	44	41	42	45	41	45	44	46	46	44	41	42	45	41	45	44	46	46	44	41	42	87.5	87.5	87.5	56.924	502	502	0	323.31	By MS/MS	By MS/MS	By MS/MS	By MS/MS
CBW16113_dnaK	CBW16113_dnaK	826.747	52	52	52	CBW16113_dnaK	1	52	52	52	52	48	52	47	51	51	50	49	52	52	48	52	47	51	51	50	49	52	52	48	52	47	51	51	50	49	52	80.7	80.7	80.7	69.257	638	638	0	323.31	By MS/MS	By MS/MS	By MS/MS	By MS/MS
CBW19030_eno	CBW19030_eno	1012.52	20	20	20	CBW19030_eno	1	20	20	20	19	20	19	17	19	19	19	19	19	19	20	19	17	19	19	19	19	19	19	20	19	17	19	19	19	19	19	69.9	69.9	69.9	45.598	432	432	0	323.31	By MS/MS	By MS/MS	By MS/MS	By MS/MS
CBW19477_pez	CBW19477_pez	612.124	29	29	29	CBW19477_pez	1	29	29	29	24	26	25	25	25	24	24	22	23	24	26	25	25	25	24	24	22	23	24	26	25	25	25	24	24	22	23	88.4	88.4	88.4	36.511	329	329	0	323.31	By MS/MS	By MS/MS	By MS/MS	By MS/MS
CBW16257_lpdA	CBW16257_lpdA	633.657	26	26	26	CBW16257_lpdA	1	26	26	26	25	26	25	22	24	23	24	23	25	25	26	25	22	24	23	24	23	25	25	26	25	22	24	23	24	23	25	58.2	58.2	58.2	50.639	474	474	0	323.31	By MS/MS	By MS/MS	By MS/MS	By MS/MS
CBW20180_rpoB	CBW20180_rpoB	59.9582	86	86	86	CBW20180_rpoB	1	86	86	86	76	78	75	72	78	78	80	78	75	76	78	75	72	78	78	80	78	75	76	78	75	72	78	78	80	78	75	69.2	69.2	69.2	150.6	1342	1342	0	323.31	By MS/MS	By MS/MS	By MS/MS	By MS/MS
CBW16320_tsf	CBW16320_tsf	1221.89	25	25	25	CBW16320_tsf	1	25	25	25	22	23	22	20	23	23	21	24	25	22	23	22	20	23	23	21	24	25	22	23	22	20	23	23	21	24	25	77.4	77.4	77.4	30.358	283	283	0	323.31	By MS/MS	By MS/MS	By MS/MS	By MS/MS
CBW19413_rplM	CBW19413_rplM	7999.79	11	11	11	CBW19413_rplM	1	11	11	11	10	10	10	11	11	11	11	10	10	10	10	10	11	11	11	11	10	10	10	10	10	11	11	11	11	10	10	69	69	69	16.018	142	142	0	180.93	By MS/MS	By MS/MS	By MS/MS	By MS/MS
CBW18751_rps16	CBW18751_rps16	6244.18	9	9	9	CBW18751_rps16	1	9	9	9	8	9	8	8	8	8	8	8	7	8	9	8	8	8	8	8	8	7	8	9	8	8	8	8	8	8	7	65.9	65.9	65.9	9.2345	82	82	0	323.31	By MS/MS	By MS/MS	By MS/MS	By MS/MS
CBW19497_rplV	CBW19497_rplV	988.956	15	15	15	CBW19497_rplV	1	15	15	15	12	13	12	12	12	12	12	14	14	12	13	12	12	12	12	12	14	14	12	13	12	12	12	12	12	14	14	70.9	70.9	70.9	12.226	110	110	0	323.31	By MS/MS	By MS/MS	By MS/MS	By MS/MS
CBW19485_rpsE	CBW19485_rpsE	1409.58	11	11	11	CBW19485_rpsE	1	11	11	11	10	11	10	10	10	10	9	9	10	10	11	10	10	10	10	9	9	10	10	11	10	10	10	10	9	9	10	74.3	74.3	74.3	17.603	167	167	0	224.25	By MS/MS	By MS/MS	By MS/MS	By MS/MS
CBW20413_rplI	CBW20413_rplI	3064.11	11	11	11	CBW20413_rplI	1	11	11	11	11	11	11	11	11	11	11	11	11	11	11	11	11	11	11	11	11	11	11	11	11	11	11	11	11	11	11	71.1	71.1	71.1	15.784	149	149	0	102.97	By MS/MS	By MS/MS	By MS/MS	By MS/MS
CBW19487_rplF	CBW19487_rplF	1544.81	14	14	14	CBW19487_rplF	1	14	14	14	12	14	12	13	12	12	12	13	13	12	14	12	13	12	12	12	13	13	12	14	12	13	12	12	12	13	13	83.1	83.1	83.1	18.859	177	177	0	195.64	By MS/MS	By MS/MS	By MS/MS	By MS/MS
CBW19478_rpsD	CBW19478_rpsD	644.632	17	17	17	CBW19478_rpsD	1	17	17	17	16	16	16	16	17	15	16	16	15	16	16	16	16	17	15	16	16	15	16	16	16	16	17	15	16	16	15	60.2	60.2	60.2	23.485	206	206	0	323.31	By MS/MS	By MS/MS	By MS/MS	By MS/MS
CBW19503_rpsJ	CBW19503_rpsJ	9116.93	11	11	11	CBW19503_rpsJ	1	11	11	11	11	11	11	10	11	11	11	11	11	11	11	11	10	11	11	11	11	11	11	11	11	10	11	11	11	11	11	69.9	69.9	69.9	11.766	103	103	0	130.48	By MS/MS	By MS/MS	By MS/MS	By MS/MS
CBW19476_rplQ	CBW19476_rplQ	1797.93	7	7	7	CBW19476_rplQ	1	7	7	7	7	7	7	6	7	7	7	6	6	7	7	7	6	7	7	7	6	6	7	7	7	6	7	7	7	6	6	49.6	49.6	49.6	14.394	127	127	0	36.865	By MS/MS	By MS/MS	By MS/MS	By MS/MS
CBW19501_rplD	CBW19501_rplD	1281.35	12	12	12	CBW19501_rplD	1	12	12	12	12	10	11	10	11	11	11	10	11	12	10	11	10	11	11	11	10	11	12	10	11	10	11	11	11	10	11	63.2	63.2	63.2	22.086	201	201	0	323.31	By MS/MS	By MS/MS	By MS/MS	By MS/MS
CBW19489_rpsN	CBW19489_rpsN	1468.75	11	11	11	CBW19489_rpsN	1	11	11	11	8	9	9	9	7	6	7	9	7	8	9	9	9	7	6	7	9	7	8	9	9	9	7	6	7	9	7	53.1	53.1	53.1	11.063	96	96	0	138.75	By MS/MS	By MS/MS	By MS/MS	By MS/MS
CBW19491_rplX	CBW19491_rplX	2133.72	13	13	13	CBW19491_rplX	1	13	13	13	10	12	12	12	9	10	10	12	10	10	12	12	12	9	10	10	12	10	10	12	12	12	9	10	10	12	10	68.3	68.3	68.3	11.316	104	104	0	277.45	By MS/MS	By MS/MS	By MS/MS	By MS/MS
CBW20197_hupA	CBW20197_hupA	14428	6	6	6	CBW20197_hupA	1	6	6	6	6	6	6	6	6	6	6	6	6	6	6	6	6	6	6	6	6	6	6	6	6	6	6	6	6	6	6	63.3	63.3	63.3	9.5208	90	90	0	305.32	By MS/MS	By MS/MS	By MS/MS	By MS/MS
CBW16542_tig	CBW16542_tig	1170.67	34	34	34	CBW16542_tig	1	34	34	34	29	31	34	32	32	29	34	29	30	29	31	34	32	32	29	34	29	30	29	31	34	32	32	29	34	29	30	61.3	61.3	61.3	48.066	432	432	0	323.31	By MS/MS	By MS/MS	By MS/MS	By MS/MS
CBW19502_rplC	CBW19502_rplC	2657.34	16	16	16	CBW19502_rplC	1	16	16	16	13	14	14	13	13	13	15	16	14	13	14	14	13	13	13	15	16	14	13	14	14	13	13	13	15	16	14	72.7	72.7	72.7	22.247	209	209	0	191.87	By MS/MS	By MS/MS	By MS/MS	By MS/MS
CBW19498_rpsS	CBW19498_rpsS	1229.4	9	9	9	CBW19498_rpsS	1	9	9	9	9	9	9	9	9	9	8	9	9	9	9	9	9	9	9	8	9	9	9	9	9	9	9	9	8	9	9	70.7	70.7	70.7	10.416	92	92	0	113.28	By MS/MS	By MS/MS	By MS/MS	By MS/MS
CBW20176_rplK	CBW20176_rplK	12256.1	7	7	7	CBW20176_rplK	1	7	7	7	5	6	6	6	7	5	6	6	6	5	6	6	6	7	5	6	6	6	5	6	6	6	7	5	6	6	6	59.9	59.9	59.9	14.875	142	142	0	41.612	By MS/MS	By MS/MS	By MS/MS	By MS/MS
CBW19788_rpmB	CBW19788_rpmB	8163.12	9	9	9	CBW19788_rpmB	1	9	9	9	8	8	8	8	8	9	9	8	8	8	8	8	8	8	9	9	8	8	8	8	8	8	8	9	9	8	8	59	59	59	9.0504	78	78	0	101.05	By MS/MS	By MS/MS	By MS/MS	By MS/MS
CBW19492_rplN	CBW19492_rplN	10316.3	7	7	7	CBW19492_rplN	1	7	7	7	7	7	7	7	7	7	7	7	7	7	7	7	7	7	7	7	7	7	7	7	7	7	7	7	7	7	7	57.7	57.7	57.7	13.568	123	123	0	194	By MS/MS	By MS/MS	By MS/MS	By MS/MS
CBW18409_pta	CBW18409_pta	104.718	37	37	37	CBW18409_pta	1	37	37	37	37	35	37	33	36	36	33	34	36	37	35	37	33	36	36	33	34	36	37	35	37	33	36	36	33	34	36	69.6	69.6	69.6	77.277	714	714	0	323.31	By MS/MS	By MS/MS	By MS/MS	By MS/MS
CBW19966_rho	CBW19966_rho	439.766	29	29	29	CBW19966_rho	1	29	29	29	28	25	28	25	27	26	27	27	28	28	25	28	25	27	26	27	27	28	28	25	28	25	27	26	27	27	28	80.4	80.4	80.4	46.993	419	419	0	323.31	By MS/MS	By MS/MS	By MS/MS	By MS/MS
CBW20134_rpmE	CBW20134_rpmE	1361.9	7	7	7	CBW20134_rpmE	1	7	7	7	6	6	7	7	7	6	7	7	7	6	6	7	7	7	6	7	7	7	6	6	7	7	7	6	7	7	7	90	90	90	7.7188	70	70	0	184.84	By MS/MS	By MS/MS	By MS/MS	By MS/MS
CBW17726_fabI	CBW17726_fabI	591.57	16	16	16	CBW17726_fabI	1	16	16	16	15	16	15	13	15	15	14	15	15	15	16	15	13	15	15	14	15	15	15	16	15	13	15	15	14	15	15	61.5	61.5	61.5	27.761	262	262	0	323.31	By MS/MS	By MS/MS	By MS/MS	By MS/MS
CBW18163_rfbH	CBW18163_rfbH	312.11	33	33	33	CBW18163_rfbH	1	33	33	33	31	29	32	29	32	31	30	27	27	31	29	32	29	32	31	30	27	27	31	29	32	29	32	31	30	27	27	67	67	67	48.103	437	437	0	323.31	By MS/MS	By MS/MS	By MS/MS	By MS/MS
CBW19144_pgk	CBW19144_pgk	847.599	31	31	31	CBW19144_pgk	1	31	31	31	28	29	30	29	31	30	29	30	28	28	29	30	29	31	30	29	30	28	28	29	30	29	31	30	29	30	28	85	85	85	41.132	387	387	0	323.31	By MS/MS	By MS/MS	By MS/MS	By MS/MS
CBW19480_rpsM	CBW19480_rpsM	6369.21	13	13	13	CBW19480_rpsM	1	13	13	13	13	12	13	10	13	12	11	12	12	13	12	13	10	13	12	11	12	12	13	12	13	10	13	12	11	12	12	67.8	67.8	67.8	13.161	118	118	0	320.9	By MS/MS	By MS/MS	By MS/MS	By MS/MS
CBW20433_ppa	CBW20433_ppa	1649.62	12	12	12	CBW20433_ppa	1	12	12	12	12	12	12	12	12	12	12	12	12	12	12	12	12	12	12	12	12	12	12	12	12	12	12	12	12	12	12	62.5	62.5	62.5	19.676	176	176	0	187.87	By MS/MS	By MS/MS	By MS/MS	By MS/MS
CBW19115_lysS	CBW19115_lysS	241.919	42	42	42	CBW19115_lysS	1	42	42	42	38	40	40	39	42	39	40	42	39	38	40	40	39	42	39	40	42	39	38	40	40	39	42	39	40	42	39	81.8	81.8	81.8	57.575	505	505	0	323.31	By MS/MS	By MS/MS	By MS/MS	By MS/MS
CBW19923_atpD	CBW19923_atpD	256.07	34	34	34	CBW19923_atpD	1	34	34	34	30	32	32	30	29	30	32	30	31	30	32	32	30	29	30	32	30	31	30	32	32	30	29	30	32	30	31	91.7	91.7	91.7	50.283	460	460	0	323.31	By MS/MS	By MS/MS	By MS/MS	By MS/MS
CBW18748_rpl19	CBW18748_rpl19	8763.42	13	13	13	CBW18748_rpl19	1	13	13	13	12	11	13	11	12	13	11	13	13	12	11	13	11	12	13	11	13	13	12	11	13	11	12	13	11	13	13	64.3	64.3	64.3	13.13	115	115	0	178.96	By MS/MS	By MS/MS	By MS/MS	By MS/MS
CBW19355_infB	CBW19355_infB	238.057	54	54	54	CBW19355_infB	1	54	54	54	48	45	50	44	47	43	45	47	45	48	45	50	44	47	43	45	47	45	48	45	50	44	47	43	45	47	45	65.6	65.6	65.6	97.401	892	892	0	323.31	By MS/MS	By MS/MS	By MS/MS	By MS/MS
CBW16256_aceF	CBW16256_aceF	114.02	37	37	37	CBW16256_aceF	1	37	37	37	32	30	32	28	31	31	31	34	35	32	30	32	28	31	31	31	34	35	32	30	32	28	31	31	31	34	35	68.8	68.8	68.8	66.054	629	629	0	323.31	By MS/MS	By MS/MS	By MS/MS	By MS/MS
CBW20045_typA	CBW20045_typA	181.953	27	27	27	CBW20045_typA	1	27	27	27	23	24	24	23	25	25	25	26	25	23	24	24	23	25	25	25	26	25	23	24	24	23	25	25	25	26	25	48.8	48.8	48.8	67.376	607	607	0	323.31	By MS/MS	By MS/MS	By MS/MS	By MS/MS
CBW19488_rpsH	CBW19488_rpsH	1126.02	11	11	11	CBW19488_rpsH	1	11	11	11	10	10	10	10	10	10	10	11	11	10	10	10	10	10	10	10	11	11	10	10	10	10	10	10	10	11	11	71.5	71.5	71.5	14.126	130	130	0	129.36	By MS/MS	By MS/MS	By MS/MS	By MS/MS
CBW17106_ompA	CBW17106_ompA	5503.1	21	21	21	CBW17106_ompA	1	21	21	21	14	19	18	17	18	18	18	17	17	14	19	18	17	18	18	18	17	17	14	19	18	17	18	18	18	17	17	70	70	70	37.515	350	350	0	323.31	By MS/MS	By MS/MS	By MS/MS	By MS/MS
CBW19510_rpsL	CBW19510_rpsL	2257.63	8	8	8	CBW19510_rpsL	1	8	8	8	8	8	8	8	8	8	8	7	7	8	8	8	8	8	8	8	7	7	8	8	8	8	8	8	8	7	7	54.8	54.8	54.8	13.737	124	124	0	87.87	By MS/MS	By MS/MS	By MS/MS	By MS/MS
CBW18855_fljB	CBW18855_fljB	1691.09	29	29	16	CBW18855_fljB	1	29	29	16	25	25	26	23	26	26	26	26	26	25	25	26	23	26	26	26	26	26	14	13	14	12	14	14	14	14	14	79.4	79.4	42.1	52.535	506	506	0	323.31	By MS/MS	By MS/MS	By MS/MS	By MS/MS
CBW20178_rplJ	CBW20178_rplJ	10538.1	12	12	12	CBW20178_rplJ	1	12	12	12	11	10	11	9	11	11	11	12	11	11	10	11	9	11	11	11	12	11	11	10	11	9	11	11	11	12	11	63.6	63.6	63.6	17.8	165	165	0	235.41	By MS/MS	By MS/MS	By MS/MS	By MS/MS
CBW16847_gpmA	CBW16847_gpmA	938.835	14	14	14	CBW16847_gpmA	1	14	14	14	13	13	14	13	14	13	13	14	14	13	13	14	13	14	13	13	14	14	13	13	14	13	14	13	13	14	14	70.4	70.4	70.4	28.493	250	250	0	323.31	By MS/MS	By MS/MS	By MS/MS	By MS/MS
CBW19143_fba	CBW19143_fba	1085.59	22	22	22	CBW19143_fba	1	22	22	22	18	21	19	22	19	21	21	20	20	18	21	19	22	19	21	21	20	20	18	21	19	22	19	21	21	20	20	67.7	67.7	67.7	39.156	359	359	0	323.31	By MS/MS	By MS/MS	By MS/MS	By MS/MS
CBW17006_pflB	CBW17006_pflB	795.721	50	50	45	CBW17006_pflB	1	50	50	45	43	40	48	41	46	46	43	43	47	43	40	48	41	46	46	43	43	47	39	36	43	37	41	41	39	39	42	68.3	68.3	65	85.004	760	760	0	323.31	By MS/MS	By MS/MS	By MS/MS	By MS/MS
CBW19351_pnp	CBW19351_pnp	527.741	35	35	35	CBW19351_pnp	1	35	35	35	32	33	34	32	33	34	33	29	31	32	33	34	32	33	34	33	29	31	32	33	34	32	33	34	33	29	31	51.3	51.3	51.3	77.038	711	711	0	323.31	By MS/MS	By MS/MS	By MS/MS	By MS/MS
CBW19897_rpmH	CBW19897_rpmH	16594.7	4	4	4	CBW19897_rpmH	1	4	4	4	3	4	4	4	4	4	4	4	4	3	4	4	4	4	4	4	4	4	3	4	4	4	4	4	4	4	4	21.7	21.7	21.7	5.3803	46	46	0	14.223	By MS/MS	By MS/MS	By MS/MS	By MS/MS
CBW17408_pykF	CBW17408_pykF	127.818	30	30	30	CBW17408_pykF	1	30	30	30	27	26	28	25	27	27	27	26	24	27	26	28	25	27	27	27	26	24	27	26	28	25	27	27	27	26	24	68.1	68.1	68.1	48.652	452	452	0	323.31	By MS/MS	By MS/MS	By MS/MS	By MS/MS
CBW19486_rl18	CBW19486_rl18	1878.08	8	8	8	CBW19486_rl18	1	8	8	8	6	8	8	5	7	7	5	5	5	6	8	8	5	7	7	5	5	5	6	8	8	5	7	7	5	5	5	62.4	62.4	62.4	12.77	117	117	0	120.64	By MS/MS	By MS/MS	By MS/MS	By MS/MS
CBW19713_glyS	CBW19713_glyS	79.8134	52	52	52	CBW19713_glyS	1	52	52	52	44	42	45	41	45	46	44	45	42	44	42	45	41	45	46	44	45	42	44	42	45	41	45	46	44	45	42	79.1	79.1	79.1	76.452	689	689	0	323.31	By MS/MS	By MS/MS	By MS/MS	By MS/MS
CBW16580_htpG	CBW16580_htpG	176.977	51	51	51	CBW16580_htpG	1	51	51	51	41	45	46	40	45	47	45	39	43	41	45	46	40	45	47	45	39	43	41	45	46	40	45	47	45	39	43	74.4	74.4	74.4	71.486	624	624	0	323.31	By MS/MS	By MS/MS	By MS/MS	By MS/MS
CBW17367_rpl20	CBW17367_rpl20	2030.89	11	11	11	CBW17367_rpl20	1	11	11	11	9	7	8	7	7	6	7	8	8	9	7	8	7	7	6	7	8	8	9	7	8	7	7	6	7	8	8	48.3	48.3	48.3	13.497	118	118	0	19.08	By MS/MS	By MS/MS	By MS/MS	By MS/MS
CBW18881_stpA	CBW18881_stpA	806.148	14	14	13	CBW18881_stpA	1	14	14	13	10	11	11	10	11	10	10	12	9	10	11	11	10	11	10	10	12	9	10	11	11	9	11	10	10	12	9	78.2	78.2	72.9	15.488	133	133	0	101.11	By MS/MS	By MS/MS	By MS/MS	By MS/MS
CBW19479_rpsK	CBW19479_rpsK	591.712	10	10	10	CBW19479_rpsK	1	10	10	10	8	10	8	9	8	9	9	8	8	8	10	8	9	8	9	9	8	8	8	10	8	9	8	9	9	8	8	65.5	65.5	65.5	11.727	110	110	0	108.97	By MS/MS	By MS/MS	By MS/MS	By MS/MS
CBW20410_rpsF	CBW20410_rpsF	7307.87	13	13	13	CBW20410_rpsF	1	13	13	13	12	13	12	10	11	11	12	9	10	12	13	12	10	11	11	12	9	10	12	13	12	10	11	11	12	9	10	86.3	86.3	86.3	15.173	131	131	0	308.66	By MS/MS	By MS/MS	By MS/MS	By MS/MS
CBW18154_gnd	CBW18154_gnd	261.612	35	35	35	CBW18154_gnd	1	35	35	35	30	33	32	29	31	30	31	30	32	30	33	32	29	31	30	31	30	32	30	33	32	29	31	30	31	30	32	85.7	85.7	85.7	51.395	468	468	0	323.31	By MS/MS	By MS/MS	By MS/MS	By MS/MS
CBW20093_sodA	CBW20093_sodA	711.231	23	23	23	CBW20093_sodA	1	23	23	23	20	17	19	19	19	16	17	15	16	20	17	19	19	19	16	17	15	16	20	17	19	19	19	16	17	15	16	94.7	94.7	94.7	23.079	206	206	0	323.31	By MS/MS	By MS/MS	By MS/MS	By MS/MS
CBW19352_rpsO	CBW19352_rpsO	10456.4	8	8	8	CBW19352_rpsO	1	8	8	8	8	8	8	7	8	7	8	8	8	8	8	8	7	8	7	8	8	8	8	8	8	7	8	7	8	8	8	69.7	69.7	69.7	10.198	89	89	0	260.78	By MS/MS	By MS/MS	By MS/MS	By MS/MS
CBW17775_adh	CBW17775_adh	195.728	52	52	52	CBW17775_adh	1	52	52	52	47	47	47	46	48	48	49	46	46	47	47	47	46	48	48	49	46	46	47	47	47	46	48	48	49	46	46	76.9	76.9	76.9	96.214	892	892	0	323.31	By MS/MS	By MS/MS	By MS/MS	By MS/MS
CBW19356_nusA	CBW19356_nusA	768.466	36	36	36	CBW19356_nusA	1	36	36	36	28	29	29	29	28	28	29	29	28	28	29	29	29	28	28	29	29	28	28	29	29	29	28	28	29	29	28	75	75	75	55.425	500	500	0	323.31	By MS/MS	By MS/MS	By MS/MS	By MS/MS
CBW20352_groES	CBW20352_groES	2073.86	8	8	8	CBW20352_groES	1	8	8	8	8	8	8	8	8	8	8	8	8	8	8	8	8	8	8	8	8	8	8	8	8	8	8	8	8	8	8	83.5	83.5	83.5	10.318	97	97	0	82.729	By MS/MS	By MS/MS	By MS/MS	By MS/MS
CBW18905_alaS	CBW18905_alaS	108.438	50	50	50	CBW18905_alaS	1	50	50	50	43	41	48	39	48	45	44	42	37	43	41	48	39	48	45	44	42	37	43	41	48	39	48	45	44	42	37	67.6	67.6	67.6	95.898	876	876	0	323.31	By MS/MS	By MS/MS	By MS/MS	By MS/MS
CBW20119_tpiA	CBW20119_tpiA	1263.96	18	18	18	CBW20119_tpiA	1	18	18	18	15	14	14	15	15	15	14	14	13	15	14	14	15	15	15	14	14	13	15	14	14	15	15	15	14	14	13	86.7	86.7	86.7	26.916	255	255	0	208.93	By MS/MS	By MS/MS	By MS/MS	By MS/MS
CBW18408_ackA	CBW18408_ackA	192.958	21	21	21	CBW18408_ackA	1	21	21	21	18	19	19	18	17	19	20	19	20	18	19	19	18	17	19	20	19	20	18	19	19	18	17	19	20	19	20	84.5	84.5	84.5	43.257	400	400	0	323.31	By MS/MS	By MS/MS	By MS/MS	By MS/MS
CBW19925_atpA	CBW19925_atpA	385.488	32	32	32	CBW19925_atpA	1	32	32	32	27	28	29	28	27	28	28	30	28	27	28	29	28	27	28	28	30	28	27	28	29	28	27	28	28	30	28	73.5	73.5	73.5	55.112	513	513	0	323.31	By MS/MS	By MS/MS	By MS/MS	By MS/MS
CBW19412_rpsI	CBW19412_rpsI	3416.53	11	11	11	CBW19412_rpsI	1	11	11	11	11	10	10	8	11	10	9	11	11	11	10	10	8	11	10	9	11	11	11	10	10	8	11	10	9	11	11	62.3	62.3	62.3	14.826	130	130	0	52.895	By MS/MS	By MS/MS	By MS/MS	By MS/MS
CBW17033_asnCa	CBW17033_asnCa	130.058	30	30	30	CBW17033_asnCa	1	30	30	30	25	28	25	26	26	26	26	27	27	25	28	25	26	26	26	26	27	27	25	28	25	26	26	26	26	27	27	62.9	62.9	62.9	52.523	466	466	0	323.31	By MS/MS	By MS/MS	By MS/MS	By MS/MS
CBW19448_accC	CBW19448_accC	42.4032	21	21	21	CBW19448_accC	1	21	21	21	21	20	20	20	21	20	20	21	20	21	20	20	20	21	20	20	21	20	21	20	20	20	21	20	20	21	20	67.1	67.1	67.1	46.003	419	419	0	323.31	By MS/MS	By MS/MS	By MS/MS	By MS/MS
CBW17229_acpP	CBW17229_acpP	12929.2	3	3	3	CBW17229_acpP	1	3	3	3	3	3	3	3	3	3	3	3	3	3	3	3	3	3	3	3	3	3	3	3	3	3	3	3	3	3	3	33.3	33.3	33.3	8.6394	78	78	0	44.672	By MS/MS	By MS/MS	By MS/MS	By MS/MS
CBW18397_nuoC	CBW18397_nuoC	73.5011	46	46	46	CBW18397_nuoC	1	46	46	46	37	40	43	37	40	39	37	35	39	37	40	43	37	40	39	37	35	39	37	40	43	37	40	39	37	35	39	86.2	86.2	86.2	68.86	600	600	0	323.31	By MS/MS	By MS/MS	By MS/MS	By MS/MS
CBW20385_purA	CBW20385_purA	265.302	29	29	29	CBW20385_purA	1	29	29	29	25	27	27	27	26	27	26	25	23	25	27	27	27	26	27	26	25	23	25	27	27	27	26	27	26	25	23	70.4	70.4	70.4	47.376	432	432	0	323.31	By MS/MS	By MS/MS	By MS/MS	By MS/MS
CBW19483_rplO	CBW19483_rplO	611.046	14	14	14	CBW19483_rplO	1	14	14	14	11	10	11	12	13	13	13	11	13	11	10	11	12	13	13	13	11	13	11	10	11	12	13	13	13	11	13	69.4	69.4	69.4	14.966	144	144	0	89.097	By MS/MS	By MS/MS	By MS/MS	By MS/MS
CBW19427_mdh	CBW19427_mdh	1927.5	24	24	24	CBW19427_mdh	1	24	24	24	21	24	24	21	24	24	24	22	22	21	24	24	21	24	24	24	22	22	21	24	24	21	24	24	24	22	22	84.9	84.9	84.9	32.475	312	312	0	323.31	By MS/MS	By MS/MS	By MS/MS	By MS/MS
CBW19442_mreB	CBW19442_mreB	589.937	18	18	18	CBW19442_mreB	1	18	18	18	16	15	17	15	17	17	17	18	16	16	15	17	15	17	17	17	18	16	16	15	17	15	17	17	17	18	16	62	62	62	36.952	347	347	0	323.31	By MS/MS	By MS/MS	By MS/MS	By MS/MS
CBW18606_iscS	CBW18606_iscS	268.016	23	23	23	CBW18606_iscS	1	23	23	23	21	21	19	17	20	20	23	21	20	21	21	19	17	20	20	23	21	20	21	21	19	17	20	20	23	21	20	68.8	68.8	68.8	45.078	404	404	0	323.31	By MS/MS	By MS/MS	By MS/MS	By MS/MS
CBW19164_metK	CBW19164_metK	68.356	23	23	23	CBW19164_metK	1	23	23	23	21	19	22	21	23	23	22	21	19	21	19	22	21	23	23	22	21	19	21	19	22	21	23	23	22	21	19	69	69	69	41.952	384	384	0	323.31	By MS/MS	By MS/MS	By MS/MS	By MS/MS
CBW17930_aspS	CBW17930_aspS	140.074	40	40	40	CBW17930_aspS	1	40	40	40	33	32	30	33	33	35	34	37	35	33	32	30	33	33	35	34	37	35	33	32	30	33	33	35	34	37	35	72.7	72.7	72.7	65.665	590	590	0	323.31	By MS/MS	By MS/MS	By MS/MS	By MS/MS
CBW20493_valS	CBW20493_valS	59.8951	55	55	55	CBW20493_valS	1	55	55	55	45	44	47	41	47	45	47	45	43	45	44	47	41	47	45	47	45	43	45	44	47	41	47	45	47	45	43	65.9	65.9	65.9	108.17	951	951	0	323.31	By MS/MS	By MS/MS	By MS/MS	By MS/MS
CBW16108_talB	CBW16108_talB	1011.8	26	26	24	CBW16108_talB	1	26	26	24	24	23	25	21	25	24	23	24	24	24	23	25	21	25	24	23	24	24	22	21	23	19	23	22	21	22	22	80.4	80.4	70	35.171	317	317	0	323.31	By MS/MS	By MS/MS	By MS/MS	By MS/MS
CBW19484_rpmD	CBW19484_rpmD	744.801	8	8	8	CBW19484_rpmD	1	8	8	8	7	6	8	7	7	6	6	8	8	7	6	8	7	7	6	6	8	8	7	6	8	7	7	6	6	8	8	72.9	72.9	72.9	6.5137	59	59	0	125.85	By MS/MS	By MS/MS	By MS/MS	By MS/MS
CBW19031_pyrG	CBW19031_pyrG	263.364	37	37	37	CBW19031_pyrG	1	37	37	37	32	34	33	31	33	32	34	36	32	32	34	33	31	33	32	34	36	32	32	34	33	31	33	32	34	36	32	71.9	71.9	71.9	60.121	545	545	0	323.31	By MS/MS	By MS/MS	By MS/MS	By MS/MS
CBW19787_rpmG	CBW19787_rpmG	1625.3	2	2	2	CBW19787_rpmG	1	2	2	2	2	2	2	2	2	2	2	2	2	2	2	2	2	2	2	2	2	2	2	2	2	2	2	2	2	2	2	40	40	40	6.3715	55	55	0	24.03	By MS/MS	By MS/MS	By MS/MS	By MS/MS
CBW18574_guaB	CBW18574_guaB	143.928	22	22	22	CBW18574_guaB	1	22	22	22	20	21	20	20	20	20	21	21	22	20	21	20	20	20	20	21	21	22	20	21	20	20	20	20	21	21	22	67.8	67.8	67.8	51.948	488	488	0	323.31	By MS/MS	By MS/MS	By MS/MS	By MS/MS
CBW17369_pheT	CBW17369_pheT	41.2659	45	45	45	CBW17369_pheT	1	45	45	45	37	36	37	38	38	36	38	37	38	37	36	37	38	38	36	38	37	38	37	36	37	38	38	36	38	37	38	72.8	72.8	72.8	87.324	795	795	0	323.31	By MS/MS	By MS/MS	By MS/MS	By MS/MS
CBW16345_proS	CBW16345_proS	157.665	33	33	33	CBW16345_proS	1	33	33	33	28	30	29	27	29	29	27	28	29	28	30	29	27	29	29	27	28	29	28	30	29	27	29	29	27	28	29	62.8	62.8	62.8	63.539	572	572	0	323.31	By MS/MS	By MS/MS	By MS/MS	By MS/MS
CBW17224_rpl32	CBW17224_rpl32	5452.42	3	3	3	CBW17224_rpl32	1	3	3	3	3	3	3	3	3	3	3	3	3	3	3	3	3	3	3	3	3	3	3	3	3	3	3	3	3	3	3	45.6	45.6	45.6	6.4463	57	57	0	212.43	By MS/MS	By MS/MS	By MS/MS	By MS/MS
CBW19371_rpmA	CBW19371_rpmA	13391.8	6	6	6	CBW19371_rpmA	1	6	6	6	6	6	6	5	6	6	6	6	6	6	6	6	5	6	6	6	6	6	6	6	6	5	6	6	6	6	6	48.2	48.2	48.2	9.1244	85	85	0	117.87	By MS/MS	By MS/MS	By MS/MS	By MS/MS
CBW19893_gyrB	CBW19893_gyrB	78.1947	44	44	44	CBW19893_gyrB	1	44	44	44	37	34	36	31	35	34	33	39	36	37	34	36	31	35	34	33	39	36	37	34	36	31	35	34	33	39	36	61.6	61.6	61.6	89.895	804	804	0	323.31	By MS/MS	By MS/MS	By MS/MS	By MS/MS
CBW20245_pgi	CBW20245_pgi	237.345	33	33	32	CBW20245_pgi	1	33	33	32	29	29	30	29	31	31	31	26	30	29	29	30	29	31	31	31	26	30	28	28	29	28	30	30	30	25	29	68.9	68.9	67.4	61.428	549	549	0	323.31	By MS/MS	By MS/MS	By MS/MS	By MS/MS
CBW19920_glmU	CBW19920_glmU	443.642	25	25	25	CBW19920_glmU	1	25	25	25	22	20	22	19	22	22	18	20	21	22	20	22	19	22	22	18	20	21	22	20	22	19	22	22	18	20	21	52.4	52.4	52.4	49.198	456	456	0	244.99	By MS/MS	By MS/MS	By MS/MS	By MS/MS
CBW19349_deaD	CBW19349_deaD	40.8704	39	39	39	CBW19349_deaD	1	39	39	39	33	32	31	29	31	27	31	31	33	33	32	31	29	31	27	31	31	33	33	32	31	29	31	27	31	31	33	73	73	73	70.473	629	629	0	323.31	By MS/MS	By MS/MS	By MS/MS	By MS/MS
CBW20126_yiiU	CBW20126_yiiU	5510.22	8	8	8	CBW20126_yiiU	1	8	8	8	8	7	8	7	7	6	7	8	8	8	7	8	7	7	6	7	8	8	8	7	8	7	7	6	7	8	8	88.6	88.6	88.6	9.3123	79	79	0	242.61	By MS/MS	By MS/MS	By MS/MS	By MS/MS
CBW19965_trxA	CBW19965_trxA	2709.07	7	7	7	CBW19965_trxA	1	7	7	7	7	6	7	6	7	7	7	5	7	7	6	7	6	7	7	7	5	7	7	6	7	6	7	7	7	5	7	75.2	75.2	75.2	11.806	109	109	0	99.644	By MS/MS	By MS/MS	By MS/MS	By MS/MS
CBW20129_hslU	CBW20129_hslU	61.1699	31	31	31	CBW20129_hslU	1	31	31	31	26	26	27	22	26	25	22	29	29	26	26	27	22	26	25	22	29	29	26	26	27	22	26	25	22	29	29	62.8	62.8	62.8	49.667	443	443	0	285.65	By MS/MS	By MS/MS	By MS/MS	By MS/MS
CBW17031_aspC	CBW17031_aspC	224.818	29	29	29	CBW17031_aspC	1	29	29	29	26	25	26	24	28	26	27	27	26	26	25	26	24	28	26	27	27	26	26	25	26	24	28	26	27	27	26	70.2	70.2	70.2	43.521	396	396	0	323.31	By MS/MS	By MS/MS	By MS/MS	By MS/MS
CBW17218_rne	CBW17218_rne	235.01	51	51	51	CBW17218_rne	1	51	51	51	43	42	44	42	45	40	45	42	42	43	42	44	42	45	40	45	42	42	43	42	44	42	45	40	45	42	42	57.5	57.5	57.5	119.4	1067	1067	0	323.31	By MS/MS	By MS/MS	By MS/MS	By MS/MS
CBW17803_prs	CBW17803_prs	235.024	12	12	12	CBW17803_prs	1	12	12	12	12	12	12	11	12	12	12	12	12	12	12	12	11	12	12	12	12	12	12	12	12	11	12	12	12	12	12	47.3	47.3	47.3	34.216	315	315	0	323.31	By MS/MS	By MS/MS	By MS/MS	By MS/MS
CBW18496_ptsH	CBW18496_ptsH	4386.93	7	7	7	CBW18496_ptsH	1	7	7	7	7	6	7	5	6	6	7	6	6	7	6	7	5	6	6	7	6	6	7	6	7	5	6	6	7	6	6	78.8	78.8	78.8	9.1193	85	85	0	180	By MS/MS	By MS/MS	By MS/MS	By MS/MS
CBW18497_ptsI	CBW18497_ptsI	190.05	32	32	32	CBW18497_ptsI	1	32	32	32	30	28	29	26	30	28	30	27	27	30	28	29	26	30	28	30	27	27	30	28	29	26	30	28	30	27	27	69.9	69.9	69.9	63.368	575	575	0	323.31	By MS/MS	By MS/MS	By MS/MS	By MS/MS
CBW16236_ftsZ	CBW16236_ftsZ	770.947	28	28	28	CBW16236_ftsZ	1	28	28	28	22	23	22	23	24	23	24	23	22	22	23	22	23	24	23	24	23	22	22	23	22	23	24	23	24	23	22	89.3	89.3	89.3	40.323	383	383	0	323.31	By MS/MS	By MS/MS	By MS/MS	By MS/MS
CBW18573_guaA	CBW18573_guaA	62.4343	37	37	37	CBW18573_guaA	1	37	37	37	32	32	33	31	32	33	31	31	32	32	32	33	31	32	33	31	31	32	32	32	33	31	32	33	31	31	32	81.7	81.7	81.7	58.7	525	525	0	323.31	By MS/MS	By MS/MS	By MS/MS	By MS/MS
CBW18695_predicted_bacteriophage_protein	CBW18695_predicted_bacteriophage_protein	282.186	22	22	22	CBW18695_predicted_bacteriophage_protein	1	22	22	22	18	20	18	17	19	18	20	16	18	18	20	18	17	19	18	20	16	18	18	20	18	17	19	18	20	16	18	59	59	59	39.937	361	361	0	247.09	By MS/MS	By MS/MS	By MS/MS	By MS/MS
CBW17370_himA	CBW17370_himA	1488.6	10	10	10	CBW17370_himA	1	10	10	10	9	7	9	7	9	8	7	10	9	9	7	9	7	9	8	7	10	9	9	7	9	7	9	8	7	10	9	69.9	69.9	69.9	11.764	103	103	0	68.898	By MS/MS	By MS/MS	By MS/MS	By MS/MS
CBW20357_efp	CBW20357_efp	1268.87	7	7	7	CBW20357_efp	1	7	7	7	6	6	6	6	6	6	7	5	4	6	6	6	6	6	6	7	5	4	6	6	6	6	6	6	7	5	4	36.2	36.2	36.2	20.623	188	188	0	101.06	By MS/MS	By MS/MS	By MS/MS	By MS/MS
CBW16546_hupB	CBW16546_hupB	9672.65	6	6	6	CBW16546_hupB	1	6	6	6	5	6	5	6	6	6	5	5	6	5	6	5	6	6	6	5	5	6	5	6	5	6	6	6	5	5	6	62.2	62.2	62.2	9.2395	90	90	0	82.228	By MS/MS	By MS/MS	By MS/MS	By MS/MS
CBW20585_deoB	CBW20585_deoB	577.972	29	29	29	CBW20585_deoB	1	29	29	29	25	25	26	25	24	24	25	27	26	25	25	26	25	24	24	25	27	26	25	25	26	25	24	24	25	27	26	88.5	88.5	88.5	44.243	407	407	0	323.31	By MS/MS	By MS/MS	By MS/MS	By MS/MS
CBW19151_tktA	CBW19151_tktA	423.849	29	29	29	CBW19151_tktA	1	29	29	29	27	27	28	24	27	28	28	28	27	27	27	28	24	27	28	28	28	27	27	27	28	24	27	28	28	28	27	71.6	71.6	71.6	70.504	648	648	0	323.31	By MS/MS	By MS/MS	By MS/MS	By MS/MS
CBW16545_lon	CBW16545_lon	116.95	47	47	47	CBW16545_lon	1	47	47	47	41	40	45	36	42	41	39	39	39	41	40	45	36	42	41	39	39	39	41	40	45	36	42	41	39	39	39	57.5	57.5	57.5	87.41	784	784	0	323.31	By MS/MS	By MS/MS	By MS/MS	By MS/MS
CBW18449_fabB	CBW18449_fabB	803.096	16	16	16	CBW18449_fabB	1	16	16	16	14	15	14	14	15	15	15	15	14	14	15	14	14	15	15	15	15	14	14	15	14	14	15	15	15	15	14	55.2	55.2	55.2	42.373	404	404	0	323.31	By MS/MS	By MS/MS	By MS/MS	By MS/MS
CBW16199_hepA	CBW16199_hepA	24.6158	45	45	45	CBW16199_hepA	1	45	45	45	35	39	34	35	37	37	37	41	38	35	39	34	35	37	37	37	41	38	35	39	34	35	37	37	37	41	38	61.8	61.8	61.8	109.86	968	968	0	323.31	By MS/MS	By MS/MS	By MS/MS	By MS/MS
CBW18483_gltX	CBW18483_gltX	256.666	30	30	30	CBW18483_gltX	1	30	30	30	25	25	27	22	26	26	25	26	26	25	25	27	22	26	26	25	26	26	25	25	27	22	26	26	25	26	26	74.7	74.7	74.7	53.633	471	471	0	323.31	By MS/MS	By MS/MS	By MS/MS	By MS/MS
CBW20118_hypothetical_ribulose-phosphate_3-epimerase	CBW20118_hypothetical_ribulose-phosphate_3-epimerase	12.9903	2	2	2	CBW20118_hypothetical_ribulose-phosphate_3-epimerase	1	2	2	2	1	1	1	1	1	2	2	0	1	1	1	1	1	1	2	2	0	1	1	1	1	1	1	2	2	0	1	8.7	8.7	8.7	27.635	254	254	0.00080645	2.6656	By matching	By MS/MS	By MS/MS	By MS/MS
CBW18498_crr	CBW18498_crr	1895.84	10	10	10	CBW18498_crr	1	10	10	10	8	9	8	8	8	8	8	10	9	8	9	8	8	8	8	8	10	9	8	9	8	8	8	8	8	10	9	79.3	79.3	79.3	18.247	169	169	0	141.78	By MS/MS	By MS/MS	By MS/MS	By MS/MS
CBW20597_yjjK	CBW20597_yjjK	69.625	37	37	37	CBW20597_yjjK	1	37	37	37	32	29	32	27	31	27	31	33	32	32	29	32	27	31	27	31	33	32	32	29	32	27	31	27	31	33	32	74.4	74.4	74.4	62.309	555	555	0	323.31	By MS/MS	By MS/MS	By MS/MS	By MS/MS
CBW16145_rpsT	CBW16145_rpsT	6936.62	5	5	5	CBW16145_rpsT	1	5	5	5	4	4	4	3	5	3	4	4	3	4	4	4	3	5	3	4	4	3	4	4	4	3	5	3	4	4	3	37.9	37.9	37.9	9.6553	87	87	0	21.071	By MS/MS	By MS/MS	By MS/MS	By MS/MS
CBW18348_nrdA	CBW18348_nrdA	120.26	43	43	43	CBW18348_nrdA	1	43	43	43	34	35	38	34	40	38	39	36	40	34	35	38	34	40	38	39	36	40	34	35	38	34	40	38	39	36	40	61	61	61	85.735	761	761	0	323.31	By MS/MS	By MS/MS	By MS/MS	By MS/MS
CBW19372_rplU	CBW19372_rplU	11675.7	4	4	4	CBW19372_rplU	1	4	4	4	4	3	4	4	4	4	4	4	4	4	3	4	4	4	4	4	4	4	4	3	4	4	4	4	4	4	4	28.2	28.2	28.2	11.578	103	103	0	13.837	By MS/MS	By MS/MS	By MS/MS	By MS/MS
CBW16544_clpX	CBW16544_clpX	355.368	32	32	32	CBW16544_clpX	1	32	32	32	27	25	26	22	24	21	26	27	24	27	25	26	22	24	21	26	27	24	27	25	26	22	24	21	26	27	24	83.5	83.5	83.5	46.175	423	423	0	323.31	By MS/MS	By MS/MS	By MS/MS	By MS/MS
CBW19494_rpmC	CBW19494_rpmC	1324.12	4	4	4	CBW19494_rpmC	1	4	4	4	4	4	4	4	4	4	4	3	3	4	4	4	4	4	4	4	3	3	4	4	4	4	4	4	4	3	3	55.6	55.6	55.6	7.2604	63	63	0	180.37	By MS/MS	By MS/MS	By MS/MS	By MS/MS
CBW19562_pckA	CBW19562_pckA	2162.28	31	31	31	CBW19562_pckA	1	31	31	31	27	25	27	25	26	28	25	27	28	27	25	27	25	26	28	25	27	28	27	25	27	25	26	28	25	27	28	74.4	74.4	74.4	59.647	539	539	0	323.31	By MS/MS	By MS/MS	By MS/MS	By MS/MS
CBW18353_glpQ	CBW18353_glpQ	1108.92	22	22	22	CBW18353_glpQ	1	22	22	22	20	19	20	18	19	20	19	18	21	20	19	20	18	19	20	19	18	21	20	19	20	18	19	20	19	18	21	79.8	79.8	79.8	40.424	356	356	0	323.31	By MS/MS	By MS/MS	By MS/MS	By MS/MS
CBW16696_ahpC	CBW16696_ahpC	1204.81	15	15	15	CBW16696_ahpC	1	15	15	15	14	14	13	13	14	11	13	14	13	14	14	13	13	14	11	13	14	13	14	14	13	13	14	11	13	14	13	88.2	88.2	88.2	20.747	187	187	0	323.31	By MS/MS	By MS/MS	By MS/MS	By MS/MS
CBW16239_secA	CBW16239_secA	115.061	46	46	46	CBW16239_secA	1	46	46	46	34	35	38	32	40	37	38	39	36	34	35	38	32	40	37	38	39	36	34	35	38	32	40	37	38	39	36	55.8	55.8	55.8	101.82	901	901	0	323.31	By MS/MS	By MS/MS	By MS/MS	By MS/MS
CBW20124_glpK	CBW20124_glpK	1776.94	39	39	39	CBW20124_glpK	1	39	39	39	32	31	36	30	35	36	31	34	37	32	31	36	30	35	36	31	34	37	32	31	36	30	35	36	31	34	37	82.1	82.1	82.1	56.051	502	502	0	323.31	By MS/MS	By MS/MS	By MS/MS	By MS/MS
CBW16316_dapD	CBW16316_dapD	235.759	17	17	17	CBW16316_dapD	1	17	17	17	15	14	16	15	17	14	15	16	17	15	14	16	15	17	14	15	16	17	15	14	16	15	17	14	15	16	17	65.7	65.7	65.7	29.852	274	274	0	323.31	By MS/MS	By MS/MS	By MS/MS	By MS/MS
CBW16335_accA	CBW16335_accA	362.051	20	20	20	CBW16335_accA	1	20	20	20	17	18	18	18	19	18	18	18	19	17	18	18	18	19	18	18	18	19	17	18	18	18	19	18	18	18	19	61.4	61.4	61.4	35.343	319	319	0	323.31	By MS/MS	By MS/MS	By MS/MS	By MS/MS
CBW17364_thrS	CBW17364_thrS	398.291	42	42	42	CBW17364_thrS	1	42	42	42	34	38	37	32	37	36	36	39	40	34	38	37	32	37	36	36	39	40	34	38	37	32	37	36	36	39	40	62.9	62.9	62.9	73.977	642	642	0	323.31	By MS/MS	By MS/MS	By MS/MS	By MS/MS
CBW17707_tpx	CBW17707_tpx	1713.09	12	12	12	CBW17707_tpx	1	12	12	12	11	11	11	11	11	11	10	12	11	11	11	11	11	11	11	10	12	11	11	11	11	11	11	11	10	12	11	92.3	92.3	92.3	18.025	168	168	0	323.31	By MS/MS	By MS/MS	By MS/MS	By MS/MS
CBW17477_tyrS	CBW17477_tyrS	120.161	21	21	21	CBW17477_tyrS	1	21	21	21	18	17	19	18	19	17	18	15	17	18	17	19	18	19	17	18	15	17	18	17	19	18	19	17	18	15	17	68.9	68.9	68.9	47.281	424	424	0	323.31	By MS/MS	By MS/MS	By MS/MS	By MS/MS
CBW16497_tsaA	CBW16497_tsaA	2768.88	17	17	17	CBW16497_tsaA	1	17	17	17	17	16	16	15	16	15	16	15	16	17	16	16	15	16	15	16	15	16	17	16	16	15	16	15	16	15	16	84.5	84.5	84.5	22.317	200	200	0	323.31	By MS/MS	By MS/MS	By MS/MS	By MS/MS
CBW17795_kdsA	CBW17795_kdsA	192.412	20	20	20	CBW17795_kdsA	1	20	20	20	15	15	15	16	17	16	15	16	16	15	15	15	16	17	16	15	16	16	15	15	15	16	17	16	15	16	16	72.5	72.5	72.5	30.795	284	284	0	323.31	By MS/MS	By MS/MS	By MS/MS	By MS/MS
CBW17228_fabG	CBW17228_fabG	241.508	13	13	13	CBW17228_fabG	1	13	13	13	13	13	12	12	12	12	12	12	13	13	13	12	12	12	12	12	12	13	13	13	12	12	12	12	12	12	13	79.1	79.1	79.1	25.545	244	244	0	323.31	By MS/MS	By MS/MS	By MS/MS	By MS/MS
CBW16261_acnB	CBW16261_acnB	449.895	56	56	56	CBW16261_acnB	1	56	56	56	45	46	51	41	47	45	44	43	47	45	46	51	41	47	45	44	43	47	45	46	51	41	47	45	44	43	47	81.4	81.4	81.4	93.528	865	865	0	323.31	By MS/MS	By MS/MS	By MS/MS	By MS/MS
CBW18394_nuoG	CBW18394_nuoG	47.1003	42	42	42	CBW18394_nuoG	1	42	42	42	32	34	38	31	39	36	37	34	36	32	34	38	31	39	36	37	34	36	32	34	38	31	39	36	37	34	36	62.9	62.9	62.9	100.03	908	908	0	323.31	By MS/MS	By MS/MS	By MS/MS	By MS/MS
CBW19495_rplP	CBW19495_rplP	969.549	5	5	5	CBW19495_rplP	1	5	5	5	5	5	5	5	5	5	5	5	5	5	5	5	5	5	5	5	5	5	5	5	5	5	5	5	5	5	5	43.4	43.4	43.4	15.194	136	136	0	114.48	By MS/MS	By MS/MS	By MS/MS	By MS/MS
CBW18722_clpB	CBW18722_clpB	385.264	51	51	51	CBW18722_clpB	1	51	51	51	40	43	42	40	41	41	39	37	42	40	43	42	40	41	41	39	37	42	40	43	42	40	41	41	39	37	42	71.2	71.2	71.2	95.436	857	857	0	323.31	By MS/MS	By MS/MS	By MS/MS	By MS/MS
CBW20038_polA	CBW20038_polA	119.001	45	45	45	CBW20038_polA	1	45	45	45	38	41	38	37	42	42	39	43	43	38	41	38	37	42	42	39	43	43	38	41	38	37	42	42	39	43	43	60.1	60.1	60.1	103.13	928	928	0	323.31	By MS/MS	By MS/MS	By MS/MS	By MS/MS
CBW20586_deoD	CBW20586_deoD	522.61	16	16	16	CBW20586_deoD	1	16	16	16	15	15	14	14	14	14	15	14	15	15	15	14	14	14	14	15	14	15	15	15	14	14	14	14	15	14	15	69.9	69.9	69.9	25.978	239	239	0	208.74	By MS/MS	By MS/MS	By MS/MS	By MS/MS
CBW19281_rpsU	CBW19281_rpsU	5084.64	8	8	8	CBW19281_rpsU	1	8	8	8	8	8	8	8	8	8	8	7	7	8	8	8	8	8	8	8	7	7	8	8	8	8	8	8	8	7	7	46.5	46.5	46.5	8.4999	71	71	0	179.65	By MS/MS	By MS/MS	By MS/MS	By MS/MS
CBW18343_gyrA	CBW18343_gyrA	57.6257	45	45	45	CBW18343_gyrA	1	45	45	45	34	36	38	32	40	36	36	34	34	34	36	38	32	40	36	36	34	34	34	36	38	32	40	36	36	34	34	50.8	50.8	50.8	97.063	878	878	0	323.31	By MS/MS	By MS/MS	By MS/MS	By MS/MS
CBW16736_leuS	CBW16736_leuS	112.726	48	48	48	CBW16736_leuS	1	48	48	48	40	39	43	37	44	40	38	42	41	40	39	43	37	44	40	38	42	41	40	39	43	37	44	40	38	42	41	63.1	63.1	63.1	96.984	860	860	0	323.31	By MS/MS	By MS/MS	By MS/MS	By MS/MS
CBW16148_ileS	CBW16148_ileS	99.4076	51	51	51	CBW16148_ileS	1	51	51	51	43	40	44	36	43	40	41	37	41	43	40	44	36	43	40	41	37	41	43	40	44	36	43	40	41	37	41	67.9	67.9	67.9	105.7	944	944	0	323.31	By MS/MS	By MS/MS	By MS/MS	By MS/MS
CBW16413_pepD	CBW16413_pepD	180.628	18	18	18	CBW16413_pepD	1	18	18	18	18	17	18	16	18	18	18	16	17	18	17	18	16	18	18	18	16	17	18	17	18	16	18	18	18	16	17	49.3	49.3	49.3	52.436	485	485	0	323.31	By MS/MS	By MS/MS	By MS/MS	By MS/MS
CBW18297_rplY	CBW18297_rplY	8922.06	8	8	8	CBW18297_rplY	1	8	8	8	8	7	7	8	8	7	8	8	8	8	7	7	8	8	7	8	8	8	8	7	7	8	8	7	8	8	8	70.2	70.2	70.2	10.541	94	94	0	67.881	By MS/MS	By MS/MS	By MS/MS	By MS/MS
CBW19653_prlC	CBW19653_prlC	88.3059	39	39	39	CBW19653_prlC	1	39	39	39	29	31	36	31	36	34	34	34	34	29	31	36	31	36	34	34	34	34	29	31	36	31	36	34	34	34	34	68.7	68.7	68.7	76.943	680	680	0	323.31	By MS/MS	By MS/MS	By MS/MS	By MS/MS
CBW19528_crp	CBW19528_crp	797.257	18	18	18	CBW19528_crp	1	18	18	18	14	12	15	14	16	16	16	13	15	14	12	15	14	16	16	16	13	15	14	12	15	14	16	16	16	13	15	75.2	75.2	75.2	23.656	210	210	0	137.22	By MS/MS	By MS/MS	By MS/MS	By MS/MS
CBW17230_fabF	CBW17230_fabF	375.674	17	17	17	CBW17230_fabF	1	17	17	17	14	16	15	16	17	15	16	13	15	14	16	15	16	17	15	16	13	15	14	16	15	16	17	15	16	13	15	64.4	64.4	64.4	42.952	413	413	0	323.31	By MS/MS	By MS/MS	By MS/MS	By MS/MS
CBW20349_aspA	CBW20349_aspA	5830.48	22	22	22	CBW20349_aspA	1	22	22	22	19	19	20	18	20	21	18	15	19	19	19	20	18	20	21	18	15	19	19	19	20	18	20	21	18	15	19	52.3	52.3	52.3	52.285	478	478	0	288.62	By MS/MS	By MS/MS	By MS/MS	By MS/MS
CBW16274_yadF	CBW16274_yadF	255.778	14	14	14	CBW16274_yadF	1	14	14	14	14	12	14	12	13	13	13	12	13	14	12	14	12	13	13	13	12	13	14	12	14	12	13	13	13	12	13	83.6	83.6	83.6	24.821	220	220	0	323.31	By MS/MS	By MS/MS	By MS/MS	By MS/MS
CBW17272_icdA	CBW17272_icdA	551.656	28	28	28	CBW17272_icdA	1	28	28	28	25	25	27	26	27	26	26	25	27	25	25	27	26	27	26	26	25	27	25	25	27	26	27	26	26	25	27	64.9	64.9	64.9	45.787	416	416	0	323.31	By MS/MS	By MS/MS	By MS/MS	By MS/MS
CBW18164_rfbG	CBW18164_rfbG	127.006	27	27	27	CBW18164_rfbG	1	27	27	27	24	25	24	23	26	25	26	23	25	24	25	24	23	26	25	26	23	25	24	25	24	23	26	25	26	23	25	83	83	83	41.021	359	359	0	323.31	By MS/MS	By MS/MS	By MS/MS	By MS/MS
CBW18589_ndk	CBW18589_ndk	1552.47	9	9	9	CBW18589_ndk	1	9	9	9	9	9	9	8	9	8	9	8	8	9	9	9	8	9	8	9	8	8	9	9	9	8	9	8	9	8	8	91.6	91.6	91.6	15.521	143	143	0	280.48	By MS/MS	By MS/MS	By MS/MS	By MS/MS
CBW16321_pyrH	CBW16321_pyrH	187.656	13	13	13	CBW16321_pyrH	1	13	13	13	9	10	11	11	11	9	11	10	10	9	10	11	11	11	9	11	10	10	9	10	11	11	11	9	11	10	10	69.7	69.7	69.7	25.955	241	241	0	227.37	By MS/MS	By MS/MS	By MS/MS	By MS/MS
CBW17869_proQ	CBW17869_proQ	319.732	15	15	15	CBW17869_proQ	1	15	15	15	14	13	14	13	13	12	13	13	13	14	13	14	13	13	12	13	13	13	14	13	14	13	13	12	13	13	13	62.3	62.3	62.3	25.438	228	228	0	205.27	By MS/MS	By MS/MS	By MS/MS	By MS/MS
CBW20157_ppc	CBW20157_ppc	22.3831	42	42	42	CBW20157_ppc	1	42	42	42	33	30	38	30	36	35	35	31	35	33	30	38	30	36	35	35	31	35	33	30	38	30	36	35	35	31	35	52.2	52.2	52.2	99.001	883	883	0	323.31	By MS/MS	By MS/MS	By MS/MS	By MS/MS
CBW16819_sucD	CBW16819_sucD	199.269	17	17	17	CBW16819_sucD	1	17	17	17	14	9	14	11	13	15	11	11	17	14	9	14	11	13	15	11	11	17	14	9	14	11	13	15	11	11	17	64.4	64.4	64.4	29.775	289	289	0	167.86	By MS/MS	By MS/MS	By MS/MS	By MS/MS
CBW20412_rpsR	CBW20412_rpsR	6970.28	5	5	5	CBW20412_rpsR	1	5	5	5	5	5	5	4	5	5	5	5	5	5	5	5	4	5	5	5	5	5	5	5	5	4	5	5	5	5	5	50.7	50.7	50.7	8.9863	75	75	0	65.566	By MS/MS	By MS/MS	By MS/MS	By MS/MS
CBW16581_adk	CBW16581_adk	1372.72	16	16	16	CBW16581_adk	1	16	16	16	12	12	14	13	13	13	12	12	13	12	12	14	13	13	13	12	12	13	12	12	14	13	13	13	12	12	13	65.4	65.4	65.4	23.488	214	214	0	155.31	By MS/MS	By MS/MS	By MS/MS	By MS/MS
CBW16570_acrA	CBW16570_acrA	212.664	16	16	14	CBW16570_acrA	1	16	16	14	12	12	11	14	12	13	13	11	12	12	12	11	14	12	13	13	11	12	10	11	10	12	11	11	12	9	10	42.1	42.1	38.3	42.234	397	397	0	212.13	By MS/MS	By MS/MS	By MS/MS	By MS/MS
CBW16767_glnS	CBW16767_glnS	68.3937	31	31	31	CBW16767_glnS	1	31	31	31	25	25	27	19	27	25	25	21	20	25	25	27	19	27	25	25	21	20	25	25	27	19	27	25	25	21	20	58	58	58	63.538	555	555	0	301.77	By MS/MS	By MS/MS	By MS/MS	By MS/MS
CBW17126_sopB	CBW17126_sopB	39.9493	36	36	36	CBW17126_sopB	1	36	36	36	32	34	30	29	30	29	31	32	27	32	34	30	29	30	29	31	32	27	32	34	30	29	30	29	31	32	27	71.8	71.8	71.8	61.934	561	561	0	323.31	By MS/MS	By MS/MS	By MS/MS	By MS/MS
CBW19566_yhgF	CBW19566_yhgF	30.0921	44	44	44	CBW19566_yhgF	1	44	44	44	33	33	33	30	37	30	33	38	37	33	33	33	30	37	30	33	38	37	33	33	33	30	37	30	33	38	37	64.5	64.5	64.5	84.862	775	775	0	323.31	By MS/MS	By MS/MS	By MS/MS	By MS/MS
CBW20259_plsB	CBW20259_plsB	86.8033	43	43	43	CBW20259_plsB	1	43	43	43	34	36	38	34	38	37	36	37	38	34	36	38	34	38	37	36	37	38	34	36	38	34	38	37	36	37	38	65.9	65.9	65.9	91.127	806	806	0	323.31	By MS/MS	By MS/MS	By MS/MS	By MS/MS
CBW16330_fabZ	CBW16330_fabZ	526.029	12	12	12	CBW16330_fabZ	1	12	12	12	9	11	9	9	10	10	11	10	10	9	11	9	9	10	10	11	10	10	9	11	9	9	10	10	11	10	10	84.8	84.8	84.8	16.999	151	151	0	188.01	By MS/MS	By MS/MS	By MS/MS	By MS/MS
CBW20179_rplL	CBW20179_rplL	17181.8	9	9	9	CBW20179_rplL	1	9	9	9	8	9	7	6	9	7	7	6	6	8	9	7	6	9	7	7	6	6	8	9	7	6	9	7	7	6	6	84.3	84.3	84.3	12.299	121	121	0	86.862	By MS/MS	By MS/MS	By MS/MS	By MS/MS
CBW20175_nusG	CBW20175_nusG	380.521	18	18	18	CBW20175_nusG	1	18	18	18	16	15	16	14	17	17	15	16	17	16	15	16	14	17	17	15	16	17	16	15	16	14	17	17	15	16	17	86.7	86.7	86.7	20.545	181	181	0	244.44	By MS/MS	By MS/MS	By MS/MS	By MS/MS
CBW16195_surA	CBW16195_surA	131.722	23	23	23	CBW16195_surA	1	23	23	23	20	20	19	18	19	20	20	21	20	20	20	19	18	19	20	20	21	20	20	20	19	18	19	20	20	21	20	59.3	59.3	59.3	47.25	428	428	0	323.31	By MS/MS	By MS/MS	By MS/MS	By MS/MS
CBW18349_nrdB	CBW18349_nrdB	69.0343	20	20	20	CBW18349_nrdB	1	20	20	20	16	18	16	17	17	17	17	16	16	16	18	16	17	17	17	17	16	16	16	18	16	17	17	17	17	16	16	68.9	68.9	68.9	43.552	376	376	0	323.31	By MS/MS	By MS/MS	By MS/MS	By MS/MS
CBW17914_zwf	CBW17914_zwf	83.5049	35	35	35	CBW17914_zwf	1	35	35	35	30	29	29	25	29	30	30	26	29	30	29	29	25	29	30	30	26	29	30	29	29	25	29	30	30	26	29	73.5	73.5	73.5	55.921	491	491	0	307.8	By MS/MS	By MS/MS	By MS/MS	By MS/MS
CBW18582_engA	CBW18582_engA	59.5504	27	27	27	CBW18582_engA	1	27	27	27	24	23	24	19	24	23	23	24	23	24	23	24	19	24	23	23	24	23	24	23	24	19	24	23	23	24	23	54.3	54.3	54.3	54.971	490	490	0	323.31	By MS/MS	By MS/MS	By MS/MS	By MS/MS
CBW16779_pgm	CBW16779_pgm	103.132	31	31	31	CBW16779_pgm	1	31	31	31	29	27	29	28	30	29	28	25	25	29	27	29	28	30	29	28	25	25	29	27	29	28	30	29	28	25	25	70.5	70.5	70.5	58.089	546	546	0	323.31	By MS/MS	By MS/MS	By MS/MS	By MS/MS
CBW20495_pepA	CBW20495_pepA	102.771	26	26	26	CBW20495_pepA	1	26	26	26	25	23	23	22	23	24	25	24	22	25	23	23	22	23	24	25	24	22	25	23	23	22	23	24	25	24	22	59.4	59.4	59.4	54.947	503	503	0	323.31	By MS/MS	By MS/MS	By MS/MS	By MS/MS
CBW17807_ychF	CBW17807_ychF	215.892	18	18	18	CBW17807_ychF	1	18	18	18	15	17	15	15	16	16	16	15	16	15	17	15	15	16	16	16	15	16	15	17	15	15	16	16	16	15	16	63.4	63.4	63.4	39.63	363	363	0	323.31	By MS/MS	By MS/MS	By MS/MS	By MS/MS
CBW19364_ftsH	CBW19364_ftsH	222.613	31	31	31	CBW19364_ftsH	1	31	31	31	30	29	30	29	31	30	29	30	30	30	29	30	29	31	30	29	30	30	30	29	30	29	31	30	29	30	30	54.5	54.5	54.5	70.828	644	644	0	323.31	By MS/MS	By MS/MS	By MS/MS	By MS/MS
CBW16725_dacA	CBW16725_dacA	75.5535	24	24	23	CBW16725_dacA	1	24	24	23	19	20	20	18	21	20	19	22	21	19	20	20	18	21	20	19	22	21	18	19	19	17	20	19	18	21	20	62	62	62	44.456	403	403	0	276.13	By MS/MS	By MS/MS	By MS/MS	By MS/MS
CBW16543_clpP	CBW16543_clpP	569.472	8	8	8	CBW16543_clpP	1	8	8	8	8	8	8	7	8	8	8	8	8	8	8	8	7	8	8	8	8	8	8	8	8	7	8	8	8	8	8	45.9	45.9	45.9	23.176	207	207	0	323.31	By MS/MS	By MS/MS	By MS/MS	By MS/MS
CBW16816_sucA	CBW16816_sucA	78.8628	39	39	39	CBW16816_sucA	1	39	39	39	26	29	36	24	31	37	31	27	35	26	29	36	24	31	37	31	27	35	26	29	36	24	31	37	31	27	35	62.9	62.9	62.9	104.82	933	933	0	323.31	By MS/MS	By MS/MS	By MS/MS	By MS/MS
CBW18709_srmB	CBW18709_srmB	93.5244	20	20	20	CBW18709_srmB	1	20	20	20	19	16	18	16	19	18	18	16	16	19	16	18	16	19	18	18	16	16	19	16	18	16	19	18	18	16	16	51.1	51.1	51.1	50.056	444	444	0	279.94	By MS/MS	By MS/MS	By MS/MS	By MS/MS
CBW17459_sodB	CBW17459_sodB	2956.39	10	10	10	CBW17459_sodB	1	10	10	10	10	9	10	9	9	9	10	9	8	10	9	10	9	9	9	10	9	8	10	9	10	9	9	9	10	9	8	76.7	76.7	76.7	21.336	193	193	0	159.14	By MS/MS	By MS/MS	By MS/MS	By MS/MS
CBW17838_minD	CBW17838_minD	615.991	17	17	17	CBW17838_minD	1	17	17	17	14	12	17	13	16	14	13	16	17	14	12	17	13	16	14	13	16	17	14	12	17	13	16	14	13	16	17	60	60	60	29.5	270	270	0	199.78	By MS/MS	By MS/MS	By MS/MS	By MS/MS
CBW20100_pfkA	CBW20100_pfkA	502.78	19	19	19	CBW20100_pfkA	1	19	19	19	17	16	17	18	18	17	18	15	17	17	16	17	18	18	17	18	15	17	17	16	17	18	18	17	18	15	17	67.8	67.8	67.8	34.915	320	320	0	200.73	By MS/MS	By MS/MS	By MS/MS	By MS/MS
CBW19283_rpoD	CBW19283_rpoD	191.234	19	19	18	CBW19283_rpoD	1	19	19	18	15	15	17	15	17	17	18	16	17	15	15	17	15	17	17	18	16	17	14	14	16	14	16	16	17	15	16	34.1	34.1	32.5	70.53	615	615	0	307.37	By MS/MS	By MS/MS	By MS/MS	By MS/MS
CBW18645_lepA	CBW18645_lepA	144.248	29	29	29	CBW18645_lepA	1	29	29	29	26	24	27	22	24	24	23	21	22	26	24	27	22	24	24	23	21	22	26	24	27	22	24	24	23	21	22	52.4	52.4	52.4	66.538	599	599	0	291.18	By MS/MS	By MS/MS	By MS/MS	By MS/MS
CBW17728_rnb	CBW17728_rnb	61.4712	31	31	31	CBW17728_rnb	1	31	31	31	26	22	26	22	24	24	24	23	23	26	22	26	22	24	24	24	23	23	26	22	26	22	24	24	24	23	23	54.3	54.3	54.3	72.439	644	644	0	311.45	By MS/MS	By MS/MS	By MS/MS	By MS/MS
CBW16414_gpt	CBW16414_gpt	927.879	8	8	8	CBW16414_gpt	1	8	8	8	7	7	7	7	7	7	7	8	7	7	7	7	7	7	7	7	8	7	7	7	7	7	7	7	7	8	7	78.9	78.9	78.9	16.969	152	152	0	244.69	By MS/MS	By MS/MS	By MS/MS	By MS/MS
CBW16758_miaB	CBW16758_miaB	132.079	31	31	31	CBW16758_miaB	1	31	31	31	28	29	28	25	29	26	28	28	27	28	29	28	25	29	26	28	28	27	28	29	28	25	29	26	28	28	27	80.4	80.4	80.4	53.715	474	474	0	323.31	By MS/MS	By MS/MS	By MS/MS	By MS/MS
CBW16814_sdhA	CBW16814_sdhA	185.577	25	25	25	CBW16814_sdhA	1	25	25	25	17	16	22	14	18	20	17	19	22	17	16	22	14	18	20	17	19	22	17	16	22	14	18	20	17	19	22	61.2	61.2	61.2	64.461	588	588	0	323.31	By MS/MS	By MS/MS	By MS/MS	By MS/MS
CBW20545_hsdM	CBW20545_hsdM	59.5444	30	30	30	CBW20545_hsdM	1	30	30	30	24	24	25	24	25	26	25	23	19	24	24	25	24	25	26	25	23	19	24	24	25	24	25	26	25	23	19	72.6	72.6	72.6	59.33	529	529	0	323.31	By MS/MS	By MS/MS	By MS/MS	By MS/MS
CBW20044_glnA	CBW20044_glnA	71.4349	23	23	23	CBW20044_glnA	1	23	23	23	21	20	20	17	18	20	18	20	20	21	20	20	17	18	20	18	20	20	21	20	20	17	18	20	18	20	20	64.6	64.6	64.6	51.785	469	469	0	323.31	By MS/MS	By MS/MS	By MS/MS	By MS/MS
CBW19919_glmS	CBW19919_glmS	640.438	29	29	29	CBW19919_glmS	1	29	29	29	24	22	24	23	23	23	22	22	21	24	22	24	23	23	23	22	22	21	24	22	24	23	23	23	22	22	21	65.7	65.7	65.7	66.877	609	609	0	323.31	By MS/MS	By MS/MS	By MS/MS	By MS/MS
CBW18437_accD	CBW18437_accD	577.725	20	20	20	CBW18437_accD	1	20	20	20	14	17	17	16	15	17	16	16	17	14	17	17	16	15	17	16	16	17	14	17	17	16	15	17	16	16	17	72.7	72.7	72.7	33.215	304	304	0	323.31	By MS/MS	By MS/MS	By MS/MS	By MS/MS
CBW18609_suhB	CBW18609_suhB	74.8689	22	22	22	CBW18609_suhB	1	22	22	22	20	15	20	18	17	18	18	19	18	20	15	20	18	17	18	18	19	18	20	15	20	18	17	18	18	19	18	85.8	85.8	85.8	29.158	267	267	0	258.5	By MS/MS	By MS/MS	By MS/MS	By MS/MS
CBW16702_ybdQ	CBW16702_ybdQ	5896.8	7	7	7	CBW16702_ybdQ	1	7	7	7	7	7	7	6	7	7	7	7	6	7	7	7	6	7	7	7	7	6	7	7	7	6	7	7	7	7	6	69.7	69.7	69.7	15.901	142	142	0	301.07	By MS/MS	By MS/MS	By MS/MS	By MS/MS
CBW18618_glyA	CBW18618_glyA	857.934	19	19	19	CBW18618_glyA	1	19	19	19	17	13	18	12	18	17	14	16	18	17	13	18	12	18	17	14	16	18	17	13	18	12	18	17	14	16	18	51.3	51.3	51.3	45.454	417	417	0	236.08	By MS/MS	By MS/MS	By MS/MS	By MS/MS
CBW16997_serS	CBW16997_serS	452.175	32	32	32	CBW16997_serS	1	32	32	32	28	22	27	21	27	27	28	25	25	28	22	27	21	27	27	28	25	25	28	22	27	21	27	27	28	25	25	78.4	78.4	78.4	48.58	430	430	0	323.31	By MS/MS	By MS/MS	By MS/MS	By MS/MS
CBW16193_ksgA	CBW16193_ksgA	71.977	12	12	12	CBW16193_ksgA	1	12	12	12	11	10	11	9	10	10	10	9	10	11	10	11	9	10	10	10	9	10	11	10	11	9	10	10	10	9	10	49.8	49.8	49.8	30.516	273	273	0	151.35	By MS/MS	By MS/MS	By MS/MS	By MS/MS
CBW20074_fdoG	CBW20074_fdoG	278.336	46	46	43	CBW20074_fdoG	1	46	46	43	39	39	44	39	43	42	42	42	40	39	39	44	39	43	42	42	42	40	36	36	41	36	40	39	39	39	38	56.5	56.5	53.5	112.37	1015	1015	0	323.31	By MS/MS	By MS/MS	By MS/MS	By MS/MS
CCF76911_sulII	CCF76911_sulII	3839.13	17	17	17	CCF76911_sulII	1	17	17	17	16	17	17	17	15	16	16	17	16	16	17	17	17	15	16	16	17	16	16	17	17	17	15	16	16	17	16	77.1	77.1	77.1	28.469	271	271	0	323.31	By MS/MS	By MS/MS	By MS/MS	By MS/MS
CBW17938_argS	CBW17938_argS	157.969	35	35	35	CBW17938_argS	1	35	35	35	28	27	27	23	30	27	29	31	30	28	27	27	23	30	27	29	31	30	28	27	27	23	30	27	29	31	30	74	74	74	64.275	577	577	0	323.31	By MS/MS	By MS/MS	By MS/MS	By MS/MS
CBW18554_dapA	CBW18554_dapA	800.059	11	11	11	CBW18554_dapA	1	11	11	11	11	10	11	10	11	11	10	11	11	11	10	11	10	11	11	10	11	11	11	10	11	10	11	11	10	11	11	53.4	53.4	53.4	31.294	292	292	0	323.31	By MS/MS	By MS/MS	By MS/MS	By MS/MS
CBW19924_atpG	CBW19924_atpG	148.067	25	25	25	CBW19924_atpG	1	25	25	25	22	21	25	20	23	23	23	19	19	22	21	25	20	23	23	23	19	19	22	21	25	20	23	23	23	19	19	78	78	78	31.555	287	287	0	323.31	By MS/MS	By MS/MS	By MS/MS	By MS/MS
CBW19549_aroK	CBW19549_aroK	467.604	11	11	11	CBW19549_aroK	1	11	11	11	11	11	11	11	11	11	11	10	10	11	11	11	11	11	11	11	10	10	11	11	11	11	11	11	11	10	10	59	59	59	19.47	173	173	0	199.21	By MS/MS	By MS/MS	By MS/MS	By MS/MS
CBW16992_trxB	CBW16992_trxB	219.283	14	14	14	CBW16992_trxB	1	14	14	14	13	11	12	11	13	13	12	12	12	13	11	12	11	13	13	12	12	12	13	11	12	11	13	13	12	12	12	75.5	75.5	75.5	34.684	322	322	0	296.63	By MS/MS	By MS/MS	By MS/MS	By MS/MS
CBW17015_himD	CBW17015_himD	567.791	5	5	5	CBW17015_himD	1	5	5	5	4	5	5	5	5	4	5	5	5	4	5	5	5	5	4	5	5	5	4	5	5	5	5	4	5	5	5	55.3	55.3	55.3	10.621	94	94	0	24.281	By MS/MS	By MS/MS	By MS/MS	By MS/MS
CBW18495_cysK	CBW18495_cysK	113.271	16	16	16	CBW18495_cysK	1	16	16	16	14	15	14	13	15	16	15	14	16	14	15	14	13	15	16	15	14	16	14	15	14	13	15	16	15	14	16	71.5	71.5	71.5	34.535	323	323	0	323.31	By MS/MS	By MS/MS	By MS/MS	By MS/MS
CBW16512_nusB	CBW16512_nusB	278.252	11	11	11	CBW16512_nusB	1	11	11	11	10	8	9	7	11	9	9	9	9	10	8	9	7	11	9	9	9	9	10	8	9	7	11	9	9	9	9	61.2	61.2	61.2	15.689	139	139	0	107.89	By MS/MS	By MS/MS	By MS/MS	By MS/MS
CBW17227_fabD	CBW17227_fabD	256.546	14	14	14	CBW17227_fabD	1	14	14	14	13	14	13	13	12	13	13	12	12	13	14	13	13	12	13	13	12	12	13	14	13	13	12	13	13	12	12	67.3	67.3	67.3	32.405	309	309	0	323.31	By MS/MS	By MS/MS	By MS/MS	By MS/MS
CBW16721_lipA	CBW16721_lipA	400.895	18	18	18	CBW16721_lipA	1	18	18	18	17	15	17	14	15	17	15	13	16	17	15	17	14	15	17	15	13	16	17	15	17	14	15	17	15	13	16	61.1	61.1	61.1	36.041	321	321	0	323.31	By MS/MS	By MS/MS	By MS/MS	By MS/MS
CBW16629_cysS	CBW16629_cysS	192.318	24	24	24	CBW16629_cysS	1	24	24	24	16	18	18	17	20	17	17	18	19	16	18	18	17	20	17	17	18	19	16	18	18	17	20	17	17	18	19	65.1	65.1	65.1	52.256	461	461	0	188.54	By MS/MS	By MS/MS	By MS/MS	By MS/MS
CBW19410_sspA	CBW19410_sspA	456.579	18	18	18	CBW19410_sspA	1	18	18	18	15	17	16	14	16	15	16	14	14	15	17	16	14	16	15	16	14	14	15	17	16	14	16	15	16	14	14	71.2	71.2	71.2	24.249	212	212	0	323.31	By MS/MS	By MS/MS	By MS/MS	By MS/MS
CBW18602_hscA	CBW18602_hscA	25.1446	27	27	27	CBW18602_hscA	1	27	27	27	24	22	25	21	23	22	23	21	24	24	22	25	21	23	22	23	21	24	24	22	25	21	23	22	23	21	24	60.9	60.9	60.9	65.65	616	616	0	323.31	By MS/MS	By MS/MS	By MS/MS	By MS/MS
CBW17183_mdoG	CBW17183_mdoG	117.031	27	27	27	CBW17183_mdoG	1	27	27	27	23	24	24	25	23	24	24	24	22	23	24	24	25	23	24	24	24	22	23	24	24	25	23	24	24	24	22	46.4	46.4	46.4	57.848	511	511	0	323.31	By MS/MS	By MS/MS	By MS/MS	By MS/MS
CBW17368_pheS	CBW17368_pheS	169.207	24	24	24	CBW17368_pheS	1	24	24	24	23	21	20	20	21	21	20	18	17	23	21	20	20	21	21	20	18	17	23	21	20	20	21	21	20	18	17	80.1	80.1	80.1	36.754	327	327	0	323.31	By MS/MS	By MS/MS	By MS/MS	By MS/MS
CBW16628_ppiB	CBW16628_ppiB	1473.72	7	7	7	CBW16628_ppiB	1	7	7	7	7	7	7	7	7	7	7	7	7	7	7	7	7	7	7	7	7	7	7	7	7	7	7	7	7	7	7	36.6	36.6	36.6	18.14	164	164	0	130.71	By MS/MS	By MS/MS	By MS/MS	By MS/MS
CBW19515_fkpA	CBW19515_fkpA	608.509	13	13	13	CBW19515_fkpA	1	13	13	13	12	13	13	13	13	13	13	10	12	12	13	13	13	13	13	13	10	12	12	13	13	13	13	13	13	10	12	53.7	53.7	53.7	28.945	272	272	0	229.93	By MS/MS	By MS/MS	By MS/MS	By MS/MS
CBW19574_gntT	CBW19574_gntT	35.6318	5	5	5	CBW19574_gntT	1	5	5	5	5	4	5	3	5	5	4	4	5	5	4	5	3	5	5	4	4	5	5	4	5	3	5	5	4	4	5	10.4	10.4	10.4	44.26	422	422	0	9.4337	By MS/MS	By MS/MS	By MS/MS	By MS/MS
CBW17677_ynaF	CBW17677_ynaF	3059.94	12	12	12	CBW17677_ynaF	1	12	12	12	11	10	11	10	12	12	11	10	10	11	10	11	10	12	12	11	10	10	11	10	11	10	12	12	11	10	10	86.1	86.1	86.1	15.714	144	144	0	140.03	By MS/MS	By MS/MS	By MS/MS	By MS/MS
CBW16547_cypD	CBW16547_cypD	170.755	31	31	31	CBW16547_cypD	1	31	31	31	25	25	25	23	24	24	25	25	24	25	25	25	23	24	24	25	25	24	25	25	25	23	24	24	25	25	24	59.4	59.4	59.4	68.128	623	623	0	318.04	By MS/MS	By MS/MS	By MS/MS	By MS/MS
CBW18165_rfbF	CBW18165_rfbF	144.701	16	16	16	CBW18165_rfbF	1	16	16	16	13	12	13	13	13	12	12	14	13	13	12	13	13	13	12	12	14	13	13	12	13	13	13	12	12	14	13	53.7	53.7	53.7	29.035	257	257	0	102.78	By MS/MS	By MS/MS	By MS/MS	By MS/MS
CBW19543_trpS	CBW19543_trpS	120.787	21	21	21	CBW19543_trpS	1	21	21	21	17	18	18	18	16	16	17	16	17	17	18	18	18	16	16	17	16	17	17	18	18	18	16	16	17	16	17	77.8	77.8	77.8	37.4	334	334	0	275.97	By MS/MS	By MS/MS	By MS/MS	By MS/MS
CBW20577_prfC	CBW20577_prfC	78.9183	23	23	23	CBW20577_prfC	1	23	23	23	19	15	17	13	18	15	17	17	16	19	15	17	13	18	15	17	17	16	19	15	17	13	18	15	17	17	16	49.5	49.5	49.5	59.562	529	529	0	181.71	By MS/MS	By MS/MS	By MS/MS	By MS/MS
CBW17027_mukB	CBW17027_mukB	12.8964	71	71	71	CBW17027_mukB	1	71	71	71	49	48	59	48	52	55	49	57	52	49	48	59	48	52	55	49	57	52	49	48	59	48	52	55	49	57	52	56.3	56.3	56.3	170.04	1488	1488	0	323.31	By MS/MS	By MS/MS	By MS/MS	By MS/MS
CBW17265_phoP	CBW17265_phoP	1014.53	15	15	15	CBW17265_phoP	1	15	15	15	12	13	14	13	13	13	14	14	14	12	13	14	13	13	13	14	14	14	12	13	14	13	13	13	14	14	14	85.3	85.3	85.3	25.633	224	224	0	323.31	By MS/MS	By MS/MS	By MS/MS	By MS/MS
CBW19375_murA	CBW19375_murA	116.774	16	16	16	CBW19375_murA	1	16	16	16	15	15	15	13	15	15	15	16	13	15	15	15	13	15	15	15	16	13	15	15	15	13	15	15	15	16	13	57.5	57.5	57.5	44.74	419	419	0	310.75	By MS/MS	By MS/MS	By MS/MS	By MS/MS
CBW18556_bcp	CBW18556_bcp	231.008	9	9	9	CBW18556_bcp	1	9	9	9	8	5	9	7	8	7	7	9	9	8	5	9	7	8	7	7	9	9	8	5	9	7	8	7	7	9	9	77.6	77.6	77.6	17.609	156	156	0	142.65	By MS/MS	By MS/MS	By MS/MS	By MS/MS
CBW17652_adhC	CBW17652_adhC	32.0841	17	17	17	CBW17652_adhC	1	17	17	17	14	9	13	13	12	13	12	14	12	14	9	13	13	12	13	12	14	12	14	9	13	13	12	13	12	14	12	39.8	39.8	39.8	39.255	372	372	0	107.37	By MS/MS	By MS/MS	By MS/MS	By MS/MS
CBW17093_pepN	CBW17093_pepN	109.73	32	32	32	CBW17093_pepN	1	32	32	32	24	28	30	28	28	28	26	22	26	24	28	30	28	28	28	26	22	26	24	28	30	28	28	28	26	22	26	57.2	57.2	57.2	98.712	870	870	0	323.31	By MS/MS	By MS/MS	By MS/MS	By MS/MS
CBW17778_galU	CBW17778_galU	122.568	15	15	15	CBW17778_galU	1	15	15	15	13	12	13	12	13	14	11	13	14	13	12	13	12	13	14	11	13	14	13	12	13	12	13	14	11	13	14	58.3	58.3	58.3	32.906	302	302	0	162.11	By MS/MS	By MS/MS	By MS/MS	By MS/MS
CBW18228_metG	CBW18228_metG	72.8632	40	40	40	CBW18228_metG	1	40	40	40	31	35	34	31	34	33	33	32	32	31	35	34	31	34	33	33	32	32	31	35	34	31	34	33	33	32	32	67.8	67.8	67.8	76.273	677	677	0	323.31	By MS/MS	By MS/MS	By MS/MS	By MS/MS
CBW19942_rbsB	CBW19942_rbsB	268.193	14	14	14	CBW19942_rbsB	1	14	14	14	13	12	14	12	13	14	13	14	14	13	12	14	12	13	14	13	14	14	13	12	14	12	13	14	13	14	14	66.9	66.9	66.9	30.962	296	296	0	309.42	By MS/MS	By MS/MS	By MS/MS	By MS/MS
CBW19469_fmt	CBW19469_fmt	66.3913	17	17	17	CBW19469_fmt	1	17	17	17	12	13	14	14	16	14	14	9	10	12	13	14	14	16	14	14	9	10	12	13	14	14	16	14	14	9	10	65.4	65.4	65.4	34.029	315	315	0	323.31	By MS/MS	By MS/MS	By MS/MS	By MS/MS
CBW18585_hisS	CBW18585_hisS	129.396	26	26	26	CBW18585_hisS	1	26	26	26	25	23	23	20	25	22	24	23	22	25	23	23	20	25	22	24	23	22	25	23	23	20	25	22	24	23	22	61.6	61.6	61.6	46.927	424	424	0	323.31	By MS/MS	By MS/MS	By MS/MS	By MS/MS
CBW19769_kbl	CBW19769_kbl	813.824	16	16	16	CBW19769_kbl	1	16	16	16	16	13	15	12	16	15	15	13	16	16	13	15	12	16	15	15	13	16	16	13	15	12	16	15	15	13	16	45.5	45.5	45.5	43.031	398	398	0	179.17	By MS/MS	By MS/MS	By MS/MS	By MS/MS
CBW18227_mrp	CBW18227_mrp	175.687	14	14	14	CBW18227_mrp	1	14	14	14	11	12	12	11	11	12	12	13	12	11	12	12	11	11	12	12	13	12	11	12	12	11	11	12	12	13	12	48	48	48	39.93	369	369	0	184.43	By MS/MS	By MS/MS	By MS/MS	By MS/MS
CBW16975_ybjX	CBW16975_ybjX	131.646	16	16	16	CBW16975_ybjX	1	16	16	16	14	14	14	14	15	14	15	15	14	14	14	14	14	15	14	15	15	14	14	14	14	14	15	14	15	15	14	54	54	54	37.522	322	322	0	323.31	By MS/MS	By MS/MS	By MS/MS	By MS/MS
CBW19153_speB	CBW19153_speB	494.323	14	14	14	CBW19153_speB	1	14	14	14	12	13	10	12	13	12	12	10	11	12	13	10	12	13	12	12	10	11	12	13	10	12	13	12	12	10	11	72.5	72.5	72.5	33.603	306	306	0	323.31	By MS/MS	By MS/MS	By MS/MS	By MS/MS
CBW18563_upp	CBW18563_upp	780.349	12	12	12	CBW18563_upp	1	12	12	12	9	10	10	10	10	10	9	12	12	9	10	10	10	10	10	9	12	12	9	10	10	10	10	10	9	12	12	80.3	80.3	80.3	22.533	208	208	0	133.73	By MS/MS	By MS/MS	By MS/MS	By MS/MS
CBW16327_yaeT	CBW16327_yaeT	111.426	37	37	37	CBW16327_yaeT	1	37	37	37	22	29	27	22	27	29	25	30	29	22	29	27	22	27	29	25	30	29	22	29	27	22	27	29	25	30	29	50.7	50.7	50.7	89.525	804	804	0	323.31	By MS/MS	By MS/MS	By MS/MS	By MS/MS
CBW18166_rfbI	CBW18166_rfbI	92.7784	15	15	15	CBW18166_rfbI	1	15	15	15	13	12	9	13	12	11	13	11	11	13	12	9	13	12	11	13	11	11	13	12	9	13	12	11	13	11	11	63.6	63.6	63.6	36.582	330	330	0	207.81	By MS/MS	By MS/MS	By MS/MS	By MS/MS
CBW17983_fliC	CBW17983_fliC	3247.62	25	12	12	CBW17983_fliC	1	25	12	12	21	19	21	17	21	21	22	24	21	10	7	9	6	9	9	10	12	9	10	7	9	6	9	9	10	12	9	73.9	35.8	35.8	51.611	495	495	0	323.31	By MS/MS	By MS/MS	By MS/MS	By MS/MS
CBW17244_ndh	CBW17244_ndh	33.3104	26	26	26	CBW17244_ndh	1	26	26	26	26	26	25	22	24	25	26	21	22	26	26	25	22	24	25	26	21	22	26	26	25	22	24	25	26	21	22	80	80	80	47.377	434	434	0	323.31	By MS/MS	By MS/MS	By MS/MS	By MS/MS
CBW18553_nlpB	CBW18553_nlpB	273.054	17	17	17	CBW18553_nlpB	1	17	17	17	12	14	15	11	15	14	14	15	15	12	14	15	11	15	14	14	15	15	12	14	15	11	15	14	14	15	15	73.3	73.3	73.3	36.937	344	344	0	323.31	By MS/MS	By MS/MS	By MS/MS	By MS/MS
CBW17916_pykA	CBW17916_pykA	325.293	23	23	23	CBW17916_pykA	1	23	23	23	21	22	22	18	21	23	22	18	18	21	22	22	18	21	23	22	18	18	21	22	22	18	21	23	22	18	18	56.2	56.2	56.2	51.387	480	480	0	239.18	By MS/MS	By MS/MS	By MS/MS	By MS/MS
CBW17853_PTS_system_mannose-specific_IIAB_component	CBW17853_PTS_system_mannose-specific_IIAB_component	710.648	18	18	18	CBW17853_PTS_system_mannose-specific_IIAB_component	1	18	18	18	12	8	14	8	12	15	9	13	15	12	8	14	8	12	15	9	13	15	12	8	14	8	12	15	9	13	15	75.5	75.5	75.5	34.987	322	322	0	218.72	By MS/MS	By MS/MS	By MS/MS	By MS/MS
CBW19770_rfaD	CBW19770_rfaD	1010.23	23	23	23	CBW19770_rfaD	1	23	23	23	19	18	19	16	21	20	19	18	18	19	18	19	16	21	20	19	18	18	19	18	19	16	21	20	19	18	18	64.8	64.8	64.8	34.849	310	310	0	193.13	By MS/MS	By MS/MS	By MS/MS	By MS/MS
CBW20416_fklB	CBW20416_fklB	267.563	8	8	8	CBW20416_fklB	1	8	8	8	7	7	8	7	8	7	7	7	7	7	7	8	7	8	7	7	7	7	7	7	8	7	8	7	7	7	7	54.5	54.5	54.5	23.737	220	220	0	127.38	By MS/MS	By MS/MS	By MS/MS	By MS/MS
CBW19481_rpmJb	CBW19481_rpmJb	14106.5	3	3	3	CBW19481_rpmJb	1	3	3	3	3	1	2	3	3	3	3	2	3	3	1	2	3	3	3	3	2	3	3	1	2	3	3	3	3	2	3	60.5	60.5	60.5	4.3643	38	38	0	7.2807	By MS/MS	By MS/MS	By MS/MS	By MS/MS
CBW17111_helD	CBW17111_helD	28.945	21	21	20	CBW17111_helD	1	21	21	20	13	14	11	14	11	13	15	10	13	13	14	11	14	11	13	15	10	13	13	14	11	14	11	13	15	9	12	26.8	26.8	26.8	78.071	684	684	0	84.968	By MS/MS	By MS/MS	By MS/MS	By MS/MS
CBW17492_ydgA	CBW17492_ydgA	78.4817	27	27	27	CBW17492_ydgA	1	27	27	27	19	23	24	19	24	23	23	23	22	19	23	24	19	24	23	23	23	22	19	23	24	19	24	23	23	23	22	66.9	66.9	66.9	54.283	502	502	0	302.83	By MS/MS	By MS/MS	By MS/MS	By MS/MS
CBW18395_nuoF	CBW18395_nuoF	59.9324	26	26	26	CBW18395_nuoF	1	26	26	26	21	22	22	22	22	23	23	23	25	21	22	22	22	22	23	23	23	25	21	22	22	22	22	23	23	23	25	69	69	69	49.245	445	445	0	323.31	By MS/MS	By MS/MS	By MS/MS	By MS/MS
CBW16818_sucC	CBW16818_sucC	191.277	22	22	22	CBW16818_sucC	1	22	22	22	17	17	20	16	19	19	19	19	20	17	17	20	16	19	19	19	19	20	17	17	20	16	19	19	19	19	20	61.3	61.3	61.3	41.496	388	388	0	268.06	By MS/MS	By MS/MS	By MS/MS	By MS/MS
CBW18277_fruA	CBW18277_fruA	9.69374	11	11	11	CBW18277_fruA	1	11	11	11	8	10	11	8	11	11	11	8	8	8	10	11	8	11	11	11	8	8	8	10	11	8	11	11	11	8	8	21.7	21.7	21.7	57.374	562	562	0	146.21	By MS/MS	By MS/MS	By MS/MS	By MS/MS
CBW19948_yifE	CBW19948_yifE	814.619	12	12	12	CBW19948_yifE	1	12	12	12	9	7	9	4	9	10	9	10	8	9	7	9	4	9	10	9	10	8	9	7	9	4	9	10	9	10	8	75.9	75.9	75.9	13.077	112	112	0	76.184	By MS/MS	By MS/MS	By MS/MS	By MS/MS
CBW16810_gltA	CBW16810_gltA	404.22	25	25	25	CBW16810_gltA	1	25	25	25	20	18	22	19	22	22	19	18	22	20	18	22	19	22	22	19	18	22	20	18	22	19	22	22	19	18	22	80.6	80.6	80.6	48.076	427	427	0	323.31	By MS/MS	By MS/MS	By MS/MS	By MS/MS
CBW17950_cheA	CBW17950_cheA	270.16	28	28	28	CBW17950_cheA	1	28	28	28	23	23	23	20	25	23	22	23	22	23	23	23	20	25	23	22	23	22	23	23	23	20	25	23	22	23	22	56.6	56.6	56.6	73.012	671	671	0	323.31	By MS/MS	By MS/MS	By MS/MS	By MS/MS
CBW16828_tolB	CBW16828_tolB	363.917	18	18	18	CBW16828_tolB	1	18	18	18	17	16	16	15	16	17	16	14	16	17	16	16	15	16	17	16	14	16	17	16	16	15	16	17	16	14	16	53.7	53.7	53.7	46.148	430	430	0	301.85	By MS/MS	By MS/MS	By MS/MS	By MS/MS
CBW18537_maeB	CBW18537_maeB	216.669	34	34	34	CBW18537_maeB	1	34	34	34	26	24	31	21	30	30	26	29	30	26	24	31	21	30	30	26	29	30	26	24	31	21	30	30	26	29	30	56.3	56.3	56.3	82.321	759	759	0	323.31	By MS/MS	By MS/MS	By MS/MS	By MS/MS
CBW20036_dsbA	CBW20036_dsbA	820.062	11	11	11	CBW20036_dsbA	1	11	11	11	10	9	10	9	9	9	9	9	9	10	9	10	9	9	9	9	9	9	10	9	10	9	9	9	9	9	9	47.8	47.8	47.8	22.911	207	207	0	84.723	By MS/MS	By MS/MS	By MS/MS	By MS/MS
CBW20435_mpl	CBW20435_mpl	196.406	16	16	16	CBW20435_mpl	1	16	16	16	14	14	14	15	14	13	16	14	13	14	14	14	15	14	13	16	14	13	14	14	14	15	14	13	16	14	13	55.1	55.1	55.1	50.048	459	459	0	321.38	By MS/MS	By MS/MS	By MS/MS	By MS/MS
CBW18599_pepB	CBW18599_pepB	51.9208	22	22	22	CBW18599_pepB	1	22	22	22	21	19	21	18	21	19	20	21	20	21	19	21	18	21	19	20	21	20	21	19	21	18	21	19	20	21	20	69.1	69.1	69.1	46.355	427	427	0	323.31	By MS/MS	By MS/MS	By MS/MS	By MS/MS
CBW20028_pepQ	CBW20028_pepQ	72.9941	18	18	18	CBW20028_pepQ	1	18	18	18	15	14	15	13	15	15	13	16	16	15	14	15	13	15	15	13	16	16	15	14	15	13	15	15	13	16	16	56.4	56.4	56.4	50.17	443	443	0	315.67	By MS/MS	By MS/MS	By MS/MS	By MS/MS
CBW16584_gsk	CBW16584_gsk	59.1356	19	19	19	CBW16584_gsk	1	19	19	19	19	19	18	17	19	18	18	17	18	19	19	18	17	19	18	18	17	18	19	19	18	17	19	18	18	17	18	54.8	54.8	54.8	48.394	434	434	0	239.15	By MS/MS	By MS/MS	By MS/MS	By MS/MS
CBW17266_purB	CBW17266_purB	23.0847	31	31	31	CBW17266_purB	1	31	31	31	24	20	25	21	24	26	21	27	27	24	20	25	21	24	26	21	27	27	24	20	25	21	24	26	21	27	27	72.6	72.6	72.6	51.546	456	456	0	241.02	By MS/MS	By MS/MS	By MS/MS	By MS/MS
CBW19980_hemY	CBW19980_hemY	30.9172	13	13	13	CBW19980_hemY	1	13	13	13	10	10	10	9	11	10	10	11	11	10	10	10	9	11	10	10	11	11	10	10	10	9	11	10	10	11	11	43	43	43	43.26	379	379	0	119.59	By MS/MS	By MS/MS	By MS/MS	By MS/MS
CBW16502_secD	CBW16502_secD	71.1329	25	25	25	CBW16502_secD	1	25	25	25	18	20	23	19	22	21	22	21	22	18	20	23	19	22	21	22	21	22	18	20	23	19	22	21	22	21	22	44.4	44.4	44.4	66.604	615	615	0	315.73	By MS/MS	By MS/MS	By MS/MS	By MS/MS
CBW20277_uvrA	CBW20277_uvrA	26.0547	45	45	45	CBW20277_uvrA	1	45	45	45	30	36	35	30	32	32	33	32	33	30	36	35	30	32	32	33	32	33	30	36	35	30	32	32	33	32	33	64.2	64.2	64.2	103.93	941	941	0	323.31	By MS/MS	By MS/MS	By MS/MS	By MS/MS
CBW16903_glnH	CBW16903_glnH	1317.91	15	15	15	CBW16903_glnH	1	15	15	15	13	13	14	12	15	13	15	12	14	13	13	14	12	15	13	15	12	14	13	13	14	12	15	13	15	12	14	58.1	58.1	58.1	27.262	248	248	0	207.9	By MS/MS	By MS/MS	By MS/MS	By MS/MS
CBW17226_fabH	CBW17226_fabH	200.405	14	14	14	CBW17226_fabH	1	14	14	14	12	13	13	12	13	13	13	12	11	12	13	13	12	13	13	13	12	11	12	13	13	12	13	13	13	12	11	56.8	56.8	56.8	33.523	317	317	0	323.31	By MS/MS	By MS/MS	By MS/MS	By MS/MS
CBW17407_lpp;CBW17406_lppB	CBW17407_lpp	94975.4	3;1	3;1	3;1	CBW17407_lpp	2	3	3	3	3	3	3	2	3	2	2	2	2	3	3	3	2	3	2	2	2	2	3	3	3	2	3	2	2	2	2	48.7	48.7	48.7	8.3914	78	78;79	0	47.969	By MS/MS	By MS/MS	By MS/MS	By MS/MS
CBW17777_hns	CBW17777_hns	9112.47	11	10	10	CBW17777_hns	1	11	10	10	9	9	8	9	9	9	8	9	9	9	9	8	8	9	9	8	9	9	9	9	8	8	9	9	8	9	9	68.6	63.5	63.5	15.542	137	137	0	157.75	By MS/MS	By MS/MS	By MS/MS	By MS/MS
CBW19573_yhgI	CBW19573_yhgI	356.038	8	8	8	CBW19573_yhgI	1	8	8	8	7	8	7	7	6	5	7	6	7	7	8	7	7	6	5	7	6	7	7	8	7	7	6	5	7	6	7	67.5	67.5	67.5	20.937	191	191	0	121.61	By MS/MS	By MS/MS	By MS/MS	By MS/MS
CBW16717_cspE	CBW16717_cspE	7560.05	5	5	5	CBW16717_cspE	1	5	5	5	5	5	5	5	5	5	5	5	5	5	5	5	5	5	5	5	5	5	5	5	5	5	5	5	5	5	5	67.1	67.1	67.1	7.5825	70	70	0	86.032	By MS/MS	By MS/MS	By MS/MS	By MS/MS
CBW16114_dnaJ	CBW16114_dnaJ	184.458	21	21	21	CBW16114_dnaJ	1	21	21	21	17	15	19	14	17	18	17	13	16	17	15	19	14	17	18	17	13	16	17	15	19	14	17	18	17	13	16	56.7	56.7	56.7	41.312	379	379	0	173.15	By MS/MS	By MS/MS	By MS/MS	By MS/MS
CBW17946_cheB	CBW17946_cheB	138.561	13	13	13	CBW17946_cheB	1	13	13	13	10	11	10	9	11	12	10	11	12	10	11	10	9	11	12	10	11	12	10	11	10	9	11	12	10	11	12	45.3	45.3	45.3	37.551	349	349	0	151.7	By MS/MS	By MS/MS	By MS/MS	By MS/MS
CBW19161_speA	CBW19161_speA	85.2276	21	21	21	CBW19161_speA	1	21	21	21	19	20	20	17	21	19	19	19	19	19	20	20	17	21	19	19	19	19	19	20	20	17	21	19	19	19	19	46.9	46.9	46.9	71.751	637	637	0	323.31	By MS/MS	By MS/MS	By MS/MS	By MS/MS
CBW18441_pdxB	CBW18441_pdxB	110.781	20	20	20	CBW18441_pdxB	1	20	20	20	17	18	17	19	18	16	18	17	17	17	18	17	19	18	16	18	17	17	17	18	17	19	18	16	18	17	17	69.3	69.3	69.3	41.298	378	378	0	257.89	By MS/MS	By MS/MS	By MS/MS	By MS/MS
CBW19500_rplW	CBW19500_rplW	1318.04	5	5	5	CBW19500_rplW	1	5	5	5	5	5	4	5	5	5	5	4	4	5	5	4	5	5	5	5	4	4	5	5	4	5	5	5	5	4	4	51	51	51	11.213	100	100	0	24.785	By MS/MS	By MS/MS	By MS/MS	By MS/MS
CBW18756_grpE	CBW18756_grpE	390.305	9	9	9	CBW18756_grpE	1	9	9	9	8	7	9	6	9	7	7	6	8	8	7	9	6	9	7	7	6	8	8	7	9	6	9	7	7	6	8	53.6	53.6	53.6	21.841	196	196	0	87.264	By MS/MS	By MS/MS	By MS/MS	By MS/MS
CBW16244_guaC	CBW16244_guaC	196.385	15	15	15	CBW16244_guaC	1	15	15	15	10	11	12	11	12	10	11	10	12	10	11	12	11	12	10	11	10	12	10	11	12	11	12	10	11	10	12	64.8	64.8	64.8	37.138	347	347	0	194.26	By MS/MS	By MS/MS	By MS/MS	By MS/MS
CBW19078_thyA	CBW19078_thyA	49.1231	11	11	11	CBW19078_thyA	1	11	11	11	10	8	10	9	11	11	11	8	9	10	8	10	9	11	11	11	8	9	10	8	10	9	11	11	11	8	9	39.8	39.8	39.8	30.368	264	264	0	78.625	By MS/MS	By MS/MS	By MS/MS	By MS/MS
CBW19453_fis	CBW19453_fis	438.473	3	3	3	CBW19453_fis	1	3	3	3	3	3	3	3	3	3	3	3	3	3	3	3	3	3	3	3	3	3	3	3	3	3	3	3	3	3	3	68.4	68.4	68.4	11.24	98	98	0	171.65	By MS/MS	By MS/MS	By MS/MS	By MS/MS
CBW19366_yhbY	CBW19366_yhbY	758.911	5	5	5	CBW19366_yhbY	1	5	5	5	4	4	4	4	4	4	4	5	5	4	4	4	4	4	4	4	5	5	4	4	4	4	4	4	4	5	5	76.3	76.3	76.3	10.801	97	97	0	92.25	By MS/MS	By MS/MS	By MS/MS	By MS/MS
CBW19367_greA	CBW19367_greA	631.294	13	13	13	CBW19367_greA	1	13	13	13	12	12	12	11	12	12	11	13	13	12	12	12	11	12	12	11	13	13	12	12	12	11	12	12	11	13	13	84.8	84.8	84.8	17.656	158	158	0	149.15	By MS/MS	By MS/MS	By MS/MS	By MS/MS
CBW20013_udp	CBW20013_udp	1557.51	10	10	10	CBW20013_udp	1	10	10	10	9	8	10	9	9	10	8	8	8	9	8	10	9	9	10	8	8	8	9	8	10	9	9	10	8	8	8	56.9	56.9	56.9	27.139	253	253	0	166.33	By MS/MS	By MS/MS	By MS/MS	By MS/MS
CBW17365_infC	CBW17365_infC	426.968	10	10	10	CBW17365_infC	1	10	10	10	10	9	10	8	10	10	10	9	9	10	9	10	8	10	10	10	9	9	10	9	10	8	10	10	10	9	9	55.6	55.6	55.6	20.594	180	180	0	270.06	By MS/MS	By MS/MS	By MS/MS	By MS/MS
CBW20387_rnr	CBW20387_rnr	103.03	33	33	33	CBW20387_rnr	1	33	33	33	24	26	26	26	24	27	26	26	28	24	26	26	26	24	27	26	26	28	24	26	26	26	24	27	26	26	28	47.4	47.4	47.4	92.048	812	812	0	290.71	By MS/MS	By MS/MS	By MS/MS	By MS/MS
CBW20614_arcA	CBW20614_arcA	2550.52	14	14	14	CBW20614_arcA	1	14	14	14	10	12	13	10	10	11	12	10	8	10	12	13	10	10	11	12	10	8	10	12	13	10	10	11	12	10	8	55.9	55.9	55.9	27.291	238	238	0	275.61	By MS/MS	By MS/MS	By MS/MS	By MS/MS
CBW16529_yajQ	CBW16529_yajQ	857.635	8	8	8	CBW16529_yajQ	1	8	8	8	8	7	4	6	7	7	7	6	6	8	7	4	6	7	7	7	6	6	8	7	4	6	7	7	7	6	6	51.5	51.5	51.5	19.021	169	169	0	195.09	By MS/MS	By MS/MS	By MS/MS	By MS/MS
CBW18900_luxS	CBW18900_luxS	280.171	7	7	7	CBW18900_luxS	1	7	7	7	7	6	7	6	7	6	6	6	6	7	6	7	6	7	6	6	6	6	7	6	7	6	7	6	6	6	6	63.2	63.2	63.2	19.308	171	171	0	140.3	By MS/MS	By MS/MS	By MS/MS	By MS/MS
CBW18752_ffh	CBW18752_ffh	203.142	24	24	24	CBW18752_ffh	1	24	24	24	19	16	20	18	20	19	21	21	21	19	16	20	18	20	19	21	21	21	19	16	20	18	20	19	21	21	21	54.5	54.5	54.5	49.799	453	453	0	316.39	By MS/MS	By MS/MS	By MS/MS	By MS/MS
CBW18588_yfgB	CBW18588_yfgB	93.0841	15	15	15	CBW18588_yfgB	1	15	15	15	15	12	14	11	14	14	14	11	12	15	12	14	11	14	14	14	11	12	15	12	14	11	14	14	14	11	12	41.5	41.5	41.5	43.51	388	388	0	127.68	By MS/MS	By MS/MS	By MS/MS	By MS/MS
CBW18907_recA	CBW18907_recA	398.698	13	13	13	CBW18907_recA	1	13	13	13	12	10	12	10	13	12	11	13	11	12	10	12	10	13	12	11	13	11	12	10	12	10	13	12	11	13	11	50.4	50.4	50.4	37.944	353	353	0	323.31	By MS/MS	By MS/MS	By MS/MS	By MS/MS
CBW18131_yeeX	CBW18131_yeeX	450.007	10	10	10	CBW18131_yeeX	1	10	10	10	9	8	10	7	9	10	10	8	10	9	8	10	7	9	10	10	8	10	9	8	10	7	9	10	10	8	10	59.5	59.5	59.5	13.073	111	111	0	121.18	By MS/MS	By MS/MS	By MS/MS	By MS/MS
CBW17463_gloA	CBW17463_gloA	707.847	5	5	5	CBW17463_gloA	1	5	5	5	4	4	5	2	4	4	5	4	2	4	4	5	2	4	4	5	4	2	4	4	5	2	4	4	5	4	2	37	37	37	14.822	135	135	0	14.925	By MS/MS	By MS/MS	By MS/MS	By MS/MS
CBW18171_galF	CBW18171_galF	520.827	17	17	17	CBW18171_galF	1	17	17	17	15	14	16	13	15	14	15	15	14	15	14	16	13	15	14	15	15	14	15	14	16	13	15	14	15	15	14	68.2	68.2	68.2	37.907	340	340	0	323.31	By MS/MS	By MS/MS	By MS/MS	By MS/MS
CBW19763_pmgI	CBW19763_pmgI	255.211	20	20	20	CBW19763_pmgI	1	20	20	20	16	16	14	18	16	16	19	16	15	16	16	14	18	16	16	19	16	15	16	16	14	18	16	16	19	16	15	58.8	58.8	58.8	56.254	514	514	0	275.24	By MS/MS	By MS/MS	By MS/MS	By MS/MS
CBW19482_prlA	CBW19482_prlA	60.5289	11	11	11	CBW19482_prlA	1	11	11	11	10	9	10	11	9	9	10	8	10	10	9	10	11	9	9	10	8	10	10	9	10	11	9	9	10	8	10	22.3	22.3	22.3	48.529	443	443	0	57.013	By MS/MS	By MS/MS	By MS/MS	By MS/MS
CBW17236_ptsG	CBW17236_ptsG	155.18	13	13	13	CBW17236_ptsG	1	13	13	13	12	13	13	12	13	13	13	13	13	12	13	13	12	13	13	13	13	13	12	13	13	12	13	13	13	13	13	39.6	39.6	39.6	50.497	477	477	0	323.31	By MS/MS	By MS/MS	By MS/MS	By MS/MS
CBW17479_gst	CBW17479_gst	429.974	11	11	11	CBW17479_gst	1	11	11	11	9	8	9	8	10	10	10	10	8	9	8	9	8	10	10	10	10	8	9	8	9	8	10	10	10	10	8	77.6	77.6	77.6	22.443	201	201	0	170.08	By MS/MS	By MS/MS	By MS/MS	By MS/MS
CBW17505_pntB	CBW17505_pntB	48.0105	12	12	12	CBW17505_pntB	1	12	12	12	8	11	10	9	9	10	10	9	9	8	11	10	9	9	10	10	9	9	8	11	10	9	9	10	10	9	9	28.1	28.1	28.1	48.869	462	462	0	68.175	By MS/MS	By MS/MS	By MS/MS	By MS/MS
CBW20454_yjgA	CBW20454_yjgA	158.012	13	13	13	CBW20454_yjgA	1	13	13	13	11	10	11	10	13	11	11	9	13	11	10	11	10	13	11	11	9	13	11	10	11	10	13	11	11	9	13	42.6	42.6	42.6	21.392	183	183	0	168.48	By MS/MS	By MS/MS	By MS/MS	By MS/MS
CBW18278_fruK;REV__CBW17372_btuE	CBW18278_fruK	1.61894	10;1	10;1	10;1	CBW18278_fruK	2	10	10	10	8	9	9	9	9	9	9	8	8	8	9	9	9	9	9	9	8	8	8	9	9	9	9	9	9	8	8	40.7	40.7	40.7	30.72	285	285;183	0	197.23	By MS/MS	By MS/MS	By MS/MS	By MS/MS
CBW17494_fumA	CBW17494_fumA	310.159	33	33	28	CBW17494_fumA	1	33	33	28	29	22	30	22	26	31	28	25	25	29	22	30	22	26	31	28	25	25	25	18	25	18	22	26	23	21	20	67.2	67.2	60.8	60.258	548	548	0	323.31	By MS/MS	By MS/MS	By MS/MS	By MS/MS
CBW18370_yfbG	CBW18370_yfbG	13.6571	26	26	26	CBW18370_yfbG	1	26	26	26	21	15	23	17	23	22	19	16	21	21	15	23	17	23	22	19	16	21	21	15	23	17	23	22	19	16	21	52.6	52.6	52.6	73.587	660	660	0	323.31	By MS/MS	By MS/MS	By MS/MS	By MS/MS
CBW19760_secB	CBW19760_secB	1528.24	6	6	6	CBW19760_secB	1	6	6	6	6	6	6	6	6	6	6	6	6	6	6	6	6	6	6	6	6	6	6	6	6	6	6	6	6	6	6	64.5	64.5	64.5	17.245	155	155	0	216.57	By MS/MS	By MS/MS	By MS/MS	By MS/MS
CBW18956_sptP	CBW18956_sptP	42.0981	27	27	27	CBW18956_sptP	1	27	27	27	25	24	25	21	22	21	24	22	17	25	24	25	21	22	21	24	22	17	25	24	25	21	22	21	24	22	17	57.1	57.1	57.1	60.047	543	543	0	144.57	By MS/MS	By MS/MS	By MS/MS	By MS/MS
CBW17333_xthA	CBW17333_xthA	132.367	14	14	14	CBW17333_xthA	1	14	14	14	11	12	13	12	13	12	12	11	11	11	12	13	12	13	12	12	11	11	11	12	13	12	13	12	12	11	11	55.2	55.2	55.2	30.785	268	268	0	106.54	By MS/MS	By MS/MS	By MS/MS	By MS/MS
CBW17103_fabA	CBW17103_fabA	352.884	7	7	7	CBW17103_fabA	1	7	7	7	6	5	5	6	5	5	5	6	3	6	5	5	6	5	5	5	6	3	6	5	5	6	5	5	5	6	3	43	43	43	19.047	172	172	0	23.884	By MS/MS	By MS/MS	By MS/MS	By MS/MS
CBW19383_yrbH	CBW19383_yrbH	143.265	13	13	13	CBW19383_yrbH	1	13	13	13	13	11	12	10	12	12	11	10	8	13	11	12	10	12	12	11	10	8	13	11	12	10	12	12	11	10	8	58.5	58.5	58.5	34.999	328	328	0	252.5	By MS/MS	By MS/MS	By MS/MS	By MS/MS
CBW19272_rfaE	CBW19272_rfaE	88.923	23	23	23	CBW19272_rfaE	1	23	23	23	21	20	20	19	20	19	21	16	18	21	20	20	19	20	19	21	16	18	21	20	20	19	20	19	21	16	18	58.3	58.3	58.3	51.124	477	477	0	215.08	By MS/MS	By MS/MS	By MS/MS	By MS/MS
CBW19926_atpH	CBW19926_atpH	359.177	7	7	7	CBW19926_atpH	1	7	7	7	6	7	7	7	7	7	7	6	5	6	7	7	7	7	7	7	6	5	6	7	7	7	7	7	7	6	5	55.9	55.9	55.9	19.412	177	177	0	218.94	By MS/MS	By MS/MS	By MS/MS	By MS/MS
CBW20553_tsr	CBW20553_tsr	842.706	23	23	20	CBW20553_tsr	1	23	23	20	13	18	20	14	21	19	20	18	20	13	18	20	14	21	19	20	18	20	11	16	17	12	19	17	17	15	18	50.8	50.8	40.9	60.169	553	553	0	323.31	By MS/MS	By MS/MS	By MS/MS	By MS/MS
CBW17249_mfd	CBW17249_mfd	9.33006	45	45	45	CBW17249_mfd	1	45	45	45	30	34	35	31	32	32	31	34	34	30	34	35	31	32	32	31	34	34	30	34	35	31	32	32	31	34	34	48.4	48.4	48.4	129.91	1148	1148	0	318.15	By MS/MS	By MS/MS	By MS/MS	By MS/MS
CBW16305_hemL	CBW16305_hemL	233.954	15	15	15	CBW16305_hemL	1	15	15	15	13	14	13	12	12	11	15	10	12	13	14	13	12	12	11	15	10	12	13	14	13	12	12	11	15	10	12	57	57	57	45.325	426	426	0	182.24	By MS/MS	By MS/MS	By MS/MS	By MS/MS
CBW17503_ydgH	CBW17503_ydgH	588.108	16	16	16	CBW17503_ydgH	1	16	16	16	14	13	14	11	15	15	14	13	15	14	13	14	11	15	15	14	13	15	14	13	14	11	15	15	14	13	15	54.8	54.8	54.8	33.915	314	314	0	176.11	By MS/MS	By MS/MS	By MS/MS	By MS/MS
CBW17962_ftn	CBW17962_ftn	3012.05	7	7	7	CBW17962_ftn	1	7	7	7	6	7	7	6	6	7	6	6	6	6	7	7	6	6	7	6	6	6	6	7	7	6	6	7	6	6	6	59.4	59.4	59.4	19.279	165	165	0	283.54	By MS/MS	By MS/MS	By MS/MS	By MS/MS
CBW20139_metL	CBW20139_metL	26.606	32	32	32	CBW20139_metL	1	32	32	32	22	21	27	21	27	26	22	24	19	22	21	27	21	27	26	22	24	19	22	21	27	21	27	26	22	24	19	46.8	46.8	46.8	88.853	810	810	0	322.83	By MS/MS	By MS/MS	By MS/MS	By MS/MS
CBW20102_cdh-a	CBW20102_cdh-a	171.83	16	16	16	CBW20102_cdh-a	1	16	16	16	15	14	13	14	14	15	14	11	14	15	14	13	14	14	15	14	11	14	15	14	13	14	14	15	14	11	14	74.5	74.5	74.5	28.367	251	251	0	266.16	By MS/MS	By MS/MS	By MS/MS	By MS/MS
CBW20434_fbp	CBW20434_fbp	1143.19	15	15	15	CBW20434_fbp	1	15	15	15	13	11	13	10	11	14	11	14	14	13	11	13	10	11	14	11	14	14	13	11	13	10	11	14	11	14	14	53.6	53.6	53.6	36.798	332	332	0	240.21	By MS/MS	By MS/MS	By MS/MS	By MS/MS
CBW19656_gor	CBW19656_gor	217.025	20	20	20	CBW19656_gor	1	20	20	20	16	16	16	14	17	17	17	15	16	16	16	16	14	17	17	17	15	16	16	16	16	14	17	17	17	15	16	73.8	73.8	73.8	48.692	450	450	0	226.85	By MS/MS	By MS/MS	By MS/MS	By MS/MS
CBW16322_frr	CBW16322_frr	804.922	13	13	13	CBW16322_frr	1	13	13	13	11	10	12	6	12	10	10	9	8	11	10	12	6	12	10	10	9	8	11	10	12	6	12	10	10	9	8	59.5	59.5	59.5	20.555	185	185	0	248.61	By MS/MS	By MS/MS	By MS/MS	By MS/MS
CBW19287_methyl-accepting_chemotaxis_protein_II	CBW19287_methyl-accepting_chemotaxis_protein_II	1409.01	20	19	19	CBW19287_methyl-accepting_chemotaxis_protein_II	1	20	19	19	10	17	19	11	18	20	16	17	15	9	16	18	10	17	19	15	16	14	9	16	18	10	17	19	15	16	14	50.1	48.2	48.2	57.278	521	521	0	258.32	By MS/MS	By MS/MS	By MS/MS	By MS/MS
CBW16538_cyoA	CBW16538_cyoA	1159.6	14	14	14	CBW16538_cyoA	1	14	14	14	10	12	13	10	12	13	11	11	11	10	12	13	10	12	13	11	11	11	10	12	13	10	12	13	11	11	11	57.9	57.9	57.9	35.292	318	318	0	108.72	By MS/MS	By MS/MS	By MS/MS	By MS/MS
CBW16817_sucB	CBW16817_sucB	151.328	19	19	19	CBW16817_sucB	1	19	19	19	12	11	16	11	14	14	14	12	16	12	11	16	11	14	14	14	12	16	12	11	16	11	14	14	14	12	16	52.5	52.5	52.5	43.857	402	402	0	196.29	By MS/MS	By MS/MS	By MS/MS	By MS/MS
CBW17741_topA	CBW17741_topA	35.9288	35	35	35	CBW17741_topA	1	35	35	35	24	26	23	23	26	25	27	27	23	24	26	23	23	26	25	27	27	23	24	26	23	23	26	25	27	27	23	52	52	52	97.302	865	865	0	323.31	By MS/MS	By MS/MS	By MS/MS	By MS/MS
CBW16778_seqA	CBW16778_seqA	342.91	13	13	13	CBW16778_seqA	1	13	13	13	11	11	11	8	11	11	11	11	13	11	11	11	8	11	11	11	11	13	11	11	11	8	11	11	11	11	13	72.2	72.2	72.2	20.149	180	180	0	223.16	By MS/MS	By MS/MS	By MS/MS	By MS/MS
CBW19794_rph	CBW19794_rph	277.446	7	7	7	CBW19794_rph	1	7	7	7	6	7	7	6	7	7	6	7	6	6	7	7	6	7	7	6	7	6	6	7	7	6	7	7	6	7	6	42.4	42.4	42.4	25.269	238	238	0	117.06	By MS/MS	By MS/MS	By MS/MS	By MS/MS
CBW17010_serC	CBW17010_serC	85.8002	17	17	17	CBW17010_serC	1	17	17	17	16	17	17	17	16	16	16	16	13	16	17	17	17	16	16	16	16	13	16	17	17	17	16	16	16	16	13	58.8	58.8	58.8	39.832	362	362	0	180.1	By MS/MS	By MS/MS	By MS/MS	By MS/MS
CBW16925_rimO	CBW16925_rimO	56.5095	17	17	17	CBW16925_rimO	1	17	17	17	15	16	16	14	15	15	14	12	12	15	16	16	14	15	15	14	12	12	15	16	16	14	15	15	14	12	12	55.3	55.3	55.3	49.596	441	441	0	207.72	By MS/MS	By MS/MS	By MS/MS	By MS/MS
CCF76766_putative_carbonic_anhydrase	CCF76766_putative_carbonic_anhydrase	1244.74	14	14	14	CCF76766_putative_carbonic_anhydrase	1	14	14	14	8	8	12	7	12	10	11	9	12	8	8	12	7	12	10	11	9	12	8	8	12	7	12	10	11	9	12	44.7	44.7	44.7	26.644	246	246	0	225.32	By MS/MS	By MS/MS	By MS/MS	By MS/MS
CBW16775_fldA	CBW16775_fldA	968.369	7	7	7	CBW16775_fldA	1	7	7	7	7	6	7	6	7	6	6	5	6	7	6	7	6	7	6	6	5	6	7	6	7	6	7	6	6	5	6	59.1	59.1	59.1	19.637	176	176	0	272.83	By MS/MS	By MS/MS	By MS/MS	By MS/MS
CBW20015_ubiE	CBW20015_ubiE	285.691	14	14	14	CBW20015_ubiE	1	14	14	14	12	9	11	9	13	10	9	11	13	12	9	11	9	13	10	9	11	13	12	9	11	9	13	10	9	11	13	49.8	49.8	49.8	28.136	251	251	0	162.55	By MS/MS	By MS/MS	By MS/MS	By MS/MS
CBW16312_htrA	CBW16312_htrA	115.647	21	21	21	CBW16312_htrA	1	21	21	21	16	12	18	13	16	16	14	18	18	16	12	18	13	16	16	14	18	18	16	12	18	13	16	16	14	18	18	49.9	49.9	49.9	49.315	475	475	0	323.31	By MS/MS	By MS/MS	By MS/MS	By MS/MS
CBW17493_manA	CBW17493_manA	89.7057	18	18	18	CBW17493_manA	1	18	18	18	17	16	17	16	15	16	16	16	16	17	16	17	16	15	16	16	16	16	17	16	17	16	15	16	16	16	16	67	67	67	42.59	391	391	0	302.39	By MS/MS	By MS/MS	By MS/MS	By MS/MS
CBW18892_proV	CBW18892_proV	11.9926	13	13	13	CBW18892_proV	1	13	13	13	10	10	11	9	10	7	11	10	8	10	10	11	9	10	7	11	10	8	10	10	11	9	10	7	11	10	8	44.2	44.2	44.2	44.124	400	400	0	134.92	By MS/MS	By MS/MS	By MS/MS	By MS/MS
CBW20194_hemE	CBW20194_hemE	195.448	14	14	14	CBW20194_hemE	1	14	14	14	11	11	10	10	10	10	11	11	11	11	11	10	10	10	10	11	11	11	11	11	10	10	10	10	11	11	11	47.2	47.2	47.2	39.132	354	354	0	76.075	By MS/MS	By MS/MS	By MS/MS	By MS/MS
CBW17912_eda	CBW17912_eda	205.663	9	9	9	CBW17912_eda	1	9	9	9	8	7	8	7	8	8	8	8	7	8	7	8	7	8	8	8	8	7	8	7	8	7	8	8	8	8	7	76.1	76.1	76.1	22.187	213	213	0	177.32	By MS/MS	By MS/MS	By MS/MS	By MS/MS
CBW17268_mnmA	CBW17268_mnmA	48.4888	12	12	12	CBW17268_mnmA	1	12	12	12	11	11	12	11	12	12	12	10	10	11	11	12	11	12	12	12	10	10	11	11	12	11	12	12	12	10	10	47	47	47	40.87	368	368	0	282.93	By MS/MS	By MS/MS	By MS/MS	By MS/MS
CBW19959_ppiC	CBW19959_ppiC	1171.83	7	7	7	CBW19959_ppiC	1	7	7	7	7	6	6	6	7	6	6	5	6	7	6	6	6	7	6	6	5	6	7	6	6	6	7	6	6	5	6	76.3	76.3	76.3	10.328	93	93	0	50.167	By MS/MS	By MS/MS	By MS/MS	By MS/MS
CBW16730_ybeB	CBW16730_ybeB	315.787	8	8	8	CBW16730_ybeB	1	8	8	8	8	8	8	8	8	8	8	6	7	8	8	8	8	8	8	8	6	7	8	8	8	8	8	8	8	6	7	93.3	93.3	93.3	11.542	105	105	0	106.77	By MS/MS	By MS/MS	By MS/MS	By MS/MS
CBW17319_yeaD	CBW17319_yeaD	181.996	14	14	14	CBW17319_yeaD	1	14	14	14	13	12	13	11	14	14	13	9	11	13	12	13	11	14	14	13	9	11	13	12	13	11	14	14	13	9	11	72.8	72.8	72.8	32.56	294	294	0	258	By MS/MS	By MS/MS	By MS/MS	By MS/MS
CBW19517_slyD	CBW19517_slyD	1596.54	6	6	6	CBW19517_slyD	1	6	6	6	5	5	5	5	5	5	6	6	6	5	5	5	5	5	5	6	6	6	5	5	5	5	5	5	6	6	6	67.3	67.3	67.3	20.788	196	196	0	167.96	By MS/MS	By MS/MS	By MS/MS	By MS/MS
CBW19603_gntR	CBW19603_gntR	84.2842	8	8	8	CBW19603_gntR	1	8	8	8	8	8	7	7	7	7	7	6	7	8	8	7	7	7	7	7	6	7	8	8	7	7	7	7	7	6	7	26.6	26.6	26.6	36.511	331	331	0	111.93	By MS/MS	By MS/MS	By MS/MS	By MS/MS
CBW17592_adhP	CBW17592_adhP	95.2263	10	10	10	CBW17592_adhP	1	10	10	10	8	9	10	9	9	10	9	7	8	8	9	10	9	9	10	9	7	8	8	9	10	9	9	10	9	7	8	54	54	54	32.546	309	309	0	179.83	By MS/MS	By MS/MS	By MS/MS	By MS/MS
CBW19138_rpiA	CBW19138_rpiA	447.877	10	10	10	CBW19138_rpiA	1	10	10	10	7	7	8	8	7	7	8	9	10	7	7	8	8	7	7	8	9	10	7	7	8	8	7	7	8	9	10	50.2	50.2	50.2	22.895	219	219	0	60.575	By MS/MS	By MS/MS	By MS/MS	By MS/MS
CBW18726_yfiA	CBW18726_yfiA	18263.5	5	5	5	CBW18726_yfiA	1	5	5	5	4	4	5	3	5	5	4	4	4	4	4	5	3	5	5	4	4	4	4	4	5	3	5	5	4	4	4	56.2	56.2	56.2	12.652	112	112	0	86.047	By MS/MS	By MS/MS	By MS/MS	By MS/MS
CBW16697_ahpF	CBW16697_ahpF	74.392	19	19	19	CBW16697_ahpF	1	19	19	19	17	16	17	17	16	16	16	16	14	17	16	17	17	16	16	16	16	14	17	16	17	17	16	16	16	16	14	54.1	54.1	54.1	55.949	521	521	0	256.32	By MS/MS	By MS/MS	By MS/MS	By MS/MS
CBW19128_gcvP	CBW19128_gcvP	142.396	35	35	35	CBW19128_gcvP	1	35	35	35	25	21	28	17	25	31	22	23	29	25	21	28	17	25	31	22	23	29	25	21	28	17	25	31	22	23	29	58.9	58.9	58.9	104.29	957	957	0	323.31	By MS/MS	By MS/MS	By MS/MS	By MS/MS
CBW20573_rsmC	CBW20573_rsmC	135.721	19	19	19	CBW20573_rsmC	1	19	19	19	15	11	14	9	12	12	11	16	15	15	11	14	9	12	12	11	16	15	15	11	14	9	12	12	11	16	15	75.1	75.1	75.1	37.615	342	342	0	323.31	By MS/MS	By MS/MS	By MS/MS	By MS/MS
CBW19468_def	CBW19468_def	220.792	10	10	10	CBW19468_def	1	10	10	10	7	6	7	6	7	7	7	8	9	7	6	7	6	7	7	7	8	9	7	6	7	6	7	7	7	8	9	67.5	67.5	67.5	19.282	169	169	0	125.9	By MS/MS	By MS/MS	By MS/MS	By MS/MS
CBW17782_purU	CBW17782_purU	88.997	13	13	13	CBW17782_purU	1	13	13	13	12	12	13	12	12	12	11	12	11	12	12	13	12	12	12	11	12	11	12	12	13	12	12	12	11	12	11	52.9	52.9	52.9	31.829	280	280	0	174.78	By MS/MS	By MS/MS	By MS/MS	By MS/MS
CBW16269_speE	CBW16269_speE	81.1542	9	9	9	CBW16269_speE	1	9	9	9	8	7	7	7	8	9	8	8	7	8	7	7	7	8	9	8	8	7	8	7	7	7	8	9	8	8	7	49.3	49.3	49.3	32.095	286	286	0	156.27	By MS/MS	By MS/MS	By MS/MS	By MS/MS
CBW20381_hfq	CBW20381_hfq	2721.3	7	7	7	CBW20381_hfq	1	7	7	7	7	6	7	7	7	6	6	5	5	7	6	7	7	7	6	6	5	5	7	6	7	7	7	6	6	5	5	48	48	48	11.133	102	102	0	126.04	By MS/MS	By MS/MS	By MS/MS	By MS/MS
CBW16597_ybbN	CBW16597_ybbN	77.5359	17	17	17	CBW16597_ybbN	1	17	17	17	13	13	12	11	14	14	15	13	16	13	13	12	11	14	14	15	13	16	13	13	12	11	14	14	15	13	16	88.4	88.4	88.4	31.814	284	284	0	323.31	By MS/MS	By MS/MS	By MS/MS	By MS/MS
CBW16910_ybiS;CBW18087_erfK	CBW16910_ybiS	211.518	12;1	12;1	12;1	CBW16910_ybiS	2	12	12	12	10	11	11	9	10	11	10	11	11	10	11	11	9	10	11	10	11	11	10	11	11	9	10	11	10	11	11	58.5	58.5	58.5	33.292	306	306;309	0	269.96	By MS/MS	By MS/MS	By MS/MS	By MS/MS
CBW16499_queA	CBW16499_queA	141.428	16	16	16	CBW16499_queA	1	16	16	16	15	14	13	14	15	14	14	14	14	15	14	13	14	15	14	14	14	14	15	14	13	14	15	14	14	14	14	79.1	79.1	79.1	39.255	354	354	0	323.31	By MS/MS	By MS/MS	By MS/MS	By MS/MS
CBW19493_rpsQ	CBW19493_rpsQ	744.903	5	5	5	CBW19493_rpsQ	1	5	5	5	5	5	5	5	5	5	5	4	4	5	5	5	5	5	5	5	4	4	5	5	5	5	5	5	5	4	4	51.2	51.2	51.2	9.7224	84	84	0	132.27	By MS/MS	By MS/MS	By MS/MS	By MS/MS
CBW19714_glyQ	CBW19714_glyQ	178.127	13	13	13	CBW19714_glyQ	1	13	13	13	11	13	11	9	11	11	11	13	11	11	13	11	9	11	11	11	13	11	11	13	11	9	11	11	11	13	11	58.4	58.4	58.4	34.746	303	303	0	287.32	By MS/MS	By MS/MS	By MS/MS	By MS/MS
CBW16351_yaeD	CBW16351_yaeD	146.415	6	6	6	CBW16351_yaeD	1	6	6	6	6	6	6	6	5	5	6	5	4	6	6	6	6	5	5	6	5	4	6	6	6	6	5	5	6	5	4	46.3	46.3	46.3	20.92	188	188	0	59.666	By MS/MS	By MS/MS	By MS/MS	By MS/MS
CBW19169_gshB	CBW19169_gshB	151.198	21	21	21	CBW19169_gshB	1	21	21	21	16	17	18	17	18	17	17	17	15	16	17	18	17	18	17	17	17	15	16	17	18	17	18	17	17	17	15	68.6	68.6	68.6	35.432	315	315	0	323.31	By MS/MS	By MS/MS	By MS/MS	By MS/MS
CBW19964_rhlB	CBW19964_rhlB	116.529	20	20	20	CBW19964_rhlB	1	20	20	20	17	17	16	18	18	17	18	17	17	17	17	16	18	18	17	18	17	17	17	17	16	18	18	17	18	17	17	62.2	62.2	62.2	47.092	421	421	0	323.31	By MS/MS	By MS/MS	By MS/MS	By MS/MS
CBW17928_yebC	CBW17928_yebC	129.796	6	6	6	CBW17928_yebC	1	6	6	6	6	5	5	4	6	6	6	6	5	6	5	5	4	6	6	6	6	5	6	5	5	4	6	6	6	6	5	17.5	17.5	17.5	26.418	246	246	0	28.424	By MS/MS	By MS/MS	By MS/MS	By MS/MS
CBW19932_gidA	CBW19932_gidA	125.422	26	26	26	CBW19932_gidA	1	26	26	26	21	20	19	19	19	18	20	19	20	21	20	19	19	19	18	20	19	20	21	20	19	19	19	18	20	19	20	57.2	57.2	57.2	69.639	629	629	0	318.45	By MS/MS	By MS/MS	By MS/MS	By MS/MS
CBW18168_rfbA;CBW19972_rffH	CBW18168_rfbA	155.905	20;2	20;2	20;2	CBW18168_rfbA	2	20	20	20	13	13	14	12	14	15	14	15	15	13	13	14	12	14	15	14	15	15	13	13	14	12	14	15	14	15	15	80.8	80.8	80.8	32.453	292	292;74	0	230.96	By MS/MS	By MS/MS	By MS/MS	By MS/MS
CBW19793_pyrE	CBW19793_pyrE	104.782	16	16	16	CBW19793_pyrE	1	16	16	16	14	15	15	14	14	15	14	13	15	14	15	15	14	14	15	14	13	15	14	15	15	14	14	15	14	13	15	77.9	77.9	77.9	23.562	213	213	0	216.58	By MS/MS	By MS/MS	By MS/MS	By MS/MS
CBW17255_potD	CBW17255_potD	119.487	14	14	14	CBW17255_potD	1	14	14	14	11	10	11	10	12	9	11	11	12	11	10	11	10	12	9	11	11	12	11	10	11	10	12	9	11	11	12	46.8	46.8	46.8	39.021	348	348	0	110.62	By MS/MS	By MS/MS	By MS/MS	By MS/MS
CBW16904_dps	CBW16904_dps	629.799	14	14	14	CBW16904_dps	1	14	14	14	10	10	12	12	10	10	12	10	10	10	10	12	12	10	10	12	10	10	10	10	12	12	10	10	12	10	10	80.2	80.2	80.2	18.717	167	167	0	122.92	By MS/MS	By MS/MS	By MS/MS	By MS/MS
CBW18713_ung	CBW18713_ung	53.6557	17	17	17	CBW18713_ung	1	17	17	17	14	12	13	11	14	13	13	9	12	14	12	13	11	14	13	13	9	12	14	12	13	11	14	13	13	9	12	88.2	88.2	88.2	25.48	229	229	0	187.98	By MS/MS	By MS/MS	By MS/MS	By MS/MS
CBW16511_ribH	CBW16511_ribH	1895.03	6	6	6	CBW16511_ribH	1	6	6	6	6	4	5	4	5	5	5	5	6	6	4	5	4	5	5	5	5	6	6	4	5	4	5	5	5	5	6	79.5	79.5	79.5	16.008	156	156	0	178.63	By MS/MS	By MS/MS	By MS/MS	By MS/MS
CBW18640_pdxJ	CBW18640_pdxJ	174.941	8	8	8	CBW18640_pdxJ	1	8	8	8	6	5	7	5	6	6	7	6	6	6	5	7	5	6	6	7	6	6	6	5	7	5	6	6	7	6	6	48.1	48.1	48.1	26.343	243	243	0	77.891	By MS/MS	By MS/MS	By MS/MS	By MS/MS
CBW19048_ygdH	CBW19048_ygdH	233.515	28	28	28	CBW19048_ygdH	1	28	28	28	22	19	22	21	24	24	22	18	22	22	19	22	21	24	24	22	18	22	22	19	22	21	24	24	22	18	22	79.3	79.3	79.3	50.753	454	454	0	311.87	By MS/MS	By MS/MS	By MS/MS	By MS/MS
CBW19036_relA	CBW19036_relA	81.358	25	25	25	CBW19036_relA	1	25	25	25	16	16	19	18	18	19	19	18	19	16	16	19	18	18	19	19	18	19	16	16	19	18	18	19	19	18	19	44.4	44.4	44.4	84.113	744	744	0	288.62	By MS/MS	By MS/MS	By MS/MS	By MS/MS
CBW20371_psd	CBW20371_psd	66.7408	18	18	18	CBW20371_psd	1	18	18	18	16	17	17	14	16	15	16	17	17	16	17	17	14	16	15	16	17	17	16	17	17	14	16	15	16	17	17	69.6	69.6	69.6	35.888	322	322	0	179.94	By MS/MS	By MS/MS	By MS/MS	By MS/MS
CBW17948_cheM	CBW17948_cheM	702.187	18	15	15	CBW17948_cheM	1	18	15	15	11	13	16	14	16	16	14	15	15	9	11	13	12	14	14	11	12	13	9	11	13	12	14	14	11	12	13	47.7	37.8	37.8	59.613	553	553	0	160.13	By MS/MS	By MS/MS	By MS/MS	By MS/MS
CBW19630_ftsY	CBW19630_ftsY	130.989	22	22	22	CBW19630_ftsY	1	22	22	22	20	18	18	18	17	17	20	19	20	20	18	18	18	17	17	20	19	20	20	18	18	18	17	17	20	19	20	46.4	46.4	46.4	53.73	491	491	0	314.92	By MS/MS	By MS/MS	By MS/MS	By MS/MS
CBW20455_pmbA	CBW20455_pmbA	187.887	22	22	22	CBW20455_pmbA	1	22	22	22	20	18	18	19	19	19	20	17	17	20	18	18	19	19	19	20	17	17	20	18	18	19	19	19	20	17	17	62.9	62.9	62.9	48.408	450	450	0	323.31	By MS/MS	By MS/MS	By MS/MS	By MS/MS
CBW19922_atpC	CBW19922_atpC	364.074	5	5	5	CBW19922_atpC	1	5	5	5	5	5	5	4	5	5	5	5	5	5	5	5	4	5	5	5	5	5	5	5	5	4	5	5	5	5	5	54	54	54	15.064	139	139	0	96.439	By MS/MS	By MS/MS	By MS/MS	By MS/MS
CBW17591_sfcA	CBW17591_sfcA	38.6895	29	29	29	CBW17591_sfcA	1	29	29	29	23	22	27	23	27	22	24	19	20	23	22	27	23	27	22	24	19	20	23	22	27	23	27	22	24	19	20	67.6	67.6	67.6	62.895	565	565	0	323.31	By MS/MS	By MS/MS	By MS/MS	By MS/MS
CBW17461_ydhD	CBW17461_ydhD	1443.02	4	4	4	CBW17461_ydhD	1	4	4	4	4	4	4	4	4	4	4	4	4	4	4	4	4	4	4	4	4	4	4	4	4	4	4	4	4	4	4	46.1	46.1	46.1	12.908	115	115	0	138.19	By MS/MS	By MS/MS	By MS/MS	By MS/MS
CBW19802_spoT	CBW19802_spoT	63.942	32	32	32	CBW19802_spoT	1	32	32	32	22	26	25	26	25	25	26	20	24	22	26	25	26	25	25	26	20	24	22	26	25	26	25	25	26	20	24	51.8	51.8	51.8	79.515	703	703	0	224.23	By MS/MS	By MS/MS	By MS/MS	By MS/MS
CBW18762_smpB	CBW18762_smpB	629.572	6	6	6	CBW18762_smpB	1	6	6	6	5	5	5	5	5	5	5	4	5	5	5	5	5	5	5	5	4	5	5	5	5	5	5	5	5	4	5	20	20	20	18.232	160	160	0	61.138	By MS/MS	By MS/MS	By MS/MS	By MS/MS
CBW18247_yohI	CBW18247_yohI	37.2841	8	8	8	CBW18247_yohI	1	8	8	8	6	6	7	7	8	7	7	5	7	6	6	7	7	8	7	7	5	7	6	6	7	7	8	7	7	5	7	29.5	29.5	29.5	34.517	312	312	0	40.177	By MS/MS	By MS/MS	By MS/MS	By MS/MS
CBW17504_pntA	CBW17504_pntA	112.178	17	17	17	CBW17504_pntA	1	17	17	17	13	14	16	13	15	14	14	12	11	13	14	16	13	15	14	14	12	11	13	14	16	13	15	14	14	12	11	41.3	41.3	41.3	54.265	509	509	0	228.16	By MS/MS	By MS/MS	By MS/MS	By MS/MS
CBW16287_pcnB	CBW16287_pcnB	93.3399	26	26	26	CBW16287_pcnB	1	26	26	26	19	19	20	15	19	16	20	17	17	19	19	20	15	19	16	20	17	17	19	19	20	15	19	16	20	17	17	60.2	60.2	60.2	54.676	472	472	0	188.63	By MS/MS	By MS/MS	By MS/MS	By MS/MS
CBW18628_purG	CBW18628_purG	21.6072	51	51	51	CBW18628_purG	1	51	51	51	33	33	37	29	40	38	34	35	38	33	33	37	29	40	38	34	35	38	33	33	37	29	40	38	34	35	38	55	55	55	141.47	1295	1295	0	323.31	By MS/MS	By MS/MS	By MS/MS	By MS/MS
CBW16500_tgt	CBW16500_tgt	57.3482	23	23	23	CBW16500_tgt	1	23	23	23	20	21	22	21	22	18	19	16	17	20	21	22	21	22	18	19	16	17	20	21	22	21	22	18	19	16	17	64.3	64.3	64.3	42.521	375	375	0	290.25	By MS/MS	By MS/MS	By MS/MS	By MS/MS
CBW17158_putA	CBW17158_putA	67.5306	43	43	43	CBW17158_putA	1	43	43	43	16	20	38	20	32	33	23	26	34	16	20	38	20	32	33	23	26	34	16	20	38	20	32	33	23	26	34	45.2	45.2	45.2	144.09	1320	1320	0	323.31	By MS/MS	By MS/MS	By MS/MS	By MS/MS
CBW17860_cspC	CBW17860_cspC	6003.28	4	4	4	CBW17860_cspC	1	4	4	4	3	2	3	2	4	3	4	4	4	3	2	3	2	4	3	4	4	4	3	2	3	2	4	3	4	4	4	78.3	78.3	78.3	7.4023	69	69	0	64.306	By MS/MS	By MS/MS	By MS/MS	By MS/MS
CBW17818_hypothetical_glutamate_dehydrogenase	CBW17818_hypothetical_glutamate_dehydrogenase	444.055	25	25	25	CBW17818_hypothetical_glutamate_dehydrogenase	1	25	25	25	20	17	23	15	21	21	18	16	23	20	17	23	15	21	21	18	16	23	20	17	23	15	21	21	18	16	23	69.8	69.8	69.8	48.037	441	441	0	323.31	By MS/MS	By MS/MS	By MS/MS	By MS/MS
CBW20097_cpxR	CBW20097_cpxR	495.185	14	14	14	CBW20097_cpxR	1	14	14	14	12	11	12	11	11	12	13	10	11	12	11	12	11	11	12	13	10	11	12	11	12	11	11	12	13	10	11	78	78	78	26.274	232	232	0	234.3	By MS/MS	By MS/MS	By MS/MS	By MS/MS
CBW16196_imp	CBW16196_imp	96.0783	29	29	29	CBW16196_imp	1	29	29	29	13	17	18	14	17	20	13	19	16	13	17	18	14	17	20	13	19	16	13	17	18	14	17	20	13	19	16	47.2	47.2	47.2	89.821	786	786	0	198.63	By MS/MS	By MS/MS	By MS/MS	By MS/MS
CBW20583_deoC	CBW20583_deoC	280.542	14	14	14	CBW20583_deoC	1	14	14	14	11	9	11	8	12	12	8	12	12	11	9	11	8	12	12	8	12	12	11	9	11	8	12	12	8	12	12	59.2	59.2	59.2	28.368	265	265	0	161.71	By MS/MS	By MS/MS	By MS/MS	By MS/MS
CBW19889_yidA	CBW19889_yidA	106.067	16	16	16	CBW19889_yidA	1	16	16	16	14	12	15	12	16	15	14	11	13	14	12	15	12	16	15	14	11	13	14	12	15	12	16	15	14	11	13	63.3	63.3	63.3	30.956	281	281	0	162.55	By MS/MS	By MS/MS	By MS/MS	By MS/MS
CBW16235_ftsA	CBW16235_ftsA	127.473	19	19	19	CBW16235_ftsA	1	19	19	19	13	12	13	10	15	13	12	14	13	13	12	13	10	15	13	12	14	13	13	12	13	10	15	13	12	14	13	63.8	63.8	63.8	45.313	420	420	0	323.31	By MS/MS	By MS/MS	By MS/MS	By MS/MS
CBW16980_clpA	CBW16980_clpA	524.631	34	34	34	CBW16980_clpA	1	34	34	34	25	24	28	25	26	30	27	27	28	25	24	28	25	26	30	27	27	28	25	24	28	25	26	30	27	27	28	56.9	56.9	56.9	84.036	758	758	0	323.31	By MS/MS	By MS/MS	By MS/MS	By MS/MS
CBW17169_ycdX	CBW17169_ycdX	145.021	11	11	11	CBW17169_ycdX	1	11	11	11	9	9	11	10	11	11	11	7	9	9	9	11	10	11	11	11	7	9	9	9	11	10	11	11	11	7	9	64.5	64.5	64.5	26.905	245	245	0	67.756	By MS/MS	By MS/MS	By MS/MS	By MS/MS
CBW16106_yaaA	CBW16106_yaaA	132.354	21	21	21	CBW16106_yaaA	1	21	21	21	18	17	14	14	16	18	17	14	15	18	17	14	14	16	18	17	14	15	18	17	14	14	16	18	17	14	15	74.3	74.3	74.3	29.764	257	257	0	179.34	By MS/MS	By MS/MS	By MS/MS	By MS/MS
CBW16569_acrB	CBW16569_acrB	23.8225	37	37	35	CBW16569_acrB	1	37	37	35	23	24	30	26	30	28	28	32	29	23	24	30	26	30	28	28	32	29	21	22	28	24	28	26	26	31	28	45.4	45.4	44.4	113.61	1049	1049	0	323.31	By MS/MS	By MS/MS	By MS/MS	By MS/MS
CBW19267_ribB	CBW19267_ribB	725.414	8	8	8	CBW19267_ribB	1	8	8	8	8	8	7	7	7	7	8	6	6	8	8	7	7	7	7	8	6	6	8	8	7	7	7	7	8	6	6	50.7	50.7	50.7	23.31	217	217	0	195.53	By MS/MS	By MS/MS	By MS/MS	By MS/MS
CBW18170_rfbB	CBW18170_rfbB	195.32	24	24	23	CBW18170_rfbB	1	24	24	23	22	19	20	20	19	19	19	17	15	22	19	20	20	19	19	19	17	15	21	18	19	19	18	18	18	16	14	66.2	66.2	66.2	40.718	361	361	0	264.8	By MS/MS	By MS/MS	By MS/MS	By MS/MS
CBW16993_lrp	CBW16993_lrp	168.722	14	14	14	CBW16993_lrp	1	14	14	14	12	14	14	12	13	13	13	11	11	12	14	14	12	13	13	13	11	11	12	14	14	12	13	13	13	11	11	61.6	61.6	61.6	18.857	164	164	0	84.154	By MS/MS	By MS/MS	By MS/MS	By MS/MS
CBW20531_iadA	CBW20531_iadA	16.0638	17	17	17	CBW20531_iadA	1	17	17	17	17	16	15	15	14	15	16	16	15	17	16	15	15	14	15	16	16	15	17	16	15	15	14	15	16	16	15	63.3	63.3	63.3	40.324	390	390	0	276.25	By MS/MS	By MS/MS	By MS/MS	By MS/MS
CBW19391_yhbJ	CBW19391_yhbJ	52.8364	15	15	15	CBW19391_yhbJ	1	15	15	15	12	14	14	12	13	14	13	12	14	12	14	14	12	13	14	13	12	14	12	14	14	12	13	14	13	12	14	71.5	71.5	71.5	32.464	284	284	0	196.28	By MS/MS	By MS/MS	By MS/MS	By MS/MS
CBW18863_virK	CBW18863_virK	77.1122	14	14	14	CBW18863_virK	1	14	14	14	12	13	13	12	13	13	14	12	13	12	13	13	12	13	13	14	12	13	12	13	13	12	13	13	14	12	13	49.2	49.2	49.2	36.101	309	309	0	255.86	By MS/MS	By MS/MS	By MS/MS	By MS/MS
CBW18548_dapE	CBW18548_dapE	96.7002	15	15	15	CBW18548_dapE	1	15	15	15	13	12	13	12	13	15	14	11	14	13	12	13	12	13	15	14	11	14	13	12	13	12	13	15	14	11	14	62.7	62.7	62.7	41.578	375	375	0	234.7	By MS/MS	By MS/MS	By MS/MS	By MS/MS
CBW20383_hflK	CBW20383_hflK	114.702	19	19	19	CBW20383_hflK	1	19	19	19	17	16	17	11	18	17	15	14	15	17	16	17	11	18	17	15	14	15	17	16	17	11	18	17	15	14	15	54.4	54.4	54.4	45.629	419	419	0	219	By MS/MS	By MS/MS	By MS/MS	By MS/MS
CBW18354_glpT	CBW18354_glpT	2158.29	14	14	14	CBW18354_glpT	1	14	14	14	9	10	11	7	8	13	8	9	13	9	10	11	7	8	13	8	9	13	9	10	11	7	8	13	8	9	13	23.5	23.5	23.5	50.18	452	452	0	82.972	By MS/MS	By MS/MS	By MS/MS	By MS/MS
CBW18987_mutS	CBW18987_mutS	19.9781	34	34	34	CBW18987_mutS	1	34	34	34	26	26	29	26	27	24	26	27	30	26	26	29	26	27	24	26	27	30	26	26	29	26	27	24	26	27	30	54.1	54.1	54.1	93.755	841	841	0	323.31	By MS/MS	By MS/MS	By MS/MS	By MS/MS
CBW19123_ygfZ	CBW19123_ygfZ	213.513	16	16	16	CBW19123_ygfZ	1	16	16	16	12	13	13	13	12	13	14	14	16	12	13	13	13	12	13	14	14	16	12	13	13	13	12	13	14	14	16	49.7	49.7	49.7	35.971	326	326	0	258.81	By MS/MS	By MS/MS	By MS/MS	By MS/MS
CBW16519_thiI	CBW16519_thiI	96.7674	21	21	21	CBW16519_thiI	1	21	21	21	18	20	19	16	19	17	18	18	15	18	20	19	16	19	17	18	18	15	18	20	19	16	19	17	18	18	15	50	50	50	54.803	482	482	0	203.35	By MS/MS	By MS/MS	By MS/MS	By MS/MS
CBW16348_metQ	CBW16348_metQ	121.691	15	15	15	CBW16348_metQ	1	15	15	15	13	12	13	10	13	12	11	13	11	13	12	13	10	13	12	11	13	11	13	12	13	10	13	12	11	13	11	65.3	65.3	65.3	29.435	271	271	0	237.35	By MS/MS	By MS/MS	By MS/MS	By MS/MS
CBW17235_ycfH	CBW17235_ycfH	27.8477	11	11	11	CBW17235_ycfH	1	11	11	11	9	8	8	8	7	6	10	6	6	9	8	8	8	7	6	10	6	6	9	8	8	8	7	6	10	6	6	54.3	54.3	54.3	29.821	265	265	0	121.93	By MS/MS	By MS/MS	By MS/MS	By MS/MS
CBW19534_ppiA	CBW19534_ppiA	241.457	9	9	9	CBW19534_ppiA	1	9	9	9	8	7	7	7	7	7	7	7	7	8	7	7	7	7	7	7	7	7	8	7	7	7	7	7	7	7	7	58.9	58.9	58.9	20.332	190	190	0	323.31	By MS/MS	By MS/MS	By MS/MS	By MS/MS
CBW19259_tolC	CBW19259_tolC	555.506	21	21	21	CBW19259_tolC	1	21	21	21	15	16	16	12	16	15	15	19	18	15	16	16	12	16	15	15	19	18	15	16	16	12	16	15	15	19	18	57.4	57.4	57.4	53.685	491	491	0	320.59	By MS/MS	By MS/MS	By MS/MS	By MS/MS
CBW20513_hypothetical_ATPase	CBW20513_hypothetical_ATPase	27.5685	45	45	45	CBW20513_hypothetical_ATPase	1	45	45	45	25	29	32	28	34	32	28	35	37	25	29	32	28	34	32	28	35	37	25	29	32	28	34	32	28	35	37	45.2	45.2	45.2	139.22	1213	1213	0	323.31	By MS/MS	By MS/MS	By MS/MS	By MS/MS
CBW17806_pth	CBW17806_pth	124.865	12	12	12	CBW17806_pth	1	12	12	12	10	8	9	6	8	8	10	9	9	10	8	9	6	8	8	10	9	9	10	8	9	6	8	8	10	9	9	76.8	76.8	76.8	21.178	194	194	0	99.495	By MS/MS	By MS/MS	By MS/MS	By MS/MS
CBW17491_add	CBW17491_add	151.382	17	17	17	CBW17491_add	1	17	17	17	16	10	15	13	15	16	14	13	13	16	10	15	13	15	16	14	13	13	16	10	15	13	15	16	14	13	13	72.7	72.7	72.7	36.236	333	333	0	323.31	By MS/MS	By MS/MS	By MS/MS	By MS/MS
CBW16757_phoL	CBW16757_phoL	67.9279	19	19	19	CBW16757_phoL	1	19	19	19	16	14	16	13	17	18	19	15	16	16	14	16	13	17	18	19	15	16	16	14	16	13	17	18	19	15	16	67.9	67.9	67.9	40.956	361	361	0	243.93	By MS/MS	By MS/MS	By MS/MS	By MS/MS
CBW16578_ybaB	CBW16578_ybaB	435.764	8	8	8	CBW16578_ybaB	1	8	8	8	7	7	7	7	7	7	7	6	8	7	7	7	7	7	7	7	6	8	7	7	7	7	7	7	7	6	8	56.9	56.9	56.9	12.015	109	109	0	110.54	By MS/MS	By MS/MS	By MS/MS	By MS/MS
CBW18240_bglX	CBW18240_bglX	35.0937	36	36	36	CBW18240_bglX	1	36	36	36	28	26	32	24	31	27	27	27	25	28	26	32	24	31	27	27	27	25	28	26	32	24	31	27	27	27	25	48	48	48	83.391	765	765	0	189.09	By MS/MS	By MS/MS	By MS/MS	By MS/MS
CBW19130_gcvT	CBW19130_gcvT	264.144	14	14	14	CBW19130_gcvT	1	14	14	14	10	10	12	9	12	13	11	7	11	10	10	12	9	12	13	11	7	11	10	10	12	9	12	13	11	7	11	47.8	47.8	47.8	40.216	364	364	0	187.59	By MS/MS	By MS/MS	By MS/MS	By MS/MS
CBW19761_grxC	CBW19761_grxC	1621.54	5	5	5	CBW19761_grxC	1	5	5	5	4	3	4	3	4	4	5	4	4	4	3	4	3	4	4	5	4	4	4	3	4	3	4	4	5	4	4	77.1	77.1	77.1	9.1354	83	83	0	92.6	By MS/MS	By MS/MS	By MS/MS	By MS/MS
CBW19801_rpoZ	CBW19801_rpoZ	1928.74	8	8	8	CBW19801_rpoZ	1	8	8	8	8	8	8	8	8	7	8	8	6	8	8	8	8	8	7	8	8	6	8	8	8	8	8	7	8	8	6	92.3	92.3	92.3	10.236	91	91	0	158.51	By MS/MS	By MS/MS	By MS/MS	By MS/MS
CBW17865_kdgR	CBW17865_kdgR	92.4932	13	13	13	CBW17865_kdgR	1	13	13	13	10	11	10	8	11	10	11	10	10	10	11	10	8	11	10	11	10	10	10	11	10	8	11	10	11	10	10	53.6	53.6	53.6	29.863	263	263	0	175.96	By MS/MS	By MS/MS	By MS/MS	By MS/MS
CBW17949_cheW	CBW17949_cheW	465.796	7	7	7	CBW17949_cheW	1	7	7	7	5	6	6	6	6	6	6	7	4	5	6	6	6	6	6	6	7	4	5	6	6	6	6	6	6	7	4	58.1	58.1	58.1	18.049	167	167	0	55.393	By MS/MS	By MS/MS	By MS/MS	By MS/MS
CBW17464_nemA	CBW17464_nemA	32.6334	16	16	16	CBW17464_nemA	1	16	16	16	15	12	14	11	15	13	12	13	13	15	12	14	11	15	13	12	13	13	15	12	14	11	15	13	12	13	13	66	66	66	39.479	365	365	0	323.31	By MS/MS	By MS/MS	By MS/MS	By MS/MS
CBW18511_conserved_hypothetical_protein	CBW18511_conserved_hypothetical_protein	722.207	15	15	15	CBW18511_conserved_hypothetical_protein	1	15	15	15	13	10	12	10	12	11	11	11	9	13	10	12	10	12	11	11	11	9	13	10	12	10	12	11	11	11	9	64.5	64.5	64.5	33.048	299	299	0	235.79	By MS/MS	By MS/MS	By MS/MS	By MS/MS
CBW19373_ispB	CBW19373_ispB	255.229	13	13	13	CBW19373_ispB	1	13	13	13	12	11	11	11	11	12	10	11	11	12	11	11	11	11	12	10	11	11	12	11	11	11	11	12	10	11	11	71.5	71.5	71.5	35.266	323	323	0	278.66	By MS/MS	By MS/MS	By MS/MS	By MS/MS
CBW18398_nuoB	CBW18398_nuoB	398.581	8	8	8	CBW18398_nuoB	1	8	8	8	7	7	7	4	8	8	6	8	7	7	7	7	4	8	8	6	8	7	7	7	7	4	8	8	6	8	7	44.5	44.5	44.5	25.089	220	220	0	73.999	By MS/MS	By MS/MS	By MS/MS	By MS/MS
CBW17328_selD	CBW17328_selD	115.365	12	12	12	CBW17328_selD	1	12	12	12	12	11	12	11	12	12	12	12	12	12	11	12	11	12	12	12	12	12	12	11	12	11	12	12	12	12	12	54.5	54.5	54.5	36.437	347	347	0	179.4	By MS/MS	By MS/MS	By MS/MS	By MS/MS
CBW20561_mdoB	CBW20561_mdoB	26.7018	19	19	19	CBW20561_mdoB	1	19	19	19	15	16	14	13	14	15	16	13	14	15	16	14	13	14	15	16	13	14	15	16	14	13	14	15	16	13	14	32.3	32.3	32.3	81.395	730	730	0	221.77	By MS/MS	By MS/MS	By MS/MS	By MS/MS
CBW16501_yajC	CBW16501_yajC	2451.74	6	6	6	CBW16501_yajC	1	6	6	6	5	5	5	5	5	5	4	6	5	5	5	5	5	5	5	4	6	5	5	5	5	5	5	5	4	6	5	46.4	46.4	46.4	11.844	110	110	0	25.172	By MS/MS	By MS/MS	By MS/MS	By MS/MS
CBW18279_fruB	CBW18279_fruB	15.5161	18	18	18	CBW18279_fruB	1	18	18	18	13	14	15	12	14	13	15	16	15	13	14	15	12	14	13	15	16	15	13	14	15	12	14	13	15	16	15	66.2	66.2	66.2	39.593	376	376	0	323.31	By MS/MS	By MS/MS	By MS/MS	By MS/MS
CBW17168_ycdW	CBW17168_ycdW	70.2225	18	18	18	CBW17168_ycdW	1	18	18	18	16	16	16	14	17	17	16	15	16	16	16	16	14	17	17	16	15	16	16	16	16	14	17	17	16	15	16	85.3	85.3	85.3	35.034	312	312	0	323.31	By MS/MS	By MS/MS	By MS/MS	By MS/MS
CBW19650_uspA	CBW19650_uspA	5822.46	11	11	11	CBW19650_uspA	1	11	11	11	10	11	10	8	9	10	10	7	9	10	11	10	8	9	10	10	7	9	10	11	10	8	9	10	10	7	9	89.6	89.6	89.6	16.08	144	144	0	323.31	By MS/MS	By MS/MS	By MS/MS	By MS/MS
CCF76922_aph(3)-Ib	CCF76922_aph(3)-Ib	1647.22	10	10	10	CCF76922_aph(3)-Ib	1	10	10	10	8	9	9	9	8	8	9	9	10	8	9	9	9	8	8	9	9	10	8	9	9	9	8	8	9	9	10	44.9	44.9	44.9	29.586	267	267	0	304.57	By MS/MS	By MS/MS	By MS/MS	By MS/MS
CBW17458_purR	CBW17458_purR	70.7107	17	17	17	CBW17458_purR	1	17	17	17	13	11	14	10	13	11	12	11	12	13	11	14	10	13	11	12	11	12	13	11	14	10	13	11	12	11	12	58.1	58.1	58.1	38.048	341	341	0	101.41	By MS/MS	By MS/MS	By MS/MS	By MS/MS
CBW19744_mtlD	CBW19744_mtlD	83.1249	15	15	15	CBW19744_mtlD	1	15	15	15	13	10	11	10	10	11	11	12	10	13	10	11	10	10	11	11	12	10	13	10	11	10	10	11	11	12	10	52.9	52.9	52.9	40.899	382	382	0	134.62	By MS/MS	By MS/MS	By MS/MS	By MS/MS
CBW16994_ftsK	CBW16994_ftsK	18.0972	23	23	23	CBW16994_ftsK	1	23	23	23	16	17	18	14	16	19	15	16	18	16	17	18	14	16	19	15	16	18	16	17	18	14	16	19	15	16	18	19.1	19.1	19.1	149.44	1361	1361	0	177.78	By MS/MS	By MS/MS	By MS/MS	By MS/MS
CBW19369_obgE	CBW19369_obgE	128.088	11	11	11	CBW19369_obgE	1	11	11	11	10	10	11	10	11	10	10	10	11	10	10	11	10	11	10	10	10	11	10	10	11	10	11	10	10	10	11	41.3	41.3	41.3	43.103	390	390	0	230.07	By MS/MS	By MS/MS	By MS/MS	By MS/MS
CBW18456_yfcB	CBW18456_yfcB	195.932	8	8	8	CBW18456_yfcB	1	8	8	8	8	8	8	8	8	8	8	6	5	8	8	8	8	8	8	8	6	5	8	8	8	8	8	8	8	6	5	47.4	47.4	47.4	35.063	310	310	0	226.03	By MS/MS	By MS/MS	By MS/MS	By MS/MS
CBW16815_sdhB	CBW16815_sdhB	290.454	15	15	15	CBW16815_sdhB	1	15	15	15	9	11	14	7	11	12	9	11	13	9	11	14	7	11	12	9	11	13	9	11	14	7	11	12	9	11	13	59.8	59.8	59.8	26.864	239	239	0	217.34	By MS/MS	By MS/MS	By MS/MS	By MS/MS
CBW19402_codA	CBW19402_codA	67.996	12	12	12	CBW19402_codA	1	12	12	12	10	11	12	9	11	11	10	9	10	10	11	12	9	11	11	10	9	10	10	11	12	9	11	11	10	9	10	39.2	39.2	39.2	47.626	426	426	0	176.16	By MS/MS	By MS/MS	By MS/MS	By MS/MS
CBW18894_proX	CBW18894_proX	34.9489	15	15	15	CBW18894_proX	1	15	15	15	13	12	14	12	14	12	12	12	14	13	12	14	12	14	12	12	12	14	13	12	14	12	14	12	12	12	14	61.3	61.3	61.3	36.153	331	331	0	266.73	By MS/MS	By MS/MS	By MS/MS	By MS/MS
CBW16401_sinR	CBW16401_sinR	14.8137	2	2	2	CBW16401_sinR	1	2	2	2	2	1	1	1	1	2	1	1	1	2	1	1	1	1	2	1	1	1	2	1	1	1	1	2	1	1	1	5.4	5.4	5.4	36.323	315	315	0.00040883	2.9897	By MS/MS	By MS/MS	By MS/MS	By MS/MS
CBW20477_yjgF	CBW20477_yjgF	2280.17	7	7	7	CBW20477_yjgF	1	7	7	7	6	6	7	5	7	7	7	6	7	6	6	7	5	7	7	7	6	7	6	6	7	5	7	7	7	6	7	78.1	78.1	78.1	13.575	128	128	0	86.808	By MS/MS	By MS/MS	By MS/MS	By MS/MS
CBW16945_grxA	CBW16945_grxA	879.81	9	9	9	CBW16945_grxA	1	9	9	9	8	8	7	8	8	8	8	7	7	8	8	7	8	8	8	8	7	7	8	8	7	8	8	8	8	7	7	82.8	82.8	82.8	9.9242	87	87	0	76.676	By MS/MS	By MS/MS	By MS/MS	By MS/MS
CBW18718_pssA	CBW18718_pssA	64.1401	22	22	22	CBW18718_pssA	1	22	22	22	14	14	14	13	17	14	14	15	14	14	14	14	13	17	14	14	15	14	14	14	14	13	17	14	14	15	14	64.5	64.5	64.5	52.733	451	451	0	167.75	By MS/MS	By MS/MS	By MS/MS	By MS/MS
CBW17473_slyB	CBW17473_slyB	2623.76	6	6	6	CBW17473_slyB	1	6	6	6	4	4	5	3	4	6	4	5	4	4	4	5	3	4	6	4	5	4	4	4	5	3	4	6	4	5	4	47.7	47.7	47.7	15.547	155	155	0	146.2	By MS/MS	By MS/MS	By MS/MS	By MS/MS
CBW16860_ybhE	CBW16860_ybhE	88.4739	13	13	13	CBW16860_ybhE	1	13	13	13	11	8	10	6	11	11	11	12	9	11	8	10	6	11	11	11	12	9	11	8	10	6	11	11	11	12	9	50.5	50.5	50.5	36.368	331	331	0	116.58	By MS/MS	By MS/MS	By MS/MS	By MS/MS
CBW19333_yraM	CBW19333_yraM	34.5545	22	22	22	CBW19333_yraM	1	22	22	22	11	12	12	10	12	14	14	15	15	11	12	12	10	12	14	14	15	15	11	12	12	10	12	14	14	15	15	42.5	42.5	42.5	72.621	680	680	0	99.963	By MS/MS	By MS/MS	By MS/MS	By MS/MS
CBW17666_hrpA	CBW17666_hrpA	8.4184	43	43	43	CBW17666_hrpA	1	43	43	43	29	31	29	30	32	32	33	22	24	29	31	29	30	32	32	33	22	24	29	31	29	30	32	32	33	22	24	37.9	37.9	37.9	148.64	1300	1300	0	224.79	By MS/MS	By MS/MS	By MS/MS	By MS/MS
CBW19398_gltB	CBW19398_gltB	7.82318	44	44	44	CBW19398_gltB	1	44	44	44	29	34	29	31	33	34	29	29	32	29	34	29	31	33	34	29	29	32	29	34	29	31	33	34	29	29	32	37.6	37.6	37.6	163.29	1486	1486	0	323.31	By MS/MS	By MS/MS	By MS/MS	By MS/MS
CBW19548_aroB	CBW19548_aroB	226.044	18	18	18	CBW19548_aroB	1	18	18	18	14	15	15	13	15	13	14	13	17	14	15	15	13	15	13	14	13	17	14	15	15	13	15	13	14	13	17	69.9	69.9	69.9	38.709	362	362	0	189.79	By MS/MS	By MS/MS	By MS/MS	By MS/MS
CBW18714_yfiF	CBW18714_yfiF	141.097	15	15	15	CBW18714_yfiF	1	15	15	15	13	12	11	10	13	12	12	12	13	13	12	11	10	13	12	12	12	13	13	12	11	10	13	12	12	12	13	50.7	50.7	50.7	38.077	345	345	0	196.94	By MS/MS	By MS/MS	By MS/MS	By MS/MS
CBW19768_tdh	CBW19768_tdh	616.944	10	10	10	CBW19768_tdh	1	10	10	10	9	9	10	8	10	10	9	8	8	9	9	10	8	10	10	9	8	8	9	9	10	8	10	10	9	8	8	46.6	46.6	46.6	37.212	341	341	0	194.08	By MS/MS	By MS/MS	By MS/MS	By MS/MS
CBW19639_hypothetical_lipoprotein	CBW19639_hypothetical_lipoprotein	897.104	8	8	8	CBW19639_hypothetical_lipoprotein	1	8	8	8	8	8	8	8	8	8	8	7	8	8	8	8	8	8	8	8	7	8	8	8	8	8	8	8	8	7	8	67.6	67.6	67.6	19.687	185	185	0	175.19	By MS/MS	By MS/MS	By MS/MS	By MS/MS
CBW17772_oppA	CBW17772_oppA	130.968	24	24	24	CBW17772_oppA	1	24	24	24	20	18	22	13	21	21	19	16	16	20	18	22	13	21	21	19	16	16	20	18	22	13	21	21	19	16	16	60.6	60.6	60.6	61.291	543	543	0	257.1	By MS/MS	By MS/MS	By MS/MS	By MS/MS
CBW17196_pyrC	CBW17196_pyrC	43.014	19	19	19	CBW17196_pyrC	1	19	19	19	17	15	16	15	16	16	15	15	16	17	15	16	15	16	16	15	15	16	17	15	16	15	16	16	15	15	16	75	75	75	38.605	348	348	0	192.94	By MS/MS	By MS/MS	By MS/MS	By MS/MS
CBW17353_yniC	CBW17353_yniC	74.2804	10	10	10	CBW17353_yniC	1	10	10	10	8	10	8	8	9	9	9	7	9	8	10	8	8	9	9	9	7	9	8	10	8	8	9	9	9	7	9	59.9	59.9	59.9	24.293	222	222	0	177.51	By MS/MS	By MS/MS	By MS/MS	By MS/MS
CBW16418_proB	CBW16418_proB	55.5333	20	20	20	CBW16418_proB	1	20	20	20	19	16	19	15	19	19	18	18	17	19	16	19	15	19	19	18	18	17	19	16	19	15	19	19	18	18	17	64.9	64.9	64.9	39.14	367	367	0	198.71	By MS/MS	By MS/MS	By MS/MS	By MS/MS
CBW19783_rfaQ	CBW19783_rfaQ	84.4105	13	13	13	CBW19783_rfaQ	1	13	13	13	11	11	12	8	11	11	12	10	9	11	11	12	8	11	11	12	10	9	11	11	12	8	11	11	12	10	9	52	52	52	38.714	344	344	0	151.71	By MS/MS	By MS/MS	By MS/MS	By MS/MS
CBW16666_nfnB	CBW16666_nfnB	139.641	13	13	13	CBW16666_nfnB	1	13	13	13	10	12	10	10	11	10	11	8	10	10	12	10	10	11	10	11	8	10	10	12	10	10	11	10	11	8	10	78.3	78.3	78.3	23.955	217	217	0	140.25	By MS/MS	By MS/MS	By MS/MS	By MS/MS
CBW16233_ddlB	CBW16233_ddlB	61.5868	11	11	11	CBW16233_ddlB	1	11	11	11	11	10	9	9	11	10	10	8	10	11	10	9	9	11	10	10	8	10	11	10	9	9	11	10	10	8	10	49.7	49.7	49.7	32.635	306	306	0	123.51	By MS/MS	By MS/MS	By MS/MS	By MS/MS
CBW19933_mioC	CBW19933_mioC	341.739	4	4	4	CBW19933_mioC	1	4	4	4	4	4	4	4	4	4	4	4	4	4	4	4	4	4	4	4	4	4	4	4	4	4	4	4	4	4	4	46.9	46.9	46.9	15.751	147	147	0	92.264	By MS/MS	By MS/MS	By MS/MS	By MS/MS
CBW20365_frdB	CBW20365_frdB	799.303	7	7	7	CBW20365_frdB	1	7	7	7	6	6	6	6	5	6	5	5	6	6	6	6	6	5	6	5	5	6	6	6	6	6	5	6	5	5	6	47.5	47.5	47.5	27.175	244	244	0	71.06	By MS/MS	By MS/MS	By MS/MS	By MS/MS
CBW19896_dnaA	CBW19896_dnaA	184.095	23	23	23	CBW19896_dnaA	1	23	23	23	18	19	19	16	18	18	17	17	18	18	19	19	16	18	18	17	17	18	18	19	19	16	18	18	17	17	18	67.8	67.8	67.8	52.597	466	466	0	235.34	By MS/MS	By MS/MS	By MS/MS	By MS/MS
CBW16226_murE	CBW16226_murE	42.3147	23	23	23	CBW16226_murE	1	23	23	23	18	21	19	15	21	16	18	17	17	18	21	19	15	21	16	18	17	17	18	21	19	15	21	16	18	17	17	68.3	68.3	68.3	53.286	495	495	0	276.31	By MS/MS	By MS/MS	By MS/MS	By MS/MS
CBW19901_thdF	CBW19901_thdF	10.223	19	19	19	CBW19901_thdF	1	19	19	19	16	12	13	9	16	14	16	12	12	16	12	13	9	16	14	16	12	12	16	12	13	9	16	14	16	12	12	47.8	47.8	47.8	49.607	458	458	0	259.71	By MS/MS	By MS/MS	By MS/MS	By MS/MS
CBW19447_accB	CBW19447_accB	580.677	5	5	5	CBW19447_accB	1	5	5	5	3	5	5	4	4	4	5	3	4	3	5	5	4	4	4	5	3	4	3	5	5	4	4	4	5	3	4	47.4	47.4	47.4	16.687	156	156	0	16.006	By MS/MS	By MS/MS	By MS/MS	By MS/MS
CBW17850_sdaA	CBW17850_sdaA	399.958	15	15	14	CBW17850_sdaA	1	15	15	14	13	12	12	12	15	14	13	12	12	13	12	12	12	15	14	13	12	12	12	11	11	11	14	13	12	11	11	52.9	52.9	50.7	49.051	454	454	0	149.3	By MS/MS	By MS/MS	By MS/MS	By MS/MS
CBW16475_ddlA	CBW16475_ddlA	79.5968	18	18	18	CBW16475_ddlA	1	18	18	18	16	14	14	13	15	13	16	14	14	16	14	14	13	15	13	16	14	14	16	14	14	13	15	13	16	14	14	70.6	70.6	70.6	39.356	364	364	0	177.68	By MS/MS	By MS/MS	By MS/MS	By MS/MS
CBW19895_dnaN	CBW19895_dnaN	79.4258	13	13	13	CBW19895_dnaN	1	13	13	13	11	13	12	10	10	12	13	11	11	11	13	12	10	10	12	13	11	11	11	13	12	10	10	12	13	11	11	53.8	53.8	53.8	40.548	366	366	0	129.6	By MS/MS	By MS/MS	By MS/MS	By MS/MS
CBW20253_malE	CBW20253_malE	559.954	20	20	20	CBW20253_malE	1	20	20	20	9	6	16	5	7	17	8	5	16	9	6	16	5	7	17	8	5	16	9	6	16	5	7	17	8	5	16	50.6	50.6	50.6	43.483	399	399	0	293.56	By MS/MS	By MS/MS	By MS/MS	By MS/MS
CBW16268_speD	CBW16268_speD	19.2366	12	12	12	CBW16268_speD	1	12	12	12	10	10	9	10	10	9	11	8	9	10	10	9	10	10	9	11	8	9	10	10	9	10	10	9	11	8	9	68.9	68.9	68.9	30.414	264	264	0	288.65	By MS/MS	By MS/MS	By MS/MS	By MS/MS
CBW16452_mod	CBW16452_mod	58.3952	20	20	20	CBW16452_mod	1	20	20	20	13	14	15	14	13	14	14	15	16	13	14	15	14	13	14	14	15	16	13	14	15	14	13	14	14	15	16	34.8	34.8	34.8	73.336	652	652	0	270.61	By MS/MS	By MS/MS	By MS/MS	By MS/MS
CBW18625_yfhA	CBW18625_yfhA	39.8556	15	15	15	CBW18625_yfhA	1	15	15	15	9	7	10	10	9	10	10	12	8	9	7	10	10	9	10	10	12	8	9	7	10	10	9	10	10	12	8	46.1	46.1	46.1	49.358	445	445	0	118.09	By MS/MS	By MS/MS	By MS/MS	By MS/MS
CBW20162_oxyR	CBW20162_oxyR	354.325	18	18	18	CBW20162_oxyR	1	18	18	18	12	13	14	13	15	14	13	12	14	12	13	14	13	15	14	13	12	14	12	13	14	13	15	14	13	12	14	71.5	71.5	71.5	34.182	305	305	0	299.62	By MS/MS	By MS/MS	By MS/MS	By MS/MS
CBW19708_cspA	CBW19708_cspA	61805.7	5	5	5	CBW19708_cspA	1	5	5	5	5	4	4	4	5	3	4	4	4	5	4	4	4	5	3	4	4	4	5	4	4	4	5	3	4	4	4	71.2	71.2	71.2	6.9997	66	66	0	116.11	By MS/MS	By MS/MS	By MS/MS	By MS/MS
CBW17017_msbA	CBW17017_msbA	46.5777	20	20	20	CBW17017_msbA	1	20	20	20	13	14	15	15	13	16	14	9	11	13	14	15	15	13	16	14	9	11	13	14	15	15	13	16	14	9	11	40.4	40.4	40.4	64.339	582	582	0	235.21	By MS/MS	By MS/MS	By MS/MS	By MS/MS
CBW16273_hpt	CBW16273_hpt	346.534	13	13	13	CBW16273_hpt	1	13	13	13	10	12	11	10	10	9	11	11	9	10	12	11	10	10	9	11	11	9	10	12	11	10	10	9	11	11	9	66.9	66.9	66.9	20.068	178	178	0	134.94	By MS/MS	By MS/MS	By MS/MS	By MS/MS
CBW17738_ribA	CBW17738_ribA	242.458	10	10	10	CBW17738_ribA	1	10	10	10	9	7	7	6	7	6	7	7	7	9	7	7	6	7	6	7	7	7	9	7	7	6	7	6	7	7	7	56.6	56.6	56.6	21.635	196	196	0	56.414	By MS/MS	By MS/MS	By MS/MS	By MS/MS
CBW18975_invG	CBW18975_invG	34.7222	20	20	20	CBW18975_invG	1	20	20	20	20	18	19	17	20	20	20	17	17	20	18	19	17	20	20	20	17	17	20	18	19	17	20	20	20	17	17	38.1	38.1	38.1	61.765	562	562	0	179.36	By MS/MS	By MS/MS	By MS/MS	By MS/MS
CBW18436_folC	CBW18436_folC	79.6935	18	18	18	CBW18436_folC	1	18	18	18	13	15	14	13	14	12	13	12	12	13	15	14	13	14	12	13	12	12	13	15	14	13	14	12	13	12	12	64.2	64.2	64.2	45.48	422	422	0	199.64	By MS/MS	By MS/MS	By MS/MS	By MS/MS
CBW19183_trmB	CBW19183_trmB	122.07	10	10	10	CBW19183_trmB	1	10	10	10	9	10	10	10	10	9	10	9	8	9	10	10	10	10	9	10	9	8	9	10	10	10	10	9	10	9	8	65.7	65.7	65.7	27.127	239	239	0	137.39	By MS/MS	By MS/MS	By MS/MS	By MS/MS
CBW17490_ydgJ	CBW17490_ydgJ	116.456	11	11	11	CBW17490_ydgJ	1	11	11	11	10	10	10	10	10	9	9	9	9	10	10	10	10	10	9	9	9	9	10	10	10	10	10	9	9	9	9	49.1	49.1	49.1	38.406	346	346	0	197.18	By MS/MS	By MS/MS	By MS/MS	By MS/MS
CBW19261_ygiC	CBW19261_ygiC	46.3512	15	15	15	CBW19261_ygiC	1	15	15	15	12	11	14	9	11	12	13	9	12	12	11	14	9	11	12	13	9	12	12	11	14	9	11	12	13	9	12	47	47	47	44.98	387	387	0	128.87	By MS/MS	By MS/MS	By MS/MS	By MS/MS
CBW20341_phoN	CBW20341_phoN	105.847	10	10	10	CBW20341_phoN	1	10	10	10	7	7	7	6	7	7	7	9	7	7	7	7	6	7	7	7	9	7	7	7	7	6	7	7	7	9	7	46	46	46	28.382	250	250	0	178.75	By MS/MS	By MS/MS	By MS/MS	By MS/MS
CBW19655_yhiR	CBW19655_yhiR	59.3472	20	20	20	CBW19655_yhiR	1	20	20	20	16	17	18	15	16	12	15	14	12	16	17	18	15	16	12	15	14	12	16	17	18	15	16	12	15	14	12	77.9	77.9	77.9	32.136	280	280	0	279.03	By MS/MS	By MS/MS	By MS/MS	By MS/MS
CBW16284_panC	CBW16284_panC	84.3729	15	15	15	CBW16284_panC	1	15	15	15	13	11	14	12	13	13	15	10	14	13	11	14	12	13	13	15	10	14	13	11	14	12	13	13	15	10	14	49.3	49.3	49.3	31.857	284	284	0	130.64	By MS/MS	By MS/MS	By MS/MS	By MS/MS
CBW16901_glnQ	CBW16901_glnQ	67.9464	8	8	8	CBW16901_glnQ	1	8	8	8	7	7	7	6	6	7	7	6	7	7	7	7	6	6	7	7	6	7	7	7	7	6	6	7	7	6	7	55	55	55	26.702	240	240	0	197.85	By MS/MS	By MS/MS	By MS/MS	By MS/MS
CBW19983_hemC	CBW19983_hemC	244.436	14	14	14	CBW19983_hemC	1	14	14	14	13	10	12	10	11	11	11	11	12	13	10	12	10	11	11	11	11	12	13	10	12	10	11	11	11	11	12	60.4	60.4	60.4	34.233	318	318	0	165.65	By MS/MS	By MS/MS	By MS/MS	By MS/MS
CBW16105_thrC	CBW16105_thrC	70.6211	19	19	19	CBW16105_thrC	1	19	19	19	16	17	16	17	18	15	18	16	15	16	17	16	17	18	15	18	16	15	16	17	16	17	18	15	18	16	15	69.2	69.2	69.2	46.987	428	428	0	323.31	By MS/MS	By MS/MS	By MS/MS	By MS/MS
CBW19254_parE	CBW19254_parE	65.3286	21	21	21	CBW19254_parE	1	21	21	21	15	14	16	14	15	17	17	14	14	15	14	16	14	15	17	17	14	14	15	14	16	14	15	17	17	14	14	42.5	42.5	42.5	70.088	630	630	0	323.31	By MS/MS	By MS/MS	By MS/MS	By MS/MS
CBW18141_yeeF	CBW18141_yeeF	40.7414	5	5	5	CBW18141_yeeF	1	5	5	5	4	5	5	5	5	4	5	5	5	4	5	5	5	5	4	5	5	5	4	5	5	5	5	4	5	5	5	10.6	10.6	10.6	49.735	454	454	0	30.298	By MS/MS	By MS/MS	By MS/MS	By MS/MS
CBW16406_fadE	CBW16406_fadE	20.8875	5	5	5	CBW16406_fadE	1	5	5	5	2	2	5	1	3	3	2	1	4	2	2	5	1	3	3	2	1	4	2	2	5	1	3	3	2	1	4	8.1	8.1	8.1	89.215	814	814	0	12.734	By matching	By MS/MS	By MS/MS	By MS/MS
CBW19564_ompR	CBW19564_ompR	748.633	13	13	13	CBW19564_ompR	1	13	13	13	11	12	11	9	11	11	10	11	11	11	12	11	9	11	11	10	11	11	11	12	11	9	11	11	10	11	11	66.5	66.5	66.5	27.353	239	239	0	177.61	By MS/MS	By MS/MS	By MS/MS	By MS/MS
CBW19600_asd	CBW19600_asd	216.805	16	16	16	CBW19600_asd	1	16	16	16	15	14	15	14	15	15	16	12	13	15	14	15	14	15	15	16	12	13	15	14	15	14	15	15	16	12	13	61.7	61.7	61.7	40.136	368	368	0	323.31	By MS/MS	By MS/MS	By MS/MS	By MS/MS
CBW16419_proA	CBW16419_proA	57.0536	16	16	16	CBW16419_proA	1	16	16	16	12	13	10	12	13	12	13	13	14	12	13	10	12	13	12	13	13	14	12	13	10	12	13	12	13	13	14	43.5	43.5	43.5	44.665	416	416	0	236.71	By MS/MS	By MS/MS	By MS/MS	By MS/MS
CBW19006_truD	CBW19006_truD	16.3569	19	19	19	CBW19006_truD	1	19	19	19	16	13	17	14	15	17	17	15	16	16	13	17	14	15	17	17	15	16	16	13	17	14	15	17	17	15	16	65.9	65.9	65.9	39.332	349	349	0	155.58	By MS/MS	By MS/MS	By MS/MS	By MS/MS
CBW19237_yqhD	CBW19237_yqhD	97.1788	18	18	18	CBW19237_yqhD	1	18	18	18	15	13	14	13	13	15	13	11	12	15	13	14	13	13	15	13	11	12	15	13	14	13	13	15	13	11	12	63.8	63.8	63.8	42.083	387	387	0	175.83	By MS/MS	By MS/MS	By MS/MS	By MS/MS
CBW18439_truA	CBW18439_truA	8.59072	10	10	10	CBW18439_truA	1	10	10	10	8	8	8	9	9	9	9	6	8	8	8	8	9	9	9	9	6	8	8	8	8	9	9	9	9	6	8	45.6	45.6	45.6	30.271	270	270	0	281.39	By MS/MS	By MS/MS	By MS/MS	By MS/MS
CBW18406_yfbU	CBW18406_yfbU	229.894	10	10	10	CBW18406_yfbU	1	10	10	10	10	10	10	9	10	10	10	8	10	10	10	10	9	10	10	10	8	10	10	10	10	9	10	10	10	8	10	57.9	57.9	57.9	19.524	164	164	0	116.25	By MS/MS	By MS/MS	By MS/MS	By MS/MS
CBW18169_rfbD	CBW18169_rfbD	100.344	15	15	15	CBW18169_rfbD	1	15	15	15	14	12	14	13	12	14	13	14	14	14	12	14	13	12	14	13	14	14	14	12	14	13	12	14	13	14	14	65.2	65.2	65.2	32.554	299	299	0	323.31	By MS/MS	By MS/MS	By MS/MS	By MS/MS
CBW17868_prc	CBW17868_prc	27.766	26	26	26	CBW17868_prc	1	26	26	26	24	25	23	21	23	22	21	20	19	24	25	23	21	23	22	21	20	19	24	25	23	21	23	22	21	20	19	40.3	40.3	40.3	76.778	682	682	0	304.15	By MS/MS	By MS/MS	By MS/MS	By MS/MS
CBW19416_degQ	CBW19416_degQ	186.65	17	17	17	CBW19416_degQ	1	17	17	17	13	12	10	9	11	12	12	14	16	13	12	10	9	11	12	12	14	16	13	12	10	9	11	12	12	14	16	47.5	47.5	47.5	47.326	455	455	0	323.31	By MS/MS	By MS/MS	By MS/MS	By MS/MS
CBW16777_ybfF	CBW16777_ybfF	68.2446	8	8	8	CBW16777_ybfF	1	8	8	8	7	8	8	7	8	7	8	7	7	7	8	8	7	8	7	8	7	7	7	8	8	7	8	7	8	7	7	45.7	45.7	45.7	28.736	256	256	0	239.37	By MS/MS	By MS/MS	By MS/MS	By MS/MS
CBW20040_yihI	CBW20040_yihI	553.068	7	7	7	CBW20040_yihI	1	7	7	7	7	4	6	4	6	7	7	5	5	7	4	6	4	6	7	7	5	5	7	4	6	4	6	7	7	5	5	38	38	38	19.213	171	171	0	76.472	By MS/MS	By MS/MS	By MS/MS	By MS/MS
CBW16987_infA	CBW16987_infA	594.601	4	4	4	CBW16987_infA	1	4	4	4	4	4	4	4	4	4	4	4	4	4	4	4	4	4	4	4	4	4	4	4	4	4	4	4	4	4	4	69.4	69.4	69.4	8.2495	72	72	0	65.571	By MS/MS	By MS/MS	By MS/MS	By MS/MS
CBW19247_parC	CBW19247_parC	22.0107	26	26	26	CBW19247_parC	1	26	26	26	21	22	22	18	20	20	20	17	18	21	22	22	18	20	20	20	17	18	21	22	22	18	20	20	20	17	18	45.3	45.3	45.3	84.037	752	752	0	269.86	By MS/MS	By MS/MS	By MS/MS	By MS/MS
CBW16307_yadR	CBW16307_yadR	82.9522	3	3	3	CBW16307_yadR	1	3	3	3	3	3	3	3	3	3	3	2	2	3	3	3	3	3	3	3	2	2	3	3	3	3	3	3	3	2	2	33.3	33.3	33.3	12.099	114	114	0	30.255	By MS/MS	By MS/MS	By MS/MS	By MS/MS
CBW17380_pps	CBW17380_pps	82.3737	30	30	30	CBW17380_pps	1	30	30	30	20	13	26	12	18	24	16	14	27	20	13	26	12	18	24	16	14	27	20	13	26	12	18	24	16	14	27	39.2	39.2	39.2	88.839	806	806	0	213.01	By MS/MS	By MS/MS	By MS/MS	By MS/MS
CBW18356_glpB	CBW18356_glpB	532.227	11	11	11	CBW18356_glpB	1	11	11	11	9	7	10	7	10	9	9	7	9	9	7	10	7	10	9	9	7	9	9	7	10	7	10	9	9	7	9	44.4	44.4	44.4	45.671	419	419	0	310.3	By MS/MS	By MS/MS	By MS/MS	By MS/MS
CBW16820_cydA	CBW16820_cydA	536.024	12	12	12	CBW16820_cydA	1	12	12	12	10	11	12	10	12	11	11	11	11	10	11	12	10	12	11	11	11	11	10	11	12	10	12	11	11	11	11	22.4	22.4	22.4	58.315	522	522	0	242.46	By MS/MS	By MS/MS	By MS/MS	By MS/MS
CBW18607_yfhP	CBW18607_yfhP	145.91	6	6	6	CBW18607_yfhP	1	6	6	6	4	4	5	5	5	5	5	5	6	4	4	5	5	5	5	5	5	6	4	4	5	5	5	5	5	5	6	51.2	51.2	51.2	17.39	164	164	0	323.31	By MS/MS	By MS/MS	By MS/MS	By MS/MS
CBW20384_hflC	CBW20384_hflC	93.4228	12	12	12	CBW20384_hflC	1	12	12	12	7	8	11	6	11	10	8	10	11	7	8	11	6	11	10	8	10	11	7	8	11	6	11	10	8	10	11	41	41	41	37.544	334	334	0	189.79	By MS/MS	By MS/MS	By MS/MS	By MS/MS
CBW18355_glpA	CBW18355_glpA	641.478	23	23	23	CBW18355_glpA	1	23	23	23	15	13	16	14	14	14	15	18	19	15	13	16	14	14	14	15	18	19	15	13	16	14	14	14	15	18	19	52.6	52.6	52.6	59.028	542	542	0	323.31	By MS/MS	By MS/MS	By MS/MS	By MS/MS
CBW19387_yhbG	CBW19387_yhbG	84.0143	17	17	17	CBW19387_yhbG	1	17	17	17	13	13	14	12	14	13	13	15	15	13	13	14	12	14	13	13	15	15	13	13	14	12	14	13	13	15	15	75.9	75.9	75.9	26.796	241	241	0	291.33	By MS/MS	By MS/MS	By MS/MS	By MS/MS
CBW18959_sipA	CBW18959_sipA	42.0815	36	36	36	CBW18959_sipA	1	36	36	36	27	30	26	22	25	22	31	32	25	27	30	26	22	25	22	31	32	25	27	30	26	22	25	22	31	32	25	65.1	65.1	65.1	73.941	685	685	0	323.31	By MS/MS	By MS/MS	By MS/MS	By MS/MS
CBW18440_usg	CBW18440_usg	128.156	11	11	11	CBW18440_usg	1	11	11	11	7	7	8	7	8	7	6	8	9	7	7	8	7	8	7	6	8	9	7	7	8	7	8	7	6	8	9	36.5	36.5	36.5	36.288	337	337	0	323.31	By MS/MS	By MS/MS	By MS/MS	By MS/MS
CBW19361_glmM	CBW19361_glmM	290.927	18	18	18	CBW19361_glmM	1	18	18	18	14	14	15	11	14	14	13	15	15	14	14	15	11	14	14	13	15	15	14	14	15	11	14	14	13	15	15	54.4	54.4	54.4	47.441	445	445	0	120.9	By MS/MS	By MS/MS	By MS/MS	By MS/MS
CBW19445_conserved_hypothetical_protein	CBW19445_conserved_hypothetical_protein	49.4367	6	6	6	CBW19445_conserved_hypothetical_protein	1	6	6	6	2	2	3	1	4	4	2	5	4	2	2	3	1	4	4	2	5	4	2	2	3	1	4	4	2	5	4	16.5	16.5	16.5	37.491	334	334	0	25.047	By MS/MS	By MS/MS	By MS/MS	By MS/MS
CBW17116_yccW	CBW17116_yccW	19.007	18	18	18	CBW17116_yccW	1	18	18	18	14	15	15	12	16	13	15	15	15	14	15	15	12	16	13	15	15	15	14	15	15	12	16	13	15	15	15	53.3	53.3	53.3	45.175	403	403	0	262.29	By MS/MS	By MS/MS	By MS/MS	By MS/MS
CBW20062_yihX	CBW20062_yihX	311.049	8	8	8	CBW20062_yihX	1	8	8	8	8	8	7	7	8	7	8	7	8	8	8	7	7	8	7	8	7	8	8	8	7	7	8	7	8	7	8	41.2	41.2	41.2	22.722	199	199	0	34.964	By MS/MS	By MS/MS	By MS/MS	By MS/MS
CBW20156_yijP	CBW20156_yijP	36.8696	27	27	27	CBW20156_yijP	1	27	27	27	18	18	22	19	22	22	20	23	19	18	18	22	19	22	22	20	23	19	18	18	22	19	22	22	20	23	19	53.6	53.6	53.6	66.207	577	577	0	232.41	By MS/MS	By MS/MS	By MS/MS	By MS/MS
CBW16894_rhlE	CBW16894_rhlE	19.9792	21	21	21	CBW16894_rhlE	1	21	21	21	20	13	16	15	19	16	18	16	14	20	13	16	15	19	16	18	16	14	20	13	16	15	19	16	18	16	14	54.4	54.4	54.4	50.051	454	454	0	202.01	By MS/MS	By MS/MS	By MS/MS	By MS/MS
CBW16487_rdgC	CBW16487_rdgC	258.37	13	13	13	CBW16487_rdgC	1	13	13	13	10	10	12	8	11	10	10	7	8	10	10	12	8	11	10	10	7	8	10	10	12	8	11	10	10	7	8	52.5	52.5	52.5	33.976	303	303	0	197.07	By MS/MS	By MS/MS	By MS/MS	By MS/MS
CBW16576_apt	CBW16576_apt	109.929	8	8	8	CBW16576_apt	1	8	8	8	6	5	7	6	7	6	6	6	8	6	5	7	6	7	6	6	6	8	6	5	7	6	7	6	6	6	8	47.5	47.5	47.5	19.985	183	183	0	189.25	By MS/MS	By MS/MS	By MS/MS	By MS/MS
CBW16318_map	CBW16318_map	133.989	12	12	12	CBW16318_map	1	12	12	12	9	8	7	8	8	9	10	6	8	9	8	7	8	8	9	10	6	8	9	8	7	8	8	9	10	6	8	67.8	67.8	67.8	29.291	264	264	0	96.497	By MS/MS	By MS/MS	By MS/MS	By MS/MS
CBW20024_fre	CBW20024_fre	157.099	11	11	11	CBW20024_fre	1	11	11	11	9	11	9	9	11	11	10	9	9	9	11	9	9	11	11	10	9	9	9	11	9	9	11	11	10	9	9	59.7	59.7	59.7	26.351	233	233	0	323.31	By MS/MS	By MS/MS	By MS/MS	By MS/MS
CBW19970_rffD	CBW19970_rffD	93.6356	21	21	21	CBW19970_rffD	1	21	21	21	16	17	19	17	17	16	18	18	16	16	17	19	17	17	16	18	18	16	16	17	19	17	17	16	18	18	16	65.7	65.7	65.7	45.339	420	420	0	218.27	By MS/MS	By MS/MS	By MS/MS	By MS/MS
CBW16481_proC	CBW16481_proC	430.234	10	10	10	CBW16481_proC	1	10	10	10	9	8	9	10	9	9	9	9	9	9	8	9	10	9	9	9	9	9	9	8	9	10	9	9	9	9	9	49.4	49.4	49.4	28.061	269	269	0	153.75	By MS/MS	By MS/MS	By MS/MS	By MS/MS
CCF76914_repA	CCF76914_repA	150.337	13	13	13	CCF76914_repA	1	13	13	13	11	8	11	11	11	12	11	12	11	11	8	11	11	11	12	11	12	11	11	8	11	11	11	12	11	12	11	71.7	71.7	71.7	29.909	279	279	0	136.83	By MS/MS	By MS/MS	By MS/MS	By MS/MS
CBW17454_ribE	CBW17454_ribE	215.942	11	11	11	CBW17454_ribE	1	11	11	11	8	10	8	9	8	6	9	7	8	8	10	8	9	8	6	9	7	8	8	10	8	9	8	6	9	7	8	59.6	59.6	59.6	23.392	213	213	0	102.35	By MS/MS	By MS/MS	By MS/MS	By MS/MS
CBW19560_hslO	CBW19560_hslO	60.9525	12	12	12	CBW19560_hslO	1	12	12	12	10	8	10	11	11	9	9	11	11	10	8	10	11	11	9	9	11	11	10	8	10	11	11	9	9	11	11	63.3	63.3	63.3	32.643	294	294	0	323.31	By MS/MS	By MS/MS	By MS/MS	By MS/MS
CBW19962_rep	CBW19962_rep	24.683	27	27	27	CBW19962_rep	1	27	27	27	22	22	24	17	26	24	24	19	16	22	22	24	17	26	24	24	19	16	22	22	24	17	26	24	24	19	16	51.6	51.6	51.6	77.17	674	674	0	323.31	By MS/MS	By MS/MS	By MS/MS	By MS/MS
CBW16169_carB	CBW16169_carB	4.93267	33	33	33	CBW16169_carB	1	33	33	33	27	22	27	24	25	25	23	23	24	27	22	27	24	25	25	23	23	24	27	22	27	24	25	25	23	23	24	37.1	37.1	37.1	118.14	1075	1075	0	272.38	By MS/MS	By MS/MS	By MS/MS	By MS/MS
CBW16229_murD	CBW16229_murD	46.2363	15	15	15	CBW16229_murD	1	15	15	15	11	9	9	9	10	10	9	12	12	11	9	9	9	10	10	9	12	12	11	9	9	9	10	10	9	12	12	47.7	47.7	47.7	46.997	438	438	0	224.56	By MS/MS	By MS/MS	By MS/MS	By MS/MS
CBW20279_ssb;CCF76844_ssb	CBW20279_ssb	1693.25	11;3	11;3	11;3	CBW20279_ssb	2	11	11	11	9	7	10	6	9	7	7	10	7	9	7	10	6	9	7	7	10	7	9	7	10	6	9	7	7	10	7	56.2	56.2	56.2	19.074	176	176;175	0	138.34	By MS/MS	By MS/MS	By MS/MS	By MS/MS
CBW17308_yeaO	CBW17308_yeaO	264.69	7	7	7	CBW17308_yeaO	1	7	7	7	3	4	3	4	5	5	6	2	3	3	4	3	4	5	5	6	2	3	3	4	3	4	5	5	6	2	3	59.1	59.1	59.1	13.629	115	115	0	36.613	By MS/MS	By MS/MS	By MS/MS	By MS/MS
CBW19544_gph	CBW19544_gph	29.7846	4	4	4	CBW19544_gph	1	4	4	4	3	2	3	3	4	3	4	3	3	3	2	3	3	4	3	4	3	3	3	2	3	3	4	3	4	3	3	24.2	24.2	24.2	27.303	252	252	0	29.909	By MS/MS	By MS/MS	By MS/MS	By MS/MS
CBW17026_mukE	CBW17026_mukE	58.4002	12	12	12	CBW17026_mukE	1	12	12	12	9	10	11	9	10	9	10	9	9	9	10	11	9	10	9	10	9	9	9	10	11	9	10	9	10	9	9	60.7	60.7	60.7	26.973	234	234	0	232.75	By MS/MS	By MS/MS	By MS/MS	By MS/MS
CBW20123_glpX	CBW20123_glpX	195.28	19	19	19	CBW20123_glpX	1	19	19	19	13	14	15	12	14	10	11	13	11	13	14	15	12	14	10	11	13	11	13	14	15	12	14	10	11	13	11	50.3	50.3	50.3	35.656	336	336	0	145.37	By MS/MS	By MS/MS	By MS/MS	By MS/MS
CBW16762_nagD	CBW16762_nagD	91.4912	12	12	12	CBW16762_nagD	1	12	12	12	11	10	11	12	11	11	11	11	11	11	10	11	12	11	11	11	11	11	11	10	11	12	11	11	11	11	11	57.6	57.6	57.6	27.119	250	250	0	188.87	By MS/MS	By MS/MS	By MS/MS	By MS/MS
CBW20367_yjeA	CBW20367_yjeA	41.7543	12	12	12	CBW20367_yjeA	1	12	12	12	10	9	10	10	11	10	10	8	10	10	9	10	10	11	10	10	8	10	10	9	10	10	11	10	10	8	10	74.5	74.5	74.5	36.855	325	325	0	236.72	By MS/MS	By MS/MS	By MS/MS	By MS/MS
CBW17238_ycfF	CBW17238_ycfF	192.076	8	8	8	CBW17238_ycfF	1	8	8	8	6	7	8	5	7	7	7	7	7	6	7	8	5	7	7	7	7	7	6	7	8	5	7	7	7	7	7	88.2	88.2	88.2	13.269	119	119	0	98.273	By MS/MS	By MS/MS	By MS/MS	By MS/MS
CBW16416_crl	CBW16416_crl	264.755	9	9	9	CBW16416_crl	1	9	9	9	6	6	6	3	4	4	5	7	5	6	6	6	3	4	4	5	7	5	6	6	6	3	4	4	5	7	5	62.4	62.4	62.4	15.797	133	133	0	25.574	By MS/MS	By MS/MS	By MS/MS	By MS/MS
CBW18624_glnB	CBW18624_glnB	295.368	5	5	5	CBW18624_glnB	1	5	5	5	5	3	4	3	5	3	4	4	4	5	3	4	3	5	3	4	4	4	5	3	4	3	5	3	4	4	4	48.2	48.2	48.2	12.425	112	112	0	54.226	By MS/MS	By MS/MS	By MS/MS	By MS/MS
CBW16911_ybiT	CBW16911_ybiT	34.8998	21	21	21	CBW16911_ybiT	1	21	21	21	19	17	17	14	19	14	18	17	17	19	17	17	14	19	14	18	17	17	19	17	17	14	19	14	18	17	17	54.3	54.3	54.3	59.788	530	530	0	262.59	By MS/MS	By MS/MS	By MS/MS	By MS/MS
CBW18473_glk	CBW18473_glk	105.334	14	14	14	CBW18473_glk	1	14	14	14	7	8	7	8	7	9	6	9	10	7	8	7	8	7	9	6	9	10	7	8	7	8	7	9	6	9	10	59.5	59.5	59.5	34.594	321	321	0	113.16	By MS/MS	By MS/MS	By MS/MS	By MS/MS
CBW19246_plsC	CBW19246_plsC	135.267	7	7	7	CBW19246_plsC	1	7	7	7	5	7	6	6	7	7	7	5	7	5	7	6	6	7	7	7	5	7	5	7	6	6	7	7	7	5	7	32.7	32.7	32.7	27.339	245	245	0	82.79	By MS/MS	By MS/MS	By MS/MS	By MS/MS
CBW19050_sdaB	CBW19050_sdaB	210.713	14	13	13	CBW19050_sdaB	1	14	13	13	8	10	13	8	10	11	9	11	13	7	9	12	7	9	10	8	10	12	7	9	12	7	9	10	8	10	12	46.4	44.2	44.2	48.91	455	455	0	85.386	By MS/MS	By MS/MS	By MS/MS	By MS/MS
CBW18208_yegQ	CBW18208_yegQ	93.8577	18	18	18	CBW18208_yegQ	1	18	18	18	14	11	13	9	16	13	13	15	14	14	11	13	9	16	13	13	15	14	14	11	13	9	16	13	13	15	14	46.4	46.4	46.4	51.084	453	453	0	214.42	By MS/MS	By MS/MS	By MS/MS	By MS/MS
CBW19354_rbfA	CBW19354_rbfA	165.747	8	8	8	CBW19354_rbfA	1	8	8	8	7	6	8	6	8	8	7	7	7	7	6	8	6	8	8	7	7	7	7	6	8	6	8	8	7	7	7	61.7	61.7	61.7	15.165	133	133	0	36.512	By MS/MS	By MS/MS	By MS/MS	By MS/MS
CBW18157_cpsB2	CBW18157_cpsB2	85.3931	19	19	19	CBW18157_cpsB2	1	19	19	19	16	13	14	11	16	16	15	15	15	16	13	14	11	16	16	15	15	15	16	13	14	11	16	16	15	15	15	47.6	47.6	47.6	54.046	479	479	0	152.37	By MS/MS	By MS/MS	By MS/MS	By MS/MS
CBW16995_lolA	CBW16995_lolA	135.241	8	8	8	CBW16995_lolA	1	8	8	8	5	7	5	6	5	5	6	6	5	5	7	5	6	5	5	6	6	5	5	7	5	6	5	5	6	6	5	52.9	52.9	52.9	22.612	204	204	0	124.89	By MS/MS	By MS/MS	By MS/MS	By MS/MS
CBW16467_hemB	CBW16467_hemB	145.557	14	14	14	CBW16467_hemB	1	14	14	14	12	9	12	8	11	11	12	10	10	12	9	12	8	11	11	12	10	10	12	9	12	8	11	11	12	10	10	57.4	57.4	57.4	35.547	324	324	0	69.12	By MS/MS	By MS/MS	By MS/MS	By MS/MS
CBW20168_murI	CBW20168_murI	63.5536	14	14	14	CBW20168_murI	1	14	14	14	12	11	12	11	12	12	13	10	9	12	11	12	11	12	12	13	10	9	12	11	12	11	12	12	13	10	9	60.1	60.1	60.1	31.043	283	283	0	110.38	By MS/MS	By MS/MS	By MS/MS	By MS/MS
CBW17455_cfa	CBW17455_cfa	49.7956	17	17	17	CBW17455_cfa	1	17	17	17	15	14	15	13	16	15	16	11	10	15	14	15	13	16	15	16	11	10	15	14	15	13	16	15	16	11	10	44.8	44.8	44.8	43.936	382	382	0	80.142	By MS/MS	By MS/MS	By MS/MS	By MS/MS
CBW19952_ilvE	CBW19952_ilvE	83.475	13	13	13	CBW19952_ilvE	1	13	13	13	11	8	11	9	10	11	10	10	9	11	8	11	9	10	11	10	10	9	11	8	11	9	10	11	10	10	9	45.6	45.6	45.6	34.052	309	309	0	167.45	By MS/MS	By MS/MS	By MS/MS	By MS/MS
CBW17708_tyrR	CBW17708_tyrR	83.3984	22	22	22	CBW17708_tyrR	1	22	22	22	14	14	16	15	18	17	15	15	17	14	14	16	15	18	17	15	15	17	14	14	16	15	18	17	15	15	17	48.9	48.9	48.9	57.679	513	513	0	176.84	By MS/MS	By MS/MS	By MS/MS	By MS/MS
CBW19981_hemX	CBW19981_hemX	129.718	15	15	15	CBW19981_hemX	1	15	15	15	8	12	15	10	12	11	10	11	11	8	12	15	10	12	11	10	11	11	8	12	15	10	12	11	10	11	11	44.5	44.5	44.5	42.285	389	389	0	162.46	By MS/MS	By MS/MS	By MS/MS	By MS/MS
CBW19759_gpsA	CBW19759_gpsA	41.0533	11	11	11	CBW19759_gpsA	1	11	11	11	11	10	10	10	9	9	9	8	6	11	10	10	10	9	9	9	8	6	11	10	10	10	9	9	9	8	6	44.8	44.8	44.8	36.342	339	339	0	175.19	By MS/MS	By MS/MS	By MS/MS	By MS/MS
CBW17935_yecP	CBW17935_yecP	15.8518	18	18	18	CBW17935_yecP	1	18	18	18	14	15	16	13	14	12	14	13	12	14	15	16	13	14	12	14	13	12	14	15	16	13	14	12	14	13	12	60.4	60.4	60.4	37.11	323	323	0	223.81	By MS/MS	By MS/MS	By MS/MS	By MS/MS
CCF76761_parA	CCF76761_parA	204.182	15	15	15	CCF76761_parA	1	15	15	15	11	13	14	13	13	13	12	10	11	11	13	14	13	13	13	12	10	11	11	13	14	13	13	13	12	10	11	51.9	51.9	51.9	44.5	401	401	0	107.14	By MS/MS	By MS/MS	By MS/MS	By MS/MS
CBW19900_yidC	CBW19900_yidC	181.443	19	19	19	CBW19900_yidC	1	19	19	19	11	11	12	9	12	10	11	17	14	11	11	12	9	12	10	11	17	14	11	11	12	9	12	10	11	17	14	48.9	48.9	48.9	61.633	548	548	0	313.05	By MS/MS	By MS/MS	By MS/MS	By MS/MS
CBW19969_rffE	CBW19969_rffE	52.4155	14	14	14	CBW19969_rffE	1	14	14	14	10	9	9	9	9	10	11	11	10	10	9	9	9	9	10	11	11	10	10	9	9	9	9	10	11	11	10	41	41	41	42.165	376	376	0	82.223	By MS/MS	By MS/MS	By MS/MS	By MS/MS
CBW19762_yibN	CBW19762_yibN	627.285	7	7	7	CBW19762_yibN	1	7	7	7	6	7	7	6	7	6	6	6	6	6	7	7	6	7	6	6	6	6	6	7	7	6	7	6	6	6	6	54.5	54.5	54.5	15.664	143	143	0	150.76	By MS/MS	By MS/MS	By MS/MS	By MS/MS
CBW17219_rluC	CBW17219_rluC	26.6717	17	17	17	CBW17219_rluC	1	17	17	17	12	12	12	11	14	13	14	8	10	12	12	12	11	14	13	14	8	10	12	12	12	11	14	13	14	8	10	56.1	56.1	56.1	35.938	319	319	0	68.89	By MS/MS	By MS/MS	By MS/MS	By MS/MS
CCF76760_parB	CCF76760_parB	451.949	15	15	15	CCF76760_parB	1	15	15	15	12	11	11	9	11	11	10	12	14	12	11	11	9	11	11	10	12	14	12	11	11	9	11	11	10	12	14	52.3	52.3	52.3	36.852	325	325	0	166.32	By MS/MS	By MS/MS	By MS/MS	By MS/MS
CBW19386_yhbN	CBW19386_yhbN	223.356	5	5	5	CBW19386_yhbN	1	5	5	5	5	5	5	4	5	5	5	4	5	5	5	5	4	5	5	5	4	5	5	5	5	4	5	5	5	4	5	33.2	33.2	33.2	20.059	184	184	0	68.615	By MS/MS	By MS/MS	By MS/MS	By MS/MS
CBW17734_pyrF	CBW17734_pyrF	99.7724	15	15	15	CBW17734_pyrF	1	15	15	15	14	13	15	12	14	13	14	13	13	14	13	15	12	14	13	14	13	13	14	13	15	12	14	13	14	13	13	69.8	69.8	69.8	26.328	245	245	0	164.11	By MS/MS	By MS/MS	By MS/MS	By MS/MS
CBW19790_dfp	CBW19790_dfp	185.854	15	15	15	CBW19790_dfp	1	15	15	15	15	15	15	14	15	15	15	14	15	15	15	15	14	15	15	15	14	15	15	15	15	14	15	15	15	14	15	50.6	50.6	50.6	43.554	407	407	0	323.31	By MS/MS	By MS/MS	By MS/MS	By MS/MS
CBW17011_aroA	CBW17011_aroA	11.165	20	20	20	CBW17011_aroA	1	20	20	20	18	16	18	15	17	17	19	13	14	18	16	18	15	17	17	19	13	14	18	16	18	15	17	17	19	13	14	57.4	57.4	57.4	46.131	427	427	0	162.1	By MS/MS	By MS/MS	By MS/MS	By MS/MS
CBW18733_int	CBW18733_int	26.8906	8	8	8	CBW18733_int	1	8	8	8	6	5	6	5	7	7	6	4	4	6	5	6	5	7	7	6	4	4	6	5	6	5	7	7	6	4	4	25.8	25.8	25.8	40.395	349	349	0	29.383	By MS/MS	By MS/MS	By MS/MS	By MS/MS
CBW18402_yfbQ	CBW18402_yfbQ	37.0117	18	18	18	CBW18402_yfbQ	1	18	18	18	16	17	18	17	18	17	18	17	16	16	17	18	17	18	17	18	17	16	16	17	18	17	18	17	18	17	16	62.1	62.1	62.1	45.491	404	404	0	323.31	By MS/MS	By MS/MS	By MS/MS	By MS/MS
CBW17094_pyrD	CBW17094_pyrD	43.6083	20	20	20	CBW17094_pyrD	1	20	20	20	16	15	14	14	15	16	17	14	16	16	15	14	14	15	16	17	14	16	16	15	14	14	15	16	17	14	16	55.9	55.9	55.9	37.71	345	345	0	201.11	By MS/MS	By MS/MS	By MS/MS	By MS/MS
CBW19174_yggS	CBW19174_yggS	70.0276	7	7	7	CBW19174_yggS	1	7	7	7	7	7	7	7	7	7	7	6	7	7	7	7	7	7	7	7	6	7	7	7	7	7	7	7	7	6	7	43.2	43.2	43.2	25.671	234	234	0	193.45	By MS/MS	By MS/MS	By MS/MS	By MS/MS
CBW20166_trmA	CBW20166_trmA	42.6549	15	15	15	CBW20166_trmA	1	15	15	15	13	10	14	9	14	12	11	8	11	13	10	14	9	14	12	11	8	11	13	10	14	9	14	12	11	8	11	57.7	57.7	57.7	41.895	366	366	0	191.96	By MS/MS	By MS/MS	By MS/MS	By MS/MS
CBW19706_yiaF	CBW19706_yiaF	458.651	10	10	10	CBW19706_yiaF	1	10	10	10	9	10	10	8	10	10	9	7	9	9	10	10	8	10	10	9	7	9	9	10	10	8	10	10	9	7	9	47.9	47.9	47.9	25.756	236	236	0	96.481	By MS/MS	By MS/MS	By MS/MS	By MS/MS
CBW16830_ybgF	CBW16830_ybgF	48.821	8	8	8	CBW16830_ybgF	1	8	8	8	7	7	8	7	8	8	7	8	7	7	7	8	7	8	8	7	8	7	7	7	8	7	8	8	7	8	7	45	45	45	28.247	262	262	0	247.3	By MS/MS	By MS/MS	By MS/MS	By MS/MS
CBW18724_rluD	CBW18724_rluD	104.727	14	14	14	CBW18724_rluD	1	14	14	14	10	11	11	12	12	11	12	10	10	10	11	11	12	12	11	12	10	10	10	11	11	12	12	11	12	10	10	55.2	55.2	55.2	37.1	326	326	0	158.22	By MS/MS	By MS/MS	By MS/MS	By MS/MS
CBW16765_nagB	CBW16765_nagB	327.738	11	11	11	CBW16765_nagB	1	11	11	11	8	8	9	6	8	8	8	8	10	8	8	9	6	8	8	8	8	10	8	8	9	6	8	8	8	8	10	68.4	68.4	68.4	29.632	266	266	0	84.18	By MS/MS	By MS/MS	By MS/MS	By MS/MS
CBW18286_yeiU	CBW18286_yeiU	204.55	4	4	4	CBW18286_yeiU	1	4	4	4	4	4	4	4	4	4	4	3	3	4	4	4	4	4	4	4	3	3	4	4	4	4	4	4	4	3	3	15.5	15.5	15.5	26.922	239	239	0	41.699	By MS/MS	By MS/MS	By MS/MS	By MS/MS
CBW17327_ydjA	CBW17327_ydjA	196.163	10	10	10	CBW17327_ydjA	1	10	10	10	10	9	9	9	10	10	10	9	10	10	9	9	9	10	10	10	9	10	10	9	9	9	10	10	10	9	10	61.2	61.2	61.2	20.128	183	183	0	111.62	By MS/MS	By MS/MS	By MS/MS	By MS/MS
CBW16537_cyoB	CBW16537_cyoB	90.0611	7	7	7	CBW16537_cyoB	1	7	7	7	6	6	7	5	7	7	6	7	7	6	6	7	5	7	7	6	7	7	6	6	7	5	7	7	6	7	7	13.4	13.4	13.4	74.281	663	663	0	87.321	By MS/MS	By MS/MS	By MS/MS	By MS/MS
CBW19529_yhfK	CBW19529_yhfK	2.61819	7	7	7	CBW19529_yhfK	1	7	7	7	3	2	4	1	2	2	2	3	4	3	2	4	1	2	2	2	3	4	3	2	4	1	2	2	2	3	4	10.2	10.2	10.2	79.233	695	695	0	10.539	By MS/MS	By MS/MS	By MS/MS	By MS/MS
CBW16232_murC	CBW16232_murC	78.0027	15	15	15	CBW16232_murC	1	15	15	15	12	14	13	12	14	14	13	11	13	12	14	13	12	14	14	13	11	13	12	14	13	12	14	14	13	11	13	44.8	44.8	44.8	53.437	491	491	0	217.25	By MS/MS	By MS/MS	By MS/MS	By MS/MS
CBW18643_rnc	CBW18643_rnc	251.825	11	11	11	CBW18643_rnc	1	11	11	11	10	8	10	8	9	8	9	7	8	10	8	10	8	9	8	9	7	8	10	8	10	8	9	8	9	7	8	59	59	59	22.397	200	200	0	155.11	By MS/MS	By MS/MS	By MS/MS	By MS/MS
CBW19274_ygiF	CBW19274_ygiF	42.1718	17	17	17	CBW19274_ygiF	1	17	17	17	15	12	16	16	15	15	15	10	11	15	12	16	16	15	15	15	10	11	15	12	16	16	15	15	15	10	11	47.3	47.3	47.3	48.554	433	433	0	149.41	By MS/MS	By MS/MS	By MS/MS	By MS/MS
CBW19116_prfB	CBW19116_prfB	327.527	14	14	14	CBW19116_prfB	1	14	14	14	9	7	8	6	10	9	9	13	10	9	7	8	6	10	9	9	13	10	9	7	8	6	10	9	9	13	10	36.9	36.9	36.9	40.129	358	358	0	69.252	By MS/MS	By MS/MS	By MS/MS	By MS/MS
CBW17351_ydjN	CBW17351_ydjN	17.7599	8	8	8	CBW17351_ydjN	1	8	8	8	7	7	7	5	8	7	6	5	6	7	7	7	5	8	7	6	5	6	7	7	7	5	8	7	6	5	6	24	24	24	48.645	463	463	0	85.327	By MS/MS	By MS/MS	By MS/MS	By MS/MS
CBW18605_nifU	CBW18605_nifU	84.7837	8	8	8	CBW18605_nifU	1	8	8	8	8	6	8	7	8	8	7	8	7	8	6	8	7	8	8	7	8	7	8	6	8	7	8	8	7	8	7	84.4	84.4	84.4	13.82	128	128	0	64.791	By MS/MS	By MS/MS	By MS/MS	By MS/MS
CBW18241_dld	CBW18241_dld	17.0787	22	22	22	CBW18241_dld	1	22	22	22	16	17	18	17	20	20	16	13	13	16	17	18	17	20	20	16	13	13	16	17	18	17	20	20	16	13	13	47.2	47.2	47.2	65.05	576	576	0	179.65	By MS/MS	By MS/MS	By MS/MS	By MS/MS
CBW18509_cysP	CBW18509_cysP	6.47167	18	18	18	CBW18509_cysP	1	18	18	18	13	13	14	10	13	16	14	16	16	13	13	14	10	13	16	14	16	16	13	13	14	10	13	16	14	16	16	60.7	60.7	60.7	37.582	338	338	0	208.77	By MS/MS	By MS/MS	By MS/MS	By MS/MS
CBW20211_metH	CBW20211_metH	15.3756	31	31	31	CBW20211_metH	1	31	31	31	18	19	19	15	24	25	21	14	19	18	19	19	15	24	25	21	14	19	18	19	19	15	24	25	21	14	19	30.7	30.7	30.7	136	1227	1227	0	135.66	By MS/MS	By MS/MS	By MS/MS	By MS/MS
CBW17687_ydaA	CBW17687_ydaA	709.462	10	10	10	CBW17687_ydaA	1	10	10	10	8	9	9	6	9	9	10	8	10	8	9	9	6	9	9	10	8	10	8	9	9	6	9	9	10	8	10	45.7	45.7	45.7	35.638	315	315	0	186.58	By MS/MS	By MS/MS	By MS/MS	By MS/MS
CBW19943_rbsK	CBW19943_rbsK	213.533	13	13	13	CBW19943_rbsK	1	13	13	13	9	6	11	7	11	11	10	7	10	9	6	11	7	11	11	10	7	10	9	6	11	7	11	11	10	7	10	52.1	52.1	52.1	32.211	309	309	0	225.44	By MS/MS	By MS/MS	By MS/MS	By MS/MS
CBW16851_galE	CBW16851_galE	249.333	14	14	14	CBW16851_galE	1	14	14	14	11	11	11	11	13	13	13	7	12	11	11	11	11	13	13	13	7	12	11	11	11	11	13	13	13	7	12	62.7	62.7	62.7	37.133	338	338	0	255.39	By MS/MS	By MS/MS	By MS/MS	By MS/MS
CBW17341_nadE	CBW17341_nadE	205.507	20	20	20	CBW17341_nadE	1	20	20	20	12	14	12	14	11	13	13	13	15	12	14	12	14	11	13	13	13	15	12	14	12	14	11	13	13	13	15	77.5	77.5	77.5	30.483	275	275	0	241.66	By MS/MS	By MS/MS	By MS/MS	By MS/MS
CBW16285_panB	CBW16285_panB	123.561	12	12	12	CBW16285_panB	1	12	12	12	8	8	9	9	11	9	8	7	6	8	8	9	9	11	9	8	7	6	8	8	9	9	11	9	8	7	6	89	89	89	28.105	263	263	0	128.36	By MS/MS	By MS/MS	By MS/MS	By MS/MS
CBW20163_udhA	CBW20163_udhA	172.33	19	19	19	CBW20163_udhA	1	19	19	19	15	14	16	12	17	17	15	12	17	15	14	16	12	17	17	15	12	17	15	14	16	12	17	17	15	12	17	56.7	56.7	56.7	51.608	466	466	0	223.59	By MS/MS	By MS/MS	By MS/MS	By MS/MS
CBW19059_ygdE	CBW19059_ygdE	57.0088	13	13	13	CBW19059_ygdE	1	13	13	13	10	7	11	9	12	12	10	8	9	10	7	11	9	12	12	10	8	9	10	7	11	9	12	12	10	8	9	35.8	35.8	35.8	42.02	366	366	0	160.08	By MS/MS	By MS/MS	By MS/MS	By MS/MS
CBW18750_rimM	CBW18750_rimM	248.956	7	7	7	CBW18750_rimM	1	7	7	7	7	6	7	6	7	7	6	6	6	7	6	7	6	7	7	6	6	6	7	6	7	6	7	7	6	6	6	44.5	44.5	44.5	20.468	182	182	0	84.867	By MS/MS	By MS/MS	By MS/MS	By MS/MS
CBW19545_rpe	CBW19545_rpe	122.961	10	10	10	CBW19545_rpe	1	10	10	10	8	9	9	9	8	9	9	8	9	8	9	9	9	8	9	9	8	9	8	9	9	9	8	9	9	8	9	76.9	76.9	76.9	24.491	225	225	0	137.54	By MS/MS	By MS/MS	By MS/MS	By MS/MS
CBW17663_possible_methyltransferase	CBW17663_possible_methyltransferase	59.6897	11	11	11	CBW17663_possible_methyltransferase	1	11	11	11	8	10	9	10	9	9	9	10	10	8	10	9	10	9	9	9	10	10	8	10	9	10	9	9	9	10	10	72.7	72.7	72.7	24.369	220	220	0	158.4	By MS/MS	By MS/MS	By MS/MS	By MS/MS
CBW16262_HNH_endonuclease	CBW16262_HNH_endonuclease	40.9685	14	14	14	CBW16262_HNH_endonuclease	1	14	14	14	10	12	11	10	11	11	11	11	11	10	12	11	10	11	11	11	11	11	10	12	11	10	11	11	11	11	11	53.2	53.2	53.2	32.672	280	280	0	132.43	By MS/MS	By MS/MS	By MS/MS	By MS/MS
CBW16516_dxs	CBW16516_dxs	33.7068	20	20	20	CBW16516_dxs	1	20	20	20	14	15	14	15	13	16	15	13	18	14	15	14	15	13	16	15	13	18	14	15	14	15	13	16	15	13	18	42.6	42.6	42.6	67.467	620	620	0	230.3	By MS/MS	By MS/MS	By MS/MS	By MS/MS
CBW20422_cpdB	CBW20422_cpdB	298.246	16	16	16	CBW20422_cpdB	1	16	16	16	14	10	15	10	13	16	12	13	13	14	10	15	10	13	16	12	13	13	14	10	15	10	13	16	12	13	13	34.9	34.9	34.9	70.516	647	647	0	98.191	By MS/MS	By MS/MS	By MS/MS	By MS/MS
CBW19782_rfaG	CBW19782_rfaG	37.0846	17	17	17	CBW19782_rfaG	1	17	17	17	14	14	15	14	16	14	15	13	11	14	14	15	14	16	14	15	13	11	14	14	15	14	16	14	15	13	11	44.7	44.7	44.7	42.483	374	374	0	131.31	By MS/MS	By MS/MS	By MS/MS	By MS/MS
CBW16147_ribF	CBW16147_ribF	196.965	15	15	15	CBW16147_ribF	1	15	15	15	13	11	14	10	14	14	12	12	13	13	11	14	10	14	14	12	12	13	13	11	14	10	14	14	12	12	13	65.7	65.7	65.7	34.27	312	312	0	208.63	By MS/MS	By MS/MS	By MS/MS	By MS/MS
CCF76830_stbA	CCF76830_stbA	192.339	13	13	13	CCF76830_stbA	1	13	13	13	11	12	12	10	12	11	11	10	11	11	12	12	10	12	11	11	10	11	11	12	12	10	12	11	11	10	11	47.2	47.2	47.2	35.712	324	324	0	138.92	By MS/MS	By MS/MS	By MS/MS	By MS/MS
CBW19137_serA	CBW19137_serA	41.588	14	14	14	CBW19137_serA	1	14	14	14	13	12	13	12	13	13	12	10	11	13	12	13	12	13	13	12	10	11	13	12	13	12	13	13	12	10	11	50	50	50	43.987	410	410	0	191.02	By MS/MS	By MS/MS	By MS/MS	By MS/MS
CBW16626_purE	CBW16626_purE	48.1139	6	6	6	CBW16626_purE	1	6	6	6	6	5	5	5	6	6	4	6	6	6	5	5	5	6	6	4	6	6	6	5	5	5	6	6	4	6	6	79.3	79.3	79.3	17.794	169	169	0	86.76	By MS/MS	By MS/MS	By MS/MS	By MS/MS
CBW19007_ispF	CBW19007_ispF	86.1664	5	5	5	CBW19007_ispF	1	5	5	5	5	4	4	4	4	4	4	4	4	5	4	4	4	4	4	4	4	4	5	4	4	4	4	4	4	4	4	55.3	55.3	55.3	16.899	159	159	0	219.33	By MS/MS	By MS/MS	By MS/MS	By MS/MS
CBW19280_gcp	CBW19280_gcp	161.741	13	13	13	CBW19280_gcp	1	13	13	13	9	9	10	10	11	11	11	8	6	9	9	10	10	11	11	11	8	6	9	9	10	10	11	11	11	8	6	35.6	35.6	35.6	35.94	337	337	0	56.043	By MS/MS	By MS/MS	By MS/MS	By MS/MS
CBW16293_mrcB	CBW16293_mrcB	19.5522	33	33	33	CBW16293_mrcB	1	33	33	33	19	23	24	19	27	24	23	21	21	19	23	24	19	27	24	23	21	21	19	23	24	19	27	24	23	21	21	47.6	47.6	47.6	93.866	840	840	0	323.31	By MS/MS	By MS/MS	By MS/MS	By MS/MS
CBW16237_lpxC	CBW16237_lpxC	2448.63	9	9	9	CBW16237_lpxC	1	9	9	9	8	8	8	7	8	7	8	6	7	8	8	8	7	8	7	8	6	7	8	8	8	7	8	7	8	6	7	29.5	29.5	29.5	33.985	305	305	0	109.43	By MS/MS	By MS/MS	By MS/MS	By MS/MS
CBW18256_cdd	CBW18256_cdd	232.811	11	11	11	CBW18256_cdd	1	11	11	11	7	9	7	8	8	8	7	7	8	7	9	7	8	8	8	7	7	8	7	9	7	8	8	8	7	7	8	74.5	74.5	74.5	31.618	294	294	0	282.38	By MS/MS	By MS/MS	By MS/MS	By MS/MS
CBW18156_rfbK	CBW18156_rfbK	114.569	17	17	17	CBW18156_rfbK	1	17	17	17	15	14	16	11	15	14	15	17	13	15	14	16	11	15	14	15	17	13	15	14	16	11	15	14	15	17	13	46.5	46.5	46.5	52.086	477	477	0	169.21	By MS/MS	By MS/MS	By MS/MS	By MS/MS
CBW16577_dnaX	CBW16577_dnaX	41.7316	17	17	17	CBW16577_dnaX	1	17	17	17	12	15	13	14	11	13	12	14	13	12	15	13	14	11	13	12	14	13	12	15	13	14	11	13	12	14	13	31.8	31.8	31.8	70.595	642	642	0	226.43	By MS/MS	By MS/MS	By MS/MS	By MS/MS
CBW19395_yhbL	CBW19395_yhbL	655.217	9	9	9	CBW19395_yhbL	1	9	9	9	8	8	8	8	8	9	9	8	8	8	8	8	8	8	9	9	8	8	8	8	8	8	8	9	9	8	8	63.6	63.6	63.6	22.903	217	217	0	116.9	By MS/MS	By MS/MS	By MS/MS	By MS/MS
CBW19463_shikimate_dehydrogenase	CBW19463_shikimate_dehydrogenase	47.1563	15	15	15	CBW19463_shikimate_dehydrogenase	1	15	15	15	10	12	11	8	11	12	12	10	12	10	12	11	8	11	12	12	10	12	10	12	11	8	11	12	12	10	12	78.3	78.3	78.3	29.289	272	272	0	254.56	By MS/MS	By MS/MS	By MS/MS	By MS/MS
CBW18608_hypothetical_RNA_methyltransferase	CBW18608_hypothetical_RNA_methyltransferase	248.515	8	8	8	CBW18608_hypothetical_RNA_methyltransferase	1	8	8	8	7	7	7	7	7	7	7	6	8	7	7	7	7	7	7	7	6	8	7	7	7	7	7	7	7	6	8	37.9	37.9	37.9	26.613	243	243	0	182.34	By MS/MS	By MS/MS	By MS/MS	By MS/MS
CBW16328_hlpA	CBW16328_hlpA	1130.3	3	3	3	CBW16328_hlpA	1	3	3	3	3	2	3	2	3	3	3	3	3	3	2	3	2	3	3	3	3	3	3	2	3	2	3	3	3	3	3	22.4	22.4	22.4	17.905	161	161	0	56.16	By MS/MS	By MS/MS	By MS/MS	By MS/MS
CBW16588_ybaK	CBW16588_ybaK	59.8703	13	13	13	CBW16588_ybaK	1	13	13	13	8	11	10	11	10	10	11	12	9	8	11	10	11	10	10	11	12	9	8	11	10	11	10	10	11	12	9	74.8	74.8	74.8	17.054	159	159	0	161.82	By MS/MS	By MS/MS	By MS/MS	By MS/MS
CBW17098_uup	CBW17098_uup	12.4396	26	26	26	CBW17098_uup	1	26	26	26	20	21	21	17	22	19	20	15	20	20	21	21	17	22	19	20	15	20	20	21	21	17	22	19	20	15	20	54.3	54.3	54.3	72.19	635	635	0	323.31	By MS/MS	By MS/MS	By MS/MS	By MS/MS
CBW16634_folD	CBW16634_folD	130.749	12	12	12	CBW16634_folD	1	12	12	12	9	7	8	9	9	8	9	8	10	9	7	8	9	9	8	9	8	10	9	7	8	9	9	8	9	8	10	67.7	67.7	67.7	30.873	288	288	0	121.47	By MS/MS	By MS/MS	By MS/MS	By MS/MS
CBW19194_hypothetical_LysR-family_transcriptional_regulator	CBW19194_hypothetical_LysR-family_transcriptional_regulator	29.1688	3	3	3	CBW19194_hypothetical_LysR-family_transcriptional_regulator	1	3	3	3	1	2	1	0	2	1	1	2	1	1	2	1	0	2	1	1	2	1	1	2	1	0	2	1	1	2	1	17.4	17.4	17.4	26.121	242	242	0	4.6446	By matching	By MS/MS	By MS/MS
CBW16919_moeA	CBW16919_moeA	77.7246	12	12	12	CBW16919_moeA	1	12	12	12	12	12	12	12	12	11	10	10	11	12	12	12	12	12	11	10	10	11	12	12	12	12	12	11	10	10	11	54.5	54.5	54.5	44.342	413	413	0	269.2	By MS/MS	By MS/MS	By MS/MS	By MS/MS
CBW18727_pheA	CBW18727_pheA	19.6119	14	14	14	CBW18727_pheA	1	14	14	14	11	10	10	9	12	12	12	12	9	11	10	10	9	12	12	12	12	9	11	10	10	9	12	12	12	12	9	43.5	43.5	43.5	42.823	386	386	0	167.59	By MS/MS	By MS/MS	By MS/MS	By MS/MS
CBW19958_ilvC	CBW19958_ilvC	82.8354	18	18	18	CBW19958_ilvC	1	18	18	18	11	10	10	10	13	11	10	13	12	11	10	10	10	13	11	10	13	12	11	10	10	10	13	11	10	13	12	38.1	38.1	38.1	53.941	491	491	0	150.78	By MS/MS	By MS/MS	By MS/MS	By MS/MS
CBW18195_udk	CBW18195_udk	33.971	11	11	11	CBW18195_udk	1	11	11	11	10	11	10	10	11	11	11	8	9	10	11	10	10	11	11	11	8	9	10	11	10	10	11	11	11	8	9	48.4	48.4	48.4	24.498	213	213	0	86.767	By MS/MS	By MS/MS	By MS/MS	By MS/MS
CBW19677_yhjN	CBW19677_yhjN	13.4793	22	22	22	CBW19677_yhjN	1	22	22	22	14	19	18	18	18	19	18	15	18	14	19	18	18	18	19	18	15	18	14	19	18	18	18	19	18	15	18	40.3	40.3	40.3	84.298	766	766	0	276.76	By MS/MS	By MS/MS	By MS/MS	By MS/MS
CBW20171_coaA	CBW20171_coaA	64.7878	15	15	15	CBW20171_coaA	1	15	15	15	10	8	14	8	13	13	12	8	12	10	8	14	8	13	13	12	8	12	10	8	14	8	13	13	12	8	12	57.3	57.3	57.3	36.235	316	316	0	97.131	By MS/MS	By MS/MS	By MS/MS	By MS/MS
CBW17467_ydhF	CBW17467_ydhF	133.52	11	11	11	CBW17467_ydhF	1	11	11	11	10	10	11	10	9	10	10	8	8	10	10	11	10	9	10	10	8	8	10	10	11	10	9	10	10	8	8	54.7	54.7	54.7	33.68	298	298	0	292.76	By MS/MS	By MS/MS	By MS/MS	By MS/MS
CBW19378_yrbC	CBW19378_yrbC	267.75	8	8	8	CBW19378_yrbC	1	8	8	8	8	8	8	6	8	8	8	7	7	8	8	8	6	8	8	8	7	7	8	8	8	6	8	8	8	7	7	56.4	56.4	56.4	24.004	211	211	0	74.185	By MS/MS	By MS/MS	By MS/MS	By MS/MS
CBW20479_pyrB	CBW20479_pyrB	86.7086	13	13	13	CBW20479_pyrB	1	13	13	13	7	9	11	9	10	11	9	9	12	7	9	11	9	10	11	9	9	12	7	9	11	9	10	11	9	9	12	58.8	58.8	58.8	34.384	311	311	0	104.49	By MS/MS	By MS/MS	By MS/MS	By MS/MS
CBW18730_aroF	CBW18730_aroF	41.3416	13	13	12	CBW18730_aroF	1	13	13	12	9	9	10	9	8	10	9	7	11	9	9	10	9	8	10	9	7	11	8	8	9	8	7	9	8	6	10	57.6	57.6	55.6	38.713	356	356	0	240.06	By MS/MS	By MS/MS	By MS/MS	By MS/MS
CBW18598_sseBb	CBW18598_sseBb	21.2025	9	9	9	CBW18598_sseBb	1	9	9	9	6	4	7	7	5	6	6	8	5	6	4	7	7	5	6	6	8	5	6	4	7	7	5	6	6	8	5	52.7	52.7	52.7	28.613	258	258	0	139.1	By MS/MS	By MS/MS	By MS/MS	By MS/MS
CBW18642_era	CBW18642_era	41.6133	10	10	10	CBW18642_era	1	10	10	10	8	7	8	7	8	8	8	6	9	8	7	8	7	8	8	8	6	9	8	7	8	7	8	8	8	6	9	52.2	52.2	52.2	33.882	301	301	0	85.952	By MS/MS	By MS/MS	By MS/MS	By MS/MS
CBW17210_flgE	CBW17210_flgE	102.865	15	15	15	CBW17210_flgE	1	15	15	15	12	12	14	9	11	12	11	11	12	12	12	14	9	11	12	11	11	12	12	12	14	9	11	12	11	11	12	54.8	54.8	54.8	42.21	403	403	0	218.62	By MS/MS	By MS/MS	By MS/MS	By MS/MS
CBW19953_ilvD	CBW19953_ilvD	20.3322	15	15	15	CBW19953_ilvD	1	15	15	15	13	13	13	13	13	12	11	12	11	13	13	13	13	13	12	11	12	11	13	13	13	13	13	12	11	12	11	35.2	35.2	35.2	65.701	616	616	0	89.784	By MS/MS	By MS/MS	By MS/MS	By MS/MS
CBW17686_fnr	CBW17686_fnr	387.13	4	4	4	CBW17686_fnr	1	4	4	4	4	4	4	4	4	3	3	4	4	4	4	4	4	4	3	3	4	4	4	4	4	4	4	3	3	4	4	22	22	22	27.883	250	250	0	117.12	By MS/MS	By MS/MS	By MS/MS	By MS/MS
CBW20366_frdA	CBW20366_frdA	972.014	26	26	26	CBW20366_frdA	1	26	26	26	19	20	19	17	18	23	21	18	24	19	20	19	17	18	23	21	18	24	19	20	19	17	18	23	21	18	24	61.2	61.2	61.2	65.491	596	596	0	227.97	By MS/MS	By MS/MS	By MS/MS	By MS/MS
CBW20373_orn	CBW20373_orn	109.493	11	11	11	CBW20373_orn	1	11	11	11	9	9	9	8	10	9	8	10	9	9	9	9	8	10	9	8	10	9	9	9	9	8	10	9	8	10	9	51.9	51.9	51.9	20.632	181	181	0	104.21	By MS/MS	By MS/MS	By MS/MS	By MS/MS
CBW20216_yjbC	CBW20216_yjbC	61.6989	14	14	14	CBW20216_yjbC	1	14	14	14	10	11	13	10	12	10	11	12	11	10	11	13	10	12	10	11	12	11	10	11	13	10	12	10	11	12	11	58.5	58.5	58.5	32.35	289	289	0	209.34	By MS/MS	By MS/MS	By MS/MS	By MS/MS
CBW17193_solA	CBW17193_solA	31.9483	15	15	15	CBW17193_solA	1	15	15	15	14	12	13	13	14	13	14	10	13	14	12	13	13	14	13	14	10	13	14	12	13	13	14	13	14	10	13	48.4	48.4	48.4	40.663	372	372	0	249.8	By MS/MS	By MS/MS	By MS/MS	By MS/MS
CBW18266_folE	CBW18266_folE	71.2769	12	12	12	CBW18266_folE	1	12	12	12	9	7	8	6	9	8	9	6	7	9	7	8	6	9	8	9	6	7	9	7	8	6	9	8	9	6	7	66.7	66.7	66.7	24.77	222	222	0	96.478	By MS/MS	By MS/MS	By MS/MS	By MS/MS
CBW19390_ptsN	CBW19390_ptsN	207.723	5	5	5	CBW19390_ptsN	1	5	5	5	4	5	5	4	4	4	4	5	5	4	5	5	4	4	4	4	5	5	4	5	5	4	4	4	4	5	5	28.2	28.2	28.2	17.914	163	163	0	56.328	By MS/MS	By MS/MS	By MS/MS	By MS/MS
CBW18000_fliM	CBW18000_fliM	6.4545	16	16	16	CBW18000_fliM	1	16	16	16	13	12	13	12	13	13	11	11	10	13	12	13	12	13	13	11	11	10	13	12	13	12	13	13	11	11	10	55.4	55.4	55.4	37.858	334	334	0	183.86	By MS/MS	By MS/MS	By MS/MS	By MS/MS
CBW19140_yggE	CBW19140_yggE	363.856	9	9	9	CBW19140_yggE	1	9	9	9	7	8	8	8	8	7	9	7	8	7	8	8	8	8	7	9	7	8	7	8	8	8	8	7	9	7	8	39.1	39.1	39.1	26.496	248	248	0	140.5	By MS/MS	By MS/MS	By MS/MS	By MS/MS
CBW20315_basR	CBW20315_basR	177.704	6	6	6	CBW20315_basR	1	6	6	6	5	5	6	5	5	6	6	6	6	5	5	6	5	5	6	6	6	6	5	5	6	5	5	6	6	6	6	46.8	46.8	46.8	25.053	222	222	0	121.31	By MS/MS	By MS/MS	By MS/MS	By MS/MS
CBW19332_yraL	CBW19332_yraL	15.8427	11	11	11	CBW19332_yraL	1	11	11	11	10	9	7	10	7	9	9	8	7	10	9	7	10	7	9	9	8	7	10	9	7	10	7	9	9	8	7	53.7	53.7	53.7	31.483	287	287	0	197.18	By MS/MS	By MS/MS	By MS/MS	By MS/MS
CBW16835_aroG	CBW16835_aroG	125.408	13	12	12	CBW16835_aroG	1	13	12	12	12	12	11	10	10	11	11	9	10	11	11	10	9	9	10	10	8	9	11	11	10	9	9	10	10	8	9	57.4	55.4	55.4	37.856	350	350	0	133.6	By MS/MS	By MS/MS	By MS/MS	By MS/MS
CBW20071_fdhE	CBW20071_fdhE	188.59	14	14	14	CBW20071_fdhE	1	14	14	14	13	12	12	9	14	10	11	9	9	13	12	12	9	14	10	11	9	9	13	12	12	9	14	10	11	9	9	54	54	54	34.705	309	309	0	137.05	By MS/MS	By MS/MS	By MS/MS	By MS/MS
CBW17198_grxB	CBW17198_grxB	265.503	13	13	13	CBW17198_grxB	1	13	13	13	13	10	12	10	13	13	13	8	9	13	10	12	10	13	13	13	8	9	13	10	12	10	13	13	13	8	9	77.2	77.2	77.2	24.463	215	215	0	197.6	By MS/MS	By MS/MS	By MS/MS	By MS/MS
CBW16323_dxr	CBW16323_dxr	24.0669	13	13	13	CBW16323_dxr	1	13	13	13	11	10	9	7	11	11	11	10	8	11	10	9	7	11	11	11	10	8	11	10	9	7	11	11	11	10	8	41	41	41	43.352	398	398	0	68.675	By MS/MS	By MS/MS	By MS/MS	By MS/MS
CBW18194_dcd	CBW18194_dcd	253.124	6	6	6	CBW18194_dcd	1	6	6	6	5	4	5	3	5	4	4	6	5	5	4	5	3	5	4	4	6	5	5	4	5	3	5	4	4	6	5	41.5	41.5	41.5	21.236	193	193	0	80.934	By MS/MS	By MS/MS	By MS/MS	By MS/MS
CBW18712_yfiD	CBW18712_yfiD	1689.77	12	11	11	CBW18712_yfiD	1	12	11	11	8	7	8	9	9	11	7	6	8	7	6	7	8	8	10	6	5	7	7	6	7	8	8	10	6	5	7	71.7	71.7	71.7	14.344	127	127	0	97.09	By MS/MS	By MS/MS	By MS/MS	By MS/MS
CBW19451_prmA;CON__Q9N2I2	CBW19451_prmA	29.0622	7;1	7;1	7;1	CBW19451_prmA	2	7	7	7	6	7	6	7	6	6	5	6	6	6	7	6	7	6	6	5	6	6	6	7	6	7	6	6	5	6	6	29.7	29.7	29.7	31.97	293	293;404	0	115.35	By MS/MS	By MS/MS	By MS/MS	By MS/MS
CBW16415_frsA	CBW16415_frsA	106.281	19	19	19	CBW16415_frsA	1	19	19	19	12	14	12	12	11	12	13	16	16	12	14	12	12	11	12	13	16	16	12	14	12	12	11	12	13	16	16	57.2	57.2	57.2	47.159	414	414	0	150.57	By MS/MS	By MS/MS	By MS/MS	By MS/MS
CBW19362_folP	CBW19362_folP	93.0484	10	10	10	CBW19362_folP	1	10	10	10	9	9	8	9	9	9	10	9	8	9	9	8	9	9	9	10	9	8	9	9	8	9	9	9	10	9	8	56.4	56.4	56.4	30.484	282	282	0	66.928	By MS/MS	By MS/MS	By MS/MS	By MS/MS
CBW17097_rlmL	CBW17097_rlmL	53.7337	31	31	31	CBW17097_rlmL	1	31	31	31	21	22	23	18	23	21	18	21	23	21	22	23	18	23	21	18	21	23	21	22	23	18	23	21	18	21	23	50.3	50.3	50.3	78.848	702	702	0	323.31	By MS/MS	By MS/MS	By MS/MS	By MS/MS
CBW17747_yciO	CBW17747_yciO	358.785	7	7	7	CBW17747_yciO	1	7	7	7	7	6	6	6	5	5	7	6	6	7	6	6	6	5	5	7	6	6	7	6	6	6	5	5	7	6	6	60.2	60.2	60.2	23.106	206	206	0	70.677	By MS/MS	By MS/MS	By MS/MS	By MS/MS
CBW18396_nuoE	CBW18396_nuoE	188.65	7	7	7	CBW18396_nuoE	1	7	7	7	6	6	5	4	5	5	4	4	4	6	6	5	4	5	5	4	4	4	6	6	5	4	5	5	4	4	4	63.9	63.9	63.9	18.602	166	166	0	128.7	By MS/MS	By MS/MS	By MS/MS	By MS/MS
CBW16764_nagA	CBW16764_nagA	106.368	16	16	16	CBW16764_nagA	1	16	16	16	10	11	10	8	13	13	11	9	12	10	11	10	8	13	13	11	9	12	10	11	10	8	13	13	11	9	12	56.8	56.8	56.8	41.11	384	384	0	101.54	By MS/MS	By MS/MS	By MS/MS	By MS/MS
CBW18622_cadA	CBW18622_cadA	849.993	23	23	23	CBW18622_cadA	1	23	23	23	14	16	16	18	14	18	14	13	15	14	16	16	18	14	18	14	13	15	14	16	16	18	14	18	14	13	15	40.7	40.7	40.7	78.748	693	693	0	145.41	By MS/MS	By MS/MS	By MS/MS	By MS/MS
CBW16507_tsx	CBW16507_tsx	1785.89	11	11	11	CBW16507_tsx	1	11	11	11	5	6	11	6	7	11	5	6	9	5	6	11	6	7	11	5	6	9	5	6	11	6	7	11	5	6	9	49.8	49.8	49.8	32.778	287	287	0	84.692	By MS/MS	By MS/MS	By MS/MS	By MS/MS
CBW17462_rnt	CBW17462_rnt	54.2497	12	12	12	CBW17462_rnt	1	12	12	12	12	11	11	10	11	11	11	9	10	12	11	11	10	11	11	11	9	10	12	11	11	10	11	11	11	9	10	63.3	63.3	63.3	23.535	215	215	0	214.94	By MS/MS	By MS/MS	By MS/MS	By MS/MS
CBW19384_yrbI	CBW19384_yrbI	103.884	5	5	5	CBW19384_yrbI	1	5	5	5	5	5	5	5	5	5	5	4	4	5	5	5	5	5	5	5	4	4	5	5	5	5	5	5	5	4	4	42.6	42.6	42.6	20.097	188	188	0	76.315	By MS/MS	By MS/MS	By MS/MS	By MS/MS
CBW19336_yraP	CBW19336_yraP	269.879	8	8	8	CBW19336_yraP	1	8	8	8	4	6	7	6	6	8	7	4	4	4	6	7	6	6	8	7	4	4	4	6	7	6	6	8	7	4	4	49.2	49.2	49.2	20.097	191	191	0	88.669	By MS/MS	By MS/MS	By MS/MS	By MS/MS
CBW18341_rcsB	CBW18341_rcsB	374.471	11	11	11	CBW18341_rcsB	1	11	11	11	9	7	10	6	10	8	8	11	9	9	7	10	6	10	8	8	11	9	9	7	10	6	10	8	8	11	9	50.9	50.9	50.9	23.714	216	216	0	206.94	By MS/MS	By MS/MS	By MS/MS	By MS/MS
CBW16223_mraW	CBW16223_mraW	201.74	13	13	13	CBW16223_mraW	1	13	13	13	11	10	11	9	12	11	10	9	9	11	10	11	9	12	11	10	9	9	11	10	11	9	12	11	10	9	9	50.5	50.5	50.5	34.775	313	313	0	238.9	By MS/MS	By MS/MS	By MS/MS	By MS/MS
CBW18901_gshA	CBW18901_gshA	46.7242	23	23	23	CBW18901_gshA	1	23	23	23	15	14	17	15	18	15	17	16	17	15	14	17	15	18	15	17	16	17	15	14	17	15	18	15	17	16	17	64.1	64.1	64.1	58.383	518	518	0	323.31	By MS/MS	By MS/MS	By MS/MS	By MS/MS
CBW19245_sufI	CBW19245_sufI	24.8628	18	18	18	CBW19245_sufI	1	18	18	18	10	13	13	13	12	10	14	9	9	10	13	13	13	12	10	14	9	9	10	13	13	13	12	10	14	9	9	49.6	49.6	49.6	51.858	470	470	0	154.23	By MS/MS	By MS/MS	By MS/MS	By MS/MS
CBW16774_fur	CBW16774_fur	847.401	7	7	7	CBW16774_fur	1	7	7	7	5	7	7	6	7	7	7	5	5	5	7	7	6	7	7	7	5	5	5	7	7	6	7	7	7	5	5	73.3	73.3	73.3	17.011	150	150	0	111.4	By MS/MS	By MS/MS	By MS/MS	By MS/MS
CBW20271_tyrB	CBW20271_tyrB	24.0412	13	13	13	CBW20271_tyrB	1	13	13	13	13	11	11	12	11	11	10	9	10	13	11	11	12	11	11	10	9	10	13	11	11	12	11	11	10	9	10	52.6	52.6	52.6	43.526	397	397	0	217.22	By MS/MS	By MS/MS	By MS/MS	By MS/MS
CBW17242_nagZ	CBW17242_nagZ	55.846	13	13	13	CBW17242_nagZ	1	13	13	13	12	11	9	10	11	11	12	10	10	12	11	9	10	11	11	12	10	10	12	11	9	10	11	11	12	10	10	46.9	46.9	46.9	37.697	341	341	0	184.23	By MS/MS	By MS/MS	By MS/MS	By MS/MS
CBW20388_yjfH	CBW20388_yjfH	38.4319	10	10	10	CBW20388_yjfH	1	10	10	10	9	9	10	8	9	10	10	9	9	9	9	10	8	9	10	10	9	9	9	9	10	8	9	10	10	9	9	50.2	50.2	50.2	26.663	243	243	0	236.47	By MS/MS	By MS/MS	By MS/MS	By MS/MS
CBW18159_rfbU	CBW18159_rfbU	56.4424	15	15	15	CBW18159_rfbU	1	15	15	15	10	12	9	10	10	11	11	10	9	10	12	9	10	10	11	11	10	9	10	12	9	10	10	11	11	10	9	43.9	43.9	43.9	40.682	353	353	0	55.006	By MS/MS	By MS/MS	By MS/MS	By MS/MS
CBW19795_yicC	CBW19795_yicC	401.41	14	14	14	CBW19795_yicC	1	14	14	14	12	8	11	8	13	13	10	12	11	12	8	11	8	13	13	10	12	11	12	8	11	8	13	13	10	12	11	56.8	56.8	56.8	33.125	287	287	0	105.34	By MS/MS	By MS/MS	By MS/MS	By MS/MS
CBW16242_yacF	CBW16242_yacF	105.336	9	9	9	CBW16242_yacF	1	9	9	9	7	8	9	7	7	6	6	5	5	7	8	9	7	7	6	6	5	5	7	8	9	7	7	6	6	5	5	52.6	52.6	52.6	28.367	247	247	0	154.59	By MS/MS	By MS/MS	By MS/MS	By MS/MS
CBW17647_ydcG	CBW17647_ydcG	32.3629	22	22	22	CBW17647_ydcG	1	22	22	22	16	18	17	19	15	15	19	14	18	16	18	17	19	15	15	19	14	18	16	18	17	19	15	15	19	14	18	40.7	40.7	40.7	62.226	551	551	0	139.9	By MS/MS	By MS/MS	By MS/MS	By MS/MS
CBW19974_rffA	CBW19974_rffA	58.0211	12	12	12	CBW19974_rffA	1	12	12	12	10	10	9	9	10	10	10	8	9	10	10	9	9	10	10	10	8	9	10	10	9	9	10	10	10	8	9	46.3	46.3	46.3	42.009	376	376	0	112.61	By MS/MS	By MS/MS	By MS/MS	By MS/MS
CBW17325_ansA	CBW17325_ansA	13.9826	11	11	11	CBW17325_ansA	1	11	11	11	10	10	10	9	9	10	9	9	8	10	10	10	9	9	10	9	9	8	10	10	10	9	9	10	9	9	8	50.9	50.9	50.9	36.845	338	338	0	209.85	By MS/MS	By MS/MS	By MS/MS	By MS/MS
CBW17742_yciN	CBW17742_yciN	590.364	5	5	5	CBW17742_yciN	1	5	5	5	3	3	4	3	4	3	3	3	4	3	3	4	3	4	3	3	3	4	3	3	4	3	4	3	3	3	4	61.4	61.4	61.4	9.3936	83	83	0	39.674	By MS/MS	By MS/MS	By MS/MS	By MS/MS
CBW17478_pdxY	CBW17478_pdxY	32.3479	15	15	15	CBW17478_pdxY	1	15	15	15	13	13	13	12	13	14	13	11	12	13	13	13	12	13	14	13	11	12	13	13	13	12	13	14	13	11	12	71.7	71.7	71.7	31.112	286	286	0	164.26	By MS/MS	By MS/MS	By MS/MS	By MS/MS
CBW17620_srfC	CBW17620_srfC	10.6518	24	24	24	CBW17620_srfC	1	24	24	24	18	19	17	16	19	20	19	15	17	18	19	17	16	19	20	19	15	17	18	19	17	16	19	20	19	15	17	52.2	52.2	52.2	79.53	714	714	0	323.31	By MS/MS	By MS/MS	By MS/MS	By MS/MS
CBW18267_yeiG	CBW18267_yeiG	94.0296	8	8	8	CBW18267_yeiG	1	8	8	8	5	5	5	7	6	5	5	5	5	5	5	5	7	6	5	5	5	5	5	5	5	7	6	5	5	5	5	45.3	45.3	45.3	31.972	285	285	0	78.066	By MS/MS	By MS/MS	By MS/MS	By MS/MS
CBW16190_folA	CBW16190_folA	500.203	10	10	10	CBW16190_folA	1	10	10	10	9	8	9	6	9	10	10	9	9	9	8	9	6	9	10	10	9	9	9	8	9	6	9	10	10	9	9	63.5	63.5	63.5	17.998	159	159	0	60.651	By MS/MS	By MS/MS	By MS/MS	By MS/MS
CBW17536_ydfG	CBW17536_ydfG	222.116	9	9	9	CBW17536_ydfG	1	9	9	9	8	7	9	8	8	8	7	9	9	8	7	9	8	8	8	7	9	9	8	7	9	8	8	8	7	9	9	52.4	52.4	52.4	27.042	248	248	0	278.76	By MS/MS	By MS/MS	By MS/MS	By MS/MS
CBW20266_yjbN	CBW20266_yjbN	20.3234	18	18	18	CBW20266_yjbN	1	18	18	18	13	10	13	9	14	11	12	15	10	13	10	13	9	14	11	12	15	10	13	10	13	9	14	11	12	15	10	69	69	69	36.986	332	332	0	72.46	By MS/MS	By MS/MS	By MS/MS	By MS/MS
CBW18586_gcpE	CBW18586_gcpE	87.0415	23	23	23	CBW18586_gcpE	1	23	23	23	20	18	20	16	21	19	18	16	19	20	18	20	16	21	19	18	16	19	20	18	20	16	21	19	18	16	19	75.5	75.5	75.5	40.553	372	372	0	245.19	By MS/MS	By MS/MS	By MS/MS	By MS/MS
CBW17223_yceD	CBW17223_yceD	455.249	6	6	6	CBW17223_yceD	1	6	6	6	4	5	4	4	4	4	4	4	4	4	5	4	4	4	4	4	4	4	4	5	4	4	4	4	4	4	4	26	26	26	19.188	173	173	0	68.282	By MS/MS	By MS/MS	By MS/MS	By MS/MS
CBW19784_kdtA	CBW19784_kdtA	127.44	12	12	12	CBW19784_kdtA	1	12	12	12	10	10	12	10	11	11	9	8	11	10	10	12	10	11	11	9	8	11	10	10	12	10	11	11	9	8	11	48.4	48.4	48.4	44.572	403	403	0	92.968	By MS/MS	By MS/MS	By MS/MS	By MS/MS
CBW18304_oafA	CBW18304_oafA	23.8925	14	14	14	CBW18304_oafA	1	14	14	14	8	13	12	10	11	11	8	8	8	8	13	12	10	11	11	8	8	8	8	13	12	10	11	11	8	8	8	30.4	30.4	30.4	69.647	609	609	0	62.329	By MS/MS	By MS/MS	By MS/MS	By MS/MS
CBW16227_murF	CBW16227_murF	34.8951	11	11	11	CBW16227_murF	1	11	11	11	10	9	10	9	10	10	10	10	10	10	9	10	9	10	10	10	10	10	10	9	10	9	10	10	10	10	10	27	27	27	47.533	452	452	0	104.09	By MS/MS	By MS/MS	By MS/MS	By MS/MS
CBW16289_dksA	CBW16289_dksA	3307.67	7	7	7	CBW16289_dksA	1	7	7	7	4	6	6	6	7	6	6	6	5	4	6	6	6	7	6	6	6	5	4	6	6	6	7	6	6	6	5	54.3	54.3	54.3	17.516	151	151	0	81.509	By MS/MS	By MS/MS	By MS/MS	By MS/MS
CBW16509_nrdR	CBW16509_nrdR	314.03	9	9	9	CBW16509_nrdR	1	9	9	9	8	7	6	8	8	7	8	7	8	8	7	6	8	8	7	8	7	8	8	7	6	8	8	7	8	7	8	57	57	57	17.198	149	149	0	69.701	By MS/MS	By MS/MS	By MS/MS	By MS/MS
CBW18566_ppk	CBW18566_ppk	41.0165	28	28	28	CBW18566_ppk	1	28	28	28	15	19	18	19	18	21	19	18	19	15	19	18	19	18	21	19	18	19	15	19	18	19	18	21	19	18	19	47.1	47.1	47.1	80.455	688	688	0	168.76	By MS/MS	By MS/MS	By MS/MS	By MS/MS
CBW17286_hypothetical_substrate-binding_transport_protein	CBW17286_hypothetical_substrate-binding_transport_protein	547.207	19	19	19	CBW17286_hypothetical_substrate-binding_transport_protein	1	19	19	19	10	7	10	10	10	17	5	8	9	10	7	10	10	10	17	5	8	9	10	7	10	10	10	17	5	8	9	50.6	50.6	50.6	60.028	544	544	0	121.21	By MS/MS	By MS/MS	By MS/MS	By MS/MS
CBW17704_mppA	CBW17704_mppA	97.8629	23	23	23	CBW17704_mppA	1	23	23	23	16	13	15	13	16	17	15	15	12	16	13	15	13	16	17	15	15	12	16	13	15	13	16	17	15	15	12	58.1	58.1	58.1	59.876	537	537	0	173.24	By MS/MS	By MS/MS	By MS/MS	By MS/MS
CBW16962_artI	CBW16962_artI	147.687	16	16	16	CBW16962_artI	1	16	16	16	13	11	13	10	12	12	13	14	13	13	11	13	10	12	12	13	14	13	13	11	13	10	12	12	13	14	13	70.4	70.4	70.4	27.022	243	243	0	148.46	By MS/MS	By MS/MS	By MS/MS	By MS/MS
CBW18152_wzzB	CBW18152_wzzB	19.4412	11	11	11	CBW18152_wzzB	1	11	11	11	8	10	11	9	9	10	9	8	9	8	10	11	9	9	10	9	8	9	8	10	11	9	9	10	9	8	9	41.9	41.9	41.9	36.258	327	327	0	231.8	By MS/MS	By MS/MS	By MS/MS	By MS/MS
CBW18433_purF	CBW18433_purF	58.0456	16	16	16	CBW18433_purF	1	16	16	16	13	10	11	10	11	12	7	11	11	13	10	11	10	11	12	7	11	11	13	10	11	10	11	12	7	11	11	50.1	50.1	50.1	56.557	505	505	0	273.65	By MS/MS	By MS/MS	By MS/MS	By MS/MS
CBW17008_ycaO	CBW17008_ycaO	11.1917	13	13	13	CBW17008_ycaO	1	13	13	13	12	12	11	10	12	11	12	12	10	12	12	11	10	12	11	12	12	10	12	12	11	10	12	11	12	12	10	34.8	34.8	34.8	65.342	586	586	0	183.39	By MS/MS	By MS/MS	By MS/MS	By MS/MS
CBW17680_ydaO	CBW17680_ydaO	132.14	14	14	14	CBW17680_ydaO	1	14	14	14	11	9	12	8	12	11	13	9	13	11	9	12	8	12	11	13	9	13	11	9	12	8	12	11	13	9	13	65.3	65.3	65.3	35.357	311	311	0	152.13	By MS/MS	By MS/MS	By MS/MS	By MS/MS
CBW17755_yciF	CBW17755_yciF	1.90364	7	7	7	CBW17755_yciF	1	7	7	7	6	3	6	4	6	6	5	4	5	6	3	6	4	6	6	5	4	5	6	3	6	4	6	6	5	4	5	62.3	62.3	62.3	18.652	167	167	0	323.31	By MS/MS	By MS/MS	By MS/MS	By MS/MS
CBW19182_yggL	CBW19182_yggL	485.163	4	4	4	CBW19182_yggL	1	4	4	4	3	3	3	3	3	3	3	4	4	3	3	3	3	3	3	3	4	4	3	3	3	3	3	3	3	4	4	33.3	33.3	33.3	12.794	108	108	0	42.858	By MS/MS	By MS/MS	By MS/MS	By MS/MS
CBW19705_yiaE	CBW19705_yiaE	137.578	15	15	15	CBW19705_yiaE	1	15	15	15	11	11	12	12	12	14	12	11	10	11	11	12	12	12	14	12	11	10	11	11	12	12	12	14	12	11	10	67.6	67.6	67.6	35.254	324	324	0	99.859	By MS/MS	By MS/MS	By MS/MS	By MS/MS
CBW18299_yejK	CBW18299_yejK	136.859	13	13	13	CBW18299_yejK	1	13	13	13	11	9	10	9	11	10	10	8	9	11	9	10	9	11	10	10	8	9	11	9	10	9	11	10	10	8	9	54.6	54.6	54.6	37.876	335	335	0	154.07	By MS/MS	By MS/MS	By MS/MS	By MS/MS
CBW18492_lig	CBW18492_lig	49.4027	26	26	26	CBW18492_lig	1	26	26	26	16	20	21	21	18	18	20	16	17	16	20	21	21	18	18	20	16	17	16	20	21	21	18	18	20	16	17	54.5	54.5	54.5	73.451	671	671	0	164.84	By MS/MS	By MS/MS	By MS/MS	By MS/MS
CBW17485_rnfC	CBW17485_rnfC	8.80973	16	16	16	CBW17485_rnfC	1	16	16	16	11	9	9	10	11	10	12	10	8	11	9	9	10	11	10	12	10	8	11	9	9	10	11	10	12	10	8	29.3	29.3	29.3	78.697	735	735	0	105.54	By MS/MS	By MS/MS	By MS/MS	By MS/MS
CBW19927_atpF	CBW19927_atpF	964.132	9	9	9	CBW19927_atpF	1	9	9	9	8	9	9	7	9	9	8	8	7	8	9	9	7	9	9	8	8	7	8	9	9	7	9	9	8	8	7	39.1	39.1	39.1	17.365	156	156	0	90.675	By MS/MS	By MS/MS	By MS/MS	By MS/MS
CBW17013_cmk	CBW17013_cmk	296.427	10	10	10	CBW17013_cmk	1	10	10	10	6	7	7	6	6	8	8	7	6	6	7	7	6	6	8	8	7	6	6	7	7	6	6	8	8	7	6	64.3	64.3	64.3	24.783	227	227	0	205.78	By MS/MS	By MS/MS	By MS/MS	By MS/MS
CBW16109_mog	CBW16109_mog	437.131	7	7	7	CBW16109_mog	1	7	7	7	5	7	6	5	5	5	6	5	4	5	7	6	5	5	5	6	5	4	5	7	6	5	5	5	6	5	4	58.7	58.7	58.7	21.363	196	196	0	106.31	By MS/MS	By MS/MS	By MS/MS	By MS/MS
CBW18368_yfbE	CBW18368_yfbE	72.1797	11	11	11	CBW18368_yfbE	1	11	11	11	9	9	10	10	10	10	10	10	8	9	9	10	10	10	10	10	10	8	9	9	10	10	10	10	10	10	8	37.7	37.7	37.7	41.812	385	385	0	144.81	By MS/MS	By MS/MS	By MS/MS	By MS/MS
CBW16350_abc	CBW16350_abc	22.5262	18	18	18	CBW16350_abc	1	18	18	18	15	16	13	15	15	14	15	14	14	15	16	13	15	15	14	15	14	14	15	16	13	15	15	14	15	14	14	68.2	68.2	68.2	37.661	343	343	0	272.61	By MS/MS	By MS/MS	By MS/MS	By MS/MS
CBW17676_nifJ	CBW17676_nifJ	8.50016	30	30	30	CBW17676_nifJ	1	30	30	30	20	23	23	22	24	20	19	21	19	20	23	23	22	24	20	19	21	19	20	23	23	22	24	20	19	21	19	35.9	35.9	35.9	128.58	1174	1174	0	198.8	By MS/MS	By MS/MS	By MS/MS	By MS/MS
CBW19008_ispD	CBW19008_ispD	45.8935	14	14	14	CBW19008_ispD	1	14	14	14	9	10	9	11	9	9	11	8	8	9	10	9	11	9	9	11	8	8	9	10	9	11	9	9	11	8	8	82.2	82.2	82.2	25.755	236	236	0	205.42	By MS/MS	By MS/MS	By MS/MS	By MS/MS
CBW20596_nadR	CBW20596_nadR	78.1089	14	14	14	CBW20596_nadR	1	14	14	14	11	11	11	10	10	11	11	10	9	11	11	11	10	10	11	11	10	9	11	11	11	10	10	11	11	10	9	37.5	37.5	37.5	48.219	419	419	0	106.68	By MS/MS	By MS/MS	By MS/MS	By MS/MS
CBW20602_rob	CBW20602_rob	281.276	11	11	11	CBW20602_rob	1	11	11	11	9	8	9	9	11	9	10	8	8	9	8	9	9	11	9	10	8	8	9	8	9	9	11	9	10	8	8	44.6	44.6	44.6	33.243	289	289	0	136.55	By MS/MS	By MS/MS	By MS/MS	By MS/MS
CBW16935_yliJ	CBW16935_yliJ	225.966	10	10	10	CBW16935_yliJ	1	10	10	10	9	9	8	9	10	8	9	8	10	9	9	8	9	10	8	9	8	10	9	9	8	9	10	8	9	8	10	42.8	42.8	42.8	23.692	208	208	0	95.935	By MS/MS	By MS/MS	By MS/MS	By MS/MS
CBW20130_hslV	CBW20130_hslV	135.838	7	7	7	CBW20130_hslV	1	7	7	7	6	7	7	7	7	7	7	6	6	6	7	7	7	7	7	7	6	6	6	7	7	7	7	7	7	6	6	53.4	53.4	53.4	18.985	176	176	0	114.08	By MS/MS	By MS/MS	By MS/MS	By MS/MS
CBW17030_ycbL	CBW17030_ycbL	109.808	9	9	9	CBW17030_ycbL	1	9	9	9	7	6	7	6	8	8	8	7	7	7	6	7	6	8	8	8	7	7	7	6	7	6	8	8	8	7	7	70.7	70.7	70.7	23.737	215	215	0	194.13	By MS/MS	By MS/MS	By MS/MS	By MS/MS
CBW18877_ygaU	CBW18877_ygaU	35.8715	10	10	10	CBW18877_ygaU	1	10	10	10	7	4	6	6	9	7	7	5	5	7	4	6	6	9	7	7	5	5	7	4	6	6	9	7	7	5	5	71.8	71.8	71.8	16.121	149	149	0	21.996	By MS/MS	By MS/MS	By MS/MS	By MS/MS
CBW19931_gidB	CBW19931_gidB	59.4163	13	13	13	CBW19931_gidB	1	13	13	13	12	10	12	11	12	11	13	13	12	12	10	12	11	12	11	13	13	12	12	10	12	11	12	11	13	13	12	80.4	80.4	80.4	23.375	209	209	0	183.28	By MS/MS	By MS/MS	By MS/MS	By MS/MS
CBW18897_emrA	CBW18897_emrA	30.1588	12	12	12	CBW18897_emrA	1	12	12	12	8	7	10	7	9	8	10	11	8	8	7	10	7	9	8	10	11	8	8	7	10	7	9	8	10	11	8	31.8	31.8	31.8	42.501	390	390	0	94.943	By MS/MS	By MS/MS	By MS/MS	By MS/MS
CBW18378_menB	CBW18378_menB	240.137	8	8	8	CBW18378_menB	1	8	8	8	4	5	3	5	3	4	4	5	3	4	5	3	5	3	4	4	5	3	4	5	3	5	3	4	4	5	3	31.6	31.6	31.6	31.693	285	285	0	19.713	By MS/MS	By MS/MS	By MS/MS	By MS/MS
CBW18295_rsuA	CBW18295_rsuA	125.793	9	9	9	CBW18295_rsuA	1	9	9	9	8	6	6	6	8	8	7	5	8	8	6	6	6	8	8	7	5	8	8	6	6	6	8	8	7	5	8	54.1	54.1	54.1	25.76	231	231	0	127.51	By MS/MS	By MS/MS	By MS/MS	By MS/MS
CBW17254_cobB	CBW17254_cobB	100.512	9	9	9	CBW17254_cobB	1	9	9	9	7	7	7	6	6	7	8	7	8	7	7	7	6	6	7	8	7	8	7	7	7	6	6	7	8	7	8	46.5	46.5	46.5	31.137	273	273	0	126.13	By MS/MS	By MS/MS	By MS/MS	By MS/MS
CBW19771_rfaF	CBW19771_rfaF	16.1752	18	18	18	CBW19771_rfaF	1	18	18	18	10	11	12	11	13	14	12	14	14	10	11	12	11	13	14	12	14	14	10	11	12	11	13	14	12	14	14	71.3	71.3	71.3	39.015	348	348	0	113.13	By MS/MS	By MS/MS	By MS/MS	By MS/MS
CBW17495_fumC	CBW17495_fumC	92.2294	17	17	17	CBW17495_fumC	1	17	17	17	14	11	13	13	11	14	14	10	12	14	11	13	13	11	14	14	10	12	14	11	13	13	11	14	14	10	12	49.9	49.9	49.9	50.302	467	467	0	137.51	By MS/MS	By MS/MS	By MS/MS	By MS/MS
CBW18575_xseA	CBW18575_xseA	19.3173	17	17	17	CBW18575_xseA	1	17	17	17	11	8	11	11	12	11	12	9	9	11	8	11	11	12	11	12	9	9	11	8	11	11	12	11	12	9	9	46.3	46.3	46.3	50.613	449	449	0	135.29	By MS/MS	By MS/MS	By MS/MS	By MS/MS
CBW17112_mgsA	CBW17112_mgsA	574.125	5	5	5	CBW17112_mgsA	1	5	5	5	4	4	5	4	5	5	5	5	5	4	4	5	4	5	5	5	5	5	4	4	5	4	5	5	5	5	5	60.5	60.5	60.5	16.99	152	152	0	83.239	By MS/MS	By MS/MS	By MS/MS	By MS/MS
CBW17619_srfB	CBW17619_srfB	6.8891	29	29	29	CBW17619_srfB	1	29	29	29	16	18	19	14	21	21	21	16	16	16	18	19	14	21	21	21	16	16	16	18	19	14	21	21	21	16	16	38.6	38.6	38.6	110.91	993	993	0	203.73	By MS/MS	By MS/MS	By MS/MS	By MS/MS
CBW17799_prfA	CBW17799_prfA	38.9714	15	15	15	CBW17799_prfA	1	15	15	15	9	9	10	5	11	11	11	12	9	9	9	10	5	11	11	11	12	9	9	9	10	5	11	11	11	12	9	48.3	48.3	48.3	40.461	360	360	0	196.45	By MS/MS	By MS/MS	By MS/MS	By MS/MS
CBW17870_yebR	CBW17870_yebR	119.094	6	6	6	CBW17870_yebR	1	6	6	6	6	6	6	6	6	6	6	6	6	6	6	6	6	6	6	6	6	6	6	6	6	6	6	6	6	6	6	40.2	40.2	40.2	21.032	194	194	0	323.31	By MS/MS	By MS/MS	By MS/MS	By MS/MS
CBW17764_yciI	CBW17764_yciI	477.302	4	4	4	CBW17764_yciI	1	4	4	4	2	2	3	2	2	2	2	2	3	2	2	3	2	2	2	2	2	3	2	2	3	2	2	2	2	2	3	27.6	27.6	27.6	10.594	98	98	0	18.077	By MS/MS	By MS/MS	By MS/MS	By MS/MS
CBW19547_damX	CBW19547_damX	114.753	12	12	12	CBW19547_damX	1	12	12	12	8	4	7	5	10	9	5	10	10	8	4	7	5	10	9	5	10	10	8	4	7	5	10	9	5	10	10	32	32	32	45.46	425	425	0	50.753	By MS/MS	By MS/MS	By MS/MS	By MS/MS
CBW16168_carA	CBW16168_carA	9.46103	16	16	16	CBW16168_carA	1	16	16	16	12	10	12	12	11	13	12	11	13	12	10	12	12	11	13	12	11	13	12	10	12	12	11	13	12	11	13	64.4	64.4	64.4	41.651	382	382	0	221.54	By MS/MS	By MS/MS	By MS/MS	By MS/MS
CBW19747_yibL	CBW19747_yibL	162.514	7	7	7	CBW19747_yibL	1	7	7	7	4	5	5	5	5	5	4	6	5	4	5	5	5	5	5	4	6	5	4	5	5	5	5	5	4	6	5	56.7	56.7	56.7	13.792	120	120	0	51.107	By MS/MS	By MS/MS	By MS/MS	By MS/MS
CBW18604_iscA	CBW18604_iscA	321.578	5	5	5	CBW18604_iscA	1	5	5	5	4	4	4	3	5	4	4	2	2	4	4	4	3	5	4	4	2	2	4	4	4	3	5	4	4	2	2	44.9	44.9	44.9	11.504	107	107	0	33.123	By MS/MS	By MS/MS	By MS/MS	By MS/MS
CBW18385_hypothetical_receptor/regulator_protein	CBW18385_hypothetical_receptor/regulator_protein	375.267	19	19	19	CBW18385_hypothetical_receptor/regulator_protein	1	19	19	19	15	15	14	11	18	15	14	10	13	15	15	14	11	18	15	14	10	13	15	15	14	11	18	15	14	10	13	70.6	70.6	70.6	37.01	333	333	0	207.5	By MS/MS	By MS/MS	By MS/MS	By MS/MS
CBW18800_predicted_bacteriophage_protein	CBW18800_predicted_bacteriophage_protein	91.6801	12	12	12	CBW18800_predicted_bacteriophage_protein	1	12	12	12	6	6	7	7	11	8	8	6	6	6	6	7	7	11	8	8	6	6	6	6	7	7	11	8	8	6	6	41.3	41.3	41.3	40.825	351	351	0	44.927	By MS/MS	By MS/MS	By MS/MS	By MS/MS
CBW18425_hisJ	CBW18425_hisJ	97.614	11	11	11	CBW18425_hisJ	1	11	11	11	7	6	6	9	7	7	8	8	8	7	6	6	9	7	7	8	8	8	7	6	6	9	7	7	8	8	8	48.8	48.8	48.8	28.379	260	260	0	75.39	By MS/MS	By MS/MS	By MS/MS	By MS/MS
CBW17359_hypothetical_outer_membrane_protein	CBW17359_hypothetical_outer_membrane_protein	13.5821	9	9	9	CBW17359_hypothetical_outer_membrane_protein	1	9	9	9	4	4	4	4	4	3	4	7	7	4	4	4	4	4	3	4	7	7	4	4	4	4	4	3	4	7	7	27	27	27	34.84	319	319	0	33.768	By MS/MS	By MS/MS	By MS/MS	By MS/MS
CBW17253_ycfX	CBW17253_ycfX	63.5591	9	9	9	CBW17253_ycfX	1	9	9	9	7	6	8	6	8	6	8	6	9	7	6	8	6	8	6	8	6	9	7	6	8	6	8	6	8	6	9	37	37	37	33.059	303	303	0	108.86	By MS/MS	By MS/MS	By MS/MS	By MS/MS
CBW20244_lysC	CBW20244_lysC	34.9295	17	17	17	CBW20244_lysC	1	17	17	17	13	13	13	14	12	11	13	8	12	13	13	13	14	12	11	13	8	12	13	13	13	14	12	11	13	8	12	41.2	41.2	41.2	48.624	449	449	0	184.63	By MS/MS	By MS/MS	By MS/MS	By MS/MS
CBW18158_rfbN	CBW18158_rfbN	65.5366	15	15	15	CBW18158_rfbN	1	15	15	15	14	13	13	14	14	13	12	14	14	14	13	13	14	14	13	12	14	14	14	13	13	14	14	13	12	14	14	63.7	63.7	63.7	35.508	314	314	0	104.18	By MS/MS	By MS/MS	By MS/MS	By MS/MS
CBW19396_arcB	CBW19396_arcB	44.3127	21	21	21	CBW19396_arcB	1	21	21	21	12	15	16	11	14	16	13	17	19	12	15	16	11	14	16	13	17	19	12	15	16	11	14	16	13	17	19	30.6	30.6	30.6	87.967	778	778	0	133.34	By MS/MS	By MS/MS	By MS/MS	By MS/MS
CBW19168_yggJ	CBW19168_yggJ	61.0172	12	12	12	CBW19168_yggJ	1	12	12	12	10	8	9	7	11	10	9	10	9	10	8	9	7	11	10	9	10	9	10	8	9	7	11	10	9	10	9	62.9	62.9	62.9	28.897	259	259	0	169.15	By MS/MS	By MS/MS	By MS/MS	By MS/MS
CBW18560_yfgD	CBW18560_yfgD	137.06	4	4	4	CBW18560_yfgD	1	4	4	4	3	3	3	3	4	4	3	4	4	3	3	3	3	4	4	3	4	4	3	3	3	3	4	4	3	4	4	49.6	49.6	49.6	13.377	119	119	0	96.002	By MS/MS	By MS/MS	By MS/MS	By MS/MS
CBW20429_ytfN	CBW20429_ytfN	13.3366	31	31	31	CBW20429_ytfN	1	31	31	31	15	18	18	18	21	24	21	21	22	15	18	18	18	21	24	21	21	22	15	18	18	18	21	24	21	21	22	32.9	32.9	32.9	136.22	1259	1259	0	274.94	By MS/MS	By MS/MS	By MS/MS	By MS/MS
CBW18347_ubiG	CBW18347_ubiG	75.8609	13	13	13	CBW18347_ubiG	1	13	13	13	9	9	9	8	11	12	12	9	9	9	9	9	8	11	12	12	9	9	9	9	9	8	11	12	12	9	9	62.4	62.4	62.4	26.854	242	242	0	117.39	By MS/MS	By MS/MS	By MS/MS	By MS/MS
CBW20137_metJ	CBW20137_metJ	456.537	6	6	6	CBW20137_metJ	1	6	6	6	4	3	4	3	5	3	5	3	4	4	3	4	3	5	3	5	3	4	4	3	4	3	5	3	5	3	4	60	60	60	12.124	105	105	0	90.815	By MS/MS	By MS/MS	By MS/MS	By MS/MS
CBW17828_fadR	CBW17828_fadR	257.456	14	14	14	CBW17828_fadR	1	14	14	14	13	12	13	12	14	14	12	13	12	13	12	13	12	14	14	12	13	12	13	12	13	12	14	14	12	13	12	79.9	79.9	79.9	26.986	239	239	0	199.7	By MS/MS	By MS/MS	By MS/MS	By MS/MS
CBW17114_conserved_hypothetical_protein	CBW17114_conserved_hypothetical_protein	136.406	5	5	5	CBW17114_conserved_hypothetical_protein	1	5	5	5	4	4	4	4	5	4	4	4	5	4	4	4	4	5	4	4	4	5	4	4	4	4	5	4	4	4	5	45.7	45.7	45.7	14.908	138	138	0	96.846	By MS/MS	By MS/MS	By MS/MS	By MS/MS
CBW19438_cafA	CBW19438_cafA	15.5879	15	15	15	CBW19438_cafA	1	15	15	15	10	10	9	9	12	9	9	7	7	10	10	9	9	12	9	9	7	7	10	10	9	9	12	9	9	7	7	41.1	41.1	41.1	55.436	489	489	0	75.347	By MS/MS	By MS/MS	By MS/MS	By MS/MS
CBW18587_yfgA	CBW18587_yfgA	73.5334	12	12	12	CBW18587_yfgA	1	12	12	12	6	10	9	11	8	9	8	9	10	6	10	9	11	8	9	8	9	10	6	10	9	11	8	9	8	9	10	34.7	34.7	34.7	35.659	334	334	0	198	By MS/MS	By MS/MS	By MS/MS	By MS/MS
CBW16254_pdhR	CBW16254_pdhR	47.3856	12	12	12	CBW16254_pdhR	1	12	12	12	11	9	12	8	9	9	9	6	9	11	9	12	8	9	9	9	6	9	11	9	12	8	9	9	9	6	9	56.7	56.7	56.7	29.411	254	254	0	182.62	By MS/MS	By MS/MS	By MS/MS	By MS/MS
CBW20382_hflX	CBW20382_hflX	100.91	21	21	21	CBW20382_hflX	1	21	21	21	17	18	17	13	19	19	15	17	17	17	18	17	13	19	19	15	17	17	17	18	17	13	19	19	15	17	17	58.7	58.7	58.7	48.262	426	426	0	323.31	By MS/MS	By MS/MS	By MS/MS	By MS/MS
CBW16849_galK	CBW16849_galK	232.275	15	15	15	CBW16849_galK	1	15	15	15	8	9	12	11	9	9	10	11	12	8	9	12	11	9	9	10	11	12	8	9	12	11	9	9	10	11	12	50.8	50.8	50.8	41.301	382	382	0	160.21	By MS/MS	By MS/MS	By MS/MS	By MS/MS
CBW19133_pepP	CBW19133_pepP	110.933	12	12	12	CBW19133_pepP	1	12	12	12	10	8	9	8	10	10	10	8	7	10	8	9	8	10	10	10	8	7	10	8	9	8	10	10	10	8	7	48.7	48.7	48.7	42.481	380	380	0	136.97	By MS/MS	By MS/MS	By MS/MS	By MS/MS
CBW18962_sipB	CBW18962_sipB	167.924	23	23	23	CBW18962_sipB	1	23	23	23	15	15	17	5	12	11	18	14	13	15	15	17	5	12	11	18	14	13	15	15	17	5	12	11	18	14	13	48.2	48.2	48.2	62.45	593	593	0	181.44	By MS/MS	By MS/MS	By MS/MS	By MS/MS
CBW19675_yhjL	CBW19675_yhjL	4.32007	10	10	10	CBW19675_yhjL	1	10	10	10	3	7	7	5	5	6	5	6	5	3	7	7	5	5	6	5	6	5	3	7	7	5	5	6	5	6	5	11	11	11	129.76	1180	1180	0	67.855	By MS/MS	By MS/MS	By MS/MS	By MS/MS
CBW17349_katE	CBW17349_katE	8.00163	27	27	27	CBW17349_katE	1	27	27	27	17	16	16	22	21	22	19	12	14	17	16	16	22	21	22	19	12	14	17	16	16	22	21	22	19	12	14	48.3	48.3	48.3	83.625	750	750	0	115.26	By MS/MS	By MS/MS	By MS/MS	By MS/MS
CBW20031_hemG	CBW20031_hemG	253.215	10	10	10	CBW20031_hemG	1	10	10	10	9	8	8	7	8	8	7	9	9	9	8	8	7	8	8	7	9	9	9	8	8	7	8	8	7	9	9	67.4	67.4	67.4	21.006	181	181	0	84.513	By MS/MS	By MS/MS	By MS/MS	By MS/MS
CBW17243_ycfP	CBW17243_ycfP	576.826	8	8	8	CBW17243_ycfP	1	8	8	8	8	7	7	6	7	7	6	6	8	8	7	7	6	7	7	6	6	8	8	7	7	6	7	7	6	6	8	57.2	57.2	57.2	21.077	180	180	0	83.318	By MS/MS	By MS/MS	By MS/MS	By MS/MS
CBW20594_serB	CBW20594_serB	44.8687	11	11	11	CBW20594_serB	1	11	11	11	4	7	8	6	6	8	8	6	7	4	7	8	6	6	8	8	6	7	4	7	8	6	6	8	8	6	7	51.6	51.6	51.6	35.006	322	322	0	46.295	By MS/MS	By MS/MS	By MS/MS	By MS/MS
CBW19996_uvrD	CBW19996_uvrD	43.2931	21	21	21	CBW19996_uvrD	1	21	21	21	14	14	17	13	17	15	14	16	17	14	14	17	13	17	15	14	16	17	14	14	17	13	17	15	14	16	17	37.2	37.2	37.2	81.98	720	720	0	147.66	By MS/MS	By MS/MS	By MS/MS	By MS/MS
CBW19376_yrbA	CBW19376_yrbA	164.704	4	4	4	CBW19376_yrbA	1	4	4	4	4	3	4	3	4	4	4	3	3	4	3	4	3	4	4	4	3	3	4	3	4	3	4	4	4	3	3	34	34	34	11.028	97	97	0	30.928	By MS/MS	By MS/MS	By MS/MS	By MS/MS
CBW16902_glnP	CBW16902_glnP	78.289	3	3	3	CBW16902_glnP	1	3	3	3	3	2	3	2	3	2	2	3	3	3	2	3	2	3	2	2	3	3	3	2	3	2	3	2	2	3	3	12.8	12.8	12.8	24.314	219	219	0	19.978	By MS/MS	By MS/MS	By MS/MS	By MS/MS
CBW20023_yigC	CBW20023_yigC	138.583	25	25	25	CBW20023_yigC	1	25	25	25	19	19	19	15	20	21	20	19	20	19	19	19	15	20	21	20	19	20	19	19	19	15	20	21	20	19	20	63.6	63.6	63.6	55.134	492	492	0	323.31	By MS/MS	By MS/MS	By MS/MS	By MS/MS
CBW20372_yjeQ	CBW20372_yjeQ	53.0899	10	10	10	CBW20372_yjeQ	1	10	10	10	6	8	8	6	7	7	7	10	7	6	8	8	6	7	7	7	10	7	6	8	8	6	7	7	7	10	7	47.2	47.2	47.2	39.841	358	358	0	218.2	By MS/MS	By MS/MS	By MS/MS	By MS/MS
CBW17632_hypothetical_lipoprotein	CBW17632_hypothetical_lipoprotein	202.444	8	8	8	CBW17632_hypothetical_lipoprotein	1	8	8	8	6	8	8	5	8	7	7	8	6	6	8	8	5	8	7	7	8	6	6	8	8	5	8	7	7	8	6	61.7	61.7	61.7	24.439	222	222	0	101.32	By MS/MS	By MS/MS	By MS/MS	By MS/MS
CBW18454_mepA	CBW18454_mepA	14.8037	9	9	9	CBW18454_mepA	1	9	9	9	8	8	8	8	9	8	8	5	5	8	8	8	8	9	8	8	5	5	8	8	8	8	9	8	8	5	5	33.9	33.9	33.9	30.261	274	274	0	111.38	By MS/MS	By MS/MS	By MS/MS	By MS/MS
CBW19436_tldD	CBW19436_tldD	64.7755	10	10	10	CBW19436_tldD	1	10	10	10	9	8	9	9	9	8	9	9	9	9	8	9	9	9	8	9	9	9	9	8	9	9	9	8	9	9	9	43.5	43.5	43.5	51.286	481	481	0	323.31	By MS/MS	By MS/MS	By MS/MS	By MS/MS
CBW17152_agp	CBW17152_agp	171.182	14	14	14	CBW17152_agp	1	14	14	14	9	6	11	7	6	10	11	10	9	9	6	11	7	6	10	11	10	9	9	6	11	7	6	10	11	10	9	47.5	47.5	47.5	45.558	413	413	0	136.64	By MS/MS	By MS/MS	By MS/MS	By MS/MS
CBW16310_mtn	CBW16310_mtn	283.848	8	8	8	CBW16310_mtn	1	8	8	8	7	7	7	6	8	8	8	4	5	7	7	7	6	8	8	8	4	5	7	7	7	6	8	8	8	4	5	65.5	65.5	65.5	24.446	232	232	0	167.22	By MS/MS	By MS/MS	By MS/MS	By MS/MS
CBW18552_purC	CBW18552_purC	42.5929	13	13	13	CBW18552_purC	1	13	13	13	10	9	9	8	10	10	10	11	12	10	9	9	8	10	10	10	11	12	10	9	9	8	10	10	10	11	12	54.9	54.9	54.9	26.908	237	237	0	64.245	By MS/MS	By MS/MS	By MS/MS	By MS/MS
CBW17205_flgM	CBW17205_flgM	4465.5	4	4	4	CBW17205_flgM	1	4	4	4	3	3	4	3	3	3	4	2	3	3	3	4	3	3	3	4	2	3	3	3	4	3	3	3	4	2	3	43.3	43.3	43.3	10.568	97	97	0	28.175	By MS/MS	By MS/MS	By MS/MS	By MS/MS
CBW20423_cysQ	CBW20423_cysQ	311.902	10	10	10	CBW20423_cysQ	1	10	10	10	9	9	8	9	9	8	9	7	9	9	9	8	9	9	8	9	7	9	9	9	8	9	9	8	9	7	9	65.4	65.4	65.4	27.49	246	246	0	193.06	By MS/MS	By MS/MS	By MS/MS	By MS/MS
CBW19778_rfaI	CBW19778_rfaI	170.324	10	10	10	CBW19778_rfaI	1	10	10	10	8	9	9	8	8	9	8	9	8	8	9	9	8	8	9	8	9	8	8	9	9	8	8	9	8	9	8	45.1	45.1	45.1	38.905	337	337	0	126.51	By MS/MS	By MS/MS	By MS/MS	By MS/MS
CBW19025_cysI	CBW19025_cysI	2.72253	26	26	26	CBW19025_cysI	1	26	26	26	12	15	15	13	17	19	11	17	20	12	15	15	13	17	19	11	17	20	12	15	15	13	17	19	11	17	20	53.7	53.7	53.7	64.022	570	570	0	98.485	By MS/MS	By MS/MS	By MS/MS	By MS/MS
CBW17025_mukF	CBW17025_mukF	52.7912	18	18	18	CBW17025_mukF	1	18	18	18	11	13	12	13	12	12	10	9	12	11	13	12	13	12	12	10	9	12	11	13	12	13	12	12	10	9	12	42.3	42.3	42.3	50.46	440	440	0	121.53	By MS/MS	By MS/MS	By MS/MS	By MS/MS
CBW20584_deoA	CBW20584_deoA	73.6532	18	18	18	CBW20584_deoA	1	18	18	18	12	10	13	10	12	13	12	10	9	12	10	13	10	12	13	12	10	9	12	10	13	10	12	13	12	10	9	52.5	52.5	52.5	47.001	440	440	0	102.01	By MS/MS	By MS/MS	By MS/MS	By MS/MS
CBW18601_fdx	CBW18601_fdx	86.089	6	6	6	CBW18601_fdx	1	6	6	6	6	5	6	6	6	6	6	5	6	6	5	6	6	6	6	6	5	6	6	5	6	6	6	6	6	5	6	73	73	73	12.389	111	111	0	51.922	By MS/MS	By MS/MS	By MS/MS	By MS/MS
CBW19063_csdA	CBW19063_csdA	46.5447	10	10	10	CBW19063_csdA	1	10	10	10	8	7	6	8	7	7	9	7	7	8	7	6	8	7	7	9	7	7	8	7	6	8	7	7	9	7	7	48.1	48.1	48.1	43.169	401	401	0	88.17	By MS/MS	By MS/MS	By MS/MS	By MS/MS
CCF76821_cib	CCF76821_cib	29.7459	15	15	15	CCF76821_cib	1	15	15	15	12	9	12	7	11	11	9	7	8	12	9	12	7	11	11	9	7	8	12	9	12	7	11	11	9	7	8	26.5	26.5	26.5	70.002	626	626	0	69.462	By MS/MS	By MS/MS	By MS/MS	By MS/MS
CBW17944_cheZ	CBW17944_cheZ	141.335	13	13	13	CBW17944_cheZ	1	13	13	13	11	11	12	8	12	12	11	11	11	11	11	12	8	12	12	11	11	11	11	11	12	8	12	12	11	11	11	88.3	88.3	88.3	23.92	214	214	0	322.08	By MS/MS	By MS/MS	By MS/MS	By MS/MS
CBW16103_thrA	CBW16103_thrA	45.161	22	22	22	CBW16103_thrA	1	22	22	22	13	13	17	14	19	18	17	16	12	13	13	17	14	19	18	17	16	12	13	13	17	14	19	18	17	16	12	39.5	39.5	39.5	88.694	820	820	0	323.31	By MS/MS	By MS/MS	By MS/MS	By MS/MS
CBW20438_iolT2	CBW20438_iolT2	5.83063	2	2	2	CBW20438_iolT2	1	2	2	2	2	0	0	1	2	1	0	1	2	2	0	0	1	2	1	0	1	2	2	0	0	1	2	1	0	1	2	2.9	2.9	2.9	52.117	478	478	0.00040634	2.8151	By MS/MS			By matching
CBW19758_cysE	CBW19758_cysE	25.3185	8	8	8	CBW19758_cysE	1	8	8	8	8	7	6	8	6	6	8	7	7	8	7	6	8	6	6	8	7	7	8	7	6	8	6	6	8	7	7	38.1	38.1	38.1	29.29	273	273	0	74.269	By MS/MS	By MS/MS	By MS/MS	By MS/MS
CBW19241_ygiR	CBW19241_ygiR	39.744	21	21	21	CBW19241_ygiR	1	21	21	21	14	14	12	13	14	15	15	18	13	14	14	12	13	14	15	15	18	13	14	14	12	13	14	15	15	18	13	34.3	34.3	34.3	81.91	723	723	0	87.864	By MS/MS	By MS/MS	By MS/MS	By MS/MS
CBW17472_slyA	CBW17472_slyA	214.98	3	3	3	CBW17472_slyA	1	3	3	3	3	3	3	3	3	3	3	3	3	3	3	3	3	3	3	3	3	3	3	3	3	3	3	3	3	3	3	37	37	37	16.703	146	146	0	25.583	By MS/MS	By MS/MS	By MS/MS	By MS/MS
CBW16963_artP	CBW16963_artP	45.9298	6	6	6	CBW16963_artP	1	6	6	6	3	4	3	4	3	3	3	5	5	3	4	3	4	3	3	3	5	5	3	4	3	4	3	3	3	5	5	29.3	29.3	29.3	26.933	242	242	0	75.359	By MS/MS	By MS/MS	By MS/MS	By MS/MS
CBW17934_yecO	CBW17934_yecO	89.9911	8	8	8	CBW17934_yecO	1	8	8	8	7	5	8	7	7	8	8	7	7	7	5	8	7	7	8	8	7	7	7	5	8	7	7	8	8	7	7	44.5	44.5	44.5	27.848	247	247	0	98.271	By MS/MS	By MS/MS	By MS/MS	By MS/MS
CBW19777_rfaJ	CBW19777_rfaJ	18.0429	13	13	13	CBW19777_rfaJ	1	13	13	13	12	12	11	11	11	11	11	8	13	12	12	11	11	11	11	11	8	13	12	12	11	11	11	11	11	8	13	43.2	43.2	43.2	38.762	336	336	0	50.665	By MS/MS	By MS/MS	By MS/MS	By MS/MS
CBW16829_pal	CBW16829_pal	1309.64	7	7	7	CBW16829_pal	1	7	7	7	6	7	6	7	6	6	6	7	7	6	7	6	7	6	6	6	7	7	6	7	6	7	6	6	6	7	7	50.6	50.6	50.6	18.865	174	174	0	123.81	By MS/MS	By MS/MS	By MS/MS	By MS/MS
CBW17746_yciL	CBW17746_yciL	112.276	15	15	15	CBW17746_yciL	1	15	15	15	13	12	12	11	12	12	10	10	8	13	12	12	11	12	12	10	10	8	13	12	12	11	12	12	10	10	8	51.2	51.2	51.2	32.612	291	291	0	98.47	By MS/MS	By MS/MS	By MS/MS	By MS/MS
CBW18539_tktB	CBW18539_tktB	9.17185	18	18	18	CBW18539_tktB	1	18	18	18	10	13	13	14	15	14	14	14	13	10	13	13	14	15	14	14	14	13	10	13	13	14	15	14	14	14	13	39.8	39.8	39.8	73.031	666	666	0	146.84	By MS/MS	By MS/MS	By MS/MS	By MS/MS
CBW19521_yheS	CBW19521_yheS	39.44	18	18	18	CBW19521_yheS	1	18	18	18	15	14	18	17	16	16	16	13	15	15	14	18	17	16	16	16	13	15	15	14	18	17	16	16	16	13	15	33.4	33.4	33.4	71.586	635	635	0	142.9	By MS/MS	By MS/MS	By MS/MS	By MS/MS
CBW16587_ushA	CBW16587_ushA	166.113	16	16	16	CBW16587_ushA	1	16	16	16	12	10	12	11	12	12	13	9	13	12	10	12	11	12	12	13	9	13	12	10	12	11	12	12	13	9	13	38.5	38.5	38.5	60.438	550	550	0	135.14	By MS/MS	By MS/MS	By MS/MS	By MS/MS
CBW19898_rnpA	CBW19898_rnpA	27.1421	6	6	6	CBW19898_rnpA	1	6	6	6	5	6	6	5	6	6	6	3	4	5	6	6	5	6	6	6	3	4	5	6	6	5	6	6	6	3	4	50.4	50.4	50.4	13.782	119	119	0	108.63	By MS/MS	By MS/MS	By MS/MS	By MS/MS
CBW17945_cheY	CBW17945_cheY	278.234	8	8	8	CBW17945_cheY	1	8	8	8	8	6	7	5	7	7	7	7	7	8	6	7	5	7	7	7	7	7	8	6	7	5	7	7	7	7	7	80.6	80.6	80.6	14.125	129	129	0	141.01	By MS/MS	By MS/MS	By MS/MS	By MS/MS
CCF76762_samB2	CCF76762_samB2	2184.36	20	20	20	CCF76762_samB2	1	20	20	20	16	16	16	13	15	17	16	16	16	16	16	16	13	15	17	16	16	16	16	16	16	13	15	17	16	16	16	66.5	66.5	66.5	35.321	313	313	0	132.65	By MS/MS	By MS/MS	By MS/MS	By MS/MS
CBW17839_minE	CBW17839_minE	333.053	6	6	6	CBW17839_minE	1	6	6	6	6	5	6	6	6	6	6	6	6	6	5	6	6	6	6	6	6	6	6	5	6	6	6	6	6	6	6	61.4	61.4	61.4	10.182	88	88	0	38.115	By MS/MS	By MS/MS	By MS/MS	By MS/MS
CBW19800_gmk	CBW19800_gmk	174.979	11	11	11	CBW19800_gmk	1	11	11	11	7	8	8	8	7	6	7	8	8	7	8	8	8	7	6	7	8	8	7	8	8	8	7	6	7	8	8	52.2	52.2	52.2	23.498	207	207	0	94.349	By MS/MS	By MS/MS	By MS/MS	By MS/MS
CBW19029_ygcF	CBW19029_ygcF	162.411	10	10	10	CBW19029_ygcF	1	10	10	10	10	9	10	8	9	9	9	7	7	10	9	10	8	9	9	9	7	7	10	9	10	8	9	9	9	7	7	52.5	52.5	52.5	24.993	223	223	0	180.45	By MS/MS	By MS/MS	By MS/MS	By MS/MS
CBW19471_sapG	CBW19471_sapG	8.44487	14	14	14	CBW19471_sapG	1	14	14	14	9	12	12	10	13	11	10	12	11	9	12	12	10	13	11	10	12	11	9	12	12	10	13	11	10	12	11	37.3	37.3	37.3	50.368	458	458	0	103.06	By MS/MS	By MS/MS	By MS/MS	By MS/MS
CBW17003_pflA	CBW17003_pflA	221.764	13	13	13	CBW17003_pflA	1	13	13	13	10	12	12	11	12	10	9	10	10	10	12	12	11	12	10	9	10	10	10	12	12	11	12	10	9	10	10	58.4	58.4	58.4	31.314	274	274	0	120.19	By MS/MS	By MS/MS	By MS/MS	By MS/MS
CBW19079_lgt	CBW19079_lgt	93.7955	8	8	8	CBW19079_lgt	1	8	8	8	5	6	6	4	6	7	6	6	7	5	6	6	4	6	7	6	6	7	5	6	6	4	6	7	6	6	7	33.7	33.7	33.7	33.075	291	291	0	223.95	By MS/MS	By MS/MS	By MS/MS	By MS/MS
CBW18567_ppx	CBW18567_ppx	15.4573	19	19	19	CBW18567_ppx	1	19	19	19	15	15	16	15	16	15	14	15	17	15	15	16	15	16	15	14	15	17	15	15	16	15	16	15	14	15	17	49.7	49.7	49.7	58.144	513	513	0	137.09	By MS/MS	By MS/MS	By MS/MS	By MS/MS
CBW16347_rcsF	CBW16347_rcsF	433.279	3	3	3	CBW16347_rcsF	1	3	3	3	3	3	3	3	3	3	3	3	3	3	3	3	3	3	3	3	3	3	3	3	3	3	3	3	3	3	3	35.8	35.8	35.8	14.189	134	134	0	113.26	By MS/MS	By MS/MS	By MS/MS	By MS/MS
CBW18596_hypothetical_thiosulfate_sulfurtransferase	CBW18596_hypothetical_thiosulfate_sulfurtransferase	290.562	12	12	12	CBW18596_hypothetical_thiosulfate_sulfurtransferase	1	12	12	12	11	10	10	9	9	10	9	8	9	11	10	10	9	9	10	9	8	9	11	10	10	9	9	10	9	8	9	56.8	56.8	56.8	30.831	280	280	0	144.06	By MS/MS	By MS/MS	By MS/MS	By MS/MS
CBW18933_hypB	CBW18933_hypB	617.692	13	13	13	CBW18933_hypB	1	13	13	13	8	9	7	11	10	13	10	8	7	8	9	7	11	10	13	10	8	7	8	9	7	11	10	13	10	8	7	67.9	67.9	67.9	31.392	290	290	0	103.14	By MS/MS	By MS/MS	By MS/MS	By MS/MS
CBW19177_yggV	CBW19177_yggV	77.6212	8	8	8	CBW19177_yggV	1	8	8	8	7	7	7	5	6	6	7	7	5	7	7	7	5	6	6	7	7	5	7	7	7	5	6	6	7	7	5	74.6	74.6	74.6	21.033	197	197	0	247.66	By MS/MS	By MS/MS	By MS/MS	By MS/MS
CBW18162_rfbJ	CBW18162_rfbJ	34.6752	16	16	16	CBW18162_rfbJ	1	16	16	16	12	13	13	14	14	14	16	9	10	12	13	13	14	14	14	16	9	10	12	13	13	14	14	14	16	9	10	48.5	48.5	48.5	34.106	299	299	0	53.255	By MS/MS	By MS/MS	By MS/MS	By MS/MS
CBW20386_nsrR	CBW20386_nsrR	343.903	7	7	7	CBW20386_nsrR	1	7	7	7	6	6	6	7	6	6	6	3	4	6	6	6	7	6	6	6	3	4	6	6	6	7	6	6	6	3	4	58.9	58.9	58.9	15.608	141	141	0	33.574	By MS/MS	By MS/MS	By MS/MS	By MS/MS
CBW19131_visC	CBW19131_visC	20.9041	13	13	13	CBW19131_visC	1	13	13	13	13	12	13	11	12	12	11	11	9	13	12	13	11	12	12	11	11	9	13	12	13	11	12	12	11	11	9	49	49	49	44.008	400	400	0	124.6	By MS/MS	By MS/MS	By MS/MS	By MS/MS
CBW16151_ispH	CBW16151_ispH	85.5719	8	8	8	CBW16151_ispH	1	8	8	8	5	6	6	6	6	6	5	7	6	5	6	6	6	6	6	5	7	6	5	6	6	6	6	6	5	7	6	24.1	24.1	24.1	34.527	316	316	0	136.88	By MS/MS	By MS/MS	By MS/MS	By MS/MS
CBW19291_ygjO	CBW19291_ygjO	54.8913	16	16	16	CBW19291_ygjO	1	16	16	16	14	14	14	12	14	13	13	12	12	14	14	14	12	14	13	13	12	12	14	14	14	12	14	13	13	12	12	66.7	66.7	66.7	42.272	378	378	0	204.29	By MS/MS	By MS/MS	By MS/MS	By MS/MS
CBW19558_yrfG	CBW19558_yrfG	110.371	9	9	9	CBW19558_yrfG	1	9	9	9	8	7	8	9	8	7	8	6	7	8	7	8	9	8	7	8	6	7	8	7	8	9	8	7	8	6	7	41.9	41.9	41.9	25.352	222	222	0	57.413	By MS/MS	By MS/MS	By MS/MS	By MS/MS
CBW19047_queF	CBW19047_queF	60.5188	11	11	11	CBW19047_queF	1	11	11	11	9	8	11	8	9	9	10	7	9	9	8	11	8	9	9	10	7	9	9	8	11	8	9	9	10	7	9	41.1	41.1	41.1	32.673	282	282	0	88.053	By MS/MS	By MS/MS	By MS/MS	By MS/MS
CBW16559_tesB	CBW16559_tesB	87.3832	11	11	11	CBW16559_tesB	1	11	11	11	8	9	8	8	9	9	8	6	7	8	9	8	8	9	9	8	6	7	8	9	8	8	9	9	8	6	7	63.3	63.3	63.3	31.99	286	286	0	91.075	By MS/MS	By MS/MS	By MS/MS	By MS/MS
CBW18723_yfiH	CBW18723_yfiH	56.3	9	9	9	CBW18723_yfiH	1	9	9	9	5	5	5	4	7	6	6	7	4	5	5	5	4	7	6	6	7	4	5	5	5	4	7	6	6	7	4	53.1	53.1	53.1	26.428	243	243	0	66.91	By MS/MS	By MS/MS	By MS/MS	By MS/MS
CBW19505_bfr	CBW19505_bfr	100.079	6	6	6	CBW19505_bfr	1	6	6	6	5	4	5	6	5	5	5	3	4	5	4	5	6	5	5	5	3	4	5	4	5	6	5	5	5	3	4	41.8	41.8	41.8	18.355	158	158	0	77.823	By MS/MS	By MS/MS	By MS/MS	By MS/MS
CBW17681_dbpA	CBW17681_dbpA	19.5508	15	15	15	CBW17681_dbpA	1	15	15	15	12	13	12	11	14	14	15	11	11	12	13	12	11	14	14	15	11	11	12	13	12	11	14	14	15	11	11	58.4	58.4	58.4	49.594	457	457	0	163.71	By MS/MS	By MS/MS	By MS/MS	By MS/MS
CBW20203_purH	CBW20203_purH	38.6928	17	17	17	CBW20203_purH	1	17	17	17	12	13	15	11	14	13	12	12	12	12	13	15	11	14	13	12	12	12	12	13	15	11	14	13	12	12	12	43.3	43.3	43.3	57.467	529	529	0	123.2	By MS/MS	By MS/MS	By MS/MS	By MS/MS
CBW17624_pdgL	CBW17624_pdgL	38.4528	10	10	10	CBW17624_pdgL	1	10	10	10	7	4	6	5	8	7	7	6	8	7	4	6	5	8	7	7	6	8	7	4	6	5	8	7	7	6	8	48.4	48.4	48.4	28.996	256	256	0	38.294	By MS/MS	By MS/MS	By MS/MS	By MS/MS
CBW18458_sixA	CBW18458_sixA	599.852	5	5	5	CBW18458_sixA	1	5	5	5	5	5	5	5	5	4	5	5	5	5	5	5	5	5	4	5	5	5	5	5	5	5	5	4	5	5	5	37.3	37.3	37.3	17.291	161	161	0	33.234	By MS/MS	By MS/MS	By MS/MS	By MS/MS
CBW20539_hypothetical_aldehyde_dehydrogenase	CBW20539_hypothetical_aldehyde_dehydrogenase	9.07564	13	13	13	CBW20539_hypothetical_aldehyde_dehydrogenase	1	13	13	13	10	10	8	12	10	10	10	6	7	10	10	8	12	10	10	10	6	7	10	10	8	12	10	10	10	6	7	39.5	39.5	39.5	50.037	456	456	0	136.98	By MS/MS	By MS/MS	By MS/MS	By MS/MS
CBW20512_type_II_restriction_enzyme	CBW20512_type_II_restriction_enzyme	20.8366	26	26	26	CBW20512_type_II_restriction_enzyme	1	26	26	26	15	16	19	14	19	19	15	10	16	15	16	19	14	19	19	15	10	16	15	16	19	14	19	19	15	10	16	26	26	26	141.35	1225	1225	0	157.23	By MS/MS	By MS/MS	By MS/MS	By MS/MS
CBW19379_yrbD	CBW19379_yrbD	144.614	6	6	6	CBW19379_yrbD	1	6	6	6	4	5	6	4	6	6	4	6	6	4	5	6	4	6	6	4	6	6	4	5	6	4	6	6	4	6	6	44.8	44.8	44.8	19.826	183	183	0	73.75	By MS/MS	By MS/MS	By MS/MS	By MS/MS
CBW17855_phosphotransferase_enzyme_II_D_component	CBW17855_phosphotransferase_enzyme_II_D_component	556.069	11	11	11	CBW17855_phosphotransferase_enzyme_II_D_component	1	11	11	11	8	9	11	8	7	11	8	6	8	8	9	11	8	7	11	8	6	8	8	9	11	8	7	11	8	6	8	35.7	35.7	35.7	31.263	286	286	0	163.93	By MS/MS	By MS/MS	By MS/MS	By MS/MS
CBW16231_murG	CBW16231_murG	33.1286	12	12	12	CBW16231_murG	1	12	12	12	10	9	11	9	10	10	11	11	10	10	9	11	9	10	10	11	11	10	10	9	11	9	10	10	11	11	10	49.9	49.9	49.9	37.862	355	355	0	154.87	By MS/MS	By MS/MS	By MS/MS	By MS/MS
CBW16314_yaeH	CBW16314_yaeH	1742.9	9	9	9	CBW16314_yaeH	1	9	9	9	6	3	4	3	5	6	5	6	8	6	3	4	3	5	6	5	6	8	6	3	4	3	5	6	5	6	8	71.1	71.1	71.1	15.094	128	128	0	53.172	By MS/MS	By MS/MS	By MS/MS	By MS/MS
CBW16724_ybeD	CBW16724_ybeD	300.433	3	3	3	CBW16724_ybeD	1	3	3	3	2	2	1	2	1	1	1	2	3	2	2	1	2	1	1	1	2	3	2	2	1	2	1	1	1	2	3	73.4	73.4	73.4	7.13	64	64	0	47.77	By MS/MS	By MS/MS	By MS/MS	By MS/MS
CBW17744_yciK	CBW17744_yciK	242.22	12	12	12	CBW17744_yciK	1	12	12	12	8	8	10	8	10	9	12	10	10	8	8	10	8	10	9	12	10	10	8	8	10	8	10	9	12	10	10	58.9	58.9	58.9	28.073	253	253	0	112.98	By MS/MS	By MS/MS	By MS/MS	By MS/MS
CBW16609_allR	CBW16609_allR	74.7967	9	9	9	CBW16609_allR	1	9	9	9	8	7	8	7	8	8	7	8	8	8	7	8	7	8	8	7	8	8	8	7	8	7	8	8	7	8	8	36	36	36	29.219	272	272	0	110.33	By MS/MS	By MS/MS	By MS/MS	By MS/MS
CBW17844_yeaZ	CBW17844_yeaZ	137.91	6	6	6	CBW17844_yeaZ	1	6	6	6	5	5	4	5	6	5	5	5	4	5	5	4	5	6	5	5	5	4	5	5	4	5	6	5	5	5	4	46.8	46.8	46.8	24.742	231	231	0	83.629	By MS/MS	By MS/MS	By MS/MS	By MS/MS
CBW16407_gmhA	CBW16407_gmhA	728.332	10	10	10	CBW16407_gmhA	1	10	10	10	7	8	9	8	7	6	7	5	7	7	8	9	8	7	6	7	5	7	7	8	9	8	7	6	7	5	7	62.5	62.5	62.5	20.896	192	192	0	57.167	By MS/MS	By MS/MS	By MS/MS	By MS/MS
CBW19365_ftsJ	CBW19365_ftsJ	86.8802	10	10	10	CBW19365_ftsJ	1	10	10	10	7	6	5	6	6	6	5	6	4	7	6	5	6	6	6	5	6	4	7	6	5	6	6	6	5	6	4	67.3	67.3	67.3	23.238	208	208	0	37.004	By MS/MS	By MS/MS	By MS/MS	By MS/MS
CBW18644_lepB	CBW18644_lepB	77.0311	15	15	15	CBW18644_lepB	1	15	15	15	8	8	12	9	7	11	7	10	8	8	8	12	9	7	11	7	10	8	8	8	12	9	7	11	7	10	8	52.8	52.8	52.8	35.778	324	324	0	39.862	By MS/MS	By MS/MS	By MS/MS	By MS/MS
CBW17994_fliG	CBW17994_fliG	15.9144	14	14	14	CBW17994_fliG	1	14	14	14	13	13	13	13	13	13	12	12	11	13	13	13	13	13	13	12	12	11	13	13	13	13	13	13	12	12	11	53.5	53.5	53.5	36.851	331	331	0	323.31	By MS/MS	By MS/MS	By MS/MS	By MS/MS
CBW19409_sspB	CBW19409_sspB	84.2124	5	5	5	CBW19409_sspB	1	5	5	5	5	4	5	5	5	5	4	4	4	5	4	5	5	5	5	4	4	4	5	4	5	5	5	5	4	4	4	48.2	48.2	48.2	18.221	166	166	0	35.273	By MS/MS	By MS/MS	By MS/MS	By MS/MS
CBW19180_ansB	CBW19180_ansB	2930.21	10	10	10	CBW19180_ansB	1	10	10	10	9	6	9	6	8	10	8	5	7	9	6	9	6	8	10	8	5	7	9	6	9	6	8	10	8	5	7	40.8	40.8	40.8	36.926	348	348	0	182.46	By MS/MS	By MS/MS	By MS/MS	By MS/MS
CBW20261_lexA	CBW20261_lexA	1178.08	10	10	10	CBW20261_lexA	1	10	10	10	9	9	10	6	9	8	9	7	6	9	9	10	6	9	8	9	7	6	9	9	10	6	9	8	9	7	6	57.9	57.9	57.9	22.304	202	202	0	98.365	By MS/MS	By MS/MS	By MS/MS	By MS/MS
CBW18145_hisD	CBW18145_hisD	23.3546	9	9	9	CBW18145_hisD	1	9	9	9	7	5	6	6	7	6	6	7	7	7	5	6	6	7	6	6	7	7	7	5	6	6	7	6	6	7	7	28.1	28.1	28.1	45.888	434	434	0	109.77	By MS/MS	By MS/MS	By MS/MS	By MS/MS
CBW19415_yhcB	CBW19415_yhcB	1582.82	6	6	6	CBW19415_yhcB	1	6	6	6	4	5	6	4	6	6	5	5	5	4	5	6	4	6	6	5	5	5	4	5	6	4	6	6	5	5	5	64.9	64.9	64.9	15.273	134	134	0	98.663	By MS/MS	By MS/MS	By MS/MS	By MS/MS
CBW20116_yneB	CBW20116_yneB	54.6171	12	12	12	CBW20116_yneB	1	12	12	12	9	8	10	7	10	11	11	7	9	9	8	10	7	10	11	11	7	9	9	8	10	7	10	11	11	7	9	55.7	55.7	55.7	31.742	291	291	0	84.916	By MS/MS	By MS/MS	By MS/MS	By MS/MS
CBW17731_yciT	CBW17731_yciT	75.6173	10	10	10	CBW17731_yciT	1	10	10	10	8	5	7	6	7	8	9	5	4	8	5	7	6	7	8	9	5	4	8	5	7	6	7	8	9	5	4	51.6	51.6	51.6	27.477	250	250	0	72.561	By MS/MS	By MS/MS	By MS/MS	By MS/MS
CBW17401_sufC	CBW17401_sufC	6.17527	8	8	8	CBW17401_sufC	1	8	8	8	3	4	4	4	4	3	5	3	5	3	4	4	4	4	3	5	3	5	3	4	4	4	4	3	5	3	5	42.3	42.3	42.3	27.685	248	248	0	50.896	By MS/MS	By MS/MS	By MS/MS	By MS/MS
CBW20257_ubiC	CBW20257_ubiC	200.798	8	8	8	CBW20257_ubiC	1	8	8	8	8	6	7	6	8	7	7	7	5	8	6	7	6	8	7	7	7	5	8	6	7	6	8	7	7	7	5	63.6	63.6	63.6	18.719	165	165	0	56.542	By MS/MS	By MS/MS	By MS/MS	By MS/MS
CBW20167_btuB	CBW20167_btuB	106.807	10	10	10	CBW20167_btuB	1	10	10	10	6	8	7	7	7	7	6	10	8	6	8	7	7	7	7	6	10	8	6	8	7	7	7	7	6	10	8	25.5	25.5	25.5	70.045	628	628	0	286.45	By MS/MS	By MS/MS	By MS/MS	By MS/MS
CBW20007_yigL	CBW20007_yigL	135.304	9	9	9	CBW20007_yigL	1	9	9	9	6	7	6	6	8	8	6	6	5	6	7	6	6	8	8	6	6	5	6	7	6	6	8	8	6	6	5	57.9	57.9	57.9	29.684	266	266	0	88.816	By MS/MS	By MS/MS	By MS/MS	By MS/MS
CBW19118_dsbC	CBW19118_dsbC	212.532	8	8	8	CBW19118_dsbC	1	8	8	8	8	8	8	7	8	7	8	6	7	8	8	8	7	8	7	8	6	7	8	8	8	7	8	7	8	6	7	49.6	49.6	49.6	24.298	224	224	0	92.466	By MS/MS	By MS/MS	By MS/MS	By MS/MS
CBW17993_fliF	CBW17993_fliF	10.4097	15	15	15	CBW17993_fliF	1	15	15	15	8	10	9	8	9	10	10	11	10	8	10	9	8	9	10	10	11	10	8	10	9	8	9	10	10	11	10	34.6	34.6	34.6	61.229	560	560	0	154.47	By MS/MS	By MS/MS	By MS/MS	By MS/MS
CBW18242_pbpG	CBW18242_pbpG	50.695	12	12	12	CBW18242_pbpG	1	12	12	12	10	11	10	10	10	10	11	11	10	10	11	10	10	10	10	11	11	10	10	11	10	10	10	10	11	11	10	49.7	49.7	49.7	32.809	302	302	0	95.988	By MS/MS	By MS/MS	By MS/MS	By MS/MS
CBW19672_yhjJ	CBW19672_yhjJ	71.0316	23	23	23	CBW19672_yhjJ	1	23	23	23	14	15	14	12	13	12	13	16	15	14	15	14	12	13	12	13	16	15	14	15	14	12	13	12	13	16	15	58.6	58.6	58.6	55.18	495	495	0	223.6	By MS/MS	By MS/MS	By MS/MS	By MS/MS
CBW18961_sipC	CBW18961_sipC	472.044	17	17	17	CBW18961_sipC	1	17	17	17	12	11	12	11	10	7	12	13	10	12	11	12	11	10	7	12	13	10	12	11	12	11	10	7	12	13	10	59.7	59.7	59.7	42.983	409	409	0	205.56	By MS/MS	By MS/MS	By MS/MS	By MS/MS
CBW16540_yajG	CBW16540_yajG	456.927	5	5	5	CBW16540_yajG	1	5	5	5	3	4	5	4	4	5	4	3	4	3	4	5	4	4	5	4	3	4	3	4	5	4	4	5	4	3	4	54.3	54.3	54.3	22.81	210	210	0	52.699	By MS/MS	By MS/MS	By MS/MS	By MS/MS
CBW19866_hslT	CBW19866_hslT	306.788	8	8	8	CBW19866_hslT	1	8	8	8	5	7	6	7	7	7	6	6	7	5	7	6	7	7	7	6	6	7	5	7	6	7	7	7	6	6	7	65.5	65.5	65.5	15.994	139	139	0	100.73	By MS/MS	By MS/MS	By MS/MS	By MS/MS
CBW18916_gutQ	CBW18916_gutQ	58.1251	10	10	10	CBW18916_gutQ	1	10	10	10	9	7	9	7	8	10	8	7	7	9	7	9	7	8	10	8	7	7	9	7	9	7	8	10	8	7	7	37.4	37.4	37.4	34.134	321	321	0	25.678	By MS/MS	By MS/MS	By MS/MS	By MS/MS
CBW20269_dnaB	CBW20269_dnaB	47.0683	15	15	15	CBW20269_dnaB	1	15	15	15	12	13	12	11	14	15	12	9	9	12	13	12	11	14	15	12	9	9	12	13	12	11	14	15	12	9	9	36.5	36.5	36.5	52.687	471	471	0	55.586	By MS/MS	By MS/MS	By MS/MS	By MS/MS
CBW17342_osmE	CBW17342_osmE	958.987	5	5	5	CBW17342_osmE	1	5	5	5	3	4	4	3	4	3	4	5	5	3	4	4	3	4	3	4	5	5	3	4	4	3	4	3	4	5	5	35.4	35.4	35.4	12.162	113	113	0	29.042	By MS/MS	By MS/MS	By MS/MS	By MS/MS
CBW20148_talC	CBW20148_talC	144.348	11	11	11	CBW20148_talC	1	11	11	11	9	7	10	9	7	10	10	10	10	9	7	10	9	7	10	10	10	10	9	7	10	9	7	10	10	10	10	70	70	70	23.525	220	220	0	106.95	By MS/MS	By MS/MS	By MS/MS	By MS/MS
CBW19441_mreC	CBW19441_mreC	10.8452	12	12	12	CBW19441_mreC	1	12	12	12	8	10	9	8	9	8	7	9	10	8	10	9	8	9	8	7	9	10	8	10	9	8	9	8	7	9	10	36.6	36.6	36.6	37.678	350	350	0	46.804	By MS/MS	By MS/MS	By MS/MS	By MS/MS
CBW17021_kdsB	CBW17021_kdsB	61.0414	14	14	14	CBW17021_kdsB	1	14	14	14	11	8	9	7	10	10	8	10	11	11	8	9	7	10	10	8	10	11	11	8	9	7	10	10	8	10	11	62.9	62.9	62.9	27.432	248	248	0	48.755	By MS/MS	By MS/MS	By MS/MS	By MS/MS
CBW18405_yfbT	CBW18405_yfbT	52.1519	6	6	6	CBW18405_yfbT	1	6	6	6	5	4	5	5	5	5	5	6	6	5	4	5	5	5	5	5	6	6	5	4	5	5	5	5	5	6	6	45.3	45.3	45.3	23.903	225	225	0	121.75	By MS/MS	By MS/MS	By MS/MS	By MS/MS
CBW17618_srfA	CBW17618_srfA	15.016	11	11	11	CBW17618_srfA	1	11	11	11	8	7	8	7	9	9	8	8	10	8	7	8	7	9	9	8	8	10	8	7	8	7	9	9	8	8	10	30.1	30.1	30.1	47.342	439	439	0	74.371	By MS/MS	By MS/MS	By MS/MS	By MS/MS
CBW17259_potA	CBW17259_potA	31.8436	7	7	7	CBW17259_potA	1	7	7	7	4	5	5	5	5	4	5	5	5	4	5	5	5	5	4	5	5	5	4	5	5	5	5	4	5	5	5	20.6	20.6	20.6	42.839	378	378	0	49.123	By MS/MS	By MS/MS	By MS/MS	By MS/MS
CBW17197_yceB	CBW17197_yceB	140.019	8	8	8	CBW17197_yceB	1	8	8	8	7	6	7	7	7	7	7	8	7	7	6	7	7	7	7	7	8	7	7	6	7	7	7	7	7	8	7	49.5	49.5	49.5	20.62	186	186	0	132.84	By MS/MS	By MS/MS	By MS/MS	By MS/MS
CBW19631_rsmD	CBW19631_rsmD	60.3184	8	8	8	CBW19631_rsmD	1	8	8	8	4	5	8	5	7	7	7	6	6	4	5	8	5	7	7	7	6	6	4	5	8	5	7	7	7	6	6	35.9	35.9	35.9	21.888	198	198	0	21.434	By MS/MS	By MS/MS	By MS/MS	By MS/MS
CBW20508_hypothetical_ATP-dependent_Lon_protease	CBW20508_hypothetical_ATP-dependent_Lon_protease	17.6222	20	20	20	CBW20508_hypothetical_ATP-dependent_Lon_protease	1	20	20	20	12	12	16	11	18	14	13	14	12	12	12	16	11	18	14	13	14	12	12	12	16	11	18	14	13	14	12	43.5	43.5	43.5	77.462	694	694	0	160.15	By MS/MS	By MS/MS	By MS/MS	By MS/MS
CBW20509_conserved_hypothetical_protein	CBW20509_conserved_hypothetical_protein	23.0155	23	23	23	CBW20509_conserved_hypothetical_protein	1	23	23	23	16	15	19	16	17	17	14	18	18	16	15	19	16	17	17	14	18	18	16	15	19	16	17	17	14	18	18	37.8	37.8	37.8	94.774	820	820	0	153.76	By MS/MS	By MS/MS	By MS/MS	By MS/MS
CBW16510_ribD	CBW16510_ribD	81.3947	14	14	14	CBW16510_ribD	1	14	14	14	12	10	12	9	12	12	12	9	11	12	10	12	9	12	12	12	9	11	12	10	12	9	12	12	12	9	11	43.6	43.6	43.6	39.73	367	367	0	96.723	By MS/MS	By MS/MS	By MS/MS	By MS/MS
CBW16572_aefA	CBW16572_aefA	19.7456	18	18	18	CBW16572_aefA	1	18	18	18	11	13	15	11	14	12	12	12	8	11	13	15	11	14	12	12	12	8	11	13	15	11	14	12	12	12	8	18.4	18.4	18.4	126.75	1120	1120	0	141.12	By MS/MS	By MS/MS	By MS/MS	By MS/MS
CBW18393_nuoH	CBW18393_nuoH	37.519	4	4	4	CBW18393_nuoH	1	4	4	4	3	3	4	4	2	2	2	3	4	3	3	4	4	2	2	2	3	4	3	3	4	4	2	2	2	3	4	9.8	9.8	9.8	36.292	325	325	0	34.28	By MS/MS	By MS/MS	By MS/MS	By MS/MS
CBW17672_ldhA	CBW17672_ldhA	96.5269	11	11	11	CBW17672_ldhA	1	11	11	11	8	10	9	9	9	8	8	7	8	8	10	9	9	9	8	8	7	8	8	10	9	9	9	8	8	7	8	46.8	46.8	46.8	36.416	329	329	0	142.06	By MS/MS	By MS/MS	By MS/MS	By MS/MS
CBW16729_ybeA	CBW16729_ybeA	110.548	10	10	10	CBW16729_ybeA	1	10	10	10	9	9	9	8	8	8	9	7	6	9	9	9	8	8	8	9	7	6	9	9	9	8	8	8	9	7	6	85.2	85.2	85.2	17.399	155	155	0	187.14	By MS/MS	By MS/MS	By MS/MS	By MS/MS
CBW16453_res	CBW16453_res	9.165	29	29	29	CBW16453_res	1	29	29	29	18	21	21	20	22	20	19	19	17	18	21	21	20	22	20	19	19	17	18	21	21	20	22	20	19	19	17	36.7	36.7	36.7	113.52	991	991	0	207.79	By MS/MS	By MS/MS	By MS/MS	By MS/MS
CBW19253_ygiN	CBW19253_ygiN	300.038	4	4	4	CBW19253_ygiN	1	4	4	4	4	2	3	2	2	2	4	3	4	4	2	3	2	2	2	4	3	4	4	2	3	2	2	2	4	3	4	24	24	24	11.583	104	104	0	4.9339	By MS/MS	By MS/MS	By MS/MS	By MS/MS
CBW20017_aarF	CBW20017_aarF	11.4791	24	24	24	CBW20017_aarF	1	24	24	24	13	19	17	17	16	18	17	17	14	13	19	17	17	16	18	17	17	14	13	19	17	17	16	18	17	17	14	42.5	42.5	42.5	63.238	546	546	0	99.27	By MS/MS	By MS/MS	By MS/MS	By MS/MS
CBW17837_minC	CBW17837_minC	157.97	10	10	10	CBW17837_minC	1	10	10	10	9	7	8	8	8	8	8	7	9	9	7	8	8	8	8	8	7	9	9	7	8	8	8	8	8	7	9	53.2	53.2	53.2	25.246	235	235	0	93.958	By MS/MS	By MS/MS	By MS/MS	By MS/MS
CBW19353_truB	CBW19353_truB	16.5835	10	10	10	CBW19353_truB	1	10	10	10	8	6	9	6	8	7	9	6	8	8	6	9	6	8	7	9	6	8	8	6	9	6	8	7	9	6	8	36.6	36.6	36.6	35.042	314	314	0	165.59	By MS/MS	By MS/MS	By MS/MS	By MS/MS
CBW17590_rpsV	CBW17590_rpsV	802.459	3	3	3	CBW17590_rpsV	1	3	3	3	2	2	3	3	1	2	3	2	2	2	2	3	3	1	2	3	2	2	2	2	3	3	1	2	3	2	2	55.3	55.3	55.3	5.369	47	47	0	51.497	By matching	By MS/MS	By MS/MS	By MS/MS
CBW19556_nudE	CBW19556_nudE	95.4706	8	8	8	CBW19556_nudE	1	8	8	8	6	7	6	7	6	6	6	7	7	6	7	6	7	6	6	6	7	7	6	7	6	7	6	6	6	7	7	51.9	51.9	51.9	21.241	187	187	0	61.651	By MS/MS	By MS/MS	By MS/MS	By MS/MS
CBW17120_yccK	CBW17120_yccK	309.442	2	2	2	CBW17120_yccK	1	2	2	2	2	2	2	1	1	1	1	1	1	2	2	2	1	1	1	1	1	1	2	2	2	1	1	1	1	1	1	20.2	20.2	20.2	12.3	109	109	0.00041356	3.2983	By MS/MS	By MS/MS	By MS/MS	By MS/MS
CBW16856_modA	CBW16856_modA	567.476	14	14	14	CBW16856_modA	1	14	14	14	12	9	13	9	11	11	10	7	9	12	9	13	9	11	11	10	7	9	12	9	13	9	11	11	10	7	9	55.6	55.6	55.6	27.548	257	257	0	50.842	By MS/MS	By MS/MS	By MS/MS	By MS/MS
CBW16248_nadC	CBW16248_nadC	15.5298	10	10	10	CBW16248_nadC	1	10	10	10	6	8	7	7	8	8	8	7	6	6	8	7	7	8	8	8	7	6	6	8	7	7	8	8	8	7	6	35.5	35.5	35.5	27.18	248	248	0	161.63	By MS/MS	By MS/MS	By MS/MS	By MS/MS
CCF76789_repA2	CCF76789_repA2	141.125	13	13	13	CCF76789_repA2	1	13	13	13	9	10	10	10	10	12	12	10	7	9	10	10	10	10	12	12	10	7	9	10	10	10	10	12	12	10	7	37.4	37.4	37.4	37.524	329	329	0	84.728	By MS/MS	By MS/MS	By MS/MS	By MS/MS
CBW16861_ybhC	CBW16861_ybhC	61.2767	14	14	14	CBW16861_ybhC	1	14	14	14	8	11	11	9	10	11	11	12	14	8	11	11	9	10	11	11	12	14	8	11	11	9	10	11	11	12	14	39.6	39.6	39.6	45.907	427	427	0	210.35	By MS/MS	By MS/MS	By MS/MS	By MS/MS
CBW18565_purN	CBW18565_purN	35.8158	5	5	5	CBW18565_purN	1	5	5	5	5	4	4	5	4	4	4	3	3	5	4	4	5	4	4	4	3	3	5	4	4	5	4	4	4	3	3	32.1	32.1	32.1	23.479	212	212	0	76.88	By MS/MS	By MS/MS	By MS/MS	By MS/MS
CBW19995_yigB	CBW19995_yigB	28.4874	8	8	8	CBW19995_yigB	1	8	8	8	6	7	7	6	8	7	8	5	7	6	7	7	6	8	7	8	5	7	6	7	7	6	8	7	8	5	7	56.7	56.7	56.7	27.055	238	238	0	39.623	By MS/MS	By MS/MS	By MS/MS	By MS/MS
CBW20544_hsdS	CBW20544_hsdS	10.8068	15	15	15	CBW20544_hsdS	1	15	15	15	11	9	9	9	12	11	11	10	11	11	9	9	9	12	11	11	10	11	11	9	9	9	12	11	11	10	11	36.2	36.2	36.2	51.909	469	469	0	117.11	By MS/MS	By MS/MS	By MS/MS	By MS/MS
CBW16153_rihC	CBW16153_rihC	48.1079	5	5	5	CBW16153_rihC	1	5	5	5	4	3	5	4	4	5	4	4	4	4	3	5	4	4	5	4	4	4	4	3	5	4	4	5	4	4	4	18	18	18	33.122	306	306	0	144.93	By MS/MS	By MS/MS	By MS/MS	By MS/MS
CBW19026_cysJ	CBW19026_cysJ	2.10811	17	17	17	CBW19026_cysJ	1	17	17	17	8	9	13	8	13	14	8	11	13	8	9	13	8	13	14	8	11	13	8	9	13	8	13	14	8	11	13	36.2	36.2	36.2	66.483	599	599	0	272.36	By MS/MS	By MS/MS	By MS/MS	By MS/MS
CBW20316_yjdB	CBW20316_yjdB	112.39	9	9	9	CBW20316_yjdB	1	9	9	9	7	6	9	7	6	9	7	5	7	7	6	9	7	6	9	7	5	7	7	6	9	7	6	9	7	5	7	23.9	23.9	23.9	61.618	547	547	0	159.19	By MS/MS	By MS/MS	By MS/MS	By MS/MS
CBW17267_ycfC	CBW17267_ycfC	87.5498	6	6	6	CBW17267_ycfC	1	6	6	6	6	4	6	4	6	6	6	5	5	6	4	6	4	6	6	6	5	5	6	4	6	4	6	6	6	5	5	32.6	32.6	32.6	23.128	215	215	0	97.207	By MS/MS	By MS/MS	By MS/MS	By MS/MS
CBW16215_leuB	CBW16215_leuB	13.3019	9	9	9	CBW16215_leuB	1	9	9	9	6	8	5	4	7	7	5	7	7	6	8	5	4	7	7	5	7	7	6	8	5	4	7	7	5	7	7	34.7	34.7	34.7	39.513	363	363	0	116.38	By MS/MS	By MS/MS	By MS/MS	By MS/MS
CBW17330_gdhA	CBW17330_gdhA	13.9672	11	11	11	CBW17330_gdhA	1	11	11	11	10	8	8	9	7	9	8	6	7	10	8	8	9	7	9	8	6	7	10	8	8	9	7	9	8	6	7	36.9	36.9	36.9	48.574	447	447	0	88.561	By MS/MS	By MS/MS	By MS/MS	By MS/MS
CBW18221_conserved_hypothetical_protein	CBW18221_conserved_hypothetical_protein	262.488	3	3	3	CBW18221_conserved_hypothetical_protein	1	3	3	3	2	1	2	1	2	2	2	3	2	2	1	2	1	2	2	2	3	2	2	1	2	1	2	2	2	3	2	28.8	28.8	28.8	11.835	104	104	0	43.719	By MS/MS	By MS/MS	By MS/MS	By MS/MS
CBW19723_avtA	CBW19723_avtA	4.71032	8	8	8	CBW19723_avtA	1	8	8	8	7	7	8	6	8	7	8	7	8	7	7	8	6	8	7	8	7	8	7	7	8	6	8	7	8	7	8	32	32	32	46.584	416	416	0	106.07	By MS/MS	By MS/MS	By MS/MS	By MS/MS
CBW19043_conserved_hypothetical_protein	CBW19043_conserved_hypothetical_protein	200.721	3	3	3	CBW19043_conserved_hypothetical_protein	1	3	3	3	3	2	3	2	3	3	3	2	3	3	2	3	2	3	3	3	2	3	3	2	3	2	3	3	3	2	3	32.9	32.9	32.9	16.249	149	149	0	150.07	By MS/MS	By MS/MS	By MS/MS	By MS/MS
CBW16695_dsbG	CBW16695_dsbG	78.5757	11	11	11	CBW16695_dsbG	1	11	11	11	8	5	8	4	8	9	8	5	4	8	5	8	4	8	9	8	5	4	8	5	8	4	8	9	8	5	4	46	46	46	27.434	248	248	0	61.553	By MS/MS	By MS/MS	By MS/MS	By MS/MS
CBW19524_yheT	CBW19524_yheT	42.5382	12	12	12	CBW19524_yheT	1	12	12	12	9	10	9	10	10	10	9	5	7	9	10	9	10	10	10	9	5	7	9	10	9	10	10	10	9	5	7	44.8	44.8	44.8	40.179	355	355	0	57.017	By MS/MS	By MS/MS	By MS/MS	By MS/MS
CBW19539_cysG	CBW19539_cysG	124.433	16	16	16	CBW19539_cysG	1	16	16	16	13	10	10	10	12	13	10	12	13	13	10	10	10	12	13	10	12	13	13	10	10	10	12	13	10	12	13	47.5	47.5	47.5	50.146	457	457	0	146.8	By MS/MS	By MS/MS	By MS/MS	By MS/MS
CBW17988_yedD	CBW17988_yedD	132.958	9	9	9	CBW17988_yedD	1	9	9	9	6	6	5	6	7	6	6	7	5	6	6	5	6	7	6	6	7	5	6	6	5	6	7	6	6	7	5	60.3	60.3	60.3	15.356	141	141	0	86.848	By MS/MS	By MS/MS	By MS/MS	By MS/MS
CBW19145_epd	CBW19145_epd	216.721	17	17	17	CBW19145_epd	1	17	17	17	12	10	11	12	12	12	14	12	11	12	10	11	12	12	12	14	12	11	12	10	11	12	12	12	14	12	11	67.2	67.2	67.2	38.125	348	348	0	100.39	By MS/MS	By MS/MS	By MS/MS	By MS/MS
CBW20003_recQ	CBW20003_recQ	26.5931	12	12	12	CBW20003_recQ	1	12	12	12	9	7	8	8	11	9	11	7	8	9	7	8	8	11	9	11	7	8	9	7	8	8	11	9	11	7	8	24.1	24.1	24.1	68.903	615	615	0	122.39	By MS/MS	By MS/MS	By MS/MS	By MS/MS
CBW16470_ampH	CBW16470_ampH	34.4465	12	12	12	CBW16470_ampH	1	12	12	12	8	8	8	6	9	9	8	7	9	8	8	8	6	9	9	8	7	9	8	8	8	6	9	9	8	7	9	43.9	43.9	43.9	40.782	376	376	0	130.76	By MS/MS	By MS/MS	By MS/MS	By MS/MS
CBW17842_fadD	CBW17842_fadD	33.4343	14	14	14	CBW17842_fadD	1	14	14	14	13	8	12	9	13	14	13	11	11	13	8	12	9	13	14	13	11	11	13	8	12	9	13	14	13	11	11	37.6	37.6	37.6	62.222	561	561	0	127.18	By MS/MS	By MS/MS	By MS/MS	By MS/MS
CBW19185_yggX	CBW19185_yggX	397.464	8	8	8	CBW19185_yggX	1	8	8	8	7	7	8	6	8	6	7	8	8	7	7	8	6	8	6	7	8	8	7	7	8	6	8	6	7	8	8	84.6	84.6	84.6	10.899	91	91	0	42.348	By MS/MS	By MS/MS	By MS/MS	By MS/MS
CBW19357_yhbC	CBW19357_yhbC	550.052	4	4	4	CBW19357_yhbC	1	4	4	4	4	2	2	2	3	4	4	3	3	4	2	2	2	3	4	4	3	3	4	2	2	2	3	4	4	3	3	25.7	25.7	25.7	15.508	140	140	0	16.324	By MS/MS	By MS/MS	By MS/MS	By MS/MS
CBW16723_lipB	CBW16723_lipB	85.9593	11	11	11	CBW16723_lipB	1	11	11	11	6	6	8	6	8	8	8	7	6	6	6	8	6	8	8	8	7	6	6	6	8	6	8	8	8	7	6	68.5	68.5	68.5	23.837	213	213	0	284.53	By MS/MS	By MS/MS	By MS/MS	By MS/MS
CBW17740_cysB	CBW17740_cysB	154.909	9	9	9	CBW17740_cysB	1	9	9	9	6	7	7	7	6	6	6	7	8	6	7	7	7	6	6	6	7	8	6	7	7	7	6	6	6	7	8	43.8	43.8	43.8	36.013	324	324	0	95.245	By MS/MS	By MS/MS	By MS/MS	By MS/MS
CBW18725_yfiO	CBW18725_yfiO	259.731	10	10	10	CBW18725_yfiO	1	10	10	10	5	7	7	5	7	6	5	7	7	5	7	7	5	7	6	5	7	7	5	7	7	5	7	6	5	7	7	45.3	45.3	45.3	27.826	245	245	0	112.41	By MS/MS	By MS/MS	By MS/MS	By MS/MS
CBW20578_osmY	CBW20578_osmY	152.7	7	7	7	CBW20578_osmY	1	7	7	7	5	5	5	4	6	5	6	7	5	5	5	5	4	6	5	6	7	5	5	5	5	4	6	5	6	7	5	33.7	33.7	33.7	21.449	205	205	0	51.448	By MS/MS	By MS/MS	By MS/MS	By MS/MS
CBW20145_katG	CBW20145_katG	84.7667	21	21	21	CBW20145_katG	1	21	21	21	16	11	12	14	15	13	13	10	13	16	11	12	14	15	13	13	10	13	16	11	12	14	15	13	13	10	13	37.9	37.9	37.9	79.655	726	726	0	67.698	By MS/MS	By MS/MS	By MS/MS	By MS/MS
CBW20284_siiE	CBW20284_siiE	6.97095	33	33	33	CBW20284_siiE	1	33	33	33	26	15	19	6	16	15	24	12	14	26	15	19	6	16	15	24	12	14	26	15	19	6	16	15	24	12	14	10	10	10	594.9	5559	5559	0	297	By MS/MS	By MS/MS	By MS/MS	By MS/MS
CBW16331_lpxA	CBW16331_lpxA	138.442	7	7	7	CBW16331_lpxA	1	7	7	7	7	6	5	5	7	5	5	5	6	7	6	5	5	7	5	5	5	6	7	6	5	5	7	5	5	5	6	21.4	21.4	21.4	28.089	262	262	0	22.079	By MS/MS	By MS/MS	By MS/MS	By MS/MS
CBW17947_cheR	CBW17947_cheR	46.0552	12	12	12	CBW17947_cheR	1	12	12	12	9	5	6	7	9	8	8	6	9	9	5	6	7	9	8	8	6	9	9	5	6	7	9	8	8	6	9	50	50	50	32.923	288	288	0	82.53	By MS/MS	By MS/MS	By MS/MS	By MS/MS
CBW19577_malT	CBW19577_malT	155.851	23	23	23	CBW19577_malT	1	23	23	23	13	14	19	11	19	19	13	17	16	13	14	19	11	19	19	13	17	16	13	14	19	11	19	19	13	17	16	34.4	34.4	34.4	102.96	901	901	0	221.7	By MS/MS	By MS/MS	By MS/MS	By MS/MS
CBW16873_uvrB	CBW16873_uvrB	44.8213	18	18	18	CBW16873_uvrB	1	18	18	18	16	9	15	12	15	15	10	14	11	16	9	15	12	15	15	10	14	11	16	9	15	12	15	15	10	14	11	33.4	33.4	33.4	76.134	673	673	0	211.12	By MS/MS	By MS/MS	By MS/MS	By MS/MS
CBW16964_ybjP	CBW16964_ybjP	414.187	5	5	5	CBW16964_ybjP	1	5	5	5	4	5	5	4	5	5	5	4	5	4	5	5	4	5	5	5	4	5	4	5	5	4	5	5	5	4	5	49.1	49.1	49.1	18.81	171	171	0	114.46	By MS/MS	By MS/MS	By MS/MS	By MS/MS
CBW17858_rrmA	CBW17858_rrmA	51.3022	12	12	12	CBW17858_rrmA	1	12	12	12	9	8	6	6	8	6	8	7	7	9	8	6	6	8	6	8	7	7	9	8	6	6	8	6	8	7	7	51.7	51.7	51.7	30.03	269	269	0	34.796	By MS/MS	By MS/MS	By MS/MS	By MS/MS
CBW20595_radA	CBW20595_radA	8.07913	13	13	13	CBW20595_radA	1	13	13	13	10	11	9	11	11	10	11	10	10	10	11	9	11	11	10	11	10	10	10	11	9	11	11	10	11	10	10	37.2	37.2	37.2	49.426	460	460	0	71.706	By MS/MS	By MS/MS	By MS/MS	By MS/MS
CBW18954_hilA	CBW18954_hilA	13.3013	14	14	14	CBW18954_hilA	1	14	14	14	11	11	11	10	12	11	11	12	9	11	11	11	10	12	11	11	12	9	11	11	11	10	12	11	11	12	9	33.3	33.3	33.3	63.04	553	553	0	95.04	By MS/MS	By MS/MS	By MS/MS	By MS/MS
CBW16567_hha	CBW16567_hha	759.3	5	5	5	CBW16567_hha	1	5	5	5	3	4	4	4	3	4	5	3	3	3	4	4	4	3	4	5	3	3	3	4	4	4	3	4	5	3	3	65.3	65.3	65.3	8.6139	72	72	0	25.786	By MS/MS	By MS/MS	By MS/MS	By MS/MS
CBW17326_sppA	CBW17326_sppA	14.8269	17	17	17	CBW17326_sppA	1	17	17	17	6	11	11	10	10	10	8	12	15	6	11	11	10	10	10	8	12	15	6	11	11	10	10	10	8	12	15	37.2	37.2	37.2	67.219	618	618	0	200.77	By MS/MS	By MS/MS	By MS/MS	By MS/MS
CBW17848_pabB	CBW17848_pabB	23.947	12	12	12	CBW17848_pabB	1	12	12	12	11	9	7	11	9	8	10	9	10	11	9	7	11	9	8	10	9	10	11	9	7	11	9	8	10	9	10	31.1	31.1	31.1	50.978	454	454	0	82.44	By MS/MS	By MS/MS	By MS/MS	By MS/MS
CBW18472_yfdZ	CBW18472_yfdZ	80.0871	15	15	15	CBW18472_yfdZ	1	15	15	15	8	10	11	8	9	8	9	8	12	8	10	11	8	9	8	9	8	12	8	10	11	8	9	8	9	8	12	38.1	38.1	38.1	46.219	412	412	0	98.879	By MS/MS	By MS/MS	By MS/MS	By MS/MS
CBW18276_nfo	CBW18276_nfo	44.5911	9	9	9	CBW18276_nfo	1	9	9	9	8	8	7	8	6	6	7	3	7	8	8	7	8	6	6	7	3	7	8	8	7	8	6	6	7	3	7	47	47	47	31.196	285	285	0	70.582	By MS/MS	By MS/MS	By MS/MS	By MS/MS
CBW17985_fliS	CBW17985_fliS	556.052	5	5	5	CBW17985_fliS	1	5	5	5	4	4	4	3	5	5	5	3	4	4	4	4	3	5	5	5	3	4	4	4	4	3	5	5	5	3	4	37	37	37	14.686	135	135	0	94.414	By MS/MS	By MS/MS	By MS/MS	By MS/MS
CBW17756_yciE	CBW17756_yciE	0.593265	9	9	9	CBW17756_yciE	1	9	9	9	7	7	7	6	9	8	5	3	2	7	7	7	6	9	8	5	3	2	7	7	7	6	9	8	5	3	2	65.5	65.5	65.5	18.972	168	168	0	37.178	By MS/MS	By MS/MS	By MS/MS	By MS/MS
CBW18310_predicted_bacteriophage_protein	CBW18310_predicted_bacteriophage_protein	58.109	17	17	17	CBW18310_predicted_bacteriophage_protein	1	17	17	17	11	12	12	10	14	14	13	11	12	11	12	12	10	14	14	13	11	12	11	12	12	10	14	14	13	11	12	45.8	45.8	45.8	50.87	443	443	0	137.31	By MS/MS	By MS/MS	By MS/MS	By MS/MS
CBW16854_modE	CBW16854_modE	117.313	12	12	12	CBW16854_modE	1	12	12	12	7	5	5	6	7	6	8	8	9	7	5	5	6	7	6	8	8	9	7	5	5	6	7	6	8	8	9	57.6	57.6	57.6	28.346	262	262	0	191.96	By MS/MS	By MS/MS	By MS/MS	By MS/MS
CBW19915_pstS	CBW19915_pstS	206.232	11	11	11	CBW19915_pstS	1	11	11	11	9	9	8	8	8	9	8	9	8	9	9	8	8	8	9	8	9	8	9	9	8	8	8	9	8	9	8	41	41	41	36.816	346	346	0	92.601	By MS/MS	By MS/MS	By MS/MS	By MS/MS
CBW20601_gpmB	CBW20601_gpmB	439.182	8	8	8	CBW20601_gpmB	1	8	8	8	6	4	7	6	6	8	7	5	4	6	4	7	6	6	8	7	5	4	6	4	7	6	6	8	7	5	4	29.8	29.8	29.8	23.868	215	215	0	75.806	By MS/MS	By MS/MS	By MS/MS	By MS/MS
CBW18493_zipA	CBW18493_zipA	452.406	8	8	8	CBW18493_zipA	1	8	8	8	5	6	6	6	6	5	6	8	8	5	6	6	6	6	5	6	8	8	5	6	6	6	6	5	6	8	8	33.8	33.8	33.8	36.334	328	328	0	94.153	By MS/MS	By MS/MS	By MS/MS	By MS/MS
CBW20430_ytfP	CBW20430_ytfP	304.055	7	7	7	CBW20430_ytfP	1	7	7	7	7	4	4	5	5	5	5	7	7	7	4	4	5	5	5	5	7	7	7	4	4	5	5	5	5	7	7	86.8	86.8	86.8	13.007	114	114	0	94.67	By MS/MS	By MS/MS	By MS/MS	By MS/MS
CBW19605_yhhX	CBW19605_yhhX	53.3865	13	13	13	CBW19605_yhhX	1	13	13	13	7	8	9	11	9	10	9	7	11	7	8	9	11	9	10	9	7	11	7	8	9	11	9	10	9	7	11	34.5	34.5	34.5	38.717	345	345	0	67.486	By MS/MS	By MS/MS	By MS/MS	By MS/MS
CBW20061_yihW	CBW20061_yihW	89.6967	11	11	11	CBW20061_yihW	1	11	11	11	7	5	6	7	8	9	10	7	7	7	5	6	7	8	9	10	7	7	7	5	6	7	8	9	10	7	7	42.7	42.7	42.7	29.045	267	267	0	42.647	By MS/MS	By MS/MS	By MS/MS	By MS/MS
CBW17919_znuA	CBW17919_znuA	46.5337	12	12	12	CBW17919_znuA	1	12	12	12	7	8	8	9	9	6	8	6	7	7	8	8	9	9	6	8	6	7	7	8	8	9	9	6	8	6	7	48.9	48.9	48.9	36.509	333	333	0	137.98	By MS/MS	By MS/MS	By MS/MS	By MS/MS
CBW20436_iolR	CBW20436_iolR	38.2883	10	10	10	CBW20436_iolR	1	10	10	10	7	7	8	7	7	7	8	9	5	7	7	8	7	7	7	8	9	5	7	7	8	7	7	7	8	9	5	59.2	59.2	59.2	30.761	277	277	0	184.07	By MS/MS	By MS/MS	By MS/MS	By MS/MS
CBW19774_rfaK	CBW19774_rfaK	15.917	7	7	7	CBW19774_rfaK	1	7	7	7	4	4	5	6	6	6	5	6	6	4	4	5	6	6	6	5	6	6	4	4	5	6	6	6	5	6	6	38	38	38	32.243	287	287	0	56.903	By MS/MS	By MS/MS	By MS/MS	By MS/MS
CBW19765_yigQ	CBW19765_yigQ	11.2091	10	10	10	CBW19765_yigQ	1	10	10	10	8	8	7	9	8	9	8	4	7	8	8	7	9	8	9	8	4	7	8	8	7	9	8	9	8	4	7	54.7	54.7	54.7	35.52	320	320	0	108.43	By MS/MS	By MS/MS	By MS/MS	By MS/MS
CBW19046_syd	CBW19046_syd	61.2684	6	6	6	CBW19046_syd	1	6	6	6	5	5	5	5	5	4	5	4	4	5	5	5	5	5	4	5	4	4	5	5	5	5	5	4	5	4	4	29.3	29.3	29.3	20.518	181	181	0	79.24	By MS/MS	By MS/MS	By MS/MS	By MS/MS
CBW17251_lolD	CBW17251_lolD	43.7273	9	9	9	CBW17251_lolD	1	9	9	9	9	7	9	6	9	8	8	7	8	9	7	9	6	9	8	8	7	8	9	7	9	6	9	8	8	7	8	60.5	60.5	60.5	25.479	233	233	0	161.75	By MS/MS	By MS/MS	By MS/MS	By MS/MS
CBW18735_hypothetical_repressor_protein	CBW18735_hypothetical_repressor_protein	44.6274	6	6	6	CBW18735_hypothetical_repressor_protein	1	6	6	6	5	5	5	5	5	5	5	4	5	5	5	5	5	5	5	5	4	5	5	5	5	5	5	5	5	4	5	25.3	25.3	25.3	30.435	281	281	0	83.12	By MS/MS	By MS/MS	By MS/MS	By MS/MS
CBW17867_htpX	CBW17867_htpX	219.613	7	7	7	CBW17867_htpX	1	7	7	7	4	4	4	5	4	4	4	7	5	4	4	4	5	4	4	4	7	5	4	4	4	5	4	4	4	7	5	23.9	23.9	23.9	31.879	293	293	0	79.587	By MS/MS	By MS/MS	By MS/MS	By MS/MS
CBW19954_ilvA	CBW19954_ilvA	9.02317	14	14	14	CBW19954_ilvA	1	14	14	14	9	8	12	8	11	11	9	8	11	9	8	12	8	11	11	9	8	11	9	8	12	8	11	11	9	8	11	37	37	37	56.253	514	514	0	166.06	By MS/MS	By MS/MS	By MS/MS	By MS/MS
CBW18761_yfjG	CBW18761_yfjG	417.267	4	4	4	CBW18761_yfjG	1	4	4	4	4	3	3	2	3	4	2	3	2	4	3	3	2	3	4	2	3	2	4	3	3	2	3	4	2	3	2	26.5	26.5	26.5	16.872	151	151	0	33.931	By MS/MS	By MS/MS	By MS/MS	By MS/MS
CBW18082_amn	CBW18082_amn	48.0945	11	11	11	CBW18082_amn	1	11	11	11	9	8	8	7	9	9	9	5	10	9	8	8	7	9	9	9	5	10	9	8	8	7	9	9	9	5	10	36.8	36.8	36.8	54.003	484	484	0	257.17	By MS/MS	By MS/MS	By MS/MS	By MS/MS
CBW19741_selA	CBW19741_selA	50.9021	14	14	14	CBW19741_selA	1	14	14	14	9	10	11	11	12	12	13	6	10	9	10	11	11	12	12	13	6	10	9	10	11	11	12	12	13	6	10	32.2	32.2	32.2	50.892	463	463	0	142.44	By MS/MS	By MS/MS	By MS/MS	By MS/MS
CBW20314_basS	CBW20314_basS	31.8093	13	13	13	CBW20314_basS	1	13	13	13	8	9	8	7	9	10	9	7	10	8	9	8	7	9	10	9	7	10	8	9	8	7	9	10	9	7	10	41.9	41.9	41.9	40.262	356	356	0	123.86	By MS/MS	By MS/MS	By MS/MS	By MS/MS
CBW18864_mig-14	CBW18864_mig-14	35.5981	14	14	14	CBW18864_mig-14	1	14	14	14	10	10	10	5	12	8	10	9	7	10	10	10	5	12	8	10	9	7	10	10	10	5	12	8	10	9	7	53.4	53.4	53.4	35.211	298	298	0	82.596	By MS/MS	By MS/MS	By MS/MS	By MS/MS
CBW16275_yadG	CBW16275_yadG	48.0077	13	13	13	CBW16275_yadG	1	13	13	13	10	9	12	8	11	9	10	6	7	10	9	12	8	11	9	10	6	7	10	9	12	8	11	9	10	6	7	45.1	45.1	45.1	34.684	308	308	0	122.46	By MS/MS	By MS/MS	By MS/MS	By MS/MS
CBW16850_galT	CBW16850_galT	119.785	14	14	14	CBW16850_galT	1	14	14	14	9	10	11	10	10	10	12	9	10	9	10	11	10	10	10	12	9	10	9	10	11	10	10	10	12	9	10	38.5	38.5	38.5	39.674	348	348	0	75.095	By MS/MS	By MS/MS	By MS/MS	By MS/MS
CBW16791_ybgI	CBW16791_ybgI	127.682	11	11	11	CBW16791_ybgI	1	11	11	11	8	8	10	7	8	8	9	8	8	8	8	10	7	8	8	9	8	8	8	8	10	7	8	8	9	8	8	74.9	74.9	74.9	26.945	247	247	0	177.67	By MS/MS	By MS/MS	By MS/MS	By MS/MS
CBW19027_ptpS	CBW19027_ptpS	229.705	11	11	11	CBW19027_ptpS	1	11	11	11	10	10	7	11	10	9	10	7	9	10	10	7	11	10	9	10	7	9	10	10	7	11	10	9	10	7	9	71.7	71.7	71.7	13.617	120	120	0	73.345	By MS/MS	By MS/MS	By MS/MS	By MS/MS
CBW20041_hemN	CBW20041_hemN	64.498	14	14	14	CBW20041_hemN	1	14	14	14	10	10	11	10	10	11	12	9	10	10	10	11	10	10	11	12	9	10	10	10	11	10	10	11	12	9	10	40.5	40.5	40.5	52.827	457	457	0	160.58	By MS/MS	By MS/MS	By MS/MS	By MS/MS
CBW19225_methyl-accepting_chemotaxis_protein	CBW19225_methyl-accepting_chemotaxis_protein	179.017	17	16	16	CBW19225_methyl-accepting_chemotaxis_protein	1	17	16	16	11	12	14	12	13	14	12	13	13	10	11	13	11	12	13	11	12	12	10	11	13	11	12	13	11	12	12	44.2	42.4	42.4	58.897	547	547	0	150.71	By MS/MS	By MS/MS	By MS/MS	By MS/MS
CBW18947_orgB	CBW18947_orgB	113.192	6	6	6	CBW18947_orgB	1	6	6	6	6	6	5	4	4	5	5	4	3	6	6	5	4	4	5	5	4	3	6	6	5	4	4	5	5	4	3	48.7	48.7	48.7	26.462	226	226	0	116.23	By MS/MS	By MS/MS	By MS/MS	By MS/MS
CBW18810_cI	CBW18810_cI	51.1157	6	6	6	CBW18810_cI	1	6	6	6	5	5	6	6	6	4	5	4	5	5	5	6	6	6	4	5	4	5	5	5	6	6	6	4	5	4	5	35.6	35.6	35.6	20.556	191	191	0	37.205	By MS/MS	By MS/MS	By MS/MS	By MS/MS
CBW18285_yeiR	CBW18285_yeiR	22.7412	10	10	10	CBW18285_yeiR	1	10	10	10	9	10	8	9	9	9	9	7	7	9	10	8	9	9	9	9	7	7	9	10	8	9	9	9	9	7	7	46	46	46	35.933	328	328	0	153.51	By MS/MS	By MS/MS	By MS/MS	By MS/MS
CBW17721_sapF	CBW17721_sapF	14.921	8	8	8	CBW17721_sapF	1	8	8	8	7	7	7	5	8	7	7	4	5	7	7	7	5	8	7	7	4	5	7	7	7	5	8	7	7	4	5	34.7	34.7	34.7	30.671	268	268	0	32.357	By MS/MS	By MS/MS	By MS/MS	By MS/MS
CBW19976_conserved_hypothetical_protein	CBW19976_conserved_hypothetical_protein	11.9555	11	11	11	CBW19976_conserved_hypothetical_protein	1	11	11	11	7	8	8	7	9	9	8	6	8	7	8	8	7	9	9	8	6	8	7	8	8	7	9	9	8	6	8	34.8	34.8	34.8	40.513	359	359	0	99.006	By MS/MS	By MS/MS	By MS/MS	By MS/MS
CBW19908_yieF	CBW19908_yieF	164.655	9	9	9	CBW19908_yieF	1	9	9	9	8	8	8	7	7	7	7	4	5	8	8	8	7	7	7	7	4	5	8	8	8	7	7	7	7	4	5	77.8	77.8	77.8	20.835	194	194	0	182.53	By MS/MS	By MS/MS	By MS/MS	By MS/MS
CBW19220_hybC	CBW19220_hybC	121.457	17	17	17	CBW19220_hybC	1	17	17	17	14	13	13	13	13	15	15	9	7	14	13	13	13	13	15	15	9	7	14	13	13	13	13	15	15	9	7	49.7	49.7	49.7	62.437	567	567	0	143.63	By MS/MS	By MS/MS	By MS/MS	By MS/MS
CBW18960_sipD	CBW18960_sipD	45.161	15	15	15	CBW18960_sipD	1	15	15	15	14	8	10	6	12	10	13	13	8	14	8	10	6	12	10	13	13	8	14	8	10	6	12	10	13	13	8	65.9	65.9	65.9	37.112	343	343	0	101.55	By MS/MS	By MS/MS	By MS/MS	By MS/MS
CBW19464_yrdC	CBW19464_yrdC	79.9345	11	11	11	CBW19464_yrdC	1	11	11	11	10	6	8	7	10	9	9	8	8	10	6	8	7	10	9	9	8	8	10	6	8	7	10	9	9	8	8	73.7	73.7	73.7	20.364	190	190	0	154	By MS/MS	By MS/MS	By MS/MS	By MS/MS
CBW16272_gcd	CBW16272_gcd	2.26107	22	22	22	CBW16272_gcd	1	22	22	22	10	14	15	13	19	21	18	13	12	10	14	15	13	19	21	18	13	12	10	14	15	13	19	21	18	13	12	37.3	37.3	37.3	86.494	796	796	0	116.05	By MS/MS	By MS/MS	By MS/MS	By MS/MS
CBW19470_fmu	CBW19470_fmu	14.9424	13	13	13	CBW19470_fmu	1	13	13	13	10	9	10	9	10	9	9	9	9	10	9	10	9	10	9	9	9	9	10	9	10	9	10	9	9	9	9	46.2	46.2	46.2	48.11	429	429	0	185.31	By MS/MS	By MS/MS	By MS/MS	By MS/MS
CBW18547_yffB	CBW18547_yffB	502.878	8	8	8	CBW18547_yffB	1	8	8	8	4	4	5	5	4	4	5	5	5	4	4	5	5	4	4	5	5	5	4	4	5	5	4	4	5	5	5	68.6	68.6	68.6	13.547	118	118	0	140.78	By MS/MS	By MS/MS	By MS/MS	By MS/MS
CBW16761_asnB	CBW16761_asnB	37.8042	20	20	20	CBW16761_asnB	1	20	20	20	14	15	17	12	16	14	13	12	12	14	15	17	12	16	14	13	12	12	14	15	17	12	16	14	13	12	12	42.4	42.4	42.4	62.572	554	554	0	115.92	By MS/MS	By MS/MS	By MS/MS	By MS/MS
CBW19740_selB	CBW19740_selB	70.2217	19	19	19	CBW19740_selB	1	19	19	19	13	13	14	14	16	13	16	11	12	13	13	14	14	16	13	16	11	12	13	13	14	14	16	13	16	11	12	40.1	40.1	40.1	68.65	616	616	0	138.94	By MS/MS	By MS/MS	By MS/MS	By MS/MS
CBW18143_yeeZ	CBW18143_yeeZ	90.3125	8	8	8	CBW18143_yeeZ	1	8	8	8	5	6	5	7	6	6	6	6	7	5	6	5	7	6	6	6	6	7	5	6	5	7	6	6	6	6	7	43.1	43.1	43.1	29.662	274	274	0	96.936	By MS/MS	By MS/MS	By MS/MS	By MS/MS
CBW19779_rfaB	CBW19779_rfaB	49.2885	12	12	12	CBW19779_rfaB	1	12	12	12	9	10	8	9	8	8	11	10	11	9	10	8	9	8	8	11	10	11	9	10	8	9	8	8	11	10	11	42.3	42.3	42.3	40.89	359	359	0	60.049	By MS/MS	By MS/MS	By MS/MS	By MS/MS
CBW17357_pfkB	CBW17357_pfkB	125.405	11	11	11	CBW17357_pfkB	1	11	11	11	7	7	7	6	6	8	7	4	4	7	7	7	6	6	8	7	4	4	7	7	7	6	6	8	7	4	4	64.8	64.8	64.8	32.565	310	310	0	74.073	By MS/MS	By MS/MS	By MS/MS	By MS/MS
CBW16755_ybeX	CBW16755_ybeX	29.2635	11	11	11	CBW16755_ybeX	1	11	11	11	8	9	10	8	10	8	9	8	8	8	9	10	8	10	8	9	8	8	8	9	10	8	10	8	9	8	8	42.5	42.5	42.5	33.299	292	292	0	58.246	By MS/MS	By MS/MS	By MS/MS	By MS/MS
CBW16579_recR	CBW16579_recR	49.6155	9	9	9	CBW16579_recR	1	9	9	9	6	7	7	6	8	5	7	4	6	6	7	7	6	8	5	7	4	6	6	7	7	6	8	5	7	4	6	58.7	58.7	58.7	21.715	201	201	0	75.554	By MS/MS	By MS/MS	By MS/MS	By MS/MS
CBW18263_mglB	CBW18263_mglB	2221.38	12	12	12	CBW18263_mglB	1	12	12	12	4	5	8	6	6	7	6	4	9	4	5	8	6	6	7	6	4	9	4	5	8	6	6	7	6	4	9	39.8	39.8	39.8	35.813	332	332	0	84.317	By MS/MS	By MS/MS	By MS/MS	By MS/MS
CCF76853_ydgA	CCF76853_ydgA	297.535	10	10	10	CCF76853_ydgA	1	10	10	10	8	7	6	8	7	6	6	7	8	8	7	6	8	7	6	6	7	8	8	7	6	8	7	6	6	7	8	37	37	37	39.469	349	349	0	71.767	By MS/MS	By MS/MS	By MS/MS	By MS/MS
CBW16513_thiL	CBW16513_thiL	14.4833	6	6	6	CBW16513_thiL	1	6	6	6	6	4	4	3	5	6	4	4	4	6	4	4	3	5	6	4	4	4	6	4	4	3	5	6	4	4	4	34.8	34.8	34.8	34.985	325	325	0	68.439	By MS/MS	By MS/MS	By MS/MS	By MS/MS
CBW18972_invB	CBW18972_invB	32.5791	5	5	5	CBW18972_invB	1	5	5	5	5	3	4	2	4	4	5	3	3	5	3	4	2	4	4	5	3	3	5	3	4	2	4	4	5	3	3	54.1	54.1	54.1	14.919	135	135	0	84.095	By MS/MS	By MS/MS	By MS/MS	By MS/MS
CBW19064_ygdK	CBW19064_ygdK	39.8671	8	8	8	CBW19064_ygdK	1	8	8	8	8	7	8	8	8	8	8	6	7	8	7	8	8	8	8	8	6	7	8	7	8	8	8	8	8	6	7	61.9	61.9	61.9	16.022	147	147	0	81.111	By MS/MS	By MS/MS	By MS/MS	By MS/MS
CBW17104_lonH	CBW17104_lonH	13.8305	16	16	16	CBW17104_lonH	1	16	16	16	10	9	13	10	15	13	12	13	11	10	9	13	10	15	13	12	13	11	10	9	13	10	15	13	12	13	11	37.7	37.7	37.7	58.911	528	528	0	157.54	By MS/MS	By MS/MS	By MS/MS	By MS/MS
CBW18140_sbcB	CBW18140_sbcB	24.725	13	13	13	CBW18140_sbcB	1	13	13	13	10	7	8	11	11	10	11	9	7	10	7	8	11	11	10	11	9	7	10	7	8	11	11	10	11	9	7	44.1	44.1	44.1	54.499	476	476	0	73.49	By MS/MS	By MS/MS	By MS/MS	By MS/MS
CBW20564_dnaT	CBW20564_dnaT	156.635	6	6	6	CBW20564_dnaT	1	6	6	6	5	4	4	4	5	4	4	2	3	5	4	4	4	5	4	4	2	3	5	4	4	4	5	4	4	2	3	59.2	59.2	59.2	19.506	179	179	0	48.984	By MS/MS	By MS/MS	By MS/MS	By MS/MS
CBW19159_hypothetical_GntR-family_regulatory_protein	CBW19159_hypothetical_GntR-family_regulatory_protein	232.876	7	7	7	CBW19159_hypothetical_GntR-family_regulatory_protein	1	7	7	7	6	5	7	5	6	5	5	3	4	6	5	7	5	6	5	5	3	4	6	5	7	5	6	5	5	3	4	35.3	35.3	35.3	29.45	249	249	0	68.583	By MS/MS	By MS/MS	By MS/MS	By MS/MS
CBW16705_rna	CBW16705_rna	207.709	7	7	7	CBW16705_rna	1	7	7	7	7	7	7	7	6	7	7	7	7	7	7	7	7	6	7	7	7	7	7	7	7	7	6	7	7	7	7	44	44	44	29.527	268	268	0	85.731	By MS/MS	By MS/MS	By MS/MS	By MS/MS
CBW16749_rihA	CBW16749_rihA	271.946	10	10	10	CBW16749_rihA	1	10	10	10	7	6	7	5	7	9	8	5	8	7	6	7	5	7	9	8	5	8	7	6	7	5	7	9	8	5	8	51.8	51.8	51.8	33.789	311	311	0	91.813	By MS/MS	By MS/MS	By MS/MS	By MS/MS
CBW20022_rfaH	CBW20022_rfaH	143.48	7	7	7	CBW20022_rfaH	1	7	7	7	5	4	5	5	5	5	6	4	5	5	4	5	5	5	5	6	4	5	5	4	5	5	5	5	6	4	5	54.9	54.9	54.9	18.304	162	162	0	22.687	By MS/MS	By MS/MS	By MS/MS	By MS/MS
CBW20065_yiiD	CBW20065_yiiD	68.8796	8	8	8	CBW20065_yiiD	1	8	8	8	7	8	7	7	6	7	7	7	6	7	8	7	7	6	7	7	7	6	7	8	7	7	6	7	7	7	6	33.1	33.1	33.1	36.917	329	329	0	112.3	By MS/MS	By MS/MS	By MS/MS	By MS/MS
CBW19576_malP	CBW19576_malP	45.6617	23	23	23	CBW19576_malP	1	23	23	23	4	8	18	6	11	22	5	9	17	4	8	18	6	11	22	5	9	17	4	8	18	6	11	22	5	9	17	39.6	39.6	39.6	90.185	797	797	0	194.61	By MS/MS	By MS/MS	By MS/MS	By MS/MS
CBW16826_tolR	CBW16826_tolR	15.549	2	2	2	CBW16826_tolR	1	2	2	2	2	2	1	2	2	2	2	2	2	2	2	1	2	2	2	2	2	2	2	2	1	2	2	2	2	2	2	14.1	14.1	14.1	15.477	142	142	0	5.4199	By MS/MS	By MS/MS	By MS/MS	By MS/MS
CBW20488_yjgD	CBW20488_yjgD	731.934	2	2	2	CBW20488_yjgD	1	2	2	2	2	2	2	2	2	2	2	2	2	2	2	2	2	2	2	2	2	2	2	2	2	2	2	2	2	2	2	34.1	34.1	34.1	15.697	138	138	0	67.771	By MS/MS	By MS/MS	By MS/MS	By MS/MS
CBW20517_yeeN	CBW20517_yeeN	212.089	4	4	4	CBW20517_yeeN	1	4	4	4	3	3	3	3	3	3	3	4	4	3	3	3	3	3	3	3	4	4	3	3	3	3	3	3	3	4	4	19.9	19.9	19.9	26.07	241	241	0	42.573	By MS/MS	By MS/MS	By MS/MS	By MS/MS
CBW18331_napA	CBW18331_napA	411.796	26	26	26	CBW18331_napA	1	26	26	26	10	10	16	9	17	25	9	11	13	10	10	16	9	17	25	9	11	13	10	10	16	9	17	25	9	11	13	44.6	44.6	44.6	92.873	828	828	0	259.94	By MS/MS	By MS/MS	By MS/MS	By MS/MS
CBW19461_yrdA	CBW19461_yrdA	51.2336	10	10	10	CBW19461_yrdA	1	10	10	10	8	9	9	6	7	9	9	7	7	8	9	9	6	7	9	9	7	7	8	9	9	6	7	9	9	7	7	67.4	67.4	67.4	19.997	184	184	0	63.635	By MS/MS	By MS/MS	By MS/MS	By MS/MS
CBW18717_yfiQ	CBW18717_yfiQ	43.5346	13	13	13	CBW18717_yfiQ	1	13	13	13	9	8	9	7	7	9	8	6	8	9	8	9	7	7	9	8	6	8	9	8	9	7	7	9	8	6	8	24.5	24.5	24.5	97.766	886	886	0	85.179	By MS/MS	By MS/MS	By MS/MS	By MS/MS
CBW16990_cydC	CBW16990_cydC	11.0499	15	15	15	CBW16990_cydC	1	15	15	15	10	12	11	7	11	11	7	9	11	10	12	11	7	11	11	7	9	11	10	12	11	7	11	11	7	9	11	29.5	29.5	29.5	62.989	573	573	0	216.29	By MS/MS	By MS/MS	By MS/MS	By MS/MS
CBW16243_coaE	CBW16243_coaE	137.26	7	7	7	CBW16243_coaE	1	7	7	7	7	7	7	7	7	7	7	4	3	7	7	7	7	7	7	7	4	3	7	7	7	7	7	7	7	4	3	44.2	44.2	44.2	22.795	206	206	0	122.63	By MS/MS	By MS/MS	By MS/MS	By MS/MS
CBW18538_tal	CBW18538_tal	19.2164	19	17	17	CBW18538_tal	1	19	17	17	17	14	19	14	17	18	16	13	12	15	12	17	12	15	16	14	11	10	15	12	17	12	15	16	14	11	10	64.9	54.4	54.4	35.591	316	316	0	155.08	By MS/MS	By MS/MS	By MS/MS	By MS/MS
CBW20603_creA	CBW20603_creA	204.078	7	7	7	CBW20603_creA	1	7	7	7	7	5	4	4	5	6	6	5	5	7	5	4	4	5	6	6	5	5	7	5	4	4	5	6	6	5	5	30.6	30.6	30.6	17.203	157	157	0	34.689	By MS/MS	By MS/MS	By MS/MS	By MS/MS
CBW19629_ftsE	CBW19629_ftsE	281.03	15	15	15	CBW19629_ftsE	1	15	15	15	10	10	10	8	10	10	11	10	11	10	10	10	8	10	10	11	10	11	10	10	10	8	10	10	11	10	11	78.8	78.8	78.8	24.399	222	222	0	170.42	By MS/MS	By MS/MS	By MS/MS	By MS/MS
CBW19681_yhjS	CBW19681_yhjS	36.4497	12	12	12	CBW19681_yhjS	1	12	12	12	7	8	9	9	9	10	10	10	8	7	8	9	9	9	10	10	10	8	7	8	9	9	9	10	10	10	8	35	35	35	59.306	523	523	0	61.095	By MS/MS	By MS/MS	By MS/MS	By MS/MS
CBW17984_fliD	CBW17984_fliD	675.702	15	15	15	CBW17984_fliD	1	15	15	15	10	8	11	8	9	9	12	11	11	10	8	11	8	9	9	12	11	11	10	8	11	8	9	9	12	11	11	42.2	42.2	42.2	49.834	467	467	0	222.1	By MS/MS	By MS/MS	By MS/MS	By MS/MS
CBW18480_yfeA	CBW18480_yfeA	4.88926	5	5	5	CBW18480_yfeA	1	5	5	5	1	3	3	2	2	3	3	0	2	1	3	3	2	2	3	3	0	2	1	3	3	2	2	3	3	0	2	11.4	11.4	11.4	83.195	729	729	0	6.4418	By MS/MS	By MS/MS	By MS/MS	By MS/MS
CBW19380_yrbE	CBW19380_yrbE	56.249	4	4	4	CBW19380_yrbE	1	4	4	4	4	4	4	3	4	4	4	3	3	4	4	4	3	4	4	4	3	3	4	4	4	3	4	4	4	3	3	16.2	16.2	16.2	27.786	260	260	0	32.006	By MS/MS	By MS/MS	By MS/MS	By MS/MS
CBW18214_fbaB	CBW18214_fbaB	10.222	12	12	12	CBW18214_fbaB	1	12	12	12	9	10	7	10	8	8	8	6	4	9	10	7	10	8	8	8	6	4	9	10	7	10	8	8	8	6	4	43.7	43.7	43.7	38.088	350	350	0	92.574	By MS/MS	By MS/MS	By MS/MS	By MS/MS
CBW19117_recJ	CBW19117_recJ	16.1769	15	15	15	CBW19117_recJ	1	15	15	15	10	8	12	9	10	11	10	10	9	10	8	12	9	10	11	10	10	9	10	8	12	9	10	11	10	10	9	41.4	41.4	41.4	63.366	577	577	0	244.99	By MS/MS	By MS/MS	By MS/MS	By MS/MS
CBW20378_amiB	CBW20378_amiB	45.5738	16	16	16	CBW20378_amiB	1	16	16	16	9	12	12	11	9	11	10	6	6	9	12	12	11	9	11	10	6	6	9	12	12	11	9	11	10	6	6	44.4	44.4	44.4	46.789	439	439	0	111.72	By MS/MS	By MS/MS	By MS/MS	By MS/MS
CBW17170_ycdY	CBW17170_ycdY	81.2695	5	5	5	CBW17170_ycdY	1	5	5	5	4	3	4	3	3	4	4	3	3	4	3	4	3	3	4	4	3	3	4	3	4	3	3	4	4	3	3	30.4	30.4	30.4	20.716	184	184	0	29.699	By MS/MS	By MS/MS	By MS/MS	By MS/MS
CCF76714_traT	CCF76714_traT	1581.68	8	8	8	CCF76714_traT	1	8	8	8	4	7	6	6	6	6	6	5	7	4	7	6	6	6	6	6	5	7	4	7	6	6	6	6	6	5	7	33.3	33.3	33.3	26.169	243	243	0	40.798	By MS/MS	By MS/MS	By MS/MS	By MS/MS
CBW18357_glpC	CBW18357_glpC	312.045	16	16	16	CBW18357_glpC	1	16	16	16	6	3	8	11	6	14	3	3	9	6	3	8	11	6	14	3	3	9	6	3	8	11	6	14	3	3	9	44.2	44.2	44.2	44.13	396	396	0	93.631	By MS/MS	By MS/MS	By MS/MS	By MS/MS
CBW20550_yjiA	CBW20550_yjiA	145.332	4	4	4	CBW20550_yjiA	1	4	4	4	4	4	4	4	4	3	4	3	4	4	4	4	4	4	3	4	3	4	4	4	4	4	4	3	4	3	4	15.4	15.4	15.4	35.608	318	318	0	55.888	By MS/MS	By MS/MS	By MS/MS	By MS/MS
CCF76828_parA	CCF76828_parA	348.462	8	8	8	CCF76828_parA	1	8	8	8	4	6	5	5	5	4	5	7	6	4	6	5	5	5	4	5	7	6	4	6	5	5	5	4	5	7	6	46.7	46.7	46.7	22.398	210	210	0	40.993	By MS/MS	By MS/MS	By MS/MS	By MS/MS
CBW17037_pncB	CBW17037_pncB	31.2963	17	17	17	CBW17037_pncB	1	17	17	17	13	15	13	15	13	13	14	10	10	13	15	13	15	13	13	14	10	10	13	15	13	15	13	13	14	10	10	53.2	53.2	53.2	45.661	400	400	0	76.095	By MS/MS	By MS/MS	By MS/MS	By MS/MS
CBW16969_ltaA	CBW16969_ltaA	45.1669	11	11	11	CBW16969_ltaA	1	11	11	11	7	7	8	8	8	7	9	7	7	7	7	8	8	8	7	9	7	7	7	7	8	8	8	7	9	7	7	42.6	42.6	42.6	36.353	333	333	0	66.341	By MS/MS	By MS/MS	By MS/MS	By MS/MS
CBW19012_cysN	CBW19012_cysN	2.84551	16	16	16	CBW19012_cysN	1	16	16	16	8	8	12	8	12	13	10	9	14	8	8	12	8	12	13	10	9	14	8	8	12	8	12	13	10	9	14	46.3	46.3	46.3	53.162	479	479	0	179.18	By MS/MS	By MS/MS	By MS/MS	By MS/MS
CBW16292_hrpB	CBW16292_hrpB	13.3052	22	22	22	CBW16292_hrpB	1	22	22	22	15	13	17	11	17	17	15	14	11	15	13	17	11	17	17	15	14	11	15	13	17	11	17	17	15	14	11	30.6	30.6	30.6	90.843	824	824	0	173.16	By MS/MS	By MS/MS	By MS/MS	By MS/MS
CBW17977_dcyD	CBW17977_dcyD	35.6133	11	11	11	CBW17977_dcyD	1	11	11	11	8	7	6	6	9	8	8	7	9	8	7	6	6	9	8	8	7	9	8	7	6	6	9	8	8	7	9	45.7	45.7	45.7	34.911	328	328	0	72.797	By MS/MS	By MS/MS	By MS/MS	By MS/MS
CBW18231_yehS	CBW18231_yehS	92.8374	9	9	9	CBW18231_yehS	1	9	9	9	7	6	7	7	9	8	7	8	8	7	6	7	7	9	8	7	8	8	7	6	7	7	9	8	7	8	8	45.8	45.8	45.8	17.691	155	155	0	119.82	By MS/MS	By MS/MS	By MS/MS	By MS/MS
CBW17684_ydaL	CBW17684_ydaL	147.416	7	7	7	CBW17684_ydaL	1	7	7	7	6	7	4	5	6	6	6	6	5	6	7	4	5	6	6	6	6	5	6	7	4	5	6	6	6	6	5	35.8	35.8	35.8	21.641	187	187	0	36.835	By MS/MS	By MS/MS	By MS/MS	By MS/MS
CBW20064_yihZ	CBW20064_yihZ	124.543	8	8	8	CBW20064_yihZ	1	8	8	8	8	4	6	4	4	4	5	6	5	8	4	6	4	4	4	5	6	5	8	4	6	4	4	4	5	6	5	47.6	47.6	47.6	15.925	145	145	0	66.4	By MS/MS	By MS/MS	By MS/MS	By MS/MS
CBW19911_phoU	CBW19911_phoU	122.538	11	11	11	CBW19911_phoU	1	11	11	11	8	6	9	6	10	9	8	8	9	8	6	9	6	10	9	8	8	9	8	6	9	6	10	9	8	8	9	51.5	51.5	51.5	27.448	241	241	0	94.667	By MS/MS	By MS/MS	By MS/MS	By MS/MS
CBW19781_rfaP	CBW19781_rfaP	80.188	9	9	9	CBW19781_rfaP	1	9	9	9	7	6	8	7	7	7	7	7	5	7	6	8	7	7	7	7	7	5	7	6	8	7	7	7	7	7	5	34	34	34	30.996	265	265	0	17.375	By MS/MS	By MS/MS	By MS/MS	By MS/MS
CBW19268_yqiC;REV__CBW19516_slyX	CBW19268_yqiC	350.707	4;1	4;1	4;1	CBW19268_yqiC	2	4	4	4	3	4	3	2	4	3	4	4	4	3	4	3	2	4	3	4	4	4	3	4	3	2	4	3	4	4	4	43.4	43.4	43.4	11.553	99	99;72	0	9.7069	By MS/MS	By MS/MS	By MS/MS	By MS/MS
CBW19635_zntA	CBW19635_zntA	22.6406	15	15	15	CBW19635_zntA	1	15	15	15	4	6	9	6	10	10	9	7	8	4	6	9	6	10	10	9	7	8	4	6	9	6	10	10	9	7	8	27.7	27.7	27.7	77.177	732	732	0	129.18	By MS/MS	By MS/MS	By MS/MS	By MS/MS
CBW19514_yheO	CBW19514_yheO	187.469	8	8	8	CBW19514_yheO	1	8	8	8	6	8	6	6	6	6	6	3	4	6	8	6	6	6	6	6	3	4	6	8	6	6	6	6	6	3	4	42.6	42.6	42.6	27.446	244	244	0	63.513	By MS/MS	By MS/MS	By MS/MS	By MS/MS
CBW19082_mutH	CBW19082_mutH	103.064	10	10	10	CBW19082_mutH	1	10	10	10	7	3	4	7	6	4	7	2	4	7	3	4	7	6	4	7	2	4	7	3	4	7	6	4	7	2	4	52.4	52.4	52.4	25.409	231	231	0	21.184	By MS/MS	By MS/MS	By MS/MS	By MS/MS
CBW18139_sopA	CBW18139_sopA	2.49103	20	20	20	CBW18139_sopA	1	20	20	20	14	14	14	8	11	10	13	15	10	14	14	14	8	11	10	13	15	10	14	14	14	8	11	10	13	15	10	40.3	40.3	40.3	86.782	782	782	0	129.03	By MS/MS	By MS/MS	By MS/MS	By MS/MS
CBW17184_mdoH	CBW17184_mdoH	13.7438	18	18	18	CBW17184_mdoH	1	18	18	18	10	13	15	10	12	13	12	8	12	10	13	15	10	12	13	12	8	12	10	13	15	10	12	13	12	8	12	26.4	26.4	26.4	97.099	847	847	0	154.15	By MS/MS	By MS/MS	By MS/MS	By MS/MS
CBW19743_mtlA	CBW19743_mtlA	45.0393	12	12	12	CBW19743_mtlA	1	12	12	12	9	9	10	6	9	9	10	8	8	9	9	10	6	9	9	10	8	8	9	9	10	6	9	9	10	8	8	33.9	33.9	33.9	68.164	638	638	0	96.483	By MS/MS	By MS/MS	By MS/MS	By MS/MS
CBW17079_sodCa	CBW17079_sodCa	154.281	7	7	7	CBW17079_sodCa	1	7	7	7	5	5	5	3	3	4	5	7	6	5	5	5	3	3	4	5	7	6	5	5	5	3	3	4	5	7	6	46.3	46.3	46.3	18.37	177	177	0	174.05	By MS/MS	By MS/MS	By MS/MS	By MS/MS
CBW19389_yhbH	CBW19389_yhbH	721.582	4	4	4	CBW19389_yhbH	1	4	4	4	3	2	3	2	3	4	3	3	3	3	2	3	2	3	4	3	3	3	3	2	3	2	3	4	3	3	3	41.1	41.1	41.1	10.857	95	95	0	41.415	By MS/MS	By MS/MS	By MS/MS	By MS/MS
CBW18455_aroC	CBW18455_aroC	34.4722	11	11	11	CBW18455_aroC	1	11	11	11	8	8	7	5	8	8	7	6	6	8	8	7	5	8	8	7	6	6	8	8	7	5	8	8	7	6	6	36.3	36.3	36.3	39.108	361	361	0	51.812	By MS/MS	By MS/MS	By MS/MS	By MS/MS
CBW20356_yjeK	CBW20356_yjeK	20.749	12	12	12	CBW20356_yjeK	1	12	12	12	11	11	10	11	9	9	11	9	9	11	11	10	11	9	9	11	9	9	11	11	10	11	9	9	11	9	9	59.1	59.1	59.1	38.776	342	342	0	111.77	By MS/MS	By MS/MS	By MS/MS	By MS/MS
CBW18479_nupC	CBW18479_nupC	497.322	6	6	6	CBW18479_nupC	1	6	6	6	3	6	4	5	3	5	3	4	5	3	6	4	5	3	5	3	4	5	3	6	4	5	3	5	3	4	5	16	16	16	43.394	400	400	0	41.448	By MS/MS	By MS/MS	By MS/MS	By MS/MS
CBW16915_ybiV(1);CBW16913_ybiV(2)	CBW16915_ybiV(1)	41.4982	10;2	10;2	10;2	CBW16915_ybiV(1)	2	10	10	10	7	7	7	7	7	7	7	8	8	7	7	7	7	7	7	7	8	8	7	7	7	7	7	7	7	8	8	51.7	51.7	51.7	30.358	269	269;176	0	57.092	By MS/MS	By MS/MS	By MS/MS	By MS/MS
CBW20377_yjeE	CBW20377_yjeE	168.083	4	4	4	CBW20377_yjeE	1	4	4	4	4	4	4	4	4	4	4	4	3	4	4	4	4	4	4	4	4	3	4	4	4	4	4	4	4	4	3	43.8	43.8	43.8	16.895	153	153	0	80.049	By MS/MS	By MS/MS	By MS/MS	By MS/MS
CBW16996_ycaJ	CBW16996_ycaJ	15.2434	11	11	11	CBW16996_ycaJ	1	11	11	11	10	7	9	7	10	10	8	5	7	10	7	9	7	10	10	8	5	7	10	7	9	7	10	10	8	5	7	26.2	26.2	26.2	49.572	447	447	0	89.876	By MS/MS	By MS/MS	By MS/MS	By MS/MS
CBW19752_lctD	CBW19752_lctD	20.8088	15	15	15	CBW19752_lctD	1	15	15	15	9	9	11	8	8	11	8	8	15	9	9	11	8	8	11	8	8	15	9	9	11	8	8	11	8	8	15	45.5	45.5	45.5	42.714	396	396	0	73.915	By MS/MS	By MS/MS	By MS/MS	By MS/MS
CBW18510_ucpA	CBW18510_ucpA	625.613	11	11	11	CBW18510_ucpA	1	11	11	11	6	5	9	2	7	7	7	9	10	6	5	9	2	7	7	7	9	10	6	5	9	2	7	7	7	9	10	44.9	44.9	44.9	27.869	263	263	0	81.974	By MS/MS	By MS/MS	By MS/MS	By MS/MS
CCF76916_conserved_hypothetical_protein	CCF76916_conserved_hypothetical_protein	2030.06	3	3	3	CCF76916_conserved_hypothetical_protein	1	3	3	3	3	2	3	2	2	3	2	3	3	3	2	3	2	2	3	2	3	3	3	2	3	2	2	3	2	3	3	47.1	47.1	47.1	7.5794	70	70	0	15.355	By MS/MS	By MS/MS	By MS/MS	By MS/MS
CBW18515_amiA	CBW18515_amiA	26.4253	11	11	11	CBW18515_amiA	1	11	11	11	7	6	9	6	9	8	7	6	6	7	6	9	6	9	8	7	6	6	7	6	9	6	9	8	7	6	6	45	45	45	31.659	289	289	0	64.11	By MS/MS	By MS/MS	By MS/MS	By MS/MS
CBW17982_fliB	CBW17982_fliB	16.7182	14	14	14	CBW17982_fliB	1	14	14	14	6	8	8	6	7	9	7	8	11	6	8	8	6	7	9	7	8	11	6	8	8	6	7	9	7	8	11	46.1	46.1	46.1	45.414	401	401	0	103.94	By MS/MS	By MS/MS	By MS/MS	By MS/MS
CBW16793_ybgK	CBW16793_ybgK	23.4345	3	3	3	CBW16793_ybgK	1	3	3	3	1	2	3	2	3	2	2	2	3	1	2	3	2	3	2	2	2	3	1	2	3	2	3	2	2	2	3	9.7	9.7	9.7	34.459	310	310	0	12.799	By MS/MS	By MS/MS	By MS/MS	By MS/MS
CBW16518_xseB	CBW16518_xseB	240.713	3	3	3	CBW16518_xseB	1	3	3	3	3	3	3	3	3	3	3	3	3	3	3	3	3	3	3	3	3	3	3	3	3	3	3	3	3	3	3	47.5	47.5	47.5	8.9317	80	80	0	171.98	By MS/MS	By MS/MS	By MS/MS	By MS/MS
CBW20616_lasT	CBW20616_lasT	112.263	7	7	7	CBW20616_lasT	1	7	7	7	4	4	4	4	4	3	4	4	5	4	4	4	4	4	3	4	4	5	4	4	4	4	4	3	4	4	5	30.7	30.7	30.7	25.326	228	228	0	24.957	By MS/MS	By MS/MS	By MS/MS	By MS/MS
CBW18952_prgH	CBW18952_prgH	13.4259	12	12	12	CBW18952_prgH	1	12	12	12	6	7	8	6	6	7	8	9	8	6	7	8	6	6	7	8	9	8	6	7	8	6	6	7	8	9	8	36	36	36	44.459	392	392	0	99.697	By MS/MS	By MS/MS	By MS/MS	By MS/MS
CBW19341_yhbS	CBW19341_yhbS	1052.55	6	6	6	CBW19341_yhbS	1	6	6	6	5	4	5	4	5	4	5	5	5	5	4	5	4	5	4	5	5	5	5	4	5	4	5	4	5	5	5	35.3	35.3	35.3	18.542	167	167	0	88.546	By MS/MS	By MS/MS	By MS/MS	By MS/MS
CBW19209_uxuB	CBW19209_uxuB	200.83	12	12	12	CBW19209_uxuB	1	12	12	12	8	6	9	7	5	10	10	5	8	8	6	9	7	5	10	10	5	8	8	6	9	7	5	10	10	5	8	42.9	42.9	42.9	54.007	490	490	0	175.21	By MS/MS	By MS/MS	By MS/MS	By MS/MS
CBW16225_ftsI	CBW16225_ftsI	14.9221	13	13	13	CBW16225_ftsI	1	13	13	13	8	10	9	10	10	10	8	5	9	8	10	9	10	10	10	8	5	9	8	10	9	10	10	10	8	5	9	29.1	29.1	29.1	63.845	588	588	0	103.27	By MS/MS	By MS/MS	By MS/MS	By MS/MS
CBW16582_hemH	CBW16582_hemH	54.1566	15	15	15	CBW16582_hemH	1	15	15	15	8	10	9	8	8	9	7	10	12	8	10	9	8	8	9	7	10	12	8	10	9	8	8	9	7	10	12	54.7	54.7	54.7	35.914	320	320	0	57.322	By MS/MS	By MS/MS	By MS/MS	By MS/MS
CBW16221_fruR	CBW16221_fruR	178.001	14	14	14	CBW16221_fruR	1	14	14	14	9	7	9	7	10	12	10	11	9	9	7	9	7	10	12	10	11	9	9	7	9	7	10	12	10	11	9	55.7	55.7	55.7	38.041	334	334	0	262.26	By MS/MS	By MS/MS	By MS/MS	By MS/MS
CBW20034_yihD	CBW20034_yihD	784.18	6	6	6	CBW20034_yihD	1	6	6	6	3	4	6	4	5	6	6	4	6	3	4	6	4	5	6	6	4	6	3	4	6	4	5	6	6	4	6	46.1	46.1	46.1	10.29	89	89	0	105.58	By MS/MS	By MS/MS	By MS/MS	By MS/MS
CBW16753_gltI	CBW16753_gltI	497.697	10	10	10	CBW16753_gltI	1	10	10	10	6	5	10	5	6	8	6	5	7	6	5	10	5	6	8	6	5	7	6	5	10	5	6	8	6	5	7	36.4	36.4	36.4	34.088	308	308	0	36.455	By MS/MS	By MS/MS	By MS/MS	By MS/MS
CBW19940_rbsA	CBW19940_rbsA	1.3492	18	18	18	CBW19940_rbsA	1	18	18	18	5	8	15	5	12	17	4	7	14	5	8	15	5	12	17	4	7	14	5	8	15	5	12	17	4	7	14	42.7	42.7	42.7	55.092	501	501	0	200.5	By MS/MS	By MS/MS	By MS/MS	By MS/MS
CBW16194_pdxAa	CBW16194_pdxAa	13.9652	11	11	11	CBW16194_pdxAa	1	11	11	11	6	7	9	9	8	8	8	6	7	6	7	9	9	8	8	8	6	7	6	7	9	9	8	8	8	6	7	66.9	66.9	66.9	34.805	329	329	0	157.92	By MS/MS	By MS/MS	By MS/MS	By MS/MS
CBW19238_dkgA	CBW19238_dkgA	36.0674	10	10	10	CBW19238_dkgA	1	10	10	10	9	7	7	8	7	7	9	5	7	9	7	7	8	7	7	9	5	7	9	7	7	8	7	7	9	5	7	52	52	52	30.995	275	275	0	49.923	By MS/MS	By MS/MS	By MS/MS	By MS/MS
CBW17971_uvrC	CBW17971_uvrC	11.92	15	15	15	CBW17971_uvrC	1	15	15	15	8	9	10	9	10	10	10	7	9	8	9	10	9	10	10	10	7	9	8	9	10	9	10	10	10	7	9	28.2	28.2	28.2	68.047	610	610	0	44.365	By MS/MS	By MS/MS	By MS/MS	By MS/MS
CBW19725_yiaJ	CBW19725_yiaJ	36.4934	10	10	10	CBW19725_yiaJ	1	10	10	10	9	6	9	5	7	8	5	6	7	9	6	9	5	7	8	5	6	7	9	6	9	5	7	8	5	6	7	62.4	62.4	62.4	29.464	266	266	0	69.68	By MS/MS	By MS/MS	By MS/MS	By MS/MS
CBW19321_agaR	CBW19321_agaR	37.6236	13	13	13	CBW19321_agaR	1	13	13	13	10	11	9	8	9	9	11	9	6	10	11	9	8	9	9	11	9	6	10	11	9	8	9	9	11	9	6	52.7	52.7	52.7	30.156	277	277	0	113.61	By MS/MS	By MS/MS	By MS/MS	By MS/MS
CBW18450_mnmC	CBW18450_mnmC	39.3786	12	12	12	CBW18450_mnmC	1	12	12	12	10	9	10	8	11	10	12	5	6	10	9	10	8	11	10	12	5	6	10	9	10	8	11	10	12	5	6	26.7	26.7	26.7	76.045	686	686	0	104.3	By MS/MS	By MS/MS	By MS/MS	By MS/MS
CBW17801_hemM	CBW17801_hemM	95.7411	4	4	4	CBW17801_hemM	1	4	4	4	3	3	4	3	4	4	3	4	4	3	3	4	3	4	4	3	4	4	3	3	4	3	4	4	3	4	4	21.3	21.3	21.3	23.686	207	207	0	18.944	By MS/MS	By MS/MS	By MS/MS	By MS/MS
CBW18167_rfbC	CBW18167_rfbC	400.773	7	7	7	CBW18167_rfbC	1	7	7	7	5	5	5	7	5	5	5	5	5	5	5	5	7	5	5	5	5	5	5	5	5	7	5	5	5	5	5	62.3	62.3	62.3	20.663	183	183	0	34.676	By MS/MS	By MS/MS	By MS/MS	By MS/MS
CBW17571_hypothetical_regulatory_protein	CBW17571_hypothetical_regulatory_protein	43.4884	3	3	3	CBW17571_hypothetical_regulatory_protein	1	3	3	3	3	2	3	3	3	3	3	0	2	3	2	3	3	3	3	3	0	2	3	2	3	3	3	3	3	0	2	17.9	17.9	17.9	18.28	162	162	0	7.8445	By MS/MS	By MS/MS	By MS/MS	By MS/MS
CBW17753_trpA	CBW17753_trpA	27.9496	7	7	7	CBW17753_trpA	1	7	7	7	7	6	7	6	6	6	6	4	6	7	6	7	6	6	6	6	4	6	7	6	7	6	6	6	6	4	6	52.2	52.2	52.2	28.671	268	268	0	51.949	By MS/MS	By MS/MS	By MS/MS	By MS/MS
CBW19518_yheV	CBW19518_yheV	119.053	2	2	2	CBW19518_yheV	1	2	2	2	1	1	1	0	1	1	1	2	1	1	1	1	0	1	1	1	2	1	1	1	1	0	1	1	1	2	1	27.3	27.3	27.3	7.6408	66	66	0.001996	2.4548	By MS/MS	By matching	By MS/MS
CBW19211_hypothetical_protein	CBW19211_hypothetical_protein	405.987	12	12	12	CBW19211_hypothetical_protein	1	12	12	12	10	6	9	7	9	8	9	8	10	10	6	9	7	9	8	9	8	10	10	6	9	7	9	8	9	8	10	51.1	51.1	51.1	39.384	352	352	0	129.01	By MS/MS	By MS/MS	By MS/MS	By MS/MS
CBW20158_argE	CBW20158_argE	126.242	11	11	11	CBW20158_argE	1	11	11	11	7	8	8	8	8	8	7	9	7	7	8	8	8	8	8	7	9	7	7	8	8	8	8	8	7	9	7	47	47	47	42.201	383	383	0	127.51	By MS/MS	By MS/MS	By MS/MS	By MS/MS
CBW19126_bglA	CBW19126_bglA	23.2829	16	16	16	CBW19126_bglA	1	16	16	16	9	7	9	7	10	9	9	11	7	9	7	9	7	10	9	9	11	7	9	7	9	7	10	9	9	11	7	36.5	36.5	36.5	55.103	477	477	0	77.849	By MS/MS	By MS/MS	By MS/MS	By MS/MS
CBW20428_ytfM	CBW20428_ytfM	30.3392	17	17	17	CBW20428_ytfM	1	17	17	17	10	9	13	9	12	12	11	12	13	10	9	13	9	12	12	11	12	13	10	9	13	9	12	12	11	12	13	33.8	33.8	33.8	64.764	577	577	0	79.559	By MS/MS	By MS/MS	By MS/MS	By MS/MS
CBW19335_yraO	CBW19335_yraO	86.6264	7	7	7	CBW19335_yraO	1	7	7	7	6	4	5	3	6	4	5	4	4	6	4	5	3	6	4	5	4	4	6	4	5	3	6	4	5	4	4	50.5	50.5	50.5	21.109	196	196	0	90.784	By MS/MS	By MS/MS	By MS/MS	By MS/MS
CBW19142_yggB	CBW19142_yggB	53.5899	7	7	7	CBW19142_yggB	1	7	7	7	4	4	4	3	4	3	4	3	3	4	4	4	3	4	3	4	3	3	4	4	4	3	4	3	4	3	3	32.2	32.2	32.2	31.06	286	286	0	16.37	By MS/MS	By MS/MS	By MS/MS	By MS/MS
CBW19252_mdaB	CBW19252_mdaB	74.8534	8	8	8	CBW19252_mdaB	1	8	8	8	8	7	8	5	7	7	7	3	4	8	7	8	5	7	7	7	3	4	8	7	8	5	7	7	7	3	4	53.9	53.9	53.9	21.785	193	193	0	170.76	By MS/MS	By MS/MS	By MS/MS	By MS/MS
CBW19208_uxuA	CBW19208_uxuA	385.622	16	16	16	CBW19208_uxuA	1	16	16	16	8	9	11	4	9	11	7	7	11	8	9	11	4	9	11	7	7	11	8	9	11	4	9	11	7	7	11	47	47	47	44.937	394	394	0	68.748	By MS/MS	By MS/MS	By MS/MS	By MS/MS
CBW16726_rlpA	CBW16726_rlpA	74.618	10	10	10	CBW16726_rlpA	1	10	10	10	5	9	7	7	8	8	8	4	7	5	9	7	7	8	8	8	4	7	5	9	7	7	8	8	8	4	7	31.8	31.8	31.8	36.881	355	355	0	39.049	By MS/MS	By MS/MS	By MS/MS	By MS/MS
CBW20563_dnaC	CBW20563_dnaC	109.789	8	8	8	CBW20563_dnaC	1	8	8	8	5	5	6	6	7	6	7	4	2	5	5	6	6	7	6	7	4	2	5	5	6	6	7	6	7	4	2	35.5	35.5	35.5	27.942	245	245	0	26.343	By MS/MS	By MS/MS	By MS/MS	By MS/MS
CBW20147_gldA	CBW20147_gldA	536.433	10	10	10	CBW20147_gldA	1	10	10	10	8	7	9	7	9	10	10	6	7	8	7	9	7	9	10	10	6	7	8	7	9	7	9	10	10	6	7	52.6	52.6	52.6	38.741	367	367	0	118.14	By MS/MS	By MS/MS	By MS/MS	By MS/MS
CBW18392_nuoI	CBW18392_nuoI	55.5057	9	9	9	CBW18392_nuoI	1	9	9	9	7	6	6	4	6	6	6	6	7	7	6	6	4	6	6	6	6	7	7	6	6	4	6	6	6	6	7	44.4	44.4	44.4	20.52	180	180	0	23.168	By MS/MS	By MS/MS	By MS/MS	By MS/MS
CBW17527_speG	CBW17527_speG	176.054	6	6	6	CBW17527_speG	1	6	6	6	5	5	5	5	5	5	6	4	5	5	5	5	5	5	5	6	4	5	5	5	5	5	5	5	6	4	5	41.4	41.4	41.4	22.052	186	186	0	34.656	By MS/MS	By MS/MS	By MS/MS	By MS/MS
CBW18583_yfgL	CBW18583_yfgL	111.365	15	15	15	CBW18583_yfgL	1	15	15	15	4	10	8	8	9	9	7	13	12	4	10	8	8	9	9	7	13	12	4	10	8	8	9	9	7	13	12	60.5	60.5	60.5	41.942	392	392	0	205.51	By MS/MS	By MS/MS	By MS/MS	By MS/MS
CBW16782_speF	CBW16782_speF	228.097	24	24	22	CBW16782_speF	1	24	24	22	15	11	11	13	13	17	19	14	13	15	11	11	13	13	17	19	14	13	15	10	9	12	12	15	17	13	12	51.1	51.1	49.2	82.449	732	732	0	217.37	By MS/MS	By MS/MS	By MS/MS	By MS/MS
CBW19408_yhcK	CBW19408_yhcK	57.9123	4	4	4	CBW19408_yhcK	1	4	4	4	4	3	4	3	4	4	3	3	4	4	3	4	3	4	4	3	3	4	4	3	4	3	4	4	3	3	4	23.2	23.2	23.2	29.803	263	263	0	81.362	By MS/MS	By MS/MS	By MS/MS	By MS/MS
CBW18147_hisB	CBW18147_hisB	18.0626	8	8	8	CBW18147_hisB	1	8	8	8	5	5	5	5	5	4	6	7	5	5	5	5	5	5	4	6	7	5	5	5	5	5	5	4	6	7	5	30.7	30.7	30.7	40.182	355	355	0	31.02	By MS/MS	By MS/MS	By MS/MS	By MS/MS
CBW19278_folB	CBW19278_folB	629.179	8	8	8	CBW19278_folB	1	8	8	8	6	7	8	6	7	7	6	5	5	6	7	8	6	7	7	6	5	5	6	7	8	6	7	7	6	5	5	68.3	68.3	68.3	13.424	120	120	0	47.837	By MS/MS	By MS/MS	By MS/MS	By MS/MS
CBW18144_hisG	CBW18144_hisG	57.3255	12	12	12	CBW18144_hisG	1	12	12	12	9	7	7	9	9	10	10	10	11	9	7	7	9	9	10	10	10	11	9	7	7	9	9	10	10	10	11	51.2	51.2	51.2	33.195	299	299	0	106.94	By MS/MS	By MS/MS	By MS/MS	By MS/MS
CBW18903_yqaB	CBW18903_yqaB	217.343	6	6	6	CBW18903_yqaB	1	6	6	6	5	6	6	4	6	3	6	6	6	5	6	6	4	6	3	6	6	6	5	6	6	4	6	3	6	6	6	66	66	66	20.721	188	188	0	80.04	By MS/MS	By MS/MS	By MS/MS	By MS/MS
CBW17823_ldcA	CBW17823_ldcA	38.3572	8	8	8	CBW17823_ldcA	1	8	8	8	6	5	4	4	7	6	6	6	7	6	5	4	4	7	6	6	6	7	6	5	4	4	7	6	6	6	7	39.8	39.8	39.8	33.351	304	304	0	85.967	By MS/MS	By MS/MS	By MS/MS	By MS/MS
CBW18776_sopE	CBW18776_sopE	407.121	10	10	10	CBW18776_sopE	1	10	10	10	7	5	6	5	5	5	5	9	8	7	5	6	5	5	5	5	9	8	7	5	6	5	5	5	5	9	8	52.1	52.1	52.1	26.635	240	240	0	53.228	By MS/MS	By MS/MS	By MS/MS	By MS/MS
CBW20254_malK	CBW20254_malK	134.477	7	7	7	CBW20254_malK	1	7	7	7	2	1	4	1	2	4	2	2	7	2	1	4	1	2	4	2	2	7	2	1	4	1	2	4	2	2	7	27.1	27.1	27.1	40.799	369	369	0	99.009	By matching	By MS/MS	By MS/MS	By MS/MS
CBW18506_cysA	CBW18506_cysA	5.35391	14	14	14	CBW18506_cysA	1	14	14	14	7	8	11	7	12	12	7	11	12	7	8	11	7	12	12	7	11	12	7	8	11	7	12	12	7	11	12	54.8	54.8	54.8	41.035	365	365	0	202.12	By MS/MS	By MS/MS	By MS/MS	By MS/MS
CBW17903_yobA	CBW17903_yobA	644.621	2	2	2	CBW17903_yobA	1	2	2	2	2	2	2	2	2	2	2	2	2	2	2	2	2	2	2	2	2	2	2	2	2	2	2	2	2	2	2	23	23	23	13.566	126	126	0	36.249	By MS/MS	By MS/MS	By MS/MS	By MS/MS
CBW17715_pspA	CBW17715_pspA	55.644	11	11	11	CBW17715_pspA	1	11	11	11	8	9	10	7	8	8	8	9	8	8	9	10	7	8	8	8	9	8	8	9	10	7	8	8	8	9	8	50.5	50.5	50.5	25.524	222	222	0	180.34	By MS/MS	By MS/MS	By MS/MS	By MS/MS
CBW17216_flgK	CBW17216_flgK	579.831	14	14	14	CBW17216_flgK	1	14	14	14	12	8	8	7	8	8	11	6	10	12	8	8	7	8	8	11	6	10	12	8	8	7	8	8	11	6	10	47.4	47.4	47.4	59.109	553	553	0	307	By MS/MS	By MS/MS	By MS/MS	By MS/MS
CBW19567_feoA	CBW19567_feoA	192.369	3	3	3	CBW19567_feoA	1	3	3	3	3	3	2	2	3	3	3	3	3	3	3	2	2	3	3	3	3	3	3	3	2	2	3	3	3	3	3	48	48	48	8.3387	75	75	0	20.466	By MS/MS	By MS/MS	By MS/MS	By MS/MS
CBW19791_dut	CBW19791_dut	450.343	4	4	4	CBW19791_dut	1	4	4	4	4	4	4	4	3	4	4	4	4	4	4	4	4	3	4	4	4	4	4	4	4	4	3	4	4	4	4	62.9	62.9	62.9	16.036	151	151	0	110.05	By MS/MS	By MS/MS	By MS/MS	By MS/MS
CBW17101_ymbA	CBW17101_ymbA	45.6948	6	6	6	CBW17101_ymbA	1	6	6	6	3	2	3	2	2	3	3	4	4	3	2	3	2	2	3	3	4	4	3	2	3	2	2	3	3	4	4	41.7	41.7	41.7	20.605	187	187	0	39.067	By MS/MS	By MS/MS	By MS/MS	By MS/MS
CBW17821_ycgR	CBW17821_ycgR	93.0772	7	7	7	CBW17821_ycgR	1	7	7	7	7	7	7	7	6	6	7	6	5	7	7	7	7	6	6	7	6	5	7	7	7	7	6	6	7	6	5	32.8	32.8	32.8	27.668	244	244	0	83.924	By MS/MS	By MS/MS	By MS/MS	By MS/MS
CBW19971_rffG	CBW19971_rffG	11.8104	11	10	10	CBW19971_rffG	1	11	10	10	7	5	5	7	8	8	6	8	8	6	4	4	6	7	7	5	7	7	6	4	4	6	7	7	5	7	7	63.7	60.9	60.9	39.022	350	350	0	66.778	By MS/MS	By MS/MS	By MS/MS	By MS/MS
CBW20427_msrA	CBW20427_msrA	91.7329	5	5	5	CBW20427_msrA	1	5	5	5	5	4	5	5	5	5	5	5	5	5	4	5	5	5	5	5	5	5	5	4	5	5	5	5	5	5	5	39.2	39.2	39.2	23.397	212	212	0	75.549	By MS/MS	By MS/MS	By MS/MS	By MS/MS
CBW16550_ybaX	CBW16550_ybaX	91.3529	6	6	6	CBW16550_ybaX	1	6	6	6	6	5	4	5	6	6	5	3	4	6	5	4	5	6	6	5	3	4	6	5	4	5	6	6	5	3	4	34.2	34.2	34.2	25.455	231	231	0	47.154	By MS/MS	By MS/MS	By MS/MS	By MS/MS
CBW16503_secF	CBW16503_secF	40.2025	6	6	6	CBW16503_secF	1	6	6	6	4	4	5	6	5	6	5	5	6	4	4	5	6	5	6	5	5	6	4	4	5	6	5	6	5	5	6	25.7	25.7	25.7	35.376	323	323	0	154.38	By MS/MS	By MS/MS	By MS/MS	By MS/MS
CBW16625_purK	CBW16625_purK	7.40935	8	8	8	CBW16625_purK	1	8	8	8	5	5	8	6	6	6	6	5	6	5	5	8	6	6	6	6	5	6	5	5	8	6	6	6	6	5	6	28.5	28.5	28.5	39.141	355	355	0	143.05	By MS/MS	By MS/MS	By MS/MS	By MS/MS
CBW16657_ybdG	CBW16657_ybdG	19.001	9	9	9	CBW16657_ybdG	1	9	9	9	5	5	5	6	5	7	5	7	5	5	5	5	6	5	7	5	7	5	5	5	5	6	5	7	5	7	5	24.5	24.5	24.5	42.307	376	376	0	70.419	By MS/MS	By MS/MS	By MS/MS	By MS/MS
CBW19742_yibF	CBW19742_yibF	150.14	7	7	7	CBW19742_yibF	1	7	7	7	7	5	7	5	6	6	7	3	4	7	5	7	5	6	6	7	3	4	7	5	7	5	6	6	7	3	4	39.6	39.6	39.6	22.574	202	202	0	33.968	By MS/MS	By MS/MS	By MS/MS	By MS/MS
CCF76764_tlpA	CCF76764_tlpA	97.2311	14	14	14	CCF76764_tlpA	1	14	14	14	10	11	11	8	9	8	12	10	9	10	11	11	8	9	8	12	10	9	10	11	11	8	9	8	12	10	9	38	38	38	41.479	371	371	0	70.76	By MS/MS	By MS/MS	By MS/MS	By MS/MS
CBW18951_prgI	CBW18951_prgI	266.11	6	6	6	CBW18951_prgI	1	6	6	6	6	4	5	4	5	4	5	5	6	6	4	5	4	5	4	5	5	6	6	4	5	4	5	4	5	5	6	85	85	85	8.8568	80	80	0	95.971	By MS/MS	By MS/MS	By MS/MS	By MS/MS
CBW19679_yhjQ	CBW19679_yhjQ	96.4083	9	9	9	CBW19679_yhjQ	1	9	9	9	6	8	7	8	7	7	7	8	8	6	8	7	8	7	7	7	8	8	6	8	7	8	7	7	7	8	8	55.6	55.6	55.6	27.457	250	250	0	171.06	By MS/MS	By MS/MS	By MS/MS	By MS/MS
CBW20169_murB	CBW20169_murB	151.786	14	14	14	CBW20169_murB	1	14	14	14	10	7	10	10	12	10	10	7	8	10	7	10	10	12	10	10	7	8	10	7	10	10	12	10	10	7	8	49.7	49.7	49.7	37.647	342	342	0	148.44	By MS/MS	By MS/MS	By MS/MS	By MS/MS
CBW18630_yfhC	CBW18630_yfhC	19.2446	8	8	8	CBW18630_yfhC	1	8	8	8	8	7	8	6	7	6	7	6	5	8	7	8	6	7	6	7	6	5	8	7	8	6	7	6	7	6	5	51.9	51.9	51.9	20.288	183	183	0	36.498	By MS/MS	By MS/MS	By MS/MS	By MS/MS
CBW18715_trxC	CBW18715_trxC	745.796	6	6	6	CBW18715_trxC	1	6	6	6	5	5	5	5	5	5	4	5	6	5	5	5	5	5	5	4	5	6	5	5	5	5	5	5	4	5	6	50.4	50.4	50.4	15.56	139	139	0	51.006	By MS/MS	By MS/MS	By MS/MS	By MS/MS
CBW18619_hmpA	CBW18619_hmpA	15.0196	10	10	10	CBW18619_hmpA	1	10	10	10	8	7	8	8	9	7	7	6	7	8	7	8	8	9	7	7	6	7	8	7	8	8	9	7	7	6	7	44.4	44.4	44.4	44.017	396	396	0	84.116	By MS/MS	By MS/MS	By MS/MS	By MS/MS
CBW19003_nlpD	CBW19003_nlpD	79.7695	7	7	7	CBW19003_nlpD	1	7	7	7	4	5	5	5	3	4	5	4	4	4	5	5	5	3	4	5	4	4	4	5	5	5	3	4	5	4	4	23.6	23.6	23.6	39.641	377	377	0	35.092	By MS/MS	By MS/MS	By MS/MS	By MS/MS
CBW18830_hypothetical_ATPase	CBW18830_hypothetical_ATPase	32.1148	10	10	10	CBW18830_hypothetical_ATPase	1	10	10	10	6	5	8	5	7	7	7	7	9	6	5	8	5	7	7	7	7	9	6	5	8	5	7	7	7	7	9	29.3	29.3	29.3	49.831	427	427	0	63.865	By MS/MS	By MS/MS	By MS/MS	By MS/MS
CBW19671_kdgK	CBW19671_kdgK	212.352	3	3	3	CBW19671_kdgK	1	3	3	3	3	3	3	2	3	3	3	2	3	3	3	3	2	3	3	3	2	3	3	3	3	2	3	3	3	2	3	7.4	7.4	7.4	34.089	309	309	0	39.947	By MS/MS	By MS/MS	By MS/MS	By MS/MS
CBW19358_argG	CBW19358_argG	9.42623	13	13	13	CBW19358_argG	1	13	13	13	9	6	6	7	7	8	8	8	7	9	6	6	7	7	8	8	8	7	9	6	6	7	7	8	8	8	7	41.6	41.6	41.6	49.754	447	447	0	73.923	By MS/MS	By MS/MS	By MS/MS	By MS/MS
CBW17910_yebG	CBW17910_yebG	357.856	6	6	6	CBW17910_yebG	1	6	6	6	5	6	5	6	5	6	5	3	5	5	6	5	6	5	6	5	3	5	5	6	5	6	5	6	5	3	5	57.3	57.3	57.3	10.731	96	96	0	138.08	By MS/MS	By MS/MS	By MS/MS	By MS/MS
CBW19258_nudF	CBW19258_nudF	69.7485	5	5	5	CBW19258_nudF	1	5	5	5	4	4	3	4	4	4	4	3	4	4	4	3	4	4	4	4	3	4	4	4	3	4	4	4	4	3	4	38.1	38.1	38.1	23.809	210	210	0	95.084	By MS/MS	By MS/MS	By MS/MS	By MS/MS
CBW20210_iclR	CBW20210_iclR	74.7199	6	6	6	CBW20210_iclR	1	6	6	6	6	4	6	4	3	6	6	4	3	6	4	6	4	3	6	6	4	3	6	4	6	4	3	6	6	4	3	23.7	23.7	23.7	29.614	274	274	0	59.155	By MS/MS	By MS/MS	By MS/MS	By MS/MS
CBW19804_recG	CBW19804_recG	2.56854	17	17	17	CBW19804_recG	1	17	17	17	12	13	11	8	14	14	12	8	12	12	13	11	8	14	14	12	8	12	12	13	11	8	14	14	12	8	12	36.1	36.1	36.1	76.595	693	693	0	104.23	By MS/MS	By MS/MS	By MS/MS	By MS/MS
CBW17717_sapA	CBW17717_sapA	28.0958	12	12	12	CBW17717_sapA	1	12	12	12	8	7	7	6	7	7	6	8	6	8	7	7	6	7	7	6	8	6	8	7	7	6	7	7	6	8	6	36.6	36.6	36.6	61.65	549	549	0	112.35	By MS/MS	By MS/MS	By MS/MS	By MS/MS
CBW19273_glnE	CBW19273_glnE	10.0527	16	16	16	CBW19273_glnE	1	16	16	16	8	6	10	5	9	13	10	11	11	8	6	10	5	9	13	10	11	11	8	6	10	5	9	13	10	11	11	20.6	20.6	20.6	108.04	947	947	0	131.06	By MS/MS	By MS/MS	By MS/MS	By MS/MS
CBW19286_yqjI	CBW19286_yqjI	62.2258	9	9	9	CBW19286_yqjI	1	9	9	9	7	6	6	6	6	5	5	4	3	7	6	6	6	6	5	5	4	3	7	6	6	6	6	5	5	4	3	49.8	49.8	49.8	24.176	215	215	0	31.249	By MS/MS	By MS/MS	By MS/MS	By MS/MS
CBW17275_msgA;CBW17092_gtgF	CBW17275_msgA	112.793	6;2	6;2	6;2	CBW17275_msgA	2	6	6	6	6	4	5	5	5	4	6	3	5	6	4	5	5	5	4	6	3	5	6	4	5	5	5	4	6	3	5	58.2	58.2	58.2	9.2746	79	79;63	0	23.658	By MS/MS	By MS/MS	By MS/MS	By MS/MS
CBW19703_bisC	CBW19703_bisC	13.6855	12	12	12	CBW19703_bisC	1	12	12	12	7	6	9	7	9	8	8	8	8	7	6	9	7	9	8	8	8	8	7	6	9	7	9	8	8	8	8	25.7	25.7	25.7	85.723	777	777	0	123.93	By MS/MS	By MS/MS	By MS/MS	By MS/MS
CBW16339_mesJ	CBW16339_mesJ	19.1915	13	13	13	CBW16339_mesJ	1	13	13	13	11	9	8	8	10	11	11	9	9	11	9	8	8	10	11	11	9	9	11	9	8	8	10	11	11	9	9	39	39	39	45.627	403	403	0	95.928	By MS/MS	By MS/MS	By MS/MS	By MS/MS
CBW19085_tas	CBW19085_tas	87.3076	10	10	10	CBW19085_tas	1	10	10	10	8	10	8	8	9	8	7	6	7	8	10	8	8	9	8	7	6	7	8	10	8	8	9	8	7	6	7	36.7	36.7	36.7	38.563	346	346	0	164.94	By MS/MS	By MS/MS	By MS/MS	By MS/MS
CBW20380_miaA	CBW20380_miaA	79.9839	11	11	11	CBW20380_miaA	1	11	11	11	8	9	7	6	8	6	9	6	7	8	9	7	6	8	6	9	6	7	8	9	7	6	8	6	9	6	7	44.3	44.3	44.3	35.17	316	316	0	123.06	By MS/MS	By MS/MS	By MS/MS	By MS/MS
CBW19087_aas	CBW19087_aas	20.9964	20	20	20	CBW19087_aas	1	20	20	20	10	12	15	11	14	13	12	13	13	10	12	15	11	14	13	12	13	13	10	12	15	11	14	13	12	13	13	31	31	31	80.508	719	719	0	50.078	By MS/MS	By MS/MS	By MS/MS	By MS/MS
CBW19067_mltA	CBW19067_mltA	35.3868	12	12	12	CBW19067_mltA	1	12	12	12	5	7	5	8	7	5	7	6	7	5	7	5	8	7	5	7	6	7	5	7	5	8	7	5	7	6	7	43.8	43.8	43.8	40.27	365	365	0	141.69	By MS/MS	By MS/MS	By MS/MS	By MS/MS
CBW19912_pstB	CBW19912_pstB	14.177	10	10	10	CBW19912_pstB	1	10	10	10	6	6	6	4	6	8	7	5	5	6	6	6	4	6	8	7	5	5	6	6	6	4	6	8	7	5	5	50.2	50.2	50.2	29.016	257	257	0	62.356	By MS/MS	By MS/MS	By MS/MS	By MS/MS
CCF76709_finO	CCF76709_finO	113.634	8	8	8	CCF76709_finO	1	8	8	8	7	5	7	3	7	7	6	4	4	7	5	7	3	7	7	6	4	4	7	5	7	3	7	7	6	4	4	34.2	34.2	34.2	21.133	187	187	0	13.452	By MS/MS	By MS/MS	By MS/MS	By MS/MS
CBW18389_nuoL	CBW18389_nuoL	32.0821	6	6	6	CBW18389_nuoL	1	6	6	6	4	5	5	4	5	5	6	3	4	4	5	5	4	5	5	6	3	4	4	5	5	4	5	5	6	3	4	16.6	16.6	16.6	66.46	613	613	0	53.909	By MS/MS	By MS/MS	By MS/MS	By MS/MS
CBW19368_dacB	CBW19368_dacB	30.3767	14	14	14	CBW19368_dacB	1	14	14	14	9	9	10	9	10	9	6	10	10	9	9	10	9	10	9	6	10	10	9	9	10	9	10	9	6	10	10	44	44	44	51.928	477	477	0	148.6	By MS/MS	By MS/MS	By MS/MS	By MS/MS
CBW18412_hypothetical_transketolase_N-terminal_section	CBW18412_hypothetical_transketolase_N-terminal_section	259.906	11	11	11	CBW18412_hypothetical_transketolase_N-terminal_section	1	11	11	11	5	3	8	4	3	9	4	6	9	5	3	8	4	3	9	4	6	9	5	3	8	4	3	9	4	6	9	60.9	60.9	60.9	30.396	276	276	0	97.838	By MS/MS	By MS/MS	By MS/MS	By MS/MS
CBW19381_yrbF	CBW19381_yrbF	54.2134	7	7	7	CBW19381_yrbF	1	7	7	7	4	6	5	3	5	5	5	6	5	4	6	5	3	5	5	5	6	5	4	6	5	3	5	5	5	6	5	37.4	37.4	37.4	29.231	270	270	0	66.957	By MS/MS	By MS/MS	By MS/MS	By MS/MS
CCF76856_conserved_hypothetical_plasmid_protein	CCF76856_conserved_hypothetical_plasmid_protein	582.889	6	6	6	CCF76856_conserved_hypothetical_plasmid_protein	1	6	6	6	5	3	6	4	5	5	5	4	4	5	3	6	4	5	5	5	4	4	5	3	6	4	5	5	5	4	4	52.3	52.3	52.3	12.432	111	111	0	88.425	By MS/MS	By MS/MS	By MS/MS	By MS/MS
CBW18411_hypothetical_transketolase_C-terminal_section	CBW18411_hypothetical_transketolase_C-terminal_section	321.913	5	5	5	CBW18411_hypothetical_transketolase_C-terminal_section	1	5	5	5	5	3	4	3	3	5	2	4	5	5	3	4	3	3	5	2	4	5	5	3	4	3	3	5	2	4	5	22.4	22.4	22.4	34.562	317	317	0	42.082	By MS/MS	By MS/MS	By MS/MS	By MS/MS
CBW18160_rfbV	CBW18160_rfbV	56.1969	12	12	12	CBW18160_rfbV	1	12	12	12	8	7	9	9	8	9	8	11	7	8	7	9	9	8	9	8	11	7	8	7	9	9	8	9	8	11	7	30.3	30.3	30.3	38.579	333	333	0	52.307	By MS/MS	By MS/MS	By MS/MS	By MS/MS
CBW17980_fliA	CBW17980_fliA	76.807	6	6	6	CBW17980_fliA	1	6	6	6	6	5	6	5	6	6	5	6	6	6	5	6	5	6	6	5	6	6	6	5	6	5	6	6	5	6	6	29.3	29.3	29.3	27.473	239	239	0	323.31	By MS/MS	By MS/MS	By MS/MS	By MS/MS
CBW17476_pdxH	CBW17476_pdxH	48.316	10	10	10	CBW17476_pdxH	1	10	10	10	7	6	8	4	6	7	7	7	8	7	6	8	4	6	7	7	7	8	7	6	8	4	6	7	7	7	8	54.6	54.6	54.6	25.499	218	218	0	72.312	By MS/MS	By MS/MS	By MS/MS	By MS/MS
CBW17922_ruvB	CBW17922_ruvB	15.2776	14	14	14	CBW17922_ruvB	1	14	14	14	10	10	9	10	8	9	8	10	9	10	10	9	10	8	9	8	10	9	10	10	9	10	8	9	8	10	9	54	54	54	34.158	309	309	0	203.06	By MS/MS	By MS/MS	By MS/MS	By MS/MS
CBW19523_conserved_hypothetical_protein	CBW19523_conserved_hypothetical_protein	506.001	2	2	2	CBW19523_conserved_hypothetical_protein	1	2	2	2	2	1	1	1	2	2	2	2	2	2	1	1	1	2	2	2	2	2	2	1	1	1	2	2	2	2	2	27.2	27.2	27.2	11.65	103	103	0	8.7831	By MS/MS	By MS/MS	By MS/MS	By MS/MS
CBW19342_yhbT	CBW19342_yhbT	1266.59	7	7	7	CBW19342_yhbT	1	7	7	7	6	6	6	5	6	6	6	5	6	6	6	6	5	6	6	6	5	6	6	6	6	5	6	6	6	5	6	38.2	38.2	38.2	19.62	173	173	0	55.688	By MS/MS	By MS/MS	By MS/MS	By MS/MS
CBW16517_ispA	CBW16517_ispA	67.7637	7	7	7	CBW16517_ispA	1	7	7	7	5	7	7	7	5	7	6	5	5	5	7	7	7	5	7	6	5	5	5	7	7	7	5	7	6	5	5	43.5	43.5	43.5	31.986	299	299	0	224.46	By MS/MS	By MS/MS	By MS/MS	By MS/MS
CBW18797_hypothetical_competence_protein	CBW18797_hypothetical_competence_protein	47.9801	7	7	7	CBW18797_hypothetical_competence_protein	1	7	7	7	5	3	6	3	5	5	4	3	4	5	3	6	3	5	5	4	3	4	5	3	6	3	5	5	4	3	4	21.8	21.8	21.8	35.842	325	325	0	24.86	By MS/MS	By MS/MS	By MS/MS	By MS/MS
CBW19753_yibK	CBW19753_yibK	186.359	12	12	12	CBW19753_yibK	1	12	12	12	7	6	8	9	10	8	7	6	7	7	6	8	9	10	8	7	6	7	7	6	8	9	10	8	7	6	7	94.3	94.3	94.3	17.641	157	157	0	56.626	By MS/MS	By MS/MS	By MS/MS	By MS/MS
CBW18851_hypothetical_DNA/RNA_helicase	CBW18851_hypothetical_DNA/RNA_helicase	50.7362	22	22	22	CBW18851_hypothetical_DNA/RNA_helicase	1	22	22	22	15	11	17	11	15	14	11	8	15	15	11	17	11	15	14	11	8	15	15	11	17	11	15	14	11	8	15	36.2	36.2	36.2	75.998	660	660	0	113.07	By MS/MS	By MS/MS	By MS/MS	By MS/MS
CBW17743_sohB	CBW17743_sohB	48.0209	7	7	7	CBW17743_sohB	1	7	7	7	6	7	7	6	7	7	6	6	7	6	7	7	6	7	7	6	6	7	6	7	7	6	7	7	6	6	7	32.2	32.2	32.2	38.965	348	348	0	92.747	By MS/MS	By MS/MS	By MS/MS	By MS/MS
CBW20456_cybC	CBW20456_cybC	707.026	3	3	3	CBW20456_cybC	1	3	3	3	3	2	3	2	3	2	2	2	3	3	2	3	2	3	2	2	2	3	3	2	3	2	3	2	2	2	3	27.3	27.3	27.3	13.912	128	128	0	57.913	By MS/MS	By MS/MS	By MS/MS	By MS/MS
CBW18064_predicted_bacteriophage_protein	CBW18064_predicted_bacteriophage_protein	70.5013	6	6	6	CBW18064_predicted_bacteriophage_protein	1	6	6	6	5	4	4	5	5	6	6	5	5	5	4	4	5	5	6	6	5	5	5	4	4	5	5	6	6	5	5	20.3	20.3	20.3	25.665	231	231	0	36.792	By MS/MS	By MS/MS	By MS/MS	By MS/MS
CBW16332_lpxB	CBW16332_lpxB	7.06099	13	13	13	CBW16332_lpxB	1	13	13	13	10	9	13	10	12	9	10	8	9	10	9	13	10	12	9	10	8	9	10	9	13	10	12	9	10	8	9	45.5	45.5	45.5	42.451	382	382	0	66.417	By MS/MS	By MS/MS	By MS/MS	By MS/MS
CBW19134_ygfB	CBW19134_ygfB	226.44	3	3	3	CBW19134_ygfB	1	3	3	3	2	3	3	3	2	3	3	2	2	2	3	3	3	2	3	3	2	2	2	3	3	3	2	3	3	2	2	31.8	31.8	31.8	21.256	192	192	0	84.236	By MS/MS	By MS/MS	By MS/MS	By MS/MS
CBW19860_dsdA	CBW19860_dsdA	128.362	9	9	9	CBW19860_dsdA	1	9	9	9	8	7	8	8	8	8	8	8	7	8	7	8	8	8	8	8	8	7	8	7	8	8	8	8	8	8	7	31.4	31.4	31.4	47.368	440	440	0	70.458	By MS/MS	By MS/MS	By MS/MS	By MS/MS
CBW16937_deoR	CBW16937_deoR	16.5623	8	8	8	CBW16937_deoR	1	8	8	8	4	2	4	5	3	3	4	3	3	4	2	4	5	3	3	4	3	3	4	2	4	5	3	3	4	3	3	32.9	32.9	32.9	28.204	252	252	0	16.385	By MS/MS	By MS/MS	By MS/MS	By MS/MS
CBW18749_trmD	CBW18749_trmD	65.2793	9	9	9	CBW18749_trmD	1	9	9	9	3	7	7	6	7	6	6	6	4	3	7	7	6	7	6	6	6	4	3	7	7	6	7	6	6	6	4	37.6	37.6	37.6	28.348	255	255	0	85.624	By MS/MS	By MS/MS	By MS/MS	By MS/MS
CBW16592_cueR	CBW16592_cueR	172.867	4	4	4	CBW16592_cueR	1	4	4	4	4	3	3	4	3	3	4	1	2	4	3	3	4	3	3	4	1	2	4	3	3	4	3	3	4	1	2	23.2	23.2	23.2	15.648	138	138	0	8.9013	By MS/MS	By MS/MS	By MS/MS	By MS/MS
CBW17917_msbB	CBW17917_msbB	35.306	9	9	9	CBW17917_msbB	1	9	9	9	7	7	6	7	6	5	7	5	5	7	7	6	7	6	5	7	5	5	7	7	6	7	6	5	7	5	5	40.2	40.2	40.2	37.287	323	323	0	50.334	By MS/MS	By MS/MS	By MS/MS	By MS/MS
CBW16877_moaB	CBW16877_moaB	178.687	9	9	9	CBW16877_moaB	1	9	9	9	5	6	4	7	6	6	6	5	5	5	6	4	7	6	6	6	5	5	5	6	4	7	6	6	6	5	5	59.4	59.4	59.4	18.54	170	170	0	43.595	By MS/MS	By MS/MS	By MS/MS	By MS/MS
CBW17802_ipk	CBW17802_ipk	30.3772	5	5	5	CBW17802_ipk	1	5	5	5	5	4	5	5	5	5	5	5	5	5	4	5	5	5	5	5	5	5	5	4	5	5	5	5	5	5	5	26.1	26.1	26.1	30.883	283	283	0	123.46	By MS/MS	By MS/MS	By MS/MS	By MS/MS
CBW19399_gltD	CBW19399_gltD	5.29855	11	11	10	CBW19399_gltD	1	11	11	10	6	7	7	7	7	9	9	7	8	6	7	7	7	7	9	9	7	8	5	6	6	6	6	8	8	6	7	30.3	30.3	30.3	52.2	472	472	0	92.142	By MS/MS	By MS/MS	By MS/MS	By MS/MS
CBW17046_predicted_bacteriophage_protein	CBW17046_predicted_bacteriophage_protein	239.222	7	7	7	CBW17046_predicted_bacteriophage_protein	1	7	7	7	4	4	6	3	4	5	6	5	4	4	4	6	3	4	5	6	5	4	4	4	6	3	4	5	6	5	4	78.8	78.8	78.8	12.97	113	113	0	31.473	By MS/MS	By MS/MS	By MS/MS	By MS/MS
CBW19170_yqgE	CBW19170_yqgE	60.3373	6	6	6	CBW19170_yqgE	1	6	6	6	4	5	5	6	6	5	5	5	5	4	5	5	6	6	5	5	5	5	4	5	5	6	6	5	5	5	5	49.7	49.7	49.7	20.681	187	187	0	64.341	By MS/MS	By MS/MS	By MS/MS	By MS/MS
CBW18893_proW	CBW18893_proW	13.0654	6	6	6	CBW18893_proW	1	6	6	6	4	6	5	6	4	4	5	4	5	4	6	5	6	4	4	5	4	5	4	6	5	6	4	4	5	4	5	17.5	17.5	17.5	37.726	354	354	0	106.88	By MS/MS	By MS/MS	By MS/MS	By MS/MS
CBW18365_yfaZ	CBW18365_yfaZ	483.176	2	2	2	CBW18365_yfaZ	1	2	2	2	2	1	2	2	2	2	2	2	1	2	1	2	2	2	2	2	2	1	2	1	2	2	2	2	2	2	1	11.2	11.2	11.2	19.613	188	188	0	17.132	By MS/MS	By MS/MS	By MS/MS	By MS/MS
CBW16599_tesA	CBW16599_tesA	28.86	6	6	6	CBW16599_tesA	1	6	6	6	5	4	5	4	5	5	5	6	4	5	4	5	4	5	5	5	6	4	5	4	5	4	5	5	5	6	4	41.2	41.2	41.2	23.051	204	204	0	43.806	By MS/MS	By MS/MS	By MS/MS	By MS/MS
CBW17481_nth	CBW17481_nth	12.2461	9	9	9	CBW17481_nth	1	9	9	9	8	7	5	6	5	4	5	7	5	8	7	5	6	5	4	5	7	5	8	7	5	6	5	4	5	7	5	59.7	59.7	59.7	23.528	211	211	0	26.558	By MS/MS	By MS/MS	By MS/MS	By MS/MS
CBW16490_sbcC	CBW16490_sbcC	3.90656	16	16	16	CBW16490_sbcC	1	16	16	16	8	10	10	12	11	10	8	8	11	8	10	10	12	11	10	8	8	11	8	10	10	12	11	10	8	8	11	21.5	21.5	21.5	117.82	1046	1046	0	187.05	By MS/MS	By MS/MS	By MS/MS	By MS/MS
CBW19045_yqcC	CBW19045_yqcC	83.7468	4	4	4	CBW19045_yqcC	1	4	4	4	4	4	4	4	4	4	4	4	4	4	4	4	4	4	4	4	4	4	4	4	4	4	4	4	4	4	4	84.4	84.4	84.4	12.872	109	109	0	103.9	By MS/MS	By MS/MS	By MS/MS	By MS/MS
CBW20160_argB	CBW20160_argB	44.4031	8	8	8	CBW20160_argB	1	8	8	8	6	5	5	6	4	5	6	5	4	6	5	5	6	4	5	6	5	4	6	5	5	6	4	5	6	5	4	46.1	46.1	46.1	27.007	258	258	0	42.918	By MS/MS	By MS/MS	By MS/MS	By MS/MS
CBW19132_ubiH	CBW19132_ubiH	17.289	11	11	11	CBW19132_ubiH	1	11	11	11	8	6	7	8	8	7	7	8	8	8	6	7	8	8	7	7	8	8	8	6	7	8	8	7	7	8	8	40.6	40.6	40.6	41.754	392	392	0	151.78	By MS/MS	By MS/MS	By MS/MS	By MS/MS
CBW19250_ygiX	CBW19250_ygiX	23.0794	4	4	4	CBW19250_ygiX	1	4	4	4	3	3	3	3	3	4	3	3	3	3	3	3	3	3	4	3	3	3	3	3	3	3	3	4	3	3	3	26	26	26	24.274	219	219	0	30.948	By MS/MS	By MS/MS	By MS/MS	By MS/MS
CBW17792_ychN	CBW17792_ychN	227.706	5	5	5	CBW17792_ychN	1	5	5	5	5	5	4	4	4	3	4	4	3	5	5	4	4	4	3	4	4	3	5	5	4	4	4	3	4	4	3	67.5	67.5	67.5	12.668	117	117	0	125.3	By MS/MS	By MS/MS	By MS/MS	By MS/MS
CBW17537_dcp	CBW17537_dcp	25.9499	16	16	16	CBW17537_dcp	1	16	16	16	9	10	10	11	12	12	9	9	11	9	10	10	11	12	12	9	9	11	9	10	10	11	12	12	9	9	11	31	31	31	77.26	680	680	0	156.4	By MS/MS	By MS/MS	By MS/MS	By MS/MS
CBW17614_yncB	CBW17614_yncB	31.0926	9	9	9	CBW17614_yncB	1	9	9	9	7	6	6	7	7	7	5	7	4	7	6	6	7	7	7	5	7	4	7	6	6	7	7	7	5	7	4	40.3	40.3	40.3	37.762	345	345	0	48.634	By MS/MS	By MS/MS	By MS/MS	By MS/MS
CBW17826_dadA	CBW17826_dadA	74.0223	15	15	15	CBW17826_dadA	1	15	15	15	5	5	12	3	7	10	5	5	10	5	5	12	3	7	10	5	5	10	5	5	12	3	7	10	5	5	10	42.4	42.4	42.4	47.882	432	432	0	76.619	By MS/MS	By MS/MS	By MS/MS	By MS/MS
CBW19417_degS	CBW19417_degS	42.2904	8	8	8	CBW19417_degS	1	8	8	8	5	4	5	2	6	5	4	5	3	5	4	5	2	6	5	4	5	3	5	4	5	2	6	5	4	5	3	28.4	28.4	28.4	37.795	356	356	0	40.25	By MS/MS	By MS/MS	By MS/MS	By MS/MS
CBW17651_trg	CBW17651_trg	182.065	9	9	9	CBW17651_trg	1	9	9	9	4	5	8	5	6	8	5	7	9	4	5	8	5	6	8	5	7	9	4	5	8	5	6	8	5	7	9	20.3	20.3	20.3	58.302	541	541	0	44.119	By MS/MS	By MS/MS	By MS/MS	By MS/MS
CBW16967_hypothetical_oxidoreductase	CBW16967_hypothetical_oxidoreductase	31.5	8	8	8	CBW16967_hypothetical_oxidoreductase	1	8	8	8	5	3	7	5	4	4	6	2	2	5	3	7	5	4	4	6	2	2	5	3	7	5	4	4	6	2	2	29.7	29.7	29.7	37.979	337	337	0	111.51	By MS/MS	By MS/MS	By MS/MS	By MS/MS
CBW17312_yeaK	CBW17312_yeaK	33.7467	6	6	6	CBW17312_yeaK	1	6	6	6	5	4	5	4	6	6	5	5	5	5	4	5	4	6	6	5	5	5	5	4	5	4	6	6	5	5	5	59.9	59.9	59.9	18.506	172	172	0	81.808	By MS/MS	By MS/MS	By MS/MS	By MS/MS
CBW19061_gcvA	CBW19061_gcvA	9.96805	12	12	12	CBW19061_gcvA	1	12	12	12	9	10	10	9	10	10	10	9	9	9	10	10	9	10	10	10	9	9	9	10	10	9	10	10	10	9	9	47.5	47.5	47.5	34.39	305	305	0	68.788	By MS/MS	By MS/MS	By MS/MS	By MS/MS
CBW16936_dacC	CBW16936_dacC	91.3789	15	14	14	CBW16936_dacC	1	15	14	14	6	11	11	9	9	10	8	10	13	5	10	10	8	8	9	7	9	12	5	10	10	8	8	9	7	9	12	41	39.2	39.2	43.664	400	400	0	147.11	By MS/MS	By MS/MS	By MS/MS	By MS/MS
CBW16859_ybhA	CBW16859_ybhA	44.9977	9	9	9	CBW16859_ybhA	1	9	9	9	7	8	6	8	7	7	6	7	7	7	8	6	8	7	7	6	7	7	7	8	6	8	7	7	6	7	7	48.2	48.2	48.2	30.119	272	272	0	62.741	By MS/MS	By MS/MS	By MS/MS	By MS/MS
CBW17873_yebU	CBW17873_yebU	18.4405	14	14	14	CBW17873_yebU	1	14	14	14	11	8	11	10	13	11	12	8	10	11	8	11	10	13	11	12	8	10	11	8	11	10	13	11	12	8	10	46.6	46.6	46.6	53.29	479	479	0	170.09	By MS/MS	By MS/MS	By MS/MS	By MS/MS
CBW19594_hypothetical_IclR-family_transcriptional_regulator	CBW19594_hypothetical_IclR-family_transcriptional_regulator	289.278	8	8	8	CBW19594_hypothetical_IclR-family_transcriptional_regulator	1	8	8	8	8	7	8	6	8	7	8	7	7	8	7	8	6	8	7	8	7	7	8	7	8	6	8	7	8	7	7	41	41	41	27.895	251	251	0	59.302	By MS/MS	By MS/MS	By MS/MS	By MS/MS
CBW20073_fdoH	CBW20073_fdoH	52.8853	10	10	10	CBW20073_fdoH	1	10	10	10	6	6	6	5	7	7	5	7	6	6	6	6	5	7	7	5	7	6	6	6	6	5	7	7	5	7	6	28.3	28.3	28.3	33.055	300	300	0	40.773	By MS/MS	By MS/MS	By MS/MS	By MS/MS
CBW16333_rnhB	CBW16333_rnhB	16.5909	9	9	9	CBW16333_rnhB	1	9	9	9	9	7	8	6	7	7	8	6	9	9	7	8	6	7	7	8	6	9	9	7	8	6	7	7	8	6	9	60.6	60.6	60.6	21.507	198	198	0	42.992	By MS/MS	By MS/MS	By MS/MS	By MS/MS
CBW19738_aldB	CBW19738_aldB	13.676	9	9	9	CBW19738_aldB	1	9	9	9	6	6	4	9	7	9	8	4	4	6	6	4	9	7	9	8	4	4	6	6	4	9	7	9	8	4	4	25	25	25	56.326	512	512	0	94.229	By MS/MS	By MS/MS	By MS/MS	By MS/MS
CBW16104_thrB	CBW16104_thrB	22.4422	9	9	9	CBW16104_thrB	1	9	9	9	6	7	6	7	6	6	6	5	3	6	7	6	7	6	6	6	5	3	6	7	6	7	6	6	6	5	3	43	43	43	33.286	309	309	0	45.025	By MS/MS	By MS/MS	By MS/MS	By MS/MS
CBW16166_dapB	CBW16166_dapB	50.1776	8	8	8	CBW16166_dapB	1	8	8	8	6	4	8	4	8	6	7	5	7	6	4	8	4	8	6	7	5	7	6	4	8	4	8	6	7	5	7	50.5	50.5	50.5	28.851	273	273	0	55.139	By MS/MS	By MS/MS	By MS/MS	By MS/MS
CBW19978_rffM	CBW19978_rffM	23.1014	14	14	14	CBW19978_rffM	1	14	14	14	7	8	9	8	9	8	9	10	7	7	8	9	8	9	8	9	10	7	7	8	9	8	9	8	9	10	7	67.1	67.1	67.1	27.599	246	246	0	52.377	By MS/MS	By MS/MS	By MS/MS	By MS/MS
CBW20533_yjiH	CBW20533_yjiH	2.43749	1	1	1	CBW20533_yjiH	1	1	1	1	1	1	1	1	1	1	1	1	1	1	1	1	1	1	1	1	1	1	1	1	1	1	1	1	1	1	1	3.6	3.6	3.6	23.67	223	223	0.0035489	2.2058	By MS/MS	By MS/MS	By MS/MS	By MS/MS
CBW19072_ptr	CBW19072_ptr	12.6293	15	15	15	CBW19072_ptr	1	15	15	15	7	9	9	9	10	11	9	7	10	7	9	9	9	10	11	9	7	10	7	9	9	9	10	11	9	7	10	23.6	23.6	23.6	107.49	962	962	0	62.242	By MS/MS	By MS/MS	By MS/MS	By MS/MS
CBW18977_invH	CBW18977_invH	125.853	3	3	3	CBW18977_invH	1	3	3	3	0	3	2	3	2	2	1	2	2	0	3	2	3	2	2	1	2	2	0	3	2	3	2	2	1	2	2	27.9	27.9	27.9	16.455	147	147	0	54.905		By MS/MS	By MS/MS	By MS/MS
CBW16360_rnhA	CBW16360_rnhA	67.9345	4	4	4	CBW16360_rnhA	1	4	4	4	4	3	3	3	3	3	3	3	4	4	3	3	3	3	3	3	3	4	4	3	3	3	3	3	3	3	4	25.2	25.2	25.2	17.51	155	155	0	22.686	By MS/MS	By MS/MS	By MS/MS	By MS/MS
CBW19648_pitA	CBW19648_pitA	260.43	8	8	8	CBW19648_pitA	1	8	8	8	3	7	5	5	5	5	5	6	5	3	7	5	5	5	5	5	6	5	3	7	5	5	5	5	5	6	5	22.1	22.1	22.1	49.111	457	457	0	94.314	By MS/MS	By MS/MS	By MS/MS	By MS/MS
CBW17611_possible_ATP-binding_protein	CBW17611_possible_ATP-binding_protein	12.9295	5	5	5	CBW17611_possible_ATP-binding_protein	1	5	5	5	2	2	2	2	2	3	3	3	3	2	2	2	2	2	3	3	3	3	2	2	2	2	2	3	3	3	3	17	17	17	38.503	353	353	0	48.18	By MS/MS	By MS/MS	By MS/MS	By MS/MS
CBW16896_ybiB	CBW16896_ybiB	44.2514	11	11	11	CBW16896_ybiB	1	11	11	11	8	8	9	7	8	8	9	7	6	8	8	9	7	8	8	9	7	6	8	8	9	7	8	8	9	7	6	46	46	46	35.654	324	324	0	53.228	By MS/MS	By MS/MS	By MS/MS	By MS/MS
CBW19595_glgP	CBW19595_glgP	53.4287	15	15	15	CBW19595_glgP	1	15	15	15	9	9	9	4	8	7	8	7	11	9	9	9	4	8	7	8	7	11	9	9	9	4	8	7	8	7	11	23.2	23.2	23.2	93.342	815	815	0	98.474	By MS/MS	By MS/MS	By MS/MS	By MS/MS
CBW19792_slmA	CBW19792_slmA	110.118	8	8	8	CBW19792_slmA	1	8	8	8	5	4	6	4	7	6	6	6	6	5	4	6	4	7	6	6	6	6	5	4	6	4	7	6	6	6	6	47.5	47.5	47.5	22.864	198	198	0	64.32	By MS/MS	By MS/MS	By MS/MS	By MS/MS
CBW20598_slt	CBW20598_slt	21.1738	19	19	19	CBW20598_slt	1	19	19	19	8	11	10	11	9	10	9	9	7	8	11	10	11	9	10	9	9	7	8	11	10	11	9	10	9	9	7	38.5	38.5	38.5	75.084	657	657	0	124.33	By MS/MS	By MS/MS	By MS/MS	By MS/MS
CBW19316_garK	CBW19316_garK	60.2927	1	1	1	CBW19316_garK	1	1	1	1	1	1	1	1	1	1	1	0	1	1	1	1	1	1	1	1	0	1	1	1	1	1	1	1	1	0	1	2.4	2.4	2.4	39.354	381	381	0.0039277	2.1321	By MS/MS	By matching	By MS/MS	By MS/MS
CBW17665_ydcF	CBW17665_ydcF	45.2855	9	9	9	CBW17665_ydcF	1	9	9	9	6	7	7	7	7	7	7	7	6	6	7	7	7	7	7	7	7	6	6	7	7	7	7	7	7	7	6	43.6	43.6	43.6	29.486	266	266	0	89.049	By MS/MS	By MS/MS	By MS/MS	By MS/MS
CBW19276_cca	CBW19276_cca	29.2665	13	13	13	CBW19276_cca	1	13	13	13	8	7	8	8	11	9	8	6	8	8	7	8	8	11	9	8	6	8	8	7	8	8	11	9	8	6	8	35.1	35.1	35.1	46.532	413	413	0	49.873	By MS/MS	By MS/MS	By MS/MS	By MS/MS
CBW17832_conserved_hypothetical_protein	CBW17832_conserved_hypothetical_protein	697.64	4	4	4	CBW17832_conserved_hypothetical_protein	1	4	4	4	3	3	4	3	3	3	3	1	1	3	3	4	3	3	3	3	1	1	3	3	4	3	3	3	3	1	1	57.9	57.9	57.9	6.4824	57	57	0	16.281	By MS/MS	By MS/MS	By MS/MS	By MS/MS
CBW17496_tus	CBW17496_tus	16.726	7	7	7	CBW17496_tus	1	7	7	7	6	6	6	5	6	6	6	6	6	6	6	6	5	6	6	6	6	6	6	6	6	5	6	6	6	6	6	28.2	28.2	28.2	35.486	309	309	0	112.16	By MS/MS	By MS/MS	By MS/MS	By MS/MS
CBW17329_topB	CBW17329_topB	3.30638	16	16	16	CBW17329_topB	1	16	16	16	8	7	6	6	8	7	8	9	8	8	7	6	6	8	7	8	9	8	8	7	6	6	8	7	8	9	8	34.4	34.4	34.4	73.038	649	649	0	54.93	By MS/MS	By MS/MS	By MS/MS	By MS/MS
CBW18442_div	CBW18442_div	14.1152	11	11	11	CBW18442_div	1	11	11	11	8	6	9	7	10	10	9	8	5	8	6	9	7	10	10	9	8	5	8	6	9	7	10	10	9	8	5	55.9	55.9	55.9	37.055	333	333	0	255.59	By MS/MS	By MS/MS	By MS/MS	By MS/MS
CBW16734_holA	CBW16734_holA	6.42276	10	10	10	CBW16734_holA	1	10	10	10	8	6	6	7	6	7	6	6	7	8	6	6	7	6	7	6	6	7	8	6	6	7	6	7	6	6	7	33.5	33.5	33.5	38.6	343	343	0	37.421	By MS/MS	By MS/MS	By MS/MS	By MS/MS
CBW16991_cydD	CBW16991_cydD	27.4353	13	13	13	CBW16991_cydD	1	13	13	13	7	10	9	7	9	11	6	10	6	7	10	9	7	9	11	6	10	6	7	10	9	7	9	11	6	10	6	29.3	29.3	29.3	64.819	588	588	0	147.14	By MS/MS	By MS/MS	By MS/MS	By MS/MS
CBW17901_hypothetical_exported_protein	CBW17901_hypothetical_exported_protein	90.3375	3	3	3	CBW17901_hypothetical_exported_protein	1	3	3	3	3	3	3	3	3	3	3	3	2	3	3	3	3	3	3	3	3	2	3	3	3	3	3	3	3	3	2	48.7	48.7	48.7	12.729	117	117	0	67.784	By MS/MS	By MS/MS	By MS/MS	By MS/MS
CBW19997_corA	CBW19997_corA	624.515	9	9	9	CBW19997_corA	1	9	9	9	7	6	7	6	7	8	6	7	7	7	6	7	6	7	8	6	7	7	7	6	7	6	7	8	6	7	7	43	43	43	36.592	316	316	0	111.37	By MS/MS	By MS/MS	By MS/MS	By MS/MS
CBW18603_hscB	CBW18603_hscB	33.0669	5	5	5	CBW18603_hscB	1	5	5	5	5	3	4	3	4	4	4	3	4	5	3	4	3	4	4	4	3	4	5	3	4	3	4	4	4	3	4	37.4	37.4	37.4	19.98	171	171	0	119.56	By MS/MS	By MS/MS	By MS/MS	By MS/MS
CBW17189_yceA	CBW17189_yceA	31.0081	13	13	13	CBW17189_yceA	1	13	13	13	10	8	7	8	10	8	8	6	7	10	8	7	8	10	8	8	6	7	10	8	7	8	10	8	8	6	7	51.4	51.4	51.4	39.853	350	350	0	137.93	By MS/MS	By MS/MS	By MS/MS	By MS/MS
CBW19571_bioH	CBW19571_bioH	82.2483	7	7	7	CBW19571_bioH	1	7	7	7	5	6	4	4	5	4	5	5	5	5	6	4	4	5	4	5	5	5	5	6	4	4	5	4	5	5	5	53.9	53.9	53.9	28.268	256	256	0	48	By MS/MS	By MS/MS	By MS/MS	By MS/MS
CBW19213_yghU	CBW19213_yghU	52.0644	10	10	10	CBW19213_yghU	1	10	10	10	3	7	5	4	6	5	6	5	6	3	7	5	4	6	5	6	5	6	3	7	5	4	6	5	6	5	6	33.3	33.3	33.3	32.343	288	288	0	80.058	By MS/MS	By MS/MS	By MS/MS	By MS/MS
CBW17316_mipA	CBW17316_mipA	707.893	4	4	4	CBW17316_mipA	1	4	4	4	2	3	2	3	2	3	2	4	3	2	3	2	3	2	3	2	4	3	2	3	2	3	2	3	2	4	3	28.2	28.2	28.2	27.992	248	248	0	33.69	By MS/MS	By MS/MS	By MS/MS	By MS/MS
CBW18963_sicA	CBW18963_sicA	324.651	6	6	6	CBW18963_sicA	1	6	6	6	6	5	5	3	4	3	5	6	5	6	5	5	3	4	3	5	6	5	6	5	5	3	4	3	5	6	5	52.1	52.1	52.1	19.221	165	165	0	40.057	By MS/MS	By MS/MS	By MS/MS	By MS/MS
CBW17996_fliI	CBW17996_fliI	2.40854	15	15	15	CBW17996_fliI	1	15	15	15	10	11	12	12	12	13	13	10	12	10	11	12	12	12	13	13	10	12	10	11	12	12	12	13	13	10	12	44.7	44.7	44.7	49.264	456	456	0	149.27	By MS/MS	By MS/MS	By MS/MS	By MS/MS
CBW19452_yhdG	CBW19452_yhdG	95.9185	11	11	11	CBW19452_yhdG	1	11	11	11	6	9	7	9	7	5	8	5	5	6	9	7	9	7	5	8	5	5	6	9	7	9	7	5	8	5	5	47.4	47.4	47.4	35.846	321	321	0	45.017	By MS/MS	By MS/MS	By MS/MS	By MS/MS
CBW17978_fliY	CBW17978_fliY	240.72	13	13	13	CBW17978_fliY	1	13	13	13	8	7	10	7	8	11	6	5	10	8	7	10	7	8	11	6	5	10	8	7	10	7	8	11	6	5	10	53.8	53.8	53.8	28.805	266	266	0	60.663	By MS/MS	By MS/MS	By MS/MS	By MS/MS
CBW19939_rbsD	CBW19939_rbsD	9.58346	6	6	6	CBW19939_rbsD	1	6	6	6	3	5	5	3	5	5	3	4	6	3	5	5	3	5	5	3	4	6	3	5	5	3	5	5	3	4	6	59.7	59.7	59.7	15.189	139	139	0	94.047	By matching	By MS/MS	By MS/MS	By MS/MS
CBW19568_feoB	CBW19568_feoB	21.1293	14	14	14	CBW19568_feoB	1	14	14	14	6	6	8	5	5	9	8	11	8	6	6	8	5	5	9	8	11	8	6	6	8	5	5	9	8	11	8	25.4	25.4	25.4	84.199	772	772	0	95.656	By MS/MS	By MS/MS	By MS/MS	By MS/MS
CBW17739_acnA	CBW17739_acnA	25.5994	16	16	16	CBW17739_acnA	1	16	16	16	8	9	13	13	9	12	13	10	5	8	9	13	13	9	12	13	10	5	8	9	13	13	9	12	13	10	5	27.5	27.5	27.5	97.501	891	891	0	97.62	By MS/MS	By MS/MS	By MS/MS	By MS/MS
CBW20042_glnG	CBW20042_glnG	10.7277	12	12	12	CBW20042_glnG	1	12	12	12	6	7	9	6	7	9	9	4	7	6	7	9	6	7	9	9	4	7	6	7	9	6	7	9	9	4	7	24.5	24.5	24.5	52.269	469	469	0	26.2	By MS/MS	By MS/MS	By MS/MS	By MS/MS
CBW16989_aat	CBW16989_aat	13.9141	5	5	5	CBW16989_aat	1	5	5	5	2	2	3	4	4	5	4	1	1	2	2	3	4	4	5	4	1	1	2	2	3	4	4	5	4	1	1	21.4	21.4	21.4	26.672	234	234	0	6.3237	By MS/MS	By MS/MS	By MS/MS	By MS/MS
CBW16361_dnaQ	CBW16361_dnaQ	123.614	8	8	8	CBW16361_dnaQ	1	8	8	8	5	4	5	5	7	6	5	5	4	5	4	5	5	7	6	5	5	4	5	4	5	5	7	6	5	5	4	36.2	36.2	36.2	27.225	243	243	0	57.016	By MS/MS	By MS/MS	By MS/MS	By MS/MS
CBW18729_tyrA	CBW18729_tyrA	26.2961	15	15	15	CBW18729_tyrA	1	15	15	15	8	8	9	8	8	8	7	8	12	8	8	9	8	8	8	7	8	12	8	8	9	8	8	8	7	8	12	68.7	68.7	68.7	39.947	355	355	0	73.197	By MS/MS	By MS/MS	By MS/MS	By MS/MS
CBW19212_gsp	CBW19212_gsp	26.2104	12	12	12	CBW19212_gsp	1	12	12	12	8	10	10	10	10	10	8	5	6	8	10	10	10	10	10	8	5	6	8	10	10	10	10	10	8	5	6	28.6	28.6	28.6	70.24	618	618	0	96.416	By MS/MS	By MS/MS	By MS/MS	By MS/MS
CBW16604_sfbB	CBW16604_sfbB	2.08637	6	6	6	CBW16604_sfbB	1	6	6	6	4	4	4	5	5	4	3	3	2	4	4	4	5	5	4	3	3	2	4	4	4	5	5	4	3	3	2	29.3	29.3	29.3	36.431	338	338	0	28.834	By MS/MS	By MS/MS	By MS/MS	By MS/MS
CBW16150_fkpB	CBW16150_fkpB	153.206	5	5	5	CBW16150_fkpB	1	5	5	5	5	3	4	3	4	4	4	5	4	5	3	4	3	4	4	4	5	4	5	3	4	3	4	4	4	5	4	51	51	51	16.093	149	149	0	160.59	By MS/MS	By MS/MS	By MS/MS	By MS/MS
CBW19944_rbsR	CBW19944_rbsR	12.9155	11	11	11	CBW19944_rbsR	1	11	11	11	5	5	8	7	5	7	4	5	9	5	5	8	7	5	7	4	5	9	5	5	8	7	5	7	4	5	9	36.4	36.4	36.4	36.719	332	332	0	89.657	By MS/MS	By MS/MS	By MS/MS	By MS/MS
CBW20552_cstAb	CBW20552_cstAb	327.39	6	6	6	CBW20552_cstAb	1	6	6	6	5	5	3	4	4	5	3	4	6	5	5	3	4	4	5	3	4	6	5	5	3	4	4	5	3	4	6	12.3	12.3	12.3	77.345	716	716	0	54.763	By MS/MS	By MS/MS	By MS/MS	By MS/MS
CBW18417_conserved_hypothetical_protein	CBW18417_conserved_hypothetical_protein	165.782	4	4	4	CBW18417_conserved_hypothetical_protein	1	4	4	4	3	4	3	3	3	3	3	4	3	3	4	3	3	3	3	3	4	3	3	4	3	3	3	3	3	4	3	32.6	32.6	32.6	20.906	184	184	0	30.23	By MS/MS	By MS/MS	By MS/MS	By MS/MS
CCF76913_repC	CCF76913_repC	32.0661	6	6	6	CCF76913_repC	1	6	6	6	6	6	6	4	6	6	5	3	3	6	6	6	4	6	6	5	3	3	6	6	6	4	6	6	5	3	3	35.1	35.1	35.1	30.989	282	282	0	83.468	By MS/MS	By MS/MS	By MS/MS	By MS/MS
CBW18758_recN	CBW18758_recN	46.6337	10	10	10	CBW18758_recN	1	10	10	10	4	5	6	6	5	6	3	7	4	4	5	6	6	5	6	3	7	4	4	5	6	6	5	6	3	7	4	27.1	27.1	27.1	61.309	553	553	0	61.79	By MS/MS	By MS/MS	By MS/MS	By MS/MS
CBW16598_ybbO	CBW16598_ybbO	36.8563	12	12	12	CBW16598_ybbO	1	12	12	12	8	7	10	7	8	7	8	8	6	8	7	10	7	8	7	8	8	6	8	7	10	7	8	7	8	8	6	60.2	60.2	60.2	28.139	256	256	0	119.3	By MS/MS	By MS/MS	By MS/MS	By MS/MS
CBW18968_spaO	CBW18968_spaO	9.46308	9	9	9	CBW18968_spaO	1	9	9	9	8	7	4	7	6	5	8	7	6	8	7	4	7	6	5	8	7	6	8	7	4	7	6	5	8	7	6	29.4	29.4	29.4	33.793	303	303	0	34.663	By MS/MS	By MS/MS	By MS/MS	By MS/MS
CBW16766_nagE	CBW16766_nagE	258.727	11	11	11	CBW16766_nagE	1	11	11	11	4	6	8	6	5	8	6	6	8	4	6	8	6	5	8	6	6	8	4	6	8	6	5	8	6	6	8	26.2	26.2	26.2	68.489	650	650	0	91.507	By MS/MS	By MS/MS	By MS/MS	By MS/MS
CBW19803_spoU	CBW19803_spoU	14.27	6	6	6	CBW19803_spoU	1	6	6	6	4	4	4	6	4	4	4	5	5	4	4	4	6	4	4	4	5	5	4	4	4	6	4	4	4	5	5	28.8	28.8	28.8	25.533	229	229	0	68.216	By MS/MS	By MS/MS	By MS/MS	By MS/MS
CBW16266_pdxAb	CBW16266_pdxAb	646.485	17	17	17	CBW16266_pdxAb	1	17	17	17	8	6	10	6	5	14	6	8	11	8	6	10	6	5	14	6	8	11	8	6	10	6	5	14	6	8	11	67.6	67.6	67.6	35.064	327	327	0	107	By MS/MS	By MS/MS	By MS/MS	By MS/MS
CBW17965_yecA	CBW17965_yecA	471.342	6	6	6	CBW17965_yecA	1	6	6	6	5	5	5	4	4	5	5	6	6	5	5	5	4	4	5	5	6	6	5	5	5	4	4	5	5	6	6	60.6	60.6	60.6	25.125	221	221	0	201.93	By MS/MS	By MS/MS	By MS/MS	By MS/MS
CBW20256_malM	CBW20256_malM	97.8197	9	9	9	CBW20256_malM	1	9	9	9	1	3	6	1	0	7	1	4	7	1	3	6	1	0	7	1	4	7	1	3	6	1	0	7	1	4	7	45.6	45.6	45.6	31.823	305	305	0	55.993	By MS/MS	By MS/MS	By MS/MS	By MS/MS
CBW16192_apaG	CBW16192_apaG	53.1572	3	3	3	CBW16192_apaG	1	3	3	3	3	2	3	3	3	3	3	2	1	3	2	3	3	3	3	3	2	1	3	2	3	3	3	3	3	2	1	20.8	20.8	20.8	13.924	125	125	0	7.9035	By MS/MS	By MS/MS	By MS/MS	By MS/MS
CBW20270_alr-b	CBW20270_alr-b	30.9924	8	8	8	CBW20270_alr-b	1	8	8	8	5	5	6	6	6	6	7	3	5	5	5	6	6	6	6	7	3	5	5	5	6	6	6	6	7	3	5	25.1	25.1	25.1	39.075	359	359	0	34.113	By MS/MS	By MS/MS	By MS/MS	By MS/MS
CBW17862_hypothetical_exported_protein	CBW17862_hypothetical_exported_protein	206.063	5	5	5	CBW17862_hypothetical_exported_protein	1	5	5	5	3	4	4	3	4	5	4	4	4	3	4	4	3	4	5	4	4	4	3	4	4	3	4	5	4	4	4	34.7	34.7	34.7	10.566	95	95	0	55.566	By MS/MS	By MS/MS	By MS/MS	By MS/MS
CBW18318_narP	CBW18318_narP	62.2632	9	9	9	CBW18318_narP	1	9	9	9	7	6	8	6	7	8	9	4	5	7	6	8	6	7	8	9	4	5	7	6	8	6	7	8	9	4	5	51.6	51.6	51.6	23.776	215	215	0	152.53	By MS/MS	By MS/MS	By MS/MS	By MS/MS
CBW19013_cysD	CBW19013_cysD	2.08251	9	9	9	CBW19013_cysD	1	9	9	9	3	4	8	5	6	7	5	1	3	3	4	8	5	6	7	5	1	3	3	4	8	5	6	7	5	1	3	41.1	41.1	41.1	35.176	302	302	0	78.363	By MS/MS	By MS/MS	By MS/MS	By MS/MS
CBW20264_zur	CBW20264_zur	477.156	6	6	6	CBW20264_zur	1	6	6	6	5	4	4	3	4	3	5	4	4	5	4	4	3	4	3	5	4	4	5	4	4	3	4	3	5	4	4	44.4	44.4	44.4	19.165	171	171	0	90.824	By MS/MS	By MS/MS	By MS/MS	By MS/MS
CBW20281_siiB	CBW20281_siiB	5.36831	12	12	12	CBW20281_siiB	1	12	12	12	8	9	8	7	6	7	9	8	10	8	9	8	7	6	7	9	8	10	8	9	8	7	6	7	9	8	10	28.6	28.6	28.6	51.455	462	462	0	93.568	By MS/MS	By MS/MS	By MS/MS	By MS/MS
CBW17800_hemA	CBW17800_hemA	77.186	8	8	8	CBW17800_hemA	1	8	8	8	7	7	8	7	7	6	8	3	6	7	7	8	7	7	6	8	3	6	7	7	8	7	7	6	8	3	6	28.2	28.2	28.2	46.105	418	418	0	89.878	By MS/MS	By MS/MS	By MS/MS	By MS/MS
CBW19663_hypothetical_membrane_protein	CBW19663_hypothetical_membrane_protein	59.4793	7	7	7	CBW19663_hypothetical_membrane_protein	1	7	7	7	3	4	5	5	4	4	2	3	4	3	4	5	5	4	4	2	3	4	3	4	5	5	4	4	2	3	4	18.7	18.7	18.7	60.352	529	529	0	10.992	By MS/MS	By MS/MS	By MS/MS	By MS/MS
CBW17636_rimL	CBW17636_rimL	81.3977	3	3	3	CBW17636_rimL	1	3	3	3	3	3	3	2	3	3	3	1	2	3	3	3	2	3	3	3	1	2	3	3	3	2	3	3	3	1	2	15.6	15.6	15.6	20.605	179	179	0	22.42	By MS/MS	By MS/MS	By MS/MS	By MS/MS
CCF76819_yafB	CCF76819_yafB	158.796	8	8	8	CCF76819_yafB	1	8	8	8	6	5	5	3	5	6	6	4	4	6	5	5	3	5	6	6	4	4	6	5	5	3	5	6	6	4	4	49.5	49.5	49.5	22.464	200	200	0	24.366	By MS/MS	By MS/MS	By MS/MS	By MS/MS
CBW16728_mrdA	CBW16728_mrdA	9.68231	9	9	9	CBW16728_mrdA	1	9	9	9	5	8	6	8	6	6	5	7	5	5	8	6	8	6	6	5	7	5	5	8	6	8	6	6	5	7	5	18.8	18.8	18.8	71.033	633	633	0	42.593	By MS/MS	By MS/MS	By MS/MS	By MS/MS
CBW17633_tehB	CBW17633_tehB	78.4545	6	6	6	CBW17633_tehB	1	6	6	6	4	4	5	2	4	3	5	4	4	4	4	5	2	4	3	5	4	4	4	4	5	2	4	3	5	4	4	28.8	28.8	28.8	22.144	198	198	0	17.169	By MS/MS	By MS/MS	By MS/MS	By MS/MS
CBW17232_yceG	CBW17232_yceG	25.6429	8	8	8	CBW17232_yceG	1	8	8	8	5	5	6	4	6	5	5	2	6	5	5	6	4	6	5	5	2	6	5	5	6	4	6	5	5	2	6	23.3	23.3	23.3	36.01	318	318	0	50.757	By MS/MS	By MS/MS	By MS/MS	By MS/MS
CBW19865_hslS	CBW19865_hslS	97.8215	5	5	5	CBW19865_hslS	1	5	5	5	3	2	3	2	3	4	2	4	3	3	2	3	2	3	4	2	4	3	3	2	3	2	3	4	2	4	3	43.8	43.8	43.8	16.328	144	144	0	11.367	By MS/MS	By MS/MS	By MS/MS	By MS/MS
CBW19993_yigA	CBW19993_yigA	25.0553	8	8	8	CBW19993_yigA	1	8	8	8	6	6	5	4	7	6	6	6	5	6	6	5	4	7	6	6	6	5	6	6	5	4	7	6	6	6	5	43.8	43.8	43.8	26.95	235	235	0	20.031	By MS/MS	By MS/MS	By MS/MS	By MS/MS
CBW17951_motB	CBW17951_motB	104.986	7	7	7	CBW17951_motB	1	7	7	7	4	5	5	5	4	4	4	6	5	4	5	5	5	4	4	4	6	5	4	5	5	5	4	4	4	6	5	23	23	23	34.159	309	309	0	34.177	By MS/MS	By MS/MS	By MS/MS	By MS/MS
CBW19617_ugpB	CBW19617_ugpB	27.0739	9	9	9	CBW19617_ugpB	1	9	9	9	7	5	6	7	6	6	7	2	4	7	5	6	7	6	6	7	2	4	7	5	6	7	6	6	7	2	4	27.7	27.7	27.7	47.482	430	430	0	58.018	By MS/MS	By MS/MS	By MS/MS	By MS/MS
CBW18015_dcm	CBW18015_dcm	18.0841	16	16	16	CBW18015_dcm	1	16	16	16	10	9	11	8	11	10	10	5	8	10	9	11	8	11	10	10	5	8	10	9	11	8	11	10	10	5	8	41	41	41	54.136	476	476	0	62.111	By MS/MS	By MS/MS	By MS/MS	By MS/MS
CBW19210_uxaC	CBW19210_uxaC	238.606	15	15	15	CBW19210_uxaC	1	15	15	15	6	7	8	5	7	12	7	2	8	6	7	8	5	7	12	7	2	8	6	7	8	5	7	12	7	2	8	45.5	45.5	45.5	53.609	470	470	0	108.29	By MS/MS	By MS/MS	By MS/MS	By MS/MS
CBW19806_gltS	CBW19806_gltS	221.761	4	4	4	CBW19806_gltS	1	4	4	4	3	3	3	2	4	4	4	2	3	3	3	3	2	4	4	4	2	3	3	3	3	2	4	4	4	2	3	14.2	14.2	14.2	42.267	401	401	0	8.2836	By MS/MS	By MS/MS	By MS/MS	By MS/MS
CBW16560_ybaY	CBW16560_ybaY	119.1	4	4	4	CBW16560_ybaY	1	4	4	4	4	3	4	3	3	3	4	3	2	4	3	4	3	3	3	4	3	2	4	3	4	3	3	3	4	3	2	34.9	34.9	34.9	19.477	189	189	0	136.44	By MS/MS	By MS/MS	By MS/MS	By MS/MS
CBW18754_corB	CBW18754_corB	13.2959	4	4	4	CBW18754_corB	1	4	4	4	2	2	2	1	3	2	1	1	3	2	2	2	1	3	2	1	1	3	2	2	2	1	3	2	1	1	3	12.6	12.6	12.6	46.437	413	413	0	9.3583	By MS/MS	By MS/MS	By MS/MS	By MS/MS
CBW19388_rpoN	CBW19388_rpoN	35.8138	8	8	8	CBW19388_rpoN	1	8	8	8	8	8	6	6	7	7	7	5	3	8	8	6	6	7	7	7	5	3	8	8	6	6	7	7	7	5	3	24.5	24.5	24.5	53.987	477	477	0	56.381	By MS/MS	By MS/MS	By MS/MS	By MS/MS
CBW17819_treA	CBW17819_treA	11.9308	11	11	11	CBW17819_treA	1	11	11	11	9	7	9	10	10	10	10	5	6	9	7	9	10	10	10	10	5	6	9	7	9	10	10	10	10	5	6	26.8	26.8	26.8	63.558	570	570	0	47.065	By MS/MS	By MS/MS	By MS/MS	By MS/MS
CBW18284_yeiP	CBW18284_yeiP	59.5621	5	5	5	CBW18284_yeiP	1	5	5	5	3	4	4	4	2	2	4	3	4	3	4	4	4	2	2	4	3	4	3	4	4	4	2	2	4	3	4	29.5	29.5	29.5	21.386	190	190	0	73.303	By MS/MS	By MS/MS	By MS/MS	By MS/MS
CBW19968_wzzE	CBW19968_wzzE	75.4866	12	12	12	CBW19968_wzzE	1	12	12	12	6	7	11	7	7	8	6	9	9	6	7	11	7	7	8	6	9	9	6	7	11	7	7	8	6	9	9	43.7	43.7	43.7	39.461	348	348	0	168.96	By MS/MS	By MS/MS	By MS/MS	By MS/MS
CBW17315_yeaG	CBW17315_yeaG	18.7549	12	12	12	CBW17315_yeaG	1	12	12	12	10	11	11	9	12	10	10	5	5	10	11	11	9	12	10	10	5	5	10	11	11	9	12	10	10	5	5	26.8	26.8	26.8	68.51	594	594	0	74.853	By MS/MS	By MS/MS	By MS/MS	By MS/MS
CBW18704_rseB	CBW18704_rseB	68.4536	8	8	8	CBW18704_rseB	1	8	8	8	7	7	7	6	7	6	6	7	6	7	7	7	6	7	6	6	7	6	7	7	7	6	7	6	6	7	6	28.9	28.9	28.9	35.767	318	318	0	73.973	By MS/MS	By MS/MS	By MS/MS	By MS/MS
CBW19910_yieH	CBW19910_yieH	15.2808	7	7	7	CBW19910_yieH	1	7	7	7	6	5	5	5	6	5	5	5	4	6	5	5	5	6	5	5	5	4	6	5	5	5	6	5	5	5	4	42.1	42.1	42.1	24.567	221	221	0	64.411	By MS/MS	By MS/MS	By MS/MS	By MS/MS
CBW19119_xerD	CBW19119_xerD	60.4273	8	8	8	CBW19119_xerD	1	8	8	8	5	5	6	5	6	5	6	5	6	5	5	6	5	6	5	6	5	6	5	5	6	5	6	5	6	5	6	26.8	26.8	26.8	34.22	298	298	0	70.484	By MS/MS	By MS/MS	By MS/MS	By MS/MS
CBW17389_aroD	CBW17389_aroD	31.1842	6	6	6	CBW17389_aroD	1	6	6	6	5	4	5	5	5	5	5	6	6	5	4	5	5	5	5	5	6	6	5	4	5	5	5	5	5	6	6	29	29	29	27.325	252	252	0	33.945	By MS/MS	By MS/MS	By MS/MS	By MS/MS
CBW19100_yohL	CBW19100_yohL	355.089	5	5	5	CBW19100_yohL	1	5	5	5	4	3	4	3	4	4	4	4	3	4	3	4	3	4	4	4	4	3	4	3	4	3	4	4	4	4	3	56.7	56.7	56.7	10.208	90	90	0	52.266	By MS/MS	By MS/MS	By MS/MS	By MS/MS
CBW17028_ycbB	CBW17028_ycbB	116.808	6	6	6	CBW17028_ycbB	1	6	6	6	6	4	6	3	6	6	5	5	5	6	4	6	3	6	6	5	5	5	6	4	6	3	6	6	5	5	5	18.3	18.3	18.3	67.387	613	613	0	93.419	By MS/MS	By MS/MS	By MS/MS	By MS/MS
CBW16918_moeB	CBW16918_moeB	4.84063	4	4	4	CBW16918_moeB	1	4	4	4	3	3	4	3	4	4	4	3	3	3	3	4	3	4	4	4	3	3	3	3	4	3	4	4	4	3	3	18.5	18.5	18.5	26.903	249	249	0	19.515	By MS/MS	By MS/MS	By MS/MS	By MS/MS
CBW19555_mrcA	CBW19555_mrcA	29.3937	16	16	16	CBW19555_mrcA	1	16	16	16	7	12	9	9	8	8	8	7	7	7	12	9	9	8	8	8	7	7	7	12	9	9	8	8	8	7	7	26.8	26.8	26.8	94.419	858	858	0	140.02	By MS/MS	By MS/MS	By MS/MS	By MS/MS
CBW19602_gntK	CBW19602_gntK	13.8776	3	3	3	CBW19602_gntK	1	3	3	3	2	2	2	2	2	2	3	3	2	2	2	2	2	2	2	3	3	2	2	2	2	2	2	2	3	3	2	31.6	31.6	31.6	19.646	177	177	0	43.048	By MS/MS	By MS/MS	By MS/MS	By MS/MS
CBW18561_yfgE	CBW18561_yfgE	27.7829	8	8	8	CBW18561_yfgE	1	8	8	8	6	6	6	5	5	5	6	5	5	6	6	6	5	5	5	6	5	5	6	6	6	5	5	5	6	5	5	33.6	33.6	33.6	27.471	241	241	0	45.618	By MS/MS	By MS/MS	By MS/MS	By MS/MS
CBW17514_bioDb	CBW17514_bioDb	567.555	6	6	6	CBW17514_bioDb	1	6	6	6	6	4	4	5	6	6	6	2	3	6	4	4	5	6	6	6	2	3	6	4	4	5	6	6	6	2	3	28.1	28.1	28.1	24.781	231	231	0	42.805	By MS/MS	By MS/MS	By MS/MS	By MS/MS
CCF76921_strB	CCF76921_strB	63.7941	8	8	8	CCF76921_strB	1	8	8	8	5	6	6	6	5	5	7	7	6	5	6	6	6	5	5	7	7	6	5	6	6	6	5	5	7	7	6	29.2	29.2	29.2	31.125	281	281	0	65.441	By MS/MS	By MS/MS	By MS/MS	By MS/MS
CBW17052_predicted_bacteriophage_protein	CBW17052_predicted_bacteriophage_protein	1189.07	6	6	6	CBW17052_predicted_bacteriophage_protein	1	6	6	6	3	5	4	3	4	4	4	4	4	3	5	4	3	4	4	4	4	4	3	5	4	3	4	4	4	4	4	63.5	63.5	63.5	11.307	96	96	0	19.278	By MS/MS	By MS/MS	By MS/MS	By MS/MS
CBW16691_ybdL	CBW16691_ybdL	17.1269	12	12	12	CBW16691_ybdL	1	12	12	12	5	6	6	6	6	6	5	9	8	5	6	6	6	6	6	5	9	8	5	6	6	6	6	6	5	9	8	34.2	34.2	34.2	42.68	386	386	0	86.811	By MS/MS	By MS/MS	By MS/MS	By MS/MS
CBW18146_hisC	CBW18146_hisC	10.3481	12	12	12	CBW18146_hisC	1	12	12	12	10	8	8	10	11	11	11	5	6	10	8	8	10	11	11	11	5	6	10	8	8	10	11	11	11	5	6	40.4	40.4	40.4	39.715	359	359	0	176.02	By MS/MS	By MS/MS	By MS/MS	By MS/MS
CBW18338_apbE	CBW18338_apbE	18.6277	13	13	13	CBW18338_apbE	1	13	13	13	6	6	7	4	7	8	5	9	7	6	6	7	4	7	8	5	9	7	6	6	7	4	7	8	5	9	7	43.1	43.1	43.1	38.148	350	350	0	52.066	By MS/MS	By MS/MS	By MS/MS	By MS/MS
CBW20122_fpr	CBW20122_fpr	55.0601	5	5	5	CBW20122_fpr	1	5	5	5	5	3	3	2	3	4	4	2	2	5	3	3	2	3	4	4	2	2	5	3	3	2	3	4	4	2	2	30.2	30.2	30.2	27.789	248	248	0	18.738	By MS/MS	By MS/MS	By MS/MS	By MS/MS
CBW16970_poxB	CBW16970_poxB	5.31477	7	7	7	CBW16970_poxB	1	7	7	7	3	3	4	5	7	5	6	1	3	3	3	4	5	7	5	6	1	3	3	3	4	5	7	5	6	1	3	21.2	21.2	21.2	61.683	572	572	0	36.947	By MS/MS	By MS/MS	By MS/MS	By MS/MS
CBW19775_rfaZ	CBW19775_rfaZ	14.1999	4	4	4	CBW19775_rfaZ	1	4	4	4	4	3	3	3	3	3	3	2	1	4	3	3	3	3	3	3	2	1	4	3	3	3	3	3	3	2	1	10	10	10	31.003	269	269	0	4.7737	By MS/MS	By MS/MS	By MS/MS	By MS/MS
CBW19546_dam	CBW19546_dam	12.5242	7	7	7	CBW19546_dam	1	7	7	7	5	5	6	6	6	6	6	6	5	5	5	6	6	6	6	6	6	5	5	5	6	6	6	6	6	6	5	32.4	32.4	32.4	32.027	278	278	0	91.028	By MS/MS	By MS/MS	By MS/MS	By MS/MS
CBW20196_yjaG	CBW20196_yjaG	435.666	10	10	10	CBW20196_yjaG	1	10	10	10	5	7	6	6	7	6	8	5	6	5	7	6	6	7	6	8	5	6	5	7	6	6	7	6	8	5	6	60.2	60.2	60.2	22.704	196	196	0	37.074	By MS/MS	By MS/MS	By MS/MS	By MS/MS
CBW18418_yfcE	CBW18418_yfcE	211.779	4	4	4	CBW18418_yfcE	1	4	4	4	4	4	4	4	4	4	4	3	4	4	4	4	4	4	4	4	3	4	4	4	4	4	4	4	4	3	4	31.1	31.1	31.1	19.904	183	183	0	56.384	By MS/MS	By MS/MS	By MS/MS	By MS/MS
CBW17942_flhAa	CBW17942_flhAa	4.54066	10	10	10	CBW17942_flhAa	1	10	10	10	7	6	8	5	6	8	7	8	9	7	6	8	5	6	8	7	8	9	7	6	8	5	6	8	7	8	9	22.5	22.5	22.5	74.848	692	692	0	84.183	By MS/MS	By MS/MS	By MS/MS	By MS/MS
CBW19223_hypO	CBW19223_hypO	492.516	4	4	4	CBW19223_hypO	1	4	4	4	4	3	4	3	3	4	3	3	3	4	3	4	3	3	4	3	3	3	4	3	4	3	3	4	3	3	3	17.5	17.5	17.5	39.623	372	372	0	40.038	By MS/MS	By MS/MS	By MS/MS	By MS/MS
CBW16309_btuF	CBW16309_btuF	2.83034	7	7	7	CBW16309_btuF	1	7	7	7	7	5	6	4	7	7	6	5	4	7	5	6	4	7	7	6	5	4	7	5	6	4	7	7	6	5	4	32.7	32.7	32.7	29.284	266	266	0	37.112	By MS/MS	By MS/MS	By MS/MS	By MS/MS
CBW17020_ycaR	CBW17020_ycaR	211.12	6	6	6	CBW17020_ycaR	1	6	6	6	5	4	5	4	4	5	5	5	5	5	4	5	4	4	5	5	5	5	5	4	5	4	4	5	5	5	5	78.3	78.3	78.3	6.8558	60	60	0	91.302	By MS/MS	By MS/MS	By MS/MS	By MS/MS
CBW19984_cyaA	CBW19984_cyaA	45.3763	15	15	15	CBW19984_cyaA	1	15	15	15	8	9	11	10	12	12	10	10	9	8	9	11	10	12	12	10	10	9	8	9	11	10	12	12	10	10	9	21.3	21.3	21.3	97.358	848	848	0	52.104	By MS/MS	By MS/MS	By MS/MS	By MS/MS
CBW19320_probable_carbohydrate_kinase	CBW19320_probable_carbohydrate_kinase	46.1492	5	5	5	CBW19320_probable_carbohydrate_kinase	1	5	5	5	1	1	3	4	3	4	3	4	3	1	1	3	4	3	4	3	4	3	1	1	3	4	3	4	3	4	3	16.8	16.8	16.8	34.495	315	315	0	8.9414	By MS/MS	By MS/MS	By MS/MS	By MS/MS
CBW16922_yliB	CBW16922_yliB	23.7079	10	10	10	CBW16922_yliB	1	10	10	10	7	7	6	7	7	5	6	4	7	7	7	6	7	7	5	6	4	7	7	7	6	7	7	5	6	4	7	29.9	29.9	29.9	56.537	512	512	0	52.526	By MS/MS	By MS/MS	By MS/MS	By MS/MS
CBW18595_hypothetical_lipoprotein	CBW18595_hypothetical_lipoprotein	35.3169	16	16	16	CBW18595_hypothetical_lipoprotein	1	16	16	16	11	9	12	10	14	13	12	7	6	11	9	12	10	14	13	12	7	6	11	9	12	10	14	13	12	7	6	12.7	12.7	12.7	179.67	1644	1644	0	65.184	By MS/MS	By MS/MS	By MS/MS	By MS/MS
CBW20375_yjeS	CBW20375_yjeS	17.5728	6	6	6	CBW20375_yjeS	1	6	6	6	3	4	5	5	4	5	5	1	3	3	4	5	5	4	5	5	1	3	3	4	5	5	4	5	5	1	3	26.1	26.1	26.1	42.747	379	379	0	37.105	By MS/MS	By MS/MS	By MS/MS	By MS/MS
CBW20282_siiC	CBW20282_siiC	10.7421	15	15	15	CBW20282_siiC	1	15	15	15	11	11	8	7	10	9	12	10	10	11	11	8	7	10	9	12	10	10	11	11	8	7	10	9	12	10	10	42.4	42.4	42.4	50.511	439	439	0	118.06	By MS/MS	By MS/MS	By MS/MS	By MS/MS
CBW16334_dnaE	CBW16334_dnaE	8.90109	24	24	24	CBW16334_dnaE	1	24	24	24	8	11	12	11	12	12	12	10	11	8	11	12	11	12	12	12	10	11	8	11	12	11	12	12	12	10	11	24.6	24.6	24.6	130.2	1160	1160	0	81.499	By MS/MS	By MS/MS	By MS/MS	By MS/MS
CBW16317_glnD	CBW16317_glnD	7.02515	20	20	20	CBW16317_glnD	1	20	20	20	10	11	12	9	11	13	10	6	7	10	11	12	9	11	13	10	6	7	10	11	12	9	11	13	10	6	7	28.7	28.7	28.7	102.26	890	890	0	48.333	By MS/MS	By MS/MS	By MS/MS	By MS/MS
CBW19230_yghA	CBW19230_yghA	34.7018	12	12	12	CBW19230_yghA	1	12	12	12	7	8	5	11	8	9	6	6	8	7	8	5	11	8	9	6	6	8	7	8	5	11	8	9	6	6	8	48.3	48.3	48.3	31.438	294	294	0	53.719	By MS/MS	By MS/MS	By MS/MS	By MS/MS
CBW19868_yidR	CBW19868_yidR	29.6872	11	11	11	CBW19868_yidR	1	11	11	11	8	9	8	9	7	8	7	5	7	8	9	8	9	7	8	7	5	7	8	9	8	9	7	8	7	5	7	33.1	33.1	33.1	45.38	408	408	0	46.122	By MS/MS	By MS/MS	By MS/MS	By MS/MS
CBW20132_cytR	CBW20132_cytR	104.545	6	6	6	CBW20132_cytR	1	6	6	6	5	5	5	4	4	5	3	4	5	5	5	5	4	4	5	3	4	5	5	5	5	4	4	5	3	4	5	23.2	23.2	23.2	37.583	341	341	0	29.977	By MS/MS	By MS/MS	By MS/MS	By MS/MS
CBW19024_cysH	CBW19024_cysH	4.01015	6	6	6	CBW19024_cysH	1	6	6	6	5	6	6	4	5	5	3	3	6	5	6	6	4	5	5	3	3	6	5	6	6	4	5	5	3	3	6	28.3	28.3	28.3	28.027	244	244	0	20.67	By MS/MS	By MS/MS	By MS/MS	By MS/MS
CBW16478_yaiB	CBW16478_yaiB	2016.19	3	3	3	CBW16478_yaiB	1	3	3	3	2	1	2	1	2	2	2	1	2	2	1	2	1	2	2	2	1	2	2	1	2	1	2	2	2	1	2	51.1	51.1	51.1	10.113	88	88	0	22.186	By MS/MS	By MS/MS	By MS/MS	By MS/MS
CBW20498_yjgQ	CBW20498_yjgQ	38.1589	5	5	5	CBW20498_yjgQ	1	5	5	5	4	4	4	3	4	4	2	3	3	4	4	4	3	4	4	2	3	3	4	4	4	3	4	4	2	3	3	22.2	22.2	22.2	39.672	360	360	0	46.012	By MS/MS	By MS/MS	By MS/MS	By MS/MS
CBW17225_plsX	CBW17225_plsX	7.79253	7	7	7	CBW17225_plsX	1	7	7	7	5	6	4	6	6	5	5	5	5	5	6	4	6	6	5	5	5	5	5	6	4	6	6	5	5	5	5	21.7	21.7	21.7	38.716	359	359	0	55.961	By MS/MS	By MS/MS	By MS/MS	By MS/MS
CBW19068_amiC	CBW19068_amiC	59.8698	13	13	13	CBW19068_amiC	1	13	13	13	6	9	6	7	5	4	7	9	6	6	9	6	7	5	4	7	9	6	6	9	6	7	5	4	7	9	6	36	36	36	45.613	417	417	0	45.474	By MS/MS	By MS/MS	By MS/MS	By MS/MS
CBW16358_gloB	CBW16358_gloB	61.9395	8	8	8	CBW16358_gloB	1	8	8	8	6	6	6	5	6	5	6	4	3	6	6	6	5	6	5	6	4	3	6	6	6	5	6	5	6	4	3	49	49	49	28.633	251	251	0	57.614	By MS/MS	By MS/MS	By MS/MS	By MS/MS
CBW20592_lplA	CBW20592_lplA	109.294	12	12	12	CBW20592_lplA	1	12	12	12	8	10	11	9	9	9	9	7	8	8	10	11	9	9	9	9	7	8	8	10	11	9	9	9	9	7	8	58.6	58.6	58.6	37.934	338	338	0	92.056	By MS/MS	By MS/MS	By MS/MS	By MS/MS
CBW17550_yneH	CBW17550_yneH	27.9915	6	6	6	CBW17550_yneH	1	6	6	6	5	4	5	3	4	5	4	6	5	5	4	5	3	4	5	4	6	5	5	4	5	3	4	5	4	6	5	18.2	18.2	18.2	33.596	308	308	0	18.783	By MS/MS	By MS/MS	By MS/MS	By MS/MS
CBW20133_priA	CBW20133_priA	13.1155	14	14	14	CBW20133_priA	1	14	14	14	10	9	11	8	11	11	11	9	11	10	9	11	8	11	11	11	9	11	10	9	11	8	11	11	11	9	11	25.5	25.5	25.5	81.771	732	732	0	78.864	By MS/MS	By MS/MS	By MS/MS	By MS/MS
CBW18435_dedD	CBW18435_dedD	63.6126	6	6	6	CBW18435_dedD	1	6	6	6	3	3	3	3	3	4	4	5	5	3	3	3	3	3	4	4	5	5	3	3	3	3	3	4	4	5	5	38.4	38.4	38.4	23.471	224	224	0	24.405	By MS/MS	By MS/MS	By MS/MS	By MS/MS
CCF76831_stbB	CCF76831_stbB	77.5526	6	6	6	CCF76831_stbB	1	6	6	6	5	6	6	5	5	5	5	4	4	5	6	6	5	5	5	5	4	4	5	6	6	5	5	5	5	4	4	56.2	56.2	56.2	14.553	130	130	0	54.7	By MS/MS	By MS/MS	By MS/MS	By MS/MS
CBW17757_katN	CBW17757_katN	1.69829	9	9	9	CBW17757_katN	1	9	9	9	6	4	4	8	7	8	5	2	3	6	4	4	8	7	8	5	2	3	6	4	4	8	7	8	5	2	3	42.5	42.5	42.5	31.846	292	292	0	127.32	By MS/MS	By MS/MS	By MS/MS	By MS/MS
CBW19472_mscL	CBW19472_mscL	957.336	7	7	7	CBW19472_mscL	1	7	7	7	5	6	7	5	5	5	5	5	6	5	6	7	5	5	5	5	5	6	5	6	7	5	5	5	5	5	6	54.7	54.7	54.7	15.074	137	137	0	59.185	By MS/MS	By MS/MS	By MS/MS	By MS/MS
CBW19070_recD	CBW19070_recD	12.5026	16	16	16	CBW19070_recD	1	16	16	16	10	11	9	9	12	13	11	8	9	10	11	9	9	12	13	11	8	9	10	11	9	9	12	13	11	8	9	28.8	28.8	28.8	66.524	611	611	0	61.44	By MS/MS	By MS/MS	By MS/MS	By MS/MS
CCF76917_mobA	CCF76917_mobA	217.15	12	12	12	CCF76917_mobA	1	12	12	12	7	9	9	5	10	8	8	6	6	7	9	9	5	10	8	8	6	6	7	9	9	5	10	8	8	6	6	19.3	19.3	19.3	77.951	709	709	0	47.241	By MS/MS	By MS/MS	By MS/MS	By MS/MS
CBW18066_predicted_bacteriophage_protein	CBW18066_predicted_bacteriophage_protein	56.522	9	9	9	CBW18066_predicted_bacteriophage_protein	1	9	9	9	5	6	8	6	7	5	8	7	5	5	6	8	6	7	5	8	7	5	5	6	8	6	7	5	8	7	5	50.5	50.5	50.5	30.67	275	275	0	66.219	By MS/MS	By MS/MS	By MS/MS	By MS/MS
CBW17906_exoX	CBW17906_exoX	120.997	4	4	4	CBW17906_exoX	1	4	4	4	4	3	4	3	4	4	4	3	3	4	3	4	3	4	4	4	3	3	4	3	4	3	4	4	4	3	3	20.7	20.7	20.7	26.419	232	232	0	17.225	By MS/MS	By MS/MS	By MS/MS	By MS/MS
CBW18274_yeiE	CBW18274_yeiE	142.519	5	5	5	CBW18274_yeiE	1	5	5	5	3	3	3	3	4	2	5	5	5	3	3	3	3	4	2	5	5	5	3	3	3	3	4	2	5	5	5	22	22	22	31.904	287	287	0	40.617	By MS/MS	By MS/MS	By MS/MS	By MS/MS
CBW16492_phoB	CBW16492_phoB	45.9773	7	7	7	CBW16492_phoB	1	7	7	7	6	6	6	5	6	6	6	6	6	6	6	6	5	6	6	6	6	6	6	6	6	5	6	6	6	6	6	49.3	49.3	49.3	26.403	229	229	0	24.703	By MS/MS	By MS/MS	By MS/MS	By MS/MS
CBW18401_lrhA	CBW18401_lrhA	65.1938	9	9	9	CBW18401_lrhA	1	9	9	9	5	5	5	5	6	7	7	6	6	5	5	5	5	6	7	7	6	6	5	5	5	5	6	7	7	6	6	39.7	39.7	39.7	34.428	312	312	0	85.941	By MS/MS	By MS/MS	By MS/MS	By MS/MS
CBW18149_hisA	CBW18149_hisA	12.788	7	7	7	CBW18149_hisA	1	7	7	7	6	5	4	5	4	6	6	5	4	6	5	4	5	4	6	6	5	4	6	5	4	5	4	6	6	5	4	41.2	41.2	41.2	26.089	245	245	0	90.797	By MS/MS	By MS/MS	By MS/MS	By MS/MS
CBW20202_purD	CBW20202_purD	12.8449	9	9	9	CBW20202_purD	1	9	9	9	5	7	7	7	7	8	8	6	5	5	7	7	7	7	8	8	6	5	5	7	7	7	7	8	8	6	5	31.9	31.9	31.9	45.722	429	429	0	101.23	By MS/MS	By MS/MS	By MS/MS	By MS/MS
CBW18734_hypothetical_exported_protein	CBW18734_hypothetical_exported_protein	493.368	5	5	5	CBW18734_hypothetical_exported_protein	1	5	5	5	3	5	4	5	5	4	5	5	4	3	5	4	5	5	4	5	5	4	3	5	4	5	5	4	5	5	4	38.4	38.4	38.4	12.347	112	112	0	25.398	By MS/MS	By MS/MS	By MS/MS	By MS/MS
CBW18150_hisF	CBW18150_hisF	15.8398	9	9	9	CBW18150_hisF	1	9	9	9	6	3	6	2	7	5	6	5	6	6	3	6	2	7	5	6	5	6	6	3	6	2	7	5	6	5	6	39.5	39.5	39.5	28.368	258	258	0	57.13	By MS/MS	By MS/MS	By MS/MS	By MS/MS
CBW18584_yfgM	CBW18584_yfgM	193.003	6	6	6	CBW18584_yfgM	1	6	6	6	6	5	5	5	5	6	5	5	5	6	5	5	5	5	6	5	5	5	6	5	5	5	5	6	5	5	5	43.7	43.7	43.7	22.133	206	206	0	80.209	By MS/MS	By MS/MS	By MS/MS	By MS/MS
CBW20170_birA	CBW20170_birA	45.1943	13	13	13	CBW20170_birA	1	13	13	13	10	9	11	9	10	11	11	11	11	10	9	11	9	10	11	11	11	11	10	9	11	9	10	11	11	11	11	64.7	64.7	64.7	35.395	320	320	0	147.26	By MS/MS	By MS/MS	By MS/MS	By MS/MS
CBW17157_hypothetical_secreted_protein	CBW17157_hypothetical_secreted_protein	164.672	6	6	6	CBW17157_hypothetical_secreted_protein	1	6	6	6	3	4	5	3	6	6	4	4	5	3	4	5	3	6	6	4	4	5	3	4	5	3	6	6	4	4	5	30.5	30.5	30.5	14.132	131	131	0	31.775	By MS/MS	By MS/MS	By MS/MS	By MS/MS
CBW17710_ycjX	CBW17710_ycjX	23.1724	9	9	9	CBW17710_ycjX	1	9	9	9	6	6	5	7	7	6	7	6	9	6	6	5	7	7	6	7	6	9	6	6	5	7	7	6	7	6	9	28.9	28.9	28.9	52.755	467	467	0	27.275	By MS/MS	By MS/MS	By MS/MS	By MS/MS
CBW20400_yjfQ	CBW20400_yjfQ	46.0767	9	9	9	CBW20400_yjfQ	1	9	9	9	7	4	6	6	7	6	4	5	6	7	4	6	6	7	6	4	5	6	7	4	6	6	7	6	4	5	6	51.8	51.8	51.8	27.486	251	251	0	134.75	By MS/MS	By MS/MS	By MS/MS	By MS/MS
CBW20268_qor	CBW20268_qor	64.2992	12	12	12	CBW20268_qor	1	12	12	12	10	7	11	10	10	11	8	7	8	10	7	11	10	10	11	8	7	8	10	7	11	10	10	11	8	7	8	59.3	59.3	59.3	35.151	327	327	0	143.72	By MS/MS	By MS/MS	By MS/MS	By MS/MS
CBW17706_ycjG	CBW17706_ycjG	29.7635	7	7	7	CBW17706_ycjG	1	7	7	7	4	4	5	5	5	4	5	3	5	4	4	5	5	5	4	5	3	5	4	4	5	5	5	4	5	3	5	24.9	24.9	24.9	34.678	321	321	0	19.956	By MS/MS	By MS/MS	By MS/MS	By MS/MS
CBW20569_conserved_hypothetical_protein	CBW20569_conserved_hypothetical_protein	251.75	3	3	3	CBW20569_conserved_hypothetical_protein	1	3	3	3	2	3	3	3	3	3	3	2	2	2	3	3	3	3	3	3	2	2	2	3	3	3	3	3	3	2	2	42.1	42.1	42.1	16.273	152	152	0	27.726	By MS/MS	By MS/MS	By MS/MS	By MS/MS
CCF76820_yagA	CCF76820_yagA	52.9949	7	7	7	CCF76820_yagA	1	7	7	7	5	4	6	5	5	6	5	4	6	5	4	6	5	5	6	5	4	6	5	4	6	5	5	6	5	4	6	17.9	17.9	17.9	51.226	448	448	0	37.675	By MS/MS	By MS/MS	By MS/MS	By MS/MS
CBW18369_pmrF	CBW18369_pmrF	22.315	10	10	10	CBW18369_pmrF	1	10	10	10	7	7	8	8	7	9	9	5	7	7	7	8	8	7	9	9	5	7	7	7	8	8	7	9	9	5	7	30	30	30	36.516	327	327	0	94.991	By MS/MS	By MS/MS	By MS/MS	By MS/MS
CBW17100_pqiB	CBW17100_pqiB	6.92334	10	10	10	CBW17100_pqiB	1	10	10	10	6	8	8	8	9	8	8	7	8	6	8	8	8	9	8	8	7	8	6	8	8	8	9	8	8	7	8	22.9	22.9	22.9	60.653	546	546	0	58.324	By MS/MS	By MS/MS	By MS/MS	By MS/MS
CBW19317_garRb	CBW19317_garRb	381.365	5	5	5	CBW19317_garRb	1	5	5	5	4	5	5	3	3	5	5	2	1	4	5	5	3	3	5	5	2	1	4	5	5	3	3	5	5	2	1	20.6	20.6	20.6	30.728	296	296	0	11.788	By MS/MS	By MS/MS	By MS/MS	By MS/MS
CBW17018_lpxK	CBW17018_lpxK	4.41545	6	6	6	CBW17018_lpxK	1	6	6	6	4	4	5	5	5	6	5	4	4	4	4	5	5	5	6	5	4	4	4	4	5	5	5	6	5	4	4	22.8	22.8	22.8	34.994	325	325	0	25.386	By MS/MS	By MS/MS	By MS/MS	By MS/MS
CBW16633_ybcJ	CBW16633_ybcJ	204.91	3	3	3	CBW16633_ybcJ	1	3	3	3	2	2	2	2	2	2	2	2	2	2	2	2	2	2	2	2	2	2	2	2	2	2	2	2	2	2	2	38.6	38.6	38.6	7.3955	70	70	0	10.688	By MS/MS	By MS/MS	By MS/MS	By MS/MS
CBW17204_flgN	CBW17204_flgN	991.382	3	3	3	CBW17204_flgN	1	3	3	3	3	3	2	3	2	3	3	2	3	3	3	2	3	2	3	3	2	3	3	3	2	3	2	3	3	2	3	41.4	41.4	41.4	15.989	140	140	0	69.335	By MS/MS	By MS/MS	By MS/MS	By MS/MS
CBW17147_cbpA	CBW17147_cbpA	146.971	8	8	8	CBW17147_cbpA	1	8	8	8	6	6	5	8	4	7	6	3	5	6	6	5	8	4	7	6	3	5	6	6	5	8	4	7	6	3	5	36.9	36.9	36.9	34.693	306	306	0	96.436	By MS/MS	By MS/MS	By MS/MS	By MS/MS
CBW18559_hypothetical_exported_protein	CBW18559_hypothetical_exported_protein	95.1614	7	7	7	CBW18559_hypothetical_exported_protein	1	7	7	7	7	5	7	5	6	6	7	5	6	7	5	7	5	6	6	7	5	6	7	5	7	5	6	6	7	5	6	21.8	21.8	21.8	53.74	487	487	0	109.78	By MS/MS	By MS/MS	By MS/MS	By MS/MS
CBW16759_ubiF	CBW16759_ubiF	93.0963	8	8	8	CBW16759_ubiF	1	8	8	8	4	4	3	4	3	4	4	6	5	4	4	3	4	3	4	4	6	5	4	4	3	4	3	4	4	6	5	37.6	37.6	37.6	42.496	391	391	0	112.36	By MS/MS	By MS/MS	By MS/MS	By MS/MS
CBW18001_fliN	CBW18001_fliN	60.7776	2	2	2	CBW18001_fliN	1	2	2	2	1	1	1	1	1	1	2	2	1	1	1	1	1	1	1	2	2	1	1	1	1	1	1	1	2	2	1	29.9	29.9	29.9	14.789	137	137	0	12.868	By MS/MS	By matching	By matching	By MS/MS
CBW18813_bacteriophage_integrase	CBW18813_bacteriophage_integrase	10.1781	4	4	3	CBW18813_bacteriophage_integrase	1	4	4	3	1	1	1	2	2	1	1	3	2	1	1	1	2	2	1	1	3	2	0	0	0	1	1	0	0	2	1	18.8	18.8	17.1	44.67	398	398	0	10.225	By matching	By MS/MS	By MS/MS	By MS/MS
CCF76829_conserved_hypothetical_protein	CCF76829_conserved_hypothetical_protein	121.751	5	5	5	CCF76829_conserved_hypothetical_protein	1	5	5	5	4	4	4	5	4	4	3	2	3	4	4	4	5	4	4	3	2	3	4	4	4	5	4	4	3	2	3	64.5	64.5	64.5	13.614	124	124	0	12.506	By MS/MS	By MS/MS	By MS/MS	By MS/MS
CBW18564_purM	CBW18564_purM	74.3967	7	7	7	CBW18564_purM	1	7	7	7	6	6	6	5	6	6	5	5	4	6	6	6	5	6	6	5	5	4	6	6	6	5	6	6	5	5	4	38.3	38.3	38.3	37.369	350	350	0	72.297	By MS/MS	By MS/MS	By MS/MS	By MS/MS
CBW19184_mutY	CBW19184_mutY	15.7473	6	6	6	CBW19184_mutY	1	6	6	6	5	5	5	5	6	6	5	4	4	5	5	5	5	6	6	5	4	4	5	5	5	5	6	6	5	4	4	28.6	28.6	28.6	39.409	350	350	0	119.61	By MS/MS	By MS/MS	By MS/MS	By MS/MS
CBW19586_glpE	CBW19586_glpE	360.231	3	3	3	CBW19586_glpE	1	3	3	3	3	3	3	3	3	3	3	2	2	3	3	3	3	3	3	3	2	2	3	3	3	3	3	3	3	2	2	59.3	59.3	59.3	11.973	108	108	0	67.39	By MS/MS	By MS/MS	By MS/MS	By MS/MS
CBW19303_yqjG	CBW19303_yqjG	10.8918	7	7	7	CBW19303_yqjG	1	7	7	7	6	7	6	7	6	5	5	5	6	6	7	6	7	6	5	5	5	6	6	7	6	7	6	5	5	5	6	24.4	24.4	24.4	37.381	328	328	0	48.903	By MS/MS	By MS/MS	By MS/MS	By MS/MS
CBW18482_yfeD	CBW18482_yfeD	426.498	3	3	3	CBW18482_yfeD	1	3	3	3	3	2	3	2	3	3	3	3	3	3	2	3	2	3	3	3	3	3	3	2	3	2	3	3	3	3	3	32.3	32.3	32.3	14.974	130	130	0	17.334	By MS/MS	By MS/MS	By MS/MS	By MS/MS
CBW20312_phnA	CBW20312_phnA	683.109	2	2	2	CBW20312_phnA	1	2	2	2	2	2	2	2	2	2	2	2	2	2	2	2	2	2	2	2	2	2	2	2	2	2	2	2	2	2	2	17.1	17.1	17.1	12.289	111	111	0	7.7487	By MS/MS	By MS/MS	By MS/MS	By MS/MS
CBW16352_dkgB	CBW16352_dkgB	34.3649	10	10	10	CBW16352_dkgB	1	10	10	10	7	6	6	6	7	6	7	5	6	7	6	6	6	7	6	7	5	6	7	6	6	6	7	6	7	5	6	43.1	43.1	43.1	29.18	267	267	0	45.831	By MS/MS	By MS/MS	By MS/MS	By MS/MS
CBW19963_gppA	CBW19963_gppA	7.41023	15	15	15	CBW19963_gppA	1	15	15	15	9	11	9	11	10	10	11	11	11	9	11	9	11	10	10	11	11	11	9	11	9	11	10	10	11	11	11	40	40	40	54.815	493	493	0	110.55	By MS/MS	By MS/MS	By MS/MS	By MS/MS
CBW17579_conserved_hypothetical_protein	CBW17579_conserved_hypothetical_protein	13.1372	12	12	12	CBW17579_conserved_hypothetical_protein	1	12	12	12	8	9	8	8	10	10	10	8	8	8	9	8	8	10	10	10	8	8	8	9	8	8	10	10	10	8	8	39.1	39.1	39.1	55.726	488	488	0	62.906	By MS/MS	By MS/MS	By MS/MS	By MS/MS
CBW16951_potG	CBW16951_potG	0.796638	1	1	1	CBW16951_potG	1	1	1	1	1	1	1	1	1	0	1	0	0	1	1	1	1	1	0	1	0	0	1	1	1	1	1	0	1	0	0	2.4	2.4	2.4	41.973	377	377	0.00080743	2.6708	By MS/MS	By MS/MS	By MS/MS	By matching
CBW19785_coaD	CBW19785_coaD	112.106	6	6	6	CBW19785_coaD	1	6	6	6	5	5	4	5	4	5	5	4	4	5	5	4	5	4	5	5	4	4	5	5	4	5	4	5	5	4	4	58.5	58.5	58.5	17.956	159	159	0	101.63	By MS/MS	By MS/MS	By MS/MS	By MS/MS
CBW18403_Hypothetical_UPF0207_protein	CBW18403_Hypothetical_UPF0207_protein	34.0636	7	7	7	CBW18403_Hypothetical_UPF0207_protein	1	7	7	7	4	5	4	6	5	6	6	4	6	4	5	4	6	5	6	6	4	6	4	5	4	6	5	6	6	4	6	54.3	54.3	54.3	22.697	199	199	0	27.699	By MS/MS	By MS/MS	By MS/MS	By MS/MS
CBW19249_ygiW	CBW19249_ygiW	386.26	3	3	3	CBW19249_ygiW	1	3	3	3	3	2	3	2	3	3	3	3	3	3	2	3	2	3	3	3	3	3	3	2	3	2	3	3	3	3	3	26.2	26.2	26.2	13.945	130	130	0	42.012	By MS/MS	By MS/MS	By MS/MS	By MS/MS
CBW19647_yhiN	CBW19647_yhiN	42.601	10	10	10	CBW19647_yhiN	1	10	10	10	7	8	8	7	8	7	7	6	7	7	8	8	7	8	7	7	6	7	7	8	8	7	8	7	7	6	7	25.4	25.4	25.4	43.585	398	398	0	117.64	By MS/MS	By MS/MS	By MS/MS	By MS/MS
CBW18896_emrR	CBW18896_emrR	188.736	6	6	6	CBW18896_emrR	1	6	6	6	5	4	5	4	4	3	5	4	4	5	4	5	4	4	3	5	4	4	5	4	5	4	4	3	5	4	4	60.8	60.8	60.8	20.537	176	176	0	133.96	By MS/MS	By MS/MS	By MS/MS	By MS/MS
CBW19260_ygiB	CBW19260_ygiB	382.854	4	4	4	CBW19260_ygiB	1	4	4	4	2	2	2	2	4	2	4	3	3	2	2	2	2	4	2	4	3	3	2	2	2	2	4	2	4	3	3	23.8	23.8	23.8	23.387	223	223	0	44.385	By MS/MS	By MS/MS	By MS/MS	By MS/MS
CBW20599_trpR	CBW20599_trpR	81.7454	4	4	4	CBW20599_trpR	1	4	4	4	3	2	2	3	3	2	4	2	2	3	2	2	3	3	2	4	2	2	3	2	2	3	3	2	4	2	2	51.9	51.9	51.9	12.391	108	108	0	8.8108	By MS/MS	By MS/MS	By MS/MS	By MS/MS
CBW18340_yojN	CBW18340_yojN	6.24272	18	18	18	CBW18340_yojN	1	18	18	18	6	11	10	12	10	9	7	9	10	6	11	10	12	10	9	7	9	10	6	11	10	12	10	9	7	9	10	33.1	33.1	33.1	99.808	889	889	0	147.69	By MS/MS	By MS/MS	By MS/MS	By MS/MS
CBW19772_rfaC	CBW19772_rfaC	8.3257	8	8	8	CBW19772_rfaC	1	8	8	8	6	6	6	6	6	7	6	5	6	6	6	6	6	6	7	6	5	6	6	6	6	6	6	7	6	5	6	37.2	37.2	37.2	35.172	317	317	0	25.978	By MS/MS	By MS/MS	By MS/MS	By MS/MS
CBW17613_yncC	CBW17613_yncC	1.69652	6	6	6	CBW17613_yncC	1	6	6	6	5	4	5	2	4	5	4	3	2	5	4	5	2	4	5	4	3	2	5	4	5	2	4	5	4	3	2	36.7	36.7	36.7	24.795	221	221	0	30.221	By MS/MS	By MS/MS	By MS/MS	By MS/MS
CBW17402_sufD	CBW17402_sufD	2.79278	11	11	11	CBW17402_sufD	1	11	11	11	8	6	6	7	8	7	11	7	5	8	6	6	7	8	7	11	7	5	8	6	6	7	8	7	11	7	5	45.4	45.4	45.4	47.356	423	423	0	69.874	By MS/MS	By MS/MS	By MS/MS	By MS/MS
CBW17263_ycfD	CBW17263_ycfD	109.446	5	5	5	CBW17263_ycfD	1	5	5	5	3	4	4	4	5	4	5	4	3	3	4	4	4	5	4	5	4	3	3	4	4	4	5	4	5	4	3	28.2	28.2	28.2	42.589	373	373	0	113.96	By MS/MS	By MS/MS	By MS/MS	By MS/MS
CBW16326_yaeL	CBW16326_yaeL	53.3822	10	10	10	CBW16326_yaeL	1	10	10	10	4	6	5	6	7	5	5	4	4	4	6	5	6	7	5	5	4	4	4	6	5	6	7	5	5	4	4	29.1	29.1	29.1	49.184	450	450	0	46.502	By MS/MS	By MS/MS	By MS/MS	By MS/MS
CBW18633_murQ	CBW18633_murQ	36.4017	10	10	10	CBW18633_murQ	1	10	10	10	5	6	7	5	6	8	6	5	9	5	6	7	5	6	8	6	5	9	5	6	7	5	6	8	6	5	9	51.5	51.5	51.5	30.874	297	297	0	31.18	By MS/MS	By MS/MS	By MS/MS	By MS/MS
CBW18920_hydA	CBW18920_hydA	11.0748	18	18	18	CBW18920_hydA	1	18	18	18	8	9	11	12	10	9	6	11	12	8	9	11	12	10	9	6	11	12	8	9	11	12	10	9	6	11	12	31.5	31.5	31.5	81.101	746	746	0	139.77	By MS/MS	By MS/MS	By MS/MS	By MS/MS
CBW17691_conserved_hypothetical_protein	CBW17691_conserved_hypothetical_protein	126.151	6	6	6	CBW17691_conserved_hypothetical_protein	1	6	6	6	3	3	5	4	4	4	5	1	4	3	3	5	4	4	4	5	1	4	3	3	5	4	4	4	5	1	4	29.8	29.8	29.8	24.804	228	228	0	33.076	By MS/MS	By MS/MS	By MS/MS	By MS/MS
CBW20485_arginine_deiminase	CBW20485_arginine_deiminase	46.2733	11	11	11	CBW20485_arginine_deiminase	1	11	11	11	10	7	6	6	6	4	8	8	3	10	7	6	6	6	4	8	8	3	10	7	6	6	6	4	8	8	3	40.9	40.9	40.9	45.561	406	406	0	57.388	By MS/MS	By MS/MS	By MS/MS	By MS/MS
CBW18198_yegD	CBW18198_yegD	7.4879	10	10	10	CBW18198_yegD	1	10	10	10	8	6	6	5	9	7	9	4	4	8	6	6	5	9	7	9	4	4	8	6	6	5	9	7	9	4	4	32.9	32.9	32.9	49.212	450	450	0	104.04	By MS/MS	By MS/MS	By MS/MS	By MS/MS
CBW20515_hypothetical_inner_membrane_protein	CBW20515_hypothetical_inner_membrane_protein	334.43	7	7	7	CBW20515_hypothetical_inner_membrane_protein	1	7	7	7	4	3	3	3	5	5	5	5	6	4	3	3	3	5	5	5	5	6	4	3	3	3	5	5	5	5	6	40.5	40.5	40.5	22.683	200	200	0	95.935	By MS/MS	By MS/MS	By MS/MS	By MS/MS
CBW17733_yciH	CBW17733_yciH	46.5744	1	1	1	CBW17733_yciH	1	1	1	1	1	1	1	1	1	1	1	1	1	1	1	1	1	1	1	1	1	1	1	1	1	1	1	1	1	1	1	8.3	8.3	8.3	11.526	108	108	0	3.5533	By MS/MS	By MS/MS	By MS/MS	By MS/MS
CBW16211_tbpA	CBW16211_tbpA	90.2697	9	9	9	CBW16211_tbpA	1	9	9	9	7	7	6	5	6	6	6	6	4	7	7	6	5	6	6	6	6	4	7	7	6	5	6	6	6	6	4	41.6	41.6	41.6	36.263	327	327	0	73.629	By MS/MS	By MS/MS	By MS/MS	By MS/MS
CBW20161_argH	CBW20161_argH	26.2903	14	14	14	CBW20161_argH	1	14	14	14	10	9	10	8	7	8	8	4	6	10	9	10	8	7	8	8	4	6	10	9	10	8	7	8	8	4	6	48.3	48.3	48.3	50.481	458	458	0	64.689	By MS/MS	By MS/MS	By MS/MS	By MS/MS
CBW17222_maf-a	CBW17222_maf-a	65.1174	8	8	8	CBW17222_maf-a	1	8	8	8	7	7	7	6	6	8	8	4	5	7	7	7	6	6	8	8	4	5	7	7	7	6	6	8	8	4	5	35.1	35.1	35.1	21.492	194	194	0	25.628	By MS/MS	By MS/MS	By MS/MS	By MS/MS
CBW17745_btuR	CBW17745_btuR	29.3503	6	6	6	CBW17745_btuR	1	6	6	6	3	4	4	3	4	4	4	3	5	3	4	4	3	4	4	4	3	5	3	4	4	3	4	4	4	3	5	33.2	33.2	33.2	21.725	196	196	0	68.969	By MS/MS	By MS/MS	By MS/MS	By MS/MS
CBW16908_transcriptional_regulator_(iron_dependant_repressor_family)	CBW16908_transcriptional_regulator_(iron_dependant_repressor_family)	42.9159	5	5	5	CBW16908_transcriptional_regulator_(iron_dependant_repressor_family)	1	5	5	5	3	3	4	2	4	3	3	4	5	3	3	4	2	4	3	3	4	5	3	3	4	2	4	3	3	4	5	43.9	43.9	43.9	17.727	157	157	0	26.381	By MS/MS	By MS/MS	By MS/MS	By MS/MS
CBW16222_mraZ	CBW16222_mraZ	248.978	2	2	2	CBW16222_mraZ	1	2	2	2	2	1	2	2	2	2	2	2	2	2	1	2	2	2	2	2	2	2	2	1	2	2	2	2	2	2	2	15.8	15.8	15.8	17.435	152	152	0	4.7552	By MS/MS	By MS/MS	By MS/MS	By MS/MS
CBW20514_conserved_hypothetical_protein	CBW20514_conserved_hypothetical_protein	31.4748	4	4	4	CBW20514_conserved_hypothetical_protein	1	4	4	4	4	4	3	4	3	3	3	3	3	4	4	3	4	3	3	3	3	3	4	4	3	4	3	3	3	3	3	31.5	31.5	31.5	22.97	200	200	0	37.409	By MS/MS	By MS/MS	By MS/MS	By MS/MS
CBW19377_yrbB	CBW19377_yrbB	16.0015	3	3	3	CBW19377_yrbB	1	3	3	3	2	2	2	1	1	2	2	2	2	2	2	2	1	1	2	2	2	2	2	2	2	1	1	2	2	2	2	34.7	34.7	34.7	10.685	98	98	0	26.158	By MS/MS	By MS/MS	By MS/MS	By MS/MS
CBW17376_ydiU	CBW17376_ydiU	13.7613	11	11	11	CBW17376_ydiU	1	11	11	11	10	7	8	6	10	8	7	6	8	10	7	8	6	10	8	7	6	8	10	7	8	6	10	8	7	6	8	24	24	24	54.952	480	480	0	108.14	By MS/MS	By MS/MS	By MS/MS	By MS/MS
CBW19613_ugpQ	CBW19613_ugpQ	45.0185	8	8	8	CBW19613_ugpQ	1	8	8	8	7	6	6	5	4	7	6	5	2	7	6	6	5	4	7	6	5	2	7	6	6	5	4	7	6	5	2	48	48	48	27.381	246	246	0	63.425	By MS/MS	By MS/MS	By MS/MS	By MS/MS
CBW16198_rluA	CBW16198_rluA	3.73038	4	4	4	CBW16198_rluA	1	4	4	4	4	3	4	4	3	3	3	3	2	4	3	4	4	3	3	3	3	2	4	3	4	4	3	3	3	3	2	32	32	32	24.797	219	219	0	12.39	By MS/MS	By MS/MS	By MS/MS	By MS/MS
CBW17995_fliH	CBW17995_fliH	4.65589	8	8	8	CBW17995_fliH	1	8	8	8	5	5	6	4	5	4	5	5	6	5	5	6	4	5	4	5	5	6	5	5	6	4	5	4	5	5	6	53.2	53.2	53.2	25.811	235	235	0	219.79	By MS/MS	By MS/MS	By MS/MS	By MS/MS
CBW17233_tmk	CBW17233_tmk	69.087	13	13	13	CBW17233_tmk	1	13	13	13	7	6	6	8	8	7	7	8	7	7	6	6	8	8	7	7	8	7	7	6	6	8	8	7	7	8	7	64.3	64.3	64.3	23.724	213	213	0	157.14	By MS/MS	By MS/MS	By MS/MS	By MS/MS
CBW20605_creC	CBW20605_creC	5.66277	3	3	3	CBW20605_creC	1	3	3	3	0	1	1	2	1	1	0	1	0	0	1	1	2	1	1	0	1	0	0	1	1	2	1	1	0	1	0	9.3	9.3	9.3	44.631	408	408	0.00041408	3.3099		By MS/MS	By MS/MS	By MS/MS
CBW17716_pspF	CBW17716_pspF	18.3011	10	10	10	CBW17716_pspF	1	10	10	10	7	9	8	6	8	8	9	6	5	7	9	8	6	8	8	9	6	5	7	9	8	6	8	8	9	6	5	35.6	35.6	35.6	36.827	326	326	0	65.684	By MS/MS	By MS/MS	By MS/MS	By MS/MS
CBW17999_fliL	CBW17999_fliL	47.4897	6	6	6	CBW17999_fliL	1	6	6	6	3	4	5	2	4	6	5	2	2	3	4	5	2	4	6	5	2	2	3	4	5	2	4	6	5	2	2	52.3	52.3	52.3	17.102	155	155	0	36.265	By MS/MS	By MS/MS	By MS/MS	By MS/MS
CBW17096_conserved_hypothetical_protein	CBW17096_conserved_hypothetical_protein	8.0113	11	11	11	CBW17096_conserved_hypothetical_protein	1	11	11	11	8	9	9	6	9	9	9	6	9	8	9	9	6	9	9	9	6	9	8	9	9	6	9	9	9	6	9	45.3	45.3	45.3	40.491	369	369	0	100.25	By MS/MS	By MS/MS	By MS/MS	By MS/MS
CBW18798_predicted_bacteriophage_protein	CBW18798_predicted_bacteriophage_protein	489.066	7	7	7	CBW18798_predicted_bacteriophage_protein	1	7	7	7	6	2	6	3	6	6	5	2	3	6	2	6	3	6	6	5	2	3	6	2	6	3	6	6	5	2	3	61.1	61.1	61.1	21.374	193	193	0	35.513	By MS/MS	By MS/MS	By MS/MS	By MS/MS
CBW18334_eco	CBW18334_eco	299.381	6	6	6	CBW18334_eco	1	6	6	6	4	3	3	5	3	4	4	4	5	4	3	3	5	3	4	4	4	5	4	3	3	5	3	4	4	4	5	40.2	40.2	40.2	18.218	164	164	0	60.625	By MS/MS	By MS/MS	By MS/MS	By MS/MS
CBW19407_nanA	CBW19407_nanA	2058.73	9	9	9	CBW19407_nanA	1	9	9	9	6	5	6	5	5	7	5	7	7	6	5	6	5	5	7	5	7	7	6	5	6	5	5	7	5	7	7	40.7	40.7	40.7	32.483	297	297	0	34.707	By MS/MS	By MS/MS	By MS/MS	By MS/MS
CBW20576_yjjG	CBW20576_yjjG	83.386	5	5	5	CBW20576_yjjG	1	5	5	5	5	4	5	5	5	4	5	4	4	5	4	5	5	5	4	5	4	4	5	4	5	5	5	4	5	4	4	37.3	37.3	37.3	25.155	225	225	0	114.23	By MS/MS	By MS/MS	By MS/MS	By MS/MS
CBW17913_edd	CBW17913_edd	17.6785	10	10	10	CBW17913_edd	1	10	10	10	7	7	7	6	7	8	7	6	6	7	7	7	6	7	8	7	6	6	7	7	7	6	7	8	7	6	6	27.5	27.5	27.5	64.638	603	603	0	41.594	By MS/MS	By MS/MS	By MS/MS	By MS/MS
CBW19005_surE	CBW19005_surE	40.7009	5	5	5	CBW19005_surE	1	5	5	5	5	2	3	2	5	4	4	1	1	5	2	3	2	5	4	4	1	1	5	2	3	2	5	4	4	1	1	37.2	37.2	37.2	26.98	253	253	0	22.696	By MS/MS	By MS/MS	By MS/MS	By MS/MS
CBW16337_ldcC	CBW16337_ldcC	22.194	18	18	18	CBW16337_ldcC	1	18	18	18	8	10	11	11	13	14	11	10	10	8	10	11	11	13	14	11	10	10	8	10	11	11	13	14	11	10	10	38.1	38.1	38.1	80.762	713	713	0	58.532	By MS/MS	By MS/MS	By MS/MS	By MS/MS
CBW17024_smtA	CBW17024_smtA	113.873	7	7	7	CBW17024_smtA	1	7	7	7	5	3	6	3	6	4	6	5	4	5	3	6	3	6	4	6	5	4	5	3	6	3	6	4	6	5	4	24	24	24	30.222	267	267	0	60	By MS/MS	By MS/MS	By MS/MS	By MS/MS
CBW16191_apaH	CBW16191_apaH	20.8666	6	6	6	CBW16191_apaH	1	6	6	6	4	5	5	5	4	4	5	4	4	4	5	5	5	4	4	5	4	4	4	5	5	5	4	4	5	4	4	34	34	34	31.43	282	282	0	125.45	By MS/MS	By MS/MS	By MS/MS	By MS/MS
CBW18716_yfiP	CBW18716_yfiP	18.3125	2	2	2	CBW18716_yfiP	1	2	2	2	2	2	2	2	2	2	2	1	2	2	2	2	2	2	2	2	1	2	2	2	2	2	2	2	2	1	2	10.6	10.6	10.6	25.251	226	226	0	30.541	By MS/MS	By MS/MS	By MS/MS	By MS/MS
CBW20127_menG	CBW20127_menG	911.101	6	6	6	CBW20127_menG	1	6	6	6	5	5	5	5	5	5	5	4	3	5	5	5	5	5	5	5	4	3	5	5	5	5	5	5	5	4	3	47.2	47.2	47.2	17.374	161	161	0	58.073	By MS/MS	By MS/MS	By MS/MS	By MS/MS
CBW20497_yjgP	CBW20497_yjgP	218.776	4	4	4	CBW20497_yjgP	1	4	4	4	1	4	2	3	3	2	3	4	3	1	4	2	3	3	2	3	4	3	1	4	2	3	3	2	3	4	3	10.3	10.3	10.3	39.55	359	359	0	29.168	By MS/MS	By MS/MS	By MS/MS	By MS/MS
CBW16603_sfbA	CBW16603_sfbA	12.8387	7	7	7	CBW16603_sfbA	1	7	7	7	4	4	4	7	4	5	6	2	2	4	4	4	7	4	5	6	2	2	4	4	4	7	4	5	6	2	2	23.2	23.2	23.2	29.848	276	276	0	27.231	By MS/MS	By MS/MS	By MS/MS	By MS/MS
CBW18500_pdxK	CBW18500_pdxK	32.3331	4	4	4	CBW18500_pdxK	1	4	4	4	3	3	4	3	3	4	3	2	2	3	3	4	3	3	4	3	2	2	3	3	4	3	3	4	3	2	2	28.5	28.5	28.5	30.967	288	288	0	94.717	By MS/MS	By MS/MS	By MS/MS	By MS/MS
CBW16344_cutF	CBW16344_cutF	232.037	5	5	5	CBW16344_cutF	1	5	5	5	2	4	3	3	2	3	2	2	3	2	4	3	3	2	3	2	2	3	2	4	3	3	2	3	2	2	3	30	30	30	25.225	233	233	0	21.838	By MS/MS	By MS/MS	By MS/MS	By MS/MS
CBW18155_rfbP	CBW18155_rfbP	43.8175	10	10	10	CBW18155_rfbP	1	10	10	10	5	5	7	5	7	6	8	10	9	5	5	7	5	7	6	8	10	9	5	5	7	5	7	6	8	10	9	22.9	22.9	22.9	56.197	476	476	0	41.746	By MS/MS	By MS/MS	By MS/MS	By MS/MS
CBW16228_mraY	CBW16228_mraY	28.1353	3	3	3	CBW16228_mraY	1	3	3	3	3	2	3	1	3	3	3	2	2	3	2	3	1	3	3	3	2	2	3	2	3	1	3	3	3	2	2	8.1	8.1	8.1	40.022	360	360	0	7.8496	By MS/MS	By MS/MS	By MS/MS	By MS/MS
CBW19167_endA	CBW19167_endA	33.7523	7	7	7	CBW19167_endA	1	7	7	7	7	5	6	4	7	7	5	6	6	7	5	6	4	7	7	5	6	6	7	5	6	4	7	7	5	6	6	29.4	29.4	29.4	26.806	235	235	0	36.99	By MS/MS	By MS/MS	By MS/MS	By MS/MS
CBW19032_mazG	CBW19032_mazG	73.1573	4	4	4	CBW19032_mazG	1	4	4	4	2	2	4	4	3	2	2	2	1	2	2	4	4	3	2	2	2	1	2	2	4	4	3	2	2	2	1	22.9	22.9	22.9	30.83	266	266	0	7.2024	By MS/MS	By MS/MS	By MS/MS	By MS/MS
CBW16288_yadB	CBW16288_yadB	5.91449	8	8	8	CBW16288_yadB	1	8	8	8	6	6	6	6	5	5	6	7	7	6	6	6	6	5	5	6	7	7	6	6	6	6	5	5	6	7	7	36.4	36.4	36.4	35.131	313	313	0	42.151	By MS/MS	By MS/MS	By MS/MS	By MS/MS
CBW20096_cpxA	CBW20096_cpxA	17.3276	10	10	10	CBW20096_cpxA	1	10	10	10	5	7	7	7	7	8	5	6	7	5	7	7	7	7	8	5	6	7	5	7	7	7	7	8	5	6	7	25.8	25.8	25.8	51.61	457	457	0	34.926	By MS/MS	By MS/MS	By MS/MS	By MS/MS
CBW16282_yadE	CBW16282_yadE	35.9185	7	7	7	CBW16282_yadE	1	7	7	7	6	4	5	3	6	7	6	4	2	6	4	5	3	6	7	6	4	2	6	4	5	3	6	7	6	4	2	19.3	19.3	19.3	46.795	409	409	0	15.946	By MS/MS	By MS/MS	By MS/MS	By MS/MS
CBW17379_ydiA	CBW17379_ydiA	36.1017	9	9	9	CBW17379_ydiA	1	9	9	9	6	4	6	5	7	6	8	5	6	6	4	6	5	7	6	8	5	6	6	4	6	5	7	6	8	5	6	47.3	47.3	47.3	31.148	277	277	0	65.175	By MS/MS	By MS/MS	By MS/MS	By MS/MS
CBW19704_yiaD	CBW19704_yiaD	81.4024	4	4	4	CBW19704_yiaD	1	4	4	4	4	4	4	4	4	4	4	4	4	4	4	4	4	4	4	4	4	4	4	4	4	4	4	4	4	4	4	45.9	45.9	45.9	21.078	209	209	0	133.96	By MS/MS	By MS/MS	By MS/MS	By MS/MS
CBW18982_salmonella_pathogenicity_island_1_protein	CBW18982_salmonella_pathogenicity_island_1_protein	592.205	3	3	3	CBW18982_salmonella_pathogenicity_island_1_protein	1	3	3	3	2	2	2	2	2	2	2	2	3	2	2	2	2	2	2	2	2	3	2	2	2	2	2	2	2	2	3	37.5	37.5	37.5	10.678	96	96	0	36.837	By MS/MS	By MS/MS	By MS/MS	By MS/MS
CBW20379_mutL	CBW20379_mutL	29.1184	11	11	11	CBW20379_mutL	1	11	11	11	8	8	8	9	7	8	9	5	5	8	8	8	9	7	8	9	5	5	8	8	8	9	7	8	9	5	5	34	34	34	67.73	618	618	0	100.97	By MS/MS	By MS/MS	By MS/MS	By MS/MS
CBW17952_motA	CBW17952_motA	739.839	6	6	6	CBW17952_motA	1	6	6	6	2	3	3	2	3	2	3	5	4	2	3	3	2	3	2	3	5	4	2	3	3	2	3	2	3	5	4	30.1	30.1	30.1	30.073	276	276	0	47.438	By MS/MS	By MS/MS	By MS/MS	By MS/MS
CBW16906_ompX	CBW16906_ompX	6387.54	5	5	5	CBW16906_ompX	1	5	5	5	2	5	3	3	5	5	3	3	3	2	5	3	3	5	5	3	3	3	2	5	3	3	5	5	3	3	3	49.1	49.1	49.1	18.494	171	171	0	36.612	By MS/MS	By MS/MS	By MS/MS	By MS/MS
CBW16716_pagP	CBW16716_pagP	200.769	8	8	8	CBW16716_pagP	1	8	8	8	3	7	5	5	5	5	6	5	5	3	7	5	5	5	5	6	5	5	3	7	5	5	5	5	6	5	5	47.9	47.9	47.9	22.199	190	190	0	85.549	By MS/MS	By MS/MS	By MS/MS	By MS/MS
CBW18814_conserved_hypothetical_protein	CBW18814_conserved_hypothetical_protein	28.6445	12	12	12	CBW18814_conserved_hypothetical_protein	1	12	12	12	5	7	8	7	6	7	6	5	7	5	7	8	7	6	7	6	5	7	5	7	8	7	6	7	6	5	7	23.9	23.9	23.9	65.21	565	565	0	31.923	By MS/MS	By MS/MS	By MS/MS	By MS/MS
CBW16271_cueO	CBW16271_cueO	70.52	5	5	5	CBW16271_cueO	1	5	5	5	5	4	4	4	4	5	4	3	3	5	4	4	4	4	5	4	3	3	5	4	4	4	4	5	4	3	3	18.7	18.7	18.7	58.625	536	536	0	16.493	By MS/MS	By MS/MS	By MS/MS	By MS/MS
CBW19530_argDb	CBW19530_argDb	7.63964	8	8	8	CBW19530_argDb	1	8	8	8	8	6	8	6	8	6	7	5	5	8	6	8	6	8	6	7	5	5	8	6	8	6	8	6	7	5	5	35.1	35.1	35.1	43.699	405	405	0	31.87	By MS/MS	By MS/MS	By MS/MS	By MS/MS
CBW20494_holC	CBW20494_holC	25.1192	8	8	8	CBW20494_holC	1	8	8	8	7	6	6	5	8	8	7	6	5	7	6	6	5	8	8	7	6	5	7	6	6	5	8	8	7	6	5	55.1	55.1	55.1	16.562	147	147	0	46.852	By MS/MS	By MS/MS	By MS/MS	By MS/MS
CBW19625_yhhK	CBW19625_yhhK	237.263	6	6	6	CBW19625_yhhK	1	6	6	6	5	5	5	5	5	5	5	5	3	5	5	5	5	5	5	5	5	3	5	5	5	5	5	5	5	5	3	62.2	62.2	62.2	14.48	127	127	0	90.17	By MS/MS	By MS/MS	By MS/MS	By MS/MS
CBW20420_ytfG	CBW20420_ytfG	8.63609	8	8	8	CBW20420_ytfG	1	8	8	8	7	5	7	5	7	6	6	7	6	7	5	7	5	7	6	6	7	6	7	5	7	5	7	6	6	7	6	37.6	37.6	37.6	29.744	282	282	0	58.578	By MS/MS	By MS/MS	By MS/MS	By MS/MS
CBW18451_yfcL	CBW18451_yfcL	56.3099	4	4	4	CBW18451_yfcL	1	4	4	4	3	2	4	3	3	4	3	4	4	3	2	4	3	3	4	3	4	4	3	2	4	3	3	4	3	4	4	56	56	56	9.979	91	91	0	24.17	By MS/MS	By MS/MS	By MS/MS	By MS/MS
CBW17836_ycgL	CBW17836_ycgL	253.782	6	6	6	CBW17836_ycgL	1	6	6	6	4	4	4	4	4	3	4	6	6	4	4	4	4	4	3	4	6	6	4	4	4	4	4	3	4	6	6	64.5	64.5	64.5	12.584	110	110	0	36.331	By MS/MS	By MS/MS	By MS/MS	By MS/MS
CBW19231_exbD	CBW19231_exbD	28.0428	4	4	4	CBW19231_exbD	1	4	4	4	3	3	3	3	2	2	2	2	3	3	3	3	3	2	2	2	2	3	3	3	3	3	2	2	2	2	3	30.5	30.5	30.5	15.619	141	141	0	9.1077	By MS/MS	By MS/MS	By MS/MS	By MS/MS
CBW17752_trpB	CBW17752_trpB	14.9747	10	10	10	CBW17752_trpB	1	10	10	10	8	7	8	6	9	8	8	7	7	8	7	8	6	9	8	8	7	7	8	7	8	6	9	8	8	7	7	36.5	36.5	36.5	42.928	397	397	0	41.089	By MS/MS	By MS/MS	By MS/MS	By MS/MS
CBW20111_ydeW	CBW20111_ydeW	46.6818	11	11	11	CBW20111_ydeW	1	11	11	11	8	4	7	4	7	8	7	9	6	8	4	7	4	7	8	7	9	6	8	4	7	4	7	8	7	9	6	39.8	39.8	39.8	34.449	319	319	0	43.241	By MS/MS	By MS/MS	By MS/MS	By MS/MS
CBW20027_fadB	CBW20027_fadB	124.513	13	13	13	CBW20027_fadB	1	13	13	13	0	1	10	0	2	8	1	1	11	0	1	10	0	2	8	1	1	11	0	1	10	0	2	8	1	1	11	30	30	30	79.593	729	729	0	76.095		By MS/MS	By MS/MS
CBW20272_aphA	CBW20272_aphA	391.247	5	5	5	CBW20272_aphA	1	5	5	5	3	3	3	2	4	3	3	4	5	3	3	3	2	4	3	3	4	5	3	3	3	2	4	3	3	4	5	28.3	28.3	28.3	26.314	237	237	0	51.888	By MS/MS	By MS/MS	By MS/MS	By MS/MS
CBW17373_btuD	CBW17373_btuD	14.7687	2	2	2	CBW17373_btuD	1	2	2	2	1	1	1	1	1	1	2	1	1	1	1	1	1	1	1	2	1	1	1	1	1	1	1	1	2	1	1	13.7	13.7	13.7	27.143	249	249	0.00081235	2.8049	By matching	By matching	By MS/MS	By MS/MS
CBW19628_ftsX	CBW19628_ftsX	57.427	9	9	9	CBW19628_ftsX	1	9	9	9	4	5	6	5	7	9	6	5	5	4	5	6	5	7	9	6	5	5	4	5	6	5	7	9	6	5	5	35.9	35.9	35.9	38.626	351	351	0	45.093	By MS/MS	By MS/MS	By MS/MS	By MS/MS
CBW17500_rstA	CBW17500_rstA	60.426	7	7	7	CBW17500_rstA	1	7	7	7	5	1	4	4	6	4	3	6	5	5	1	4	4	6	4	3	6	5	5	1	4	4	6	4	3	6	5	39.1	39.1	39.1	27.202	243	243	0	26.935	By MS/MS	By MS/MS	By MS/MS	By MS/MS
CBW20201_hydG	CBW20201_hydG	58.2064	11	11	11	CBW20201_hydG	1	11	11	11	8	7	9	5	5	9	10	8	9	8	7	9	5	5	9	10	8	9	8	7	9	5	5	9	10	8	9	29.7	29.7	29.7	48.589	441	441	0	47.449	By MS/MS	By MS/MS	By MS/MS	By MS/MS
CBW16848_galM	CBW16848_galM	79.1651	13	13	13	CBW16848_galM	1	13	13	13	10	10	9	7	7	10	10	4	7	10	10	9	7	7	10	10	4	7	10	10	9	7	7	10	10	4	7	63.9	63.9	63.9	38.547	346	346	0	150.33	By MS/MS	By MS/MS	By MS/MS	By MS/MS
CBW18088_cobT	CBW18088_cobT	19.8267	6	6	6	CBW18088_cobT	1	6	6	6	5	5	5	5	5	5	5	2	4	5	5	5	5	5	5	5	2	4	5	5	5	5	5	5	5	2	4	21.9	21.9	21.9	36.612	356	356	0	18.617	By MS/MS	By MS/MS	By MS/MS	By MS/MS
CBW18909_mltB	CBW18909_mltB	63.2514	8	8	8	CBW18909_mltB	1	8	8	8	4	5	4	2	7	7	6	6	7	4	5	4	2	7	7	6	6	7	4	5	4	2	7	7	6	6	7	37	37	37	39.981	359	359	0	50.76	By matching	By MS/MS	By MS/MS	By MS/MS
CBW18514_Hypothetical_acetyltransferase	CBW18514_Hypothetical_acetyltransferase	461.947	2	2	2	CBW18514_Hypothetical_acetyltransferase	1	2	2	2	2	2	2	2	2	2	2	2	2	2	2	2	2	2	2	2	2	2	2	2	2	2	2	2	2	2	2	15.6	15.6	15.6	16.284	141	141	0	15.919	By MS/MS	By MS/MS	By MS/MS	By MS/MS
CBW17378_aroH	CBW17378_aroH	14.9444	9	9	9	CBW17378_aroH	1	9	9	9	5	7	6	7	7	8	9	4	6	5	7	6	7	7	8	9	4	6	5	7	6	7	7	8	9	4	6	37.6	37.6	37.6	38.75	348	348	0	51.153	By MS/MS	By MS/MS	By MS/MS	By MS/MS
CBW16286_folK	CBW16286_folK	7.19325	3	3	3	CBW16286_folK	1	3	3	3	1	2	2	1	2	1	1	2	3	1	2	2	1	2	1	1	2	3	1	2	2	1	2	1	1	2	3	32.1	32.1	32.1	17.742	159	159	0	6.7256	By matching	By MS/MS	By MS/MS	By MS/MS
CBW20193_nudC	CBW20193_nudC	37.9994	8	8	8	CBW20193_nudC	1	8	8	8	6	6	6	6	6	4	5	6	5	6	6	6	6	6	4	5	6	5	6	6	6	6	6	4	5	6	5	46.7	46.7	46.7	29.621	257	257	0	70.85	By MS/MS	By MS/MS	By MS/MS	By MS/MS
CBW19037_rumA	CBW19037_rumA	50.8371	10	10	10	CBW19037_rumA	1	10	10	10	9	10	7	8	9	8	9	3	4	9	10	7	8	9	8	9	3	4	9	10	7	8	9	8	9	3	4	36.7	36.7	36.7	47.768	431	431	0	116.07	By MS/MS	By MS/MS	By MS/MS	By MS/MS
CBW20213_pepE	CBW20213_pepE	607.229	7	7	7	CBW20213_pepE	1	7	7	7	5	5	4	3	4	6	5	5	4	5	5	4	3	4	6	5	5	4	5	5	4	3	4	6	5	5	4	54.6	54.6	54.6	24.769	229	229	0	73.863	By MS/MS	By MS/MS	By MS/MS	By MS/MS
CBW20039_engB	CBW20039_engB	382.885	8	8	8	CBW20039_engB	1	8	8	8	6	4	5	5	6	6	5	5	5	6	4	5	5	6	6	5	5	5	6	4	5	5	6	6	5	5	5	39.7	39.7	39.7	22.207	199	199	0	77.322	By MS/MS	By MS/MS	By MS/MS	By MS/MS
CBW18759_smpA	CBW18759_smpA	845.906	1	1	1	CBW18759_smpA	1	1	1	1	1	1	1	1	1	1	1	1	1	1	1	1	1	1	1	1	1	1	1	1	1	1	1	1	1	1	1	17.9	17.9	17.9	12.345	112	112	0	37.813	By MS/MS	By MS/MS	By MS/MS	By MS/MS
CBW18985_pphB	CBW18985_pphB	7.26214	2	2	2	CBW18985_pphB	1	2	2	2	1	1	1	1	1	1	1	2	1	1	1	1	1	1	1	1	2	1	1	1	1	1	1	1	1	2	1	9.2	9.2	9.2	25.025	218	218	0	5.4663	By MS/MS	By MS/MS	By MS/MS	By MS/MS
CBW18457_yfcN	CBW18457_yfcN	26.5018	9	9	9	CBW18457_yfcN	1	9	9	9	7	6	6	7	7	8	7	4	4	7	6	6	7	7	8	7	4	4	7	6	6	7	7	8	7	4	4	69.4	69.4	69.4	21.177	183	183	0	28.047	By MS/MS	By MS/MS	By MS/MS	By MS/MS
CBW17872_conserved_hypothetical_protein	CBW17872_conserved_hypothetical_protein	4.88356	18	18	18	CBW17872_conserved_hypothetical_protein	1	18	18	18	4	11	6	10	8	10	9	9	11	4	11	6	10	8	10	9	9	11	4	11	6	10	8	10	9	9	11	29.7	29.7	29.7	95.338	879	879	0	92.631	By MS/MS	By MS/MS	By MS/MS	By MS/MS
CBW20546_hsdR	CBW20546_hsdR	38.9566	15	15	15	CBW20546_hsdR	1	15	15	15	4	8	6	10	8	8	4	8	9	4	8	6	10	8	8	4	8	9	4	8	6	10	8	8	4	8	9	19.8	19.8	19.8	133.41	1169	1169	0	99.988	By MS/MS	By MS/MS	By MS/MS	By MS/MS
CBW17936_cutC	CBW17936_cutC	14.0533	6	6	6	CBW17936_cutC	1	6	6	6	4	6	5	5	5	6	6	2	3	4	6	5	5	5	6	6	2	3	4	6	5	5	5	6	6	2	3	27.4	27.4	27.4	26.61	248	248	0	61.476	By MS/MS	By MS/MS	By MS/MS	By MS/MS
CBW17705_ycjI	CBW17705_ycjI	17.1146	2	2	2	CBW17705_ycjI	1	2	2	2	1	1	1	0	1	2	1	1	1	1	1	1	0	1	2	1	1	1	1	1	1	0	1	2	1	1	1	11.2	11.2	11.2	26.475	242	242	0	11.35	By matching	By matching	By MS/MS
CBW19894_recF	CBW19894_recF	10.3024	8	8	8	CBW19894_recF	1	8	8	8	6	8	6	5	6	6	6	4	4	6	8	6	5	6	6	6	4	4	6	8	6	5	6	6	6	4	4	25.5	25.5	25.5	40.514	357	357	0	64.525	By MS/MS	By MS/MS	By MS/MS	By MS/MS
CBW16249_ampD	CBW16249_ampD	176.759	4	4	4	CBW16249_ampD	1	4	4	4	2	1	1	2	2	2	2	2	2	2	1	1	2	2	2	2	2	2	2	1	1	2	2	2	2	2	2	15.5	15.5	15.5	20.912	187	187	0	16.114	By MS/MS	By MS/MS	By MS/MS	By MS/MS
CBW16606_ybbB	CBW16606_ybbB	120.465	15	15	15	CBW16606_ybbB	1	15	15	15	8	8	8	7	9	7	10	10	8	8	8	8	7	9	7	10	10	8	8	8	8	7	9	7	10	10	8	52.5	52.5	52.5	41.328	364	364	0	51.111	By MS/MS	By MS/MS	By MS/MS	By MS/MS
CBW19038_barA	CBW19038_barA	16.7587	13	13	13	CBW19038_barA	1	13	13	13	9	9	12	8	12	11	12	7	7	9	9	12	8	12	11	12	7	7	9	9	12	8	12	11	12	7	7	18.6	18.6	18.6	102.57	918	918	0	52.692	By MS/MS	By MS/MS	By MS/MS	By MS/MS
CBW16565_ylaC	CBW16565_ylaC	157.171	5	5	5	CBW16565_ylaC	1	5	5	5	4	4	3	3	5	4	3	2	4	4	4	3	3	5	4	3	2	4	4	4	3	3	5	4	3	2	4	37.8	37.8	37.8	18.316	156	156	0	29.453	By MS/MS	By MS/MS	By MS/MS	By MS/MS
CBW18289_yejA	CBW18289_yejA	10.2762	10	10	10	CBW18289_yejA	1	10	10	10	4	4	4	4	5	6	3	5	6	4	4	4	4	5	6	3	5	6	4	4	4	4	5	6	3	5	6	19.3	19.3	19.3	69.208	601	601	0	18.039	By MS/MS	By MS/MS	By MS/MS	By MS/MS
CCF76782_rsdB	CCF76782_rsdB	47.2302	6	2	2	CCF76782_rsdB	1	6	2	2	5	4	5	4	6	6	5	6	5	2	2	2	2	2	2	2	2	2	2	2	2	2	2	2	2	2	2	28.1	10.8	10.8	28.765	260	260	0	21.445	By MS/MS	By MS/MS	By MS/MS	By MS/MS
CBW20215_conserved_hypothetical_protein	CBW20215_conserved_hypothetical_protein	389.903	5	5	5	CBW20215_conserved_hypothetical_protein	1	5	5	5	3	4	5	3	4	3	5	4	3	3	4	5	3	4	3	5	4	3	3	4	5	3	4	3	5	4	3	30.7	30.7	30.7	20.158	179	179	0	56.519	By MS/MS	By MS/MS	By MS/MS	By MS/MS
CBW17480_tppB	CBW17480_tppB	66.7561	3	3	3	CBW17480_tppB	1	3	3	3	2	2	2	2	2	3	2	2	2	2	2	2	2	2	3	2	2	2	2	2	2	2	2	3	2	2	2	5.6	5.6	5.6	54.339	501	501	0	31.743	By MS/MS	By MS/MS	By MS/MS	By MS/MS
CBW17918_yebA	CBW17918_yebA	115.727	4	4	4	CBW17918_yebA	1	4	4	4	2	3	2	2	2	1	2	2	1	2	3	2	2	2	1	2	2	1	2	3	2	2	2	1	2	2	1	5.7	5.7	5.7	48.968	439	439	0	5.2444	By MS/MS	By MS/MS	By MS/MS	By MS/MS
CBW16491_sbcD	CBW16491_sbcD	30.4596	7	7	7	CBW16491_sbcD	1	7	7	7	5	4	5	6	6	6	6	4	5	5	4	5	6	6	6	6	4	5	5	4	5	6	6	6	6	4	5	28.5	28.5	28.5	44.831	400	400	0	25.131	By MS/MS	By MS/MS	By MS/MS	By MS/MS
CBW17405_ynhG	CBW17405_ynhG	54.3666	7	7	7	CBW17405_ynhG	1	7	7	7	4	3	6	6	4	5	4	4	5	4	3	6	6	4	5	4	4	5	4	3	6	6	4	5	4	4	5	39	39	39	36.129	333	333	0	90.072	By MS/MS	By MS/MS	By MS/MS	By MS/MS
CBW19135_ygfE	CBW19135_ygfE	152.367	5	5	5	CBW19135_ygfE	1	5	5	5	3	3	4	1	4	4	3	4	5	3	3	4	1	4	4	3	4	5	3	3	4	1	4	4	3	4	5	54.1	54.1	54.1	12.523	109	109	0	78.806	By MS/MS	By MS/MS	By MS/MS	By MS/MS
CBW19853_ilvB	CBW19853_ilvB	51.6638	10	10	10	CBW19853_ilvB	1	10	10	10	6	8	8	4	7	8	8	6	5	6	8	8	4	7	8	8	6	5	6	8	8	4	7	8	8	6	5	27	27	27	60.223	562	562	0	75.589	By MS/MS	By MS/MS	By MS/MS	By MS/MS
CBW16763_nagC	CBW16763_nagC	13.0761	10	10	10	CBW16763_nagC	1	10	10	10	9	6	9	7	7	7	5	7	5	9	6	9	7	7	7	5	7	5	9	6	9	7	7	7	5	7	5	35	35	35	44.441	406	406	0	52.887	By MS/MS	By MS/MS	By MS/MS	By MS/MS
CBW17161_hypothetical_transcriptional_regulator	CBW17161_hypothetical_transcriptional_regulator	14.0943	5	5	5	CBW17161_hypothetical_transcriptional_regulator	1	5	5	5	4	4	3	4	5	4	5	4	4	4	4	3	4	5	4	5	4	4	4	4	3	4	5	4	5	4	4	28	28	28	31.855	293	293	0	29.193	By MS/MS	By MS/MS	By MS/MS	By MS/MS
CBW19014_iap	CBW19014_iap	36.4017	5	5	5	CBW19014_iap	1	5	5	5	4	4	4	4	3	4	3	3	4	4	4	4	4	3	4	3	3	4	4	4	4	4	3	4	3	3	4	12.1	12.1	12.1	38.23	348	348	0	8.5398	By MS/MS	By MS/MS	By MS/MS	By MS/MS
CBW20309_lpxO	CBW20309_lpxO	69.1022	7	7	7	CBW20309_lpxO	1	7	7	7	2	5	2	5	3	3	3	4	3	2	5	2	5	3	3	3	4	3	2	5	2	5	3	3	3	4	3	29.8	29.8	29.8	34.854	302	302	0	10.334	By MS/MS	By MS/MS	By MS/MS	By MS/MS
CBW19683_yhjU	CBW19683_yhjU	4.60063	7	7	7	CBW19683_yhjU	1	7	7	7	3	6	6	3	4	7	5	5	6	3	6	6	3	4	7	5	5	6	3	6	6	3	4	7	5	5	6	24.3	24.3	24.3	62.222	559	559	0	47.835	By MS/MS	By MS/MS	By MS/MS	By MS/MS
CBW18915_srlR	CBW18915_srlR	127.624	5	5	5	CBW18915_srlR	1	5	5	5	3	2	4	2	5	4	2	3	2	3	2	4	2	5	4	2	3	2	3	2	4	2	5	4	2	3	2	21	21	21	28.062	257	257	0	14.161	By MS/MS	By MS/MS	By MS/MS	By MS/MS
CBW17881_hypothetical_acetyltransferase	CBW17881_hypothetical_acetyltransferase	106.119	3	3	3	CBW17881_hypothetical_acetyltransferase	1	3	3	3	2	2	2	2	2	2	2	3	2	2	2	2	2	2	2	2	3	2	2	2	2	2	2	2	2	3	2	22.3	22.3	22.3	15.658	139	139	0	6.1488	By MS/MS	By MS/MS	By MS/MS	By MS/MS
CBW17878_sopE2	CBW17878_sopE2	25.037	6	6	6	CBW17878_sopE2	1	6	6	6	4	3	3	3	1	1	4	4	4	4	3	3	3	1	1	4	4	4	4	3	3	3	1	1	4	4	4	39.2	39.2	39.2	26.448	240	240	0	49.284	By MS/MS	By MS/MS	By MS/MS	By MS/MS
CBW17629_ydcP	CBW17629_ydcP	58.2519	10	10	10	CBW17629_ydcP	1	10	10	10	4	4	4	4	7	6	5	4	5	4	4	4	4	7	6	5	4	5	4	4	4	4	7	6	5	4	5	20.8	20.8	20.8	73.057	654	654	0	62.161	By MS/MS	By MS/MS	By MS/MS	By MS/MS
CBW20574_holD	CBW20574_holD	130.343	5	5	5	CBW20574_holD	1	5	5	5	3	4	3	3	5	5	5	1	3	3	4	3	3	5	5	5	1	3	3	4	3	3	5	5	5	1	3	52.4	52.4	52.4	16.283	145	145	0	128.03	By MS/MS	By MS/MS	By MS/MS	By MS/MS
CBW20002_pldA	CBW20002_pldA	110.713	6	6	6	CBW20002_pldA	1	6	6	6	3	5	4	5	4	4	4	5	4	3	5	4	5	4	4	4	5	4	3	5	4	5	4	4	4	5	4	25.8	25.8	25.8	28.658	248	248	0	42.692	By MS/MS	By MS/MS	By MS/MS	By MS/MS
CBW19938_kup	CBW19938_kup	18.4753	5	5	5	CBW19938_kup	1	5	5	5	5	3	5	5	5	5	5	3	3	5	3	5	5	5	5	5	3	3	5	3	5	5	5	5	5	3	3	8.2	8.2	8.2	69.3	622	622	0	34.788	By MS/MS	By MS/MS	By MS/MS	By MS/MS
CBW16895_dinG	CBW16895_dinG	7.48875	9	9	9	CBW16895_dinG	1	9	9	9	3	4	4	3	4	5	5	4	4	3	4	4	3	4	5	5	4	4	3	4	4	3	4	5	5	4	4	16.7	16.7	16.7	77.271	681	681	0	14.125	By matching	By MS/MS	By MS/MS	By MS/MS
CBW16483_aroL	CBW16483_aroL	35.4477	5	5	5	CBW16483_aroL	1	5	5	5	3	4	4	4	4	5	4	4	3	3	4	4	4	4	5	4	4	3	3	4	4	4	4	5	4	4	3	45.9	45.9	45.9	19.803	181	181	0	71.814	By MS/MS	By MS/MS	By MS/MS	By MS/MS
CBW16727_mrdB	CBW16727_mrdB	11.1435	4	4	4	CBW16727_mrdB	1	4	4	4	3	3	4	3	4	4	4	3	3	3	3	4	3	4	4	4	3	3	3	3	4	3	4	4	4	3	3	14.9	14.9	14.9	40.532	370	370	0	11.51	By MS/MS	By MS/MS	By MS/MS	By MS/MS
CBW16976_ybjY	CBW16976_ybjY	25.067	8	8	8	CBW16976_ybjY	1	8	8	8	5	3	6	4	5	4	5	3	3	5	3	6	4	5	4	5	3	3	5	3	6	4	5	4	5	3	3	25.5	25.5	25.5	40.805	372	372	0	73.939	By MS/MS	By MS/MS	By MS/MS	By MS/MS
CBW17972_sirA	CBW17972_sirA	264.534	7	7	7	CBW17972_sirA	1	7	7	7	4	6	6	5	5	5	5	3	4	4	6	6	5	5	5	5	3	4	4	6	6	5	5	5	5	3	4	44	44	44	23.906	218	218	0	54.749	By MS/MS	By MS/MS	By MS/MS	By MS/MS
CBW18133_gyrI	CBW18133_gyrI	709.664	5	5	5	CBW18133_gyrI	1	5	5	5	4	0	4	0	3	4	4	3	4	4	0	4	0	3	4	4	3	4	4	0	4	0	3	4	4	3	4	38.7	38.7	38.7	18.062	155	155	0	16.069	By matching		By MS/MS
CBW16853_modF	CBW16853_modF	9.37372	11	11	11	CBW16853_modF	1	11	11	11	9	9	7	11	9	9	9	8	8	9	9	7	11	9	9	9	8	8	9	9	7	11	9	9	9	8	8	30.8	30.8	30.8	54.696	491	491	0	124.19	By MS/MS	By MS/MS	By MS/MS	By MS/MS
CBW17264_phoQ	CBW17264_phoQ	15.8212	9	9	9	CBW17264_phoQ	1	9	9	9	4	6	6	6	5	7	5	6	7	4	6	6	6	5	7	5	6	7	4	6	6	6	5	7	5	6	7	19.7	19.7	19.7	55.466	487	487	0	52.455	By MS/MS	By MS/MS	By MS/MS	By MS/MS
CBW20511_hypothetical_ABC-type_sugar/spermidine/putrescine_transport_systems_atpase_component	CBW20511_hypothetical_ABC-type_sugar/spermidine/putrescine_transport_systems_atpase_component	44.989	10	10	10	CBW20511_hypothetical_ABC-type_sugar/spermidine/putrescine_transport_systems_atpase_component	1	10	10	10	6	6	8	5	8	8	6	5	6	6	6	8	5	8	8	6	5	6	6	6	8	5	8	8	6	5	6	43.8	43.8	43.8	41.201	363	363	0	58.57	By MS/MS	By MS/MS	By MS/MS	By MS/MS
CBW17846_yoaB	CBW17846_yoaB	354.304	3	3	3	CBW17846_yoaB	1	3	3	3	1	2	1	2	2	3	2	2	1	1	2	1	2	2	3	2	2	1	1	2	1	2	2	3	2	2	1	31.6	31.6	31.6	12.587	114	114	0	16.809	By MS/MS	By MS/MS	By MS/MS	By MS/MS
CBW19044_yqcB	CBW19044_yqcB	7.74502	11	11	11	CBW19044_yqcB	1	11	11	11	8	6	9	6	6	9	9	4	6	8	6	9	6	6	9	9	4	6	8	6	9	6	6	9	9	4	6	40.4	40.4	40.4	30.045	260	260	0	44.049	By MS/MS	By MS/MS	By MS/MS	By MS/MS
CBW16704_rnk	CBW16704_rnk	487.494	4	4	4	CBW16704_rnk	1	4	4	4	3	3	4	4	4	4	3	4	3	3	3	4	4	4	4	3	4	3	3	3	4	4	4	4	3	4	3	61.8	61.8	61.8	14.994	136	136	0	105.93	By MS/MS	By MS/MS	By MS/MS	By MS/MS
CCF76857_nikA	CCF76857_nikA	318.282	3	3	3	CCF76857_nikA	1	3	3	3	1	2	1	1	1	2	3	2	3	1	2	1	1	1	2	3	2	3	1	2	1	1	1	2	3	2	3	25.5	25.5	25.5	12.646	110	110	0	32.425	By MS/MS	By MS/MS	By MS/MS	By matching
CBW17584_hypothetical_hydrolase	CBW17584_hypothetical_hydrolase	0.844111	6	6	6	CBW17584_hypothetical_hydrolase	1	6	6	6	2	3	1	3	3	5	1	1	1	2	3	1	3	3	5	1	1	1	2	3	1	3	3	5	1	1	1	8	8	8	95.028	842	842	0	46.237	By matching	By MS/MS	By matching	By MS/MS
CCF76865_exc	CCF76865_exc	373.672	4	4	4	CCF76865_exc	1	4	4	4	3	3	4	3	4	4	3	1	3	3	3	4	3	4	4	3	1	3	3	3	4	3	4	4	3	1	3	29.5	29.5	29.5	25.78	220	220	0	18.642	By MS/MS	By MS/MS	By MS/MS	By MS/MS
CBW19585_glpG	CBW19585_glpG	110.047	4	4	4	CBW19585_glpG	1	4	4	4	4	4	4	4	4	4	4	4	4	4	4	4	4	4	4	4	4	4	4	4	4	4	4	4	4	4	4	13	13	13	31.398	276	276	0	55.861	By MS/MS	By MS/MS	By MS/MS	By MS/MS
CBW19992_dapF	CBW19992_dapF	83.1578	3	3	3	CBW19992_dapF	1	3	3	3	3	2	2	3	3	2	3	3	3	3	2	2	3	3	2	3	3	3	3	2	2	3	3	2	3	3	3	21.1	21.1	21.1	30.468	275	275	0	22.132	By MS/MS	By MS/MS	By MS/MS	By MS/MS
CBW18463_vacJ	CBW18463_vacJ	281.123	8	8	8	CBW18463_vacJ	1	8	8	8	4	4	5	4	4	5	5	6	8	4	4	5	4	4	5	5	6	8	4	4	5	4	4	5	5	6	8	51	51	51	28.185	251	251	0	69.069	By MS/MS	By MS/MS	By MS/MS	By MS/MS
CBW18505_cysM	CBW18505_cysM	25.2759	9	9	9	CBW18505_cysM	1	9	9	9	7	6	7	6	6	7	7	4	4	7	6	7	6	6	7	7	4	4	7	6	7	6	6	7	7	4	4	54.1	54.1	54.1	32.645	303	303	0	67.162	By MS/MS	By MS/MS	By MS/MS	By MS/MS
CBW19776_rfaY	CBW19776_rfaY	30.036	3	3	3	CBW19776_rfaY	1	3	3	3	3	3	3	2	3	3	3	3	3	3	3	3	2	3	3	3	3	3	3	3	3	2	3	3	3	3	3	19.6	19.6	19.6	21.923	184	184	0	6.4082	By MS/MS	By MS/MS	By MS/MS	By MS/MS
CBW17834_ycgN	CBW17834_ycgN	42.815	3	3	3	CBW17834_ycgN	1	3	3	3	2	1	2	1	2	2	2	3	1	2	1	2	1	2	2	2	3	1	2	1	2	1	2	2	2	3	1	19	19	19	18.01	153	153	0	17.416	By MS/MS	By MS/MS	By MS/MS	By MS/MS
CBW19789_radC	CBW19789_radC	133.407	4	4	4	CBW19789_radC	1	4	4	4	2	2	2	2	3	2	2	3	3	2	2	2	2	3	2	2	3	3	2	2	2	2	3	2	2	3	3	25.8	25.8	25.8	24.89	221	221	0.0023895	2.3467	By MS/MS	By MS/MS	By MS/MS	By MS/MS
CBW16735_rlpB	CBW16735_rlpB	154.079	6	6	6	CBW16735_rlpB	1	6	6	6	2	3	5	2	5	5	5	4	4	2	3	5	2	5	5	5	4	4	2	3	5	2	5	5	5	4	4	29.1	29.1	29.1	21.457	196	196	0	61.213	By MS/MS	By MS/MS	By MS/MS	By MS/MS
CBW20195_nfi	CBW20195_nfi	17.3746	7	7	7	CBW20195_nfi	1	7	7	7	6	4	5	4	6	6	6	3	3	6	4	5	4	6	6	6	3	3	6	4	5	4	6	6	6	3	3	45.7	45.7	45.7	24.745	223	223	0	41.48	By MS/MS	By MS/MS	By MS/MS	By MS/MS
CBW17615_yncA	CBW17615_yncA	81.3132	2	2	2	CBW17615_yncA	1	2	2	2	2	1	2	2	2	2	2	2	2	2	1	2	2	2	2	2	2	2	2	1	2	2	2	2	2	2	2	20.5	20.5	20.5	19.188	171	171	0	39.427	By MS/MS	By MS/MS	By MS/MS	By MS/MS
CBW19808_yicH	CBW19808_yicH	50.0789	8	8	8	CBW19808_yicH	1	8	8	8	3	5	5	5	6	7	5	6	5	3	5	5	5	6	7	5	6	5	3	5	5	5	6	7	5	6	5	22	22	22	62.202	569	569	0	120.12	By MS/MS	By MS/MS	By MS/MS	By MS/MS
CBW16637_fimC	CBW16637_fimC	1.90821	9	9	9	CBW16637_fimC	1	9	9	9	7	4	5	4	5	6	7	3	3	7	4	5	4	5	6	7	3	3	7	4	5	4	5	6	7	3	3	46.1	46.1	46.1	24.867	230	230	0	42.677	By MS/MS	By MS/MS	By MS/MS	By MS/MS
CBW18523_eutB	CBW18523_eutB	2.80531	5	5	5	CBW18523_eutB	1	5	5	5	2	3	2	4	1	4	5	1	1	2	3	2	4	1	4	5	1	1	2	3	2	4	1	4	5	1	1	16.3	16.3	16.3	49.449	453	453	0	20.338	By MS/MS	By MS/MS	By MS/MS	By MS/MS
CBW19527_yhfA	CBW19527_yhfA	477.658	3	3	3	CBW19527_yhfA	1	3	3	3	3	3	3	2	3	3	3	3	3	3	3	3	2	3	3	3	3	3	3	3	3	2	3	3	3	3	3	17.9	17.9	17.9	14.477	134	134	0	14.892	By MS/MS	By MS/MS	By MS/MS	By matching
CBW18555_gcvR	CBW18555_gcvR	73.6432	3	3	3	CBW18555_gcvR	1	3	3	3	3	2	3	3	2	3	3	2	3	3	2	3	3	2	3	3	2	3	3	2	3	3	2	3	3	2	3	30.5	30.5	30.5	20.774	190	190	0	54.471	By MS/MS	By MS/MS	By MS/MS	By MS/MS
CBW16754_lnt	CBW16754_lnt	13.9763	12	12	12	CBW16754_lnt	1	12	12	12	4	8	7	8	6	7	6	3	8	4	8	7	8	6	7	6	3	8	4	8	7	8	6	7	6	3	8	39.3	39.3	39.3	57.597	512	512	0	42.105	By MS/MS	By MS/MS	By MS/MS	By MS/MS
CBW17779_hnr	CBW17779_hnr	17.4755	7	7	7	CBW17779_hnr	1	7	7	7	5	6	5	4	4	5	5	6	6	5	6	5	4	4	5	5	6	6	5	6	5	4	4	5	5	6	6	26.4	26.4	26.4	37.208	337	337	0	35.527	By MS/MS	By MS/MS	By MS/MS	By MS/MS
CBW19830_hypothetical_NtrC-family_transcriptional_regulator	CBW19830_hypothetical_NtrC-family_transcriptional_regulator	12.9894	8	8	8	CBW19830_hypothetical_NtrC-family_transcriptional_regulator	1	8	8	8	2	5	6	4	5	5	5	5	4	2	5	6	4	5	5	5	5	4	2	5	6	4	5	5	5	5	4	13	13	13	104.93	932	932	0	37.125	By MS/MS	By MS/MS	By MS/MS	By MS/MS
CBW18949_prgK	CBW18949_prgK	9.4263	6	6	6	CBW18949_prgK	1	6	6	6	5	5	4	5	3	3	3	5	3	5	5	4	5	3	3	3	5	3	5	5	4	5	3	3	3	5	3	33.7	33.7	33.7	28.21	252	252	0	28.749	By MS/MS	By MS/MS	By MS/MS	By MS/MS
CBW20360_ecnR	CBW20360_ecnR	27.1497	5	5	5	CBW20360_ecnR	1	5	5	5	5	3	4	4	4	5	5	4	4	5	3	4	4	4	5	5	4	4	5	3	4	4	4	5	5	4	4	43.1	43.1	43.1	22.177	195	195	0	19.169	By MS/MS	By MS/MS	By MS/MS	By MS/MS
CBW20600_yjjX	CBW20600_yjjX	66.3701	3	3	3	CBW20600_yjjX	1	3	3	3	3	3	3	3	3	3	3	3	2	3	3	3	3	3	3	3	3	2	3	3	3	3	3	3	3	3	2	27.5	27.5	27.5	18.519	171	171	0	28.323	By MS/MS	By MS/MS	By MS/MS	By MS/MS
CBW20478_pyrI	CBW20478_pyrI	80.3354	7	7	7	CBW20478_pyrI	1	7	7	7	5	3	7	3	5	6	6	5	7	5	3	7	3	5	6	6	5	7	5	3	7	3	5	6	6	5	7	65.4	65.4	65.4	17.086	153	153	0	26.31	By MS/MS	By MS/MS	By MS/MS	By MS/MS
CBW16527_thiJ	CBW16527_thiJ	102.021	5	5	5	CBW16527_thiJ	1	5	5	5	3	5	4	4	3	4	4	4	4	3	5	4	4	3	4	4	4	4	3	5	4	4	3	4	4	4	4	31.1	31.1	31.1	20.767	196	196	0	33.396	By MS/MS	By MS/MS	By MS/MS	By MS/MS
CBW17322_yeaA	CBW17322_yeaA	178.997	7	7	7	CBW17322_yeaA	1	7	7	7	3	6	7	5	6	6	6	5	7	3	6	7	5	6	6	6	5	7	3	6	7	5	6	6	6	5	7	49.7	49.7	49.7	16.681	147	147	0	48.752	By MS/MS	By MS/MS	By MS/MS	By MS/MS
CBW18971_invC	CBW18971_invC	5.75189	10	10	10	CBW18971_invC	1	10	10	10	9	5	7	3	6	6	9	5	2	9	5	7	3	6	6	9	5	2	9	5	7	3	6	6	9	5	2	27.6	27.6	27.6	47.61	431	431	0	73.866	By MS/MS	By MS/MS	By MS/MS	By MS/MS
CBW16920_ybiK	CBW16920_ybiK	41.1802	7	7	7	CBW16920_ybiK	1	7	7	7	5	5	6	5	4	7	7	2	3	5	5	6	5	4	7	7	2	3	5	5	6	5	4	7	7	2	3	35.1	35.1	35.1	32.473	313	313	0	24.647	By MS/MS	By MS/MS	By MS/MS	By MS/MS
CBW20174_secE	CBW20174_secE	1178.24	2	2	2	CBW20174_secE	1	2	2	2	2	2	2	2	2	2	2	2	1	2	2	2	2	2	2	2	2	1	2	2	2	2	2	2	2	2	1	12.6	12.6	12.6	13.689	127	127	0	4.874	By MS/MS	By MS/MS	By MS/MS	By MS/MS
CBW19599_glgB	CBW19599_glgB	30.9124	17	17	17	CBW19599_glgB	1	17	17	17	6	9	9	10	8	12	8	9	10	6	9	9	10	8	12	8	9	10	6	9	9	10	8	12	8	9	10	38.5	38.5	38.5	84.274	728	728	0	94.707	By MS/MS	By MS/MS	By MS/MS	By MS/MS
CBW17318_hypothetical_oxidoreductase	CBW17318_hypothetical_oxidoreductase	54.4731	8	8	8	CBW17318_hypothetical_oxidoreductase	1	8	8	8	4	6	6	4	4	6	3	4	6	4	6	6	4	4	6	3	4	6	4	6	6	4	4	6	3	4	6	43.5	43.5	43.5	31.328	285	285	0	45.539	By MS/MS	By MS/MS	By MS/MS	By MS/MS
CCF76785_ccdB	CCF76785_ccdB	273.913	5	5	5	CCF76785_ccdB	1	5	5	5	2	2	4	3	3	3	4	4	4	2	2	4	3	3	3	4	4	4	2	2	4	3	3	3	4	4	4	59.4	59.4	59.4	11.587	101	101	0	8.2023	By MS/MS	By MS/MS	By MS/MS	By MS/MS
CBW17212_flgG	CBW17212_flgG	35.962	5	5	5	CBW17212_flgG	1	5	5	5	3	2	3	3	3	3	2	5	5	3	2	3	3	3	3	2	5	5	3	2	3	3	3	3	2	5	5	32.3	32.3	32.3	27.77	260	260	0	81.567	By MS/MS	By MS/MS	By MS/MS	By MS/MS
CBW19526_prkB	CBW19526_prkB	23.3528	8	8	8	CBW19526_prkB	1	8	8	8	5	5	6	5	7	7	7	6	5	5	5	6	5	7	7	7	6	5	5	5	6	5	7	7	7	6	5	49.1	49.1	49.1	32.412	289	289	0	98.606	By MS/MS	By MS/MS	By MS/MS	By MS/MS
CBW17252_ycfW	CBW17252_ycfW	6.95243	7	7	7	CBW17252_ycfW	1	7	7	7	5	6	7	4	5	7	4	5	4	5	6	7	4	5	7	4	5	4	5	6	7	4	5	7	4	5	4	19.6	19.6	19.6	44.981	414	414	0	80.925	By MS/MS	By MS/MS	By MS/MS	By MS/MS
CBW17483_rnfG	CBW17483_rnfG	7.58942	5	5	5	CBW17483_rnfG	1	5	5	5	5	5	5	5	5	5	5	5	4	5	5	5	5	5	5	5	5	4	5	5	5	5	5	5	5	5	4	33	33	33	22.238	206	206	0	39.562	By MS/MS	By MS/MS	By MS/MS	By MS/MS
CBW18388_nuoM	CBW18388_nuoM	48.4265	3	3	3	CBW18388_nuoM	1	3	3	3	2	3	3	2	3	2	2	1	2	2	3	3	2	3	2	2	1	2	2	3	3	2	3	2	2	1	2	9.2	9.2	9.2	56.635	509	509	0	4.3345	By matching	By MS/MS	By MS/MS	By MS/MS
CBW17956_otsA	CBW17956_otsA	9.85683	10	10	10	CBW17956_otsA	1	10	10	10	7	7	6	6	5	4	6	5	5	7	7	6	6	5	4	6	5	5	7	7	6	6	5	4	6	5	5	25.8	25.8	25.8	53.58	473	473	0	64.244	By MS/MS	By MS/MS	By MS/MS	By MS/MS
CBW16595_ybbL	CBW16595_ybbL	32.2454	9	9	9	CBW16595_ybbL	1	9	9	9	5	5	5	5	5	6	5	7	6	5	5	5	5	5	6	5	7	6	5	5	5	5	5	6	5	7	6	46.2	46.2	46.2	25.492	225	225	0	55.137	By MS/MS	By MS/MS	By MS/MS	By MS/MS
CBW19597_glgC	CBW19597_glgC	69.1827	6	6	6	CBW19597_glgC	1	6	6	6	4	4	4	4	4	4	3	5	4	4	4	4	4	4	4	3	5	4	4	4	4	4	4	4	3	5	4	18.6	18.6	18.6	48.461	431	431	0	32.175	By MS/MS	By MS/MS	By MS/MS	By MS/MS
CBW18939_sitA	CBW18939_sitA	2.8917	5	5	5	CBW18939_sitA	1	5	5	5	4	4	3	4	4	2	4	3	3	4	4	3	4	4	2	4	3	3	4	4	3	4	4	2	4	3	3	26.6	26.6	26.6	33.722	305	305	0	46.717	By MS/MS	By MS/MS	By MS/MS	By MS/MS
CBW17790_narL	CBW17790_narL	48.7346	6	6	6	CBW17790_narL	1	6	6	6	3	4	3	3	5	5	4	4	3	3	4	3	3	5	5	4	4	3	3	4	3	3	5	5	4	4	3	33.3	33.3	33.3	23.859	216	216	0	40.2	By MS/MS	By MS/MS	By MS/MS	By MS/MS
CBW18826_conserved_hypothetical_protein	CBW18826_conserved_hypothetical_protein	46.055	5	5	5	CBW18826_conserved_hypothetical_protein	1	5	5	5	2	2	4	2	2	3	3	2	3	2	2	4	2	2	3	3	2	3	2	2	4	2	2	3	3	2	3	17.9	17.9	17.9	44.815	397	397	0	19.161	By MS/MS	By MS/MS	By MS/MS	By MS/MS
CBW16690_ybdH	CBW16690_ybdH	9.27708	8	8	8	CBW16690_ybdH	1	8	8	8	3	6	3	6	4	5	4	5	3	3	6	3	6	4	5	4	5	3	3	6	3	6	4	5	4	5	3	39.8	39.8	39.8	39.58	362	362	0	57.85	By MS/MS	By MS/MS	By MS/MS	By MS/MS
CBW17202_mviM	CBW17202_mviM	42.4382	9	9	9	CBW17202_mviM	1	9	9	9	5	4	8	4	5	7	6	2	5	5	4	8	4	5	7	6	2	5	5	4	8	4	5	7	6	2	5	44	44	44	33.978	307	307	0	63.173	By MS/MS	By MS/MS	By MS/MS	By MS/MS
CBW19414_yhcM	CBW19414_yhcM	17.2488	13	13	13	CBW19414_yhcM	1	13	13	13	10	9	10	6	9	11	8	5	8	10	9	10	6	9	11	8	5	8	10	9	10	6	9	11	8	5	8	43.3	43.3	43.3	42.659	374	374	0	74.129	By MS/MS	By MS/MS	By MS/MS	By MS/MS
CBW16955_rumB	CBW16955_rumB	30.3324	8	8	8	CBW16955_rumB	1	8	8	8	6	6	5	3	6	6	6	4	6	6	6	5	3	6	6	6	4	6	6	6	5	3	6	6	6	4	6	35.9	35.9	35.9	42.206	376	376	0	58.109	By MS/MS	By MS/MS	By MS/MS	By MS/MS
CBW20507_hypothetical_restriction_endonuclease	CBW20507_hypothetical_restriction_endonuclease	73.0465	8	8	8	CBW20507_hypothetical_restriction_endonuclease	1	8	8	8	6	6	4	4	7	5	5	4	5	6	6	4	4	7	5	5	4	5	6	6	4	4	7	5	5	4	5	38	38	38	37.261	329	329	0	56.484	By MS/MS	By MS/MS	By MS/MS	By MS/MS
CBW16329_lpxD	CBW16329_lpxD	63.8675	5	5	5	CBW16329_lpxD	1	5	5	5	4	3	4	4	4	5	5	3	2	4	3	4	4	4	5	5	3	2	4	3	4	4	4	5	5	3	2	14.7	14.7	14.7	35.93	341	341	0	37.24	By MS/MS	By MS/MS	By MS/MS	By MS/MS
CBW18371_conserved_hypothetical_protein	CBW18371_conserved_hypothetical_protein	4.36783	2	2	2	CBW18371_conserved_hypothetical_protein	1	2	2	2	2	2	2	2	2	2	2	2	2	2	2	2	2	2	2	2	2	2	2	2	2	2	2	2	2	2	2	11.4	11.4	11.4	33.009	299	299	0	4.7353	By MS/MS	By MS/MS	By MS/MS	By MS/MS
CBW16998_dmsA	CBW16998_dmsA	202.49	15	15	14	CBW16998_dmsA	1	15	15	14	5	6	4	9	7	7	9	10	6	5	6	4	9	7	7	9	10	6	5	5	4	8	6	6	8	10	5	21.4	21.4	19.9	90.346	814	814	0	49.387	By MS/MS	By MS/MS	By MS/MS	By MS/MS
CBW19928_atpE	CBW19928_atpE	2309.11	2	2	2	CBW19928_atpE	1	2	2	2	2	2	2	2	2	2	2	2	2	2	2	2	2	2	2	2	2	2	2	2	2	2	2	2	2	2	2	20.3	20.3	20.3	8.256	79	79	0	3.4491	By MS/MS	By MS/MS	By MS/MS	By MS/MS
CBW20525_uxuR	CBW20525_uxuR	118.987	6	6	6	CBW20525_uxuR	1	6	6	6	5	4	4	2	5	3	4	6	5	5	4	4	2	5	3	4	6	5	5	4	4	2	5	3	4	6	5	33.1	33.1	33.1	29.539	257	257	0	40.036	By MS/MS	By MS/MS	By MS/MS	By MS/MS
CBW20521_hypothetical_inner_membrane_protein	CBW20521_hypothetical_inner_membrane_protein	96.1062	8	8	8	CBW20521_hypothetical_inner_membrane_protein	1	8	8	8	5	7	7	6	5	8	7	5	7	5	7	7	6	5	8	7	5	7	5	7	7	6	5	8	7	5	7	33.9	33.9	33.9	28.687	245	245	0	25.846	By MS/MS	By MS/MS	By MS/MS	By MS/MS
CBW19080_ptsP	CBW19080_ptsP	35.2134	16	16	16	CBW19080_ptsP	1	16	16	16	7	7	6	7	8	11	9	9	7	7	7	6	7	8	11	9	9	7	7	7	6	7	8	11	9	9	7	30.6	30.6	30.6	83.626	748	748	0	55.657	By MS/MS	By MS/MS	By MS/MS	By MS/MS
CBW17343_celA	CBW17343_celA	393.539	4	4	4	CBW17343_celA	1	4	4	4	2	3	3	3	3	3	3	4	4	2	3	3	3	3	3	3	4	4	2	3	3	3	3	3	3	4	4	61.3	61.3	61.3	11.313	106	106	0	18.442	By MS/MS	By MS/MS	By MS/MS	By MS/MS
CBW19643_nikR	CBW19643_nikR	167.847	4	4	4	CBW19643_nikR	1	4	4	4	4	4	4	3	4	4	4	2	2	4	4	4	3	4	4	4	2	2	4	4	4	3	4	4	4	2	2	42.9	42.9	42.9	15.065	133	133	0	38.744	By MS/MS	By MS/MS	By MS/MS	By MS/MS
CCF76767_rlgA	CCF76767_rlgA	405.93	5	5	5	CCF76767_rlgA	1	5	5	5	4	3	4	3	4	4	4	2	2	4	3	4	3	4	4	4	2	2	4	3	4	3	4	4	4	2	2	27.6	27.6	27.6	23.446	210	210	0	25.13	By MS/MS	By MS/MS	By MS/MS	By MS/MS
CBW19023_sopD	CBW19023_sopD	9.55229	9	9	9	CBW19023_sopD	1	9	9	9	4	5	3	4	3	2	5	6	6	4	5	3	4	3	2	5	6	6	4	5	3	4	3	2	5	6	6	28.1	28.1	28.1	36.141	317	317	0	22.808	By MS/MS	By MS/MS	By MS/MS	By MS/MS
CBW16486_yaiE	CBW16486_yaiE	226.964	3	3	3	CBW16486_yaiE	1	3	3	3	3	3	3	3	3	3	3	2	3	3	3	3	3	3	3	3	2	3	3	3	3	3	3	3	3	2	3	53.2	53.2	53.2	10.158	94	94	0	20.687	By MS/MS	By MS/MS	By MS/MS	By MS/MS
CBW18296_yejH	CBW18296_yejH	9.59672	9	9	9	CBW18296_yejH	1	9	9	9	6	5	6	6	6	6	6	7	7	6	5	6	6	6	6	6	7	7	6	5	6	6	6	6	6	7	7	18.3	18.3	18.3	66.44	586	586	0	21.021	By MS/MS	By MS/MS	By MS/MS	By MS/MS
CCF76919_mobC	CCF76919_mobC	811.906	4	4	4	CCF76919_mobC	1	4	4	4	4	3	4	3	4	3	4	3	4	4	3	4	3	4	3	4	3	4	4	3	4	3	4	3	4	3	4	41.5	41.5	41.5	10.883	94	94	0	9.8848	By MS/MS	By MS/MS	By MS/MS	By MS/MS
CBW16290_sfsA	CBW16290_sfsA	54.5587	6	6	6	CBW16290_sfsA	1	6	6	6	3	4	6	4	4	6	6	3	3	3	4	6	4	4	6	6	3	3	3	4	6	4	4	6	6	3	3	21.4	21.4	21.4	26.16	234	234	0	19.248	By MS/MS	By MS/MS	By MS/MS	By MS/MS
CBW17250_ycfU	CBW17250_ycfU	44.963	7	7	7	CBW17250_ycfU	1	7	7	7	3	3	4	4	3	4	3	6	6	3	3	4	4	3	4	3	6	6	3	3	4	4	3	4	3	6	6	23.3	23.3	23.3	43.28	399	399	0	42.276	By MS/MS	By MS/MS	By MS/MS	By MS/MS
CBW16324_uppS	CBW16324_uppS	274.72	6	6	6	CBW16324_uppS	1	6	6	6	4	4	4	4	4	4	4	5	5	4	4	4	4	4	4	4	5	5	4	4	4	4	4	4	4	5	5	32.9	32.9	32.9	28.328	252	252	0	42.731	By MS/MS	By MS/MS	By MS/MS	By MS/MS
CBW18422_hisP	CBW18422_hisP	11.0775	5	5	5	CBW18422_hisP	1	5	5	5	4	4	4	4	5	4	4	3	2	4	4	4	4	5	4	4	3	2	4	4	4	4	5	4	4	3	2	24	24	24	28.771	258	258	0	26.221	By MS/MS	By MS/MS	By MS/MS	By MS/MS
CBW19004_pcm	CBW19004_pcm	30.5112	7	7	7	CBW19004_pcm	1	7	7	7	4	2	5	3	3	5	4	7	5	4	2	5	3	3	5	4	7	5	4	2	5	3	3	5	4	7	5	44.7	44.7	44.7	23.191	208	208	0	85.573	By MS/MS	By MS/MS	By MS/MS	By MS/MS
CBW18551_hypothetical_membrane_protein	CBW18551_hypothetical_membrane_protein	73.8056	4	4	4	CBW18551_hypothetical_membrane_protein	1	4	4	4	3	2	4	1	4	3	3	0	2	3	2	4	1	4	3	3	0	2	3	2	4	1	4	3	3	0	2	21.6	21.6	21.6	31.514	287	287	0	27.683	By MS/MS	By MS/MS	By MS/MS	By MS/MS
CBW17549_yneI	CBW17549_yneI	21.6053	6	6	6	CBW17549_yneI	1	6	6	6	5	6	5	5	6	6	6	5	5	5	6	5	5	6	6	6	5	5	5	6	5	5	6	6	6	5	5	16.5	16.5	16.5	48.966	462	462	0	16.331	By MS/MS	By MS/MS	By MS/MS	By MS/MS
CBW16563_rpmE2	CBW16563_rpmE2	34.1529	4	4	4	CBW16563_rpmE2	1	4	4	4	4	3	4	4	3	3	2	2	3	4	3	4	4	3	3	2	2	3	4	3	4	4	3	3	2	2	3	31.4	31.4	31.4	9.8149	86	86	0	7.177	By MS/MS	By MS/MS	By MS/MS	By MS/MS
CBW20374_hypothetical_arginine-binding_periplasmic_protein	CBW20374_hypothetical_arginine-binding_periplasmic_protein	71.0755	11	11	11	CBW20374_hypothetical_arginine-binding_periplasmic_protein	1	11	11	11	5	8	7	7	5	5	7	4	7	5	8	7	7	5	5	7	4	7	5	8	7	7	5	5	7	4	7	50.4	50.4	50.4	27.408	246	246	0	51.463	By MS/MS	By MS/MS	By MS/MS	By MS/MS
CBW20016_yigP	CBW20016_yigP	104.103	5	5	5	CBW20016_yigP	1	5	5	5	4	5	4	4	4	4	4	3	4	4	5	4	4	4	4	4	3	4	4	5	4	4	4	4	4	3	4	26.9	26.9	26.9	22.142	201	201	0	65.823	By MS/MS	By MS/MS	By MS/MS	By MS/MS
CBW19125_yqfB	CBW19125_yqfB	263.811	5	5	5	CBW19125_yqfB	1	5	5	5	4	4	3	3	3	3	3	2	3	4	4	3	3	3	3	3	2	3	4	4	3	3	3	3	3	2	3	51.5	51.5	51.5	11.899	103	103	0	23.532	By MS/MS	By MS/MS	By MS/MS	By MS/MS
CBW19338_yhbO	CBW19338_yhbO	22.7273	4	4	4	CBW19338_yhbO	1	4	4	4	3	3	1	3	2	3	4	0	0	3	3	1	3	2	3	4	0	0	3	3	1	3	2	3	4	0	0	42.4	42.4	42.4	18.871	172	172	0	16.632	By MS/MS	By MS/MS	By MS/MS	By MS/MS
CCF76826_resA	CCF76826_resA	7.55117	8	8	4	CCF76826_resA	1	8	8	4	4	4	4	3	6	6	6	5	5	4	4	4	3	6	6	6	5	5	1	2	1	1	2	2	3	1	2	39.1	39.1	21.8	29.227	261	261	0	25.834	By MS/MS	By MS/MS	By MS/MS	By MS/MS
CBW17769_oppD	CBW17769_oppD	31.8334	3	3	3	CBW17769_oppD	1	3	3	3	1	1	2	2	2	2	1	1	2	1	1	2	2	2	2	1	1	2	1	1	2	2	2	2	1	1	2	12.2	12.2	12.2	36.864	335	335	0	63.568	By MS/MS	By MS/MS	By MS/MS	By MS/MS
CBW16858_modC	CBW16858_modC	9.30186	8	8	8	CBW16858_modC	1	8	8	8	5	5	5	5	6	5	4	5	6	5	5	5	5	6	5	4	5	6	5	5	5	5	6	5	4	5	6	32.7	32.7	32.7	39.055	352	352	0	130.93	By MS/MS	By MS/MS	By MS/MS	By MS/MS
CBW16342_yaeQ	CBW16342_yaeQ	175.708	2	2	2	CBW16342_yaeQ	1	2	2	2	2	2	2	2	2	2	2	2	2	2	2	2	2	2	2	2	2	2	2	2	2	2	2	2	2	2	2	12.2	12.2	12.2	20.835	181	181	0	31.295	By MS/MS	By MS/MS	By MS/MS	By MS/MS
CBW18239_yehZ	CBW18239_yehZ	10.4835	7	7	7	CBW18239_yehZ	1	7	7	7	6	6	5	6	5	6	6	4	3	6	6	5	6	5	6	6	4	3	6	6	5	6	5	6	6	4	3	32.5	32.5	32.5	32.757	305	305	0	56.482	By MS/MS	By MS/MS	By MS/MS	By MS/MS
CBW19624_livK	CBW19624_livK	6.05891	6	6	4	CBW19624_livK	1	6	6	4	4	3	3	3	5	5	4	1	2	4	3	3	3	5	5	4	1	2	4	2	3	3	4	4	4	0	1	18.4	18.4	14.1	39.37	369	369	0	8.8371	By MS/MS	By MS/MS	By MS/MS	By MS/MS
CBW17682_zntB	CBW17682_zntB	13.2783	4	4	4	CBW17682_zntB	1	4	4	4	4	3	3	2	4	3	4	1	0	4	3	3	2	4	3	4	1	0	4	3	3	2	4	3	4	1	0	16.2	16.2	16.2	36.759	327	327	0.0096562	1.6628	By MS/MS	By MS/MS	By MS/MS	By matching
CBW19385_yrbK	CBW19385_yrbK	90.152	5	5	5	CBW19385_yrbK	1	5	5	5	2	4	3	3	3	3	3	4	4	2	4	3	3	3	3	3	4	4	2	4	3	3	3	3	3	4	4	28.3	28.3	28.3	21.566	191	191	0	79.854	By MS/MS	By MS/MS	By MS/MS	By MS/MS
CBW18204_baeR	CBW18204_baeR	15.0868	7	7	7	CBW18204_baeR	1	7	7	7	5	1	4	5	5	6	5	2	4	5	1	4	5	5	6	5	2	4	5	1	4	5	5	6	5	2	4	40.8	40.8	40.8	27.594	240	240	0	35.048	By MS/MS	By MS/MS	By MS/MS	By MS/MS
CBW17339_exported_protein	CBW17339_exported_protein	64.2328	5	5	5	CBW17339_exported_protein	1	5	5	5	5	3	4	3	5	5	4	4	4	5	3	4	3	5	5	4	4	4	5	3	4	3	5	5	4	4	4	29.2	29.2	29.2	18.234	161	161	0	6.2773	By MS/MS	By MS/MS	By MS/MS	By MS/MS
CBW17366_rpl35	CBW17366_rpl35	9340.41	1	1	1	CBW17366_rpl35	1	1	1	1	1	1	1	1	1	1	1	1	1	1	1	1	1	1	1	1	1	1	1	1	1	1	1	1	1	1	1	20	20	20	7.2888	65	65	0.00080775	2.6726	By MS/MS	By MS/MS	By MS/MS	By MS/MS
CBW17247_ycfR	CBW17247_ycfR	56.8775	1	1	1	CBW17247_ycfR	1	1	1	1	1	1	1	1	1	1	1	1	1	1	1	1	1	1	1	1	1	1	1	1	1	1	1	1	1	1	1	21.2	21.2	21.2	8.7999	85	85	0	34.78	By MS/MS	By MS/MS	By MS/MS	By MS/MS
CBW17240_ycfM	CBW17240_ycfM	86.7012	3	3	3	CBW17240_ycfM	1	3	3	3	3	3	3	3	3	3	2	2	3	3	3	3	3	3	3	2	2	3	3	3	3	3	3	3	2	2	3	19.3	19.3	19.3	22.523	212	212	0	19.614	By MS/MS	By MS/MS	By MS/MS	By MS/MS
CBW19066_ygdL	CBW19066_ygdL	77.3045	4	4	4	CBW19066_ygdL	1	4	4	4	4	3	3	3	3	4	4	2	2	4	3	3	3	3	4	4	2	2	4	3	3	3	3	4	4	2	2	21.6	21.6	21.6	28.651	268	268	0	29.208	By MS/MS	By MS/MS	By MS/MS	By MS/MS
CBW19444_yhdH	CBW19444_yhdH	241.02	6	6	6	CBW19444_yhdH	1	6	6	6	5	5	4	5	5	5	4	3	4	5	5	4	5	5	5	4	3	4	5	5	4	5	5	5	4	3	4	25.6	25.6	25.6	34.387	324	324	0	70.652	By MS/MS	By MS/MS	By MS/MS	By MS/MS
CBW16353_yafC	CBW16353_yafC	7.76611	5	5	5	CBW16353_yafC	1	5	5	5	1	1	2	1	3	3	3	4	3	1	1	2	1	3	3	3	4	3	1	1	2	1	3	3	3	4	3	17.1	17.1	17.1	33.899	304	304	0	17.392	By matching	By MS/MS	By MS/MS	By MS/MS
CBW19285_yqjH	CBW19285_yqjH	5.25922	8	8	8	CBW19285_yqjH	1	8	8	8	6	5	5	5	6	5	6	6	6	6	5	5	5	6	5	6	6	6	6	5	5	5	6	5	6	6	6	39.2	39.2	39.2	28.877	255	255	0	58.125	By MS/MS	By MS/MS	By MS/MS	By MS/MS
CBW18193_asmA	CBW18193_asmA	20.4459	10	10	10	CBW18193_asmA	1	10	10	10	5	6	7	5	7	9	7	7	7	5	6	7	5	7	9	7	7	7	5	6	7	5	7	9	7	7	7	26.4	26.4	26.4	68.866	618	618	0	76.731	By MS/MS	By MS/MS	By MS/MS	By MS/MS
CBW16986_hypothetical_transcriptional_activator	CBW16986_hypothetical_transcriptional_activator	22.3913	7	7	7	CBW16986_hypothetical_transcriptional_activator	1	7	7	7	4	5	3	3	3	4	4	2	2	4	5	3	3	3	4	4	2	2	4	5	3	3	3	4	4	2	2	25.7	25.7	25.7	33.83	303	303	0	11.157	By MS/MS	By MS/MS	By MS/MS	By MS/MS
CBW20289_soxR	CBW20289_soxR	41.1498	4	4	4	CBW20289_soxR	1	4	4	4	3	2	3	2	3	3	3	2	2	3	2	3	2	3	3	3	2	2	3	2	3	2	3	3	3	2	2	36.8	36.8	36.8	16.875	152	152	0	21.045	By MS/MS	By MS/MS	By MS/MS	By MS/MS
CBW20323_fumB	CBW20323_fumB	81.7402	13	8	8	CBW20323_fumB	1	13	8	8	8	9	9	10	9	10	10	10	9	4	5	4	6	5	5	5	6	4	4	5	4	6	5	5	5	6	4	29.2	21.4	21.4	60.048	548	548	0	131.83	By MS/MS	By MS/MS	By MS/MS	By MS/MS
CBW20489_miaE	CBW20489_miaE	36.3598	7	7	7	CBW20489_miaE	1	7	7	7	4	4	5	3	6	5	5	5	5	4	4	5	3	6	5	5	5	5	4	4	5	3	6	5	5	5	5	45.6	45.6	45.6	31.14	270	270	0	110.05	By MS/MS	By MS/MS	By MS/MS	By MS/MS
CBW16349_yaeE	CBW16349_yaeE	11.2962	3	3	3	CBW16349_yaeE	1	3	3	3	2	2	3	3	2	2	2	2	2	2	2	3	3	2	2	2	2	2	2	2	3	3	2	2	2	2	2	18	18	18	23.249	217	217	0	54.111	By MS/MS	By MS/MS	By MS/MS	By MS/MS
CBW18530_eutM	CBW18530_eutM	8.83206	5	5	5	CBW18530_eutM	1	5	5	5	4	3	2	4	3	2	4	4	4	4	3	2	4	3	2	4	4	4	4	3	2	4	3	2	4	4	4	54.2	54.2	54.2	9.8424	96	96	0	33.688	By MS/MS	By MS/MS	By MS/MS	By MS/MS
CBW20313_proP	CBW20313_proP	22.3729	3	3	3	CBW20313_proP	1	3	3	3	2	3	1	2	2	2	2	2	2	2	3	1	2	2	2	2	2	2	2	3	1	2	2	2	2	2	2	6.6	6.6	6.6	54.786	500	500	0	15.295	By MS/MS	By MS/MS	By MS/MS	By MS/MS
CBW17701_hypothetical_oxidoreductase	CBW17701_hypothetical_oxidoreductase	16.5066	8	8	8	CBW17701_hypothetical_oxidoreductase	1	8	8	8	5	5	5	5	4	5	6	4	3	5	5	5	5	4	5	6	4	3	5	5	5	5	4	5	6	4	3	36.7	36.7	36.7	32.407	289	289	0	39.787	By MS/MS	By MS/MS	By MS/MS	By MS/MS
CBW19690_dppA	CBW19690_dppA	24.7613	10	10	10	CBW19690_dppA	1	10	10	10	7	5	7	7	7	8	4	3	6	7	5	7	7	7	8	4	3	6	7	5	7	7	7	8	4	3	6	30.9	30.9	30.9	58.463	518	518	0	64.666	By MS/MS	By MS/MS	By MS/MS	By MS/MS
CBW18339_ompC	CBW18339_ompC	5351.25	5	5	5	CBW18339_ompC	1	5	5	5	4	3	5	2	5	4	4	4	5	4	3	5	2	5	4	4	4	5	4	3	5	2	5	4	4	4	5	21.7	21.7	21.7	35.27	322	322	0	31.835	By MS/MS	By MS/MS	By MS/MS	By MS/MS
CBW19813_rhuM	CBW19813_rhuM	108.053	7	7	7	CBW19813_rhuM	1	7	7	7	5	5	6	5	6	5	6	3	3	5	5	6	5	6	5	6	3	3	5	5	6	5	6	5	6	3	3	29	29	29	40.129	345	345	0	48.774	By MS/MS	By MS/MS	By MS/MS	By MS/MS
CBW19232_exbB	CBW19232_exbB	74.2207	4	4	4	CBW19232_exbB	1	4	4	4	2	2	2	1	2	2	2	3	2	2	2	2	1	2	2	2	3	2	2	2	2	1	2	2	2	3	2	27.9	27.9	27.9	26.179	244	244	0	47.951	By MS/MS	By MS/MS	By MS/MS	By MS/MS
CBW18300_yejL	CBW18300_yejL	355.219	3	3	3	CBW18300_yejL	1	3	3	3	2	1	3	3	3	3	3	3	2	2	1	3	3	3	3	3	3	2	2	1	3	3	3	3	3	3	2	73.3	73.3	73.3	8.2312	75	75	0	60.314	By MS/MS	By MS/MS	By MS/MS	By MS/MS
CBW16655_conserved_hypothetical_protein	CBW16655_conserved_hypothetical_protein	137.324	11	11	11	CBW16655_conserved_hypothetical_protein	1	11	11	11	6	6	5	4	7	4	6	7	6	6	6	5	4	7	4	6	7	6	6	6	5	4	7	4	6	7	6	35	35	35	45.483	391	391	0	52.316	By MS/MS	By MS/MS	By MS/MS	By MS/MS
CBW17534_ydfZ	CBW17534_ydfZ	484.099	2	2	2	CBW17534_ydfZ	1	2	2	2	2	2	2	2	2	2	2	2	2	2	2	2	2	2	2	2	2	2	2	2	2	2	2	2	2	2	2	31.3	31.3	31.3	7.2223	67	67	0	6.1181	By MS/MS	By MS/MS	By MS/MS	By MS/MS
CBW18904_csrA	CBW18904_csrA	2284.07	1	1	1	CBW18904_csrA	1	1	1	1	1	1	1	1	1	1	1	1	1	1	1	1	1	1	1	1	1	1	1	1	1	1	1	1	1	1	1	19.7	19.7	19.7	6.8558	61	61	0	10.768	By MS/MS	By MS/MS	By MS/MS	By MS/MS
CBW19152_yggG	CBW19152_yggG	194.485	9	9	9	CBW19152_yggG	1	9	9	9	6	5	5	3	5	7	5	5	5	6	5	5	3	5	7	5	5	5	6	5	5	3	5	7	5	5	5	44.8	44.8	44.8	26.708	252	252	0	49.505	By MS/MS	By MS/MS	By MS/MS	By MS/MS
CBW19937_yieN	CBW19937_yieN	26.8071	10	10	10	CBW19937_yieN	1	10	10	10	6	7	6	8	9	7	8	6	6	6	7	6	8	9	7	8	6	6	6	7	6	8	9	7	8	6	6	28.7	28.7	28.7	56.702	498	498	0	71.727	By MS/MS	By MS/MS	By MS/MS	By MS/MS
CBW20354_yjeI	CBW20354_yjeI	1790.48	2	2	2	CBW20354_yjeI	1	2	2	2	1	1	1	1	1	1	1	2	1	1	1	1	1	1	1	1	2	1	1	1	1	1	1	1	1	2	1	29.3	29.3	29.3	12.69	123	123	0	19.402	By MS/MS	By MS/MS	By MS/MS	By MS/MS
CBW17700_hypothetical_oxidoreductase	CBW17700_hypothetical_oxidoreductase	17.8994	5	5	5	CBW17700_hypothetical_oxidoreductase	1	5	5	5	5	2	3	4	4	4	4	3	4	5	2	3	4	4	4	4	3	4	5	2	3	4	4	4	4	3	4	21.1	21.1	21.1	24.887	237	237	0	22.871	By MS/MS	By MS/MS	By MS/MS	By MS/MS
CBW17188_htrB	CBW17188_htrB	107.91	10	10	10	CBW17188_htrB	1	10	10	10	6	6	6	6	10	10	9	4	6	6	6	6	6	10	10	9	4	6	6	6	6	6	10	10	9	4	6	45.4	45.4	45.4	35.213	306	306	0	33.153	By MS/MS	By MS/MS	By MS/MS	By MS/MS
CBW19311_tdcE	CBW19311_tdcE	112.845	16	12	12	CBW19311_tdcE	1	16	12	12	7	8	10	9	11	11	10	8	10	4	5	6	6	7	7	7	5	6	4	5	6	6	7	7	7	5	6	22.8	19.1	19.1	85.863	764	764	0	29.761	By MS/MS	By MS/MS	By MS/MS	By MS/MS
CBW19701_tag	CBW19701_tag	147.202	4	4	4	CBW19701_tag	1	4	4	4	1	1	1	1	1	2	1	1	3	1	1	1	1	1	2	1	1	3	1	1	1	1	1	2	1	1	3	36.3	36.3	36.3	21.881	193	193	0	9.4943	By MS/MS	By MS/MS	By MS/MS	By MS/MS
CBW18153_udg	CBW18153_udg	49.0176	14	14	14	CBW18153_udg	1	14	14	14	5	4	8	4	6	6	7	7	5	5	4	8	4	6	6	7	7	5	5	4	8	4	6	6	7	7	5	49.5	49.5	49.5	43.633	388	388	0	132.19	By MS/MS	By MS/MS	By MS/MS	By MS/MS
CBW20204_yjaB	CBW20204_yjaB	257.59	3	3	3	CBW20204_yjaB	1	3	3	3	3	3	3	2	3	3	3	3	3	3	3	3	2	3	3	3	3	3	3	3	3	2	3	3	3	3	3	42.1	42.1	42.1	16.325	145	145	0	75.446	By MS/MS	By MS/MS	By MS/MS	By MS/MS
CBW20345_yjdC	CBW20345_yjdC	99.3205	7	7	7	CBW20345_yjdC	1	7	7	7	7	5	6	4	6	6	6	4	3	7	5	6	4	6	6	6	4	3	7	5	6	4	6	6	6	4	3	54.5	54.5	54.5	21.832	191	191	0	28.689	By MS/MS	By MS/MS	By MS/MS	By MS/MS
CBW17395_ydiJ	CBW17395_ydiJ	12.7616	17	17	17	CBW17395_ydiJ	1	17	17	17	7	8	9	7	7	7	7	8	6	7	8	9	7	7	7	7	8	6	7	8	9	7	7	7	7	8	6	23.3	23.3	23.3	113.13	1018	1018	0	42.15	By MS/MS	By MS/MS	By MS/MS	By MS/MS
CBW19091_lysR	CBW19091_lysR	8.07727	13	13	13	CBW19091_lysR	1	13	13	13	7	6	6	8	8	6	9	3	3	7	6	6	8	8	6	9	3	3	7	6	6	8	8	6	9	3	3	60.8	60.8	60.8	34.533	311	311	0	27.451	By MS/MS	By MS/MS	By MS/MS	By MS/MS
CBW16253_aroP	CBW16253_aroP	5.9558	2	2	2	CBW16253_aroP	1	2	2	2	2	1	1	1	2	2	2	2	2	2	1	1	1	2	2	2	2	2	2	1	1	1	2	2	2	2	2	4.6	4.6	4.6	49.874	457	457	0	6.23	By MS/MS	By MS/MS	By matching	By MS/MS
CBW18476_hypothetical_ion-channel_protein	CBW18476_hypothetical_ion-channel_protein	69.4521	11	11	11	CBW18476_hypothetical_ion-channel_protein	1	11	11	11	6	4	6	5	7	5	4	8	7	6	4	6	5	7	5	4	8	7	6	4	6	5	7	5	4	8	7	47.3	47.3	47.3	37.382	332	332	0	43.298	By MS/MS	By MS/MS	By MS/MS	By MS/MS
CBW20426_ytfL	CBW20426_ytfL	180.487	6	6	6	CBW20426_ytfL	1	6	6	6	3	5	5	5	5	6	5	4	2	3	5	5	5	5	6	5	4	2	3	5	5	5	5	6	5	4	2	19	19	19	49.767	447	447	0	68.342	By MS/MS	By MS/MS	By MS/MS	By MS/MS
CBW17565_hypothetical_regulatory_protein	CBW17565_hypothetical_regulatory_protein	101.654	8	8	8	CBW17565_hypothetical_regulatory_protein	1	8	8	8	6	6	4	5	6	5	5	1	5	6	6	4	5	6	5	5	1	5	6	6	4	5	6	5	5	1	5	40.8	40.8	40.8	25.347	223	223	0	59.769	By MS/MS	By MS/MS	By MS/MS	By MS/MS
CBW17206_flgA	CBW17206_flgA	147.221	4	4	4	CBW17206_flgA	1	4	4	4	2	3	4	3	4	4	4	3	3	2	3	4	3	4	4	4	3	3	2	3	4	3	4	4	4	3	3	15.5	15.5	15.5	23.556	219	219	0	10.703	By MS/MS	By MS/MS	By MS/MS	By MS/MS
CBW18301_yejM	CBW18301_yejM	13.5637	7	7	7	CBW18301_yejM	1	7	7	7	5	7	7	7	7	7	7	5	5	5	7	7	7	7	7	7	5	5	5	7	7	7	7	7	7	5	5	24.2	24.2	24.2	67.131	586	586	0	91.136	By MS/MS	By MS/MS	By MS/MS	By MS/MS
CBW19596_glgA	CBW19596_glgA	54.8048	8	8	8	CBW19596_glgA	1	8	8	8	4	5	6	5	5	6	5	5	4	4	5	6	5	5	6	5	5	4	4	5	6	5	5	6	5	5	4	19.5	19.5	19.5	52.945	477	477	0	36.381	By MS/MS	By MS/MS	By MS/MS	By MS/MS
CBW18151_hisI	CBW18151_hisI	42.4173	5	5	5	CBW18151_hisI	1	5	5	5	2	3	4	3	4	4	4	3	4	2	3	4	3	4	4	4	3	4	2	3	4	3	4	4	4	3	4	56.2	56.2	56.2	22.674	203	203	0	25.378	By MS/MS	By MS/MS	By MS/MS	By MS/MS
CBW17248_ycfS	CBW17248_ycfS	4.37162	8	8	8	CBW17248_ycfS	1	8	8	8	6	4	3	5	4	4	3	3	3	6	4	3	5	4	4	3	3	3	6	4	3	5	4	4	3	3	3	31.8	31.8	31.8	34.583	321	321	0	50.889	By MS/MS	By MS/MS	By MS/MS	By MS/MS
CBW17975_yecC	CBW17975_yecC	6.01817	6	6	6	CBW17975_yecC	1	6	6	6	4	5	6	5	6	6	6	3	5	4	5	6	5	6	6	6	3	5	4	5	6	5	6	6	6	3	5	44.4	44.4	44.4	27.668	250	250	0	45.544	By MS/MS	By MS/MS	By MS/MS	By MS/MS
CBW20101_sbp	CBW20101_sbp	2.34642	10	10	10	CBW20101_sbp	1	10	10	10	5	3	9	3	8	8	5	2	5	5	3	9	3	8	8	5	2	5	5	3	9	3	8	8	5	2	5	39.2	39.2	39.2	36.54	329	329	0	111.11	By MS/MS	By MS/MS	By MS/MS	By MS/MS
CBW18342_rcsC	CBW18342_rcsC	6.35953	14	14	14	CBW18342_rcsC	1	14	14	14	6	9	9	6	9	10	6	8	6	6	9	9	6	9	10	6	8	6	6	9	9	6	9	10	6	8	6	18.7	18.7	18.7	106.28	948	948	0	108.67	By MS/MS	By MS/MS	By MS/MS	By MS/MS
CBW16484_yaiA	CBW16484_yaiA	31.2433	3	3	3	CBW16484_yaiA	1	3	3	3	2	2	2	2	2	2	2	1	3	2	2	2	2	2	2	2	1	3	2	2	2	2	2	2	2	1	3	69.8	69.8	69.8	7.2269	63	63	0	20.661	By MS/MS	By MS/MS	By MS/MS	By MS/MS
CBW16880_moaE	CBW16880_moaE	21.5232	7	7	7	CBW16880_moaE	1	7	7	7	5	5	5	4	5	3	4	4	2	5	5	5	4	5	3	4	4	2	5	5	5	4	5	3	4	4	2	61.3	61.3	61.3	16.892	150	150	0	53.168	By MS/MS	By MS/MS	By MS/MS	By MS/MS
CBW17908_yebE	CBW17908_yebE	9.88244	4	4	4	CBW17908_yebE	1	4	4	4	3	3	4	2	3	3	3	3	2	3	3	4	2	3	3	3	3	2	3	3	4	2	3	3	3	3	2	26	26	26	23.661	219	219	0	20.192	By MS/MS	By MS/MS	By MS/MS	By MS/MS
CBW19092_ygeA	CBW19092_ygeA	95.5766	3	3	3	CBW19092_ygeA	1	3	3	3	3	3	3	3	3	3	3	3	3	3	3	3	3	3	3	3	3	3	3	3	3	3	3	3	3	3	3	23.4	23.4	23.4	25.85	235	235	0	28.11	By MS/MS	By MS/MS	By MS/MS	By MS/MS
CBW16541_bolA	CBW16541_bolA	959.13	3	3	3	CBW16541_bolA	1	3	3	3	3	3	3	3	3	3	3	0	2	3	3	3	3	3	3	3	0	2	3	3	3	3	3	3	3	0	2	33.3	33.3	33.3	11.938	105	105	0	46.934	By MS/MS	By MS/MS	By MS/MS	By MS/MS
CBW19426_possible_GntR-family_transcriptional_regulator	CBW19426_possible_GntR-family_transcriptional_regulator	165.178	9	9	9	CBW19426_possible_GntR-family_transcriptional_regulator	1	9	9	9	7	7	6	4	6	6	6	7	6	7	7	6	4	6	6	6	7	6	7	7	6	4	6	6	6	7	6	57.9	57.9	57.9	24.077	209	209	0	54.665	By MS/MS	By MS/MS	By MS/MS	By MS/MS
CBW17937_yecM	CBW17937_yecM	33.4884	5	5	5	CBW17937_yecM	1	5	5	5	4	4	4	5	5	5	4	3	4	4	4	4	5	5	5	4	3	4	4	4	4	5	5	5	4	3	4	40.2	40.2	40.2	21.453	189	189	0	28.76	By MS/MS	By MS/MS	By MS/MS	By MS/MS
CBW17271_rluB	CBW17271_rluB	27.3382	9	9	9	CBW17271_rluB	1	9	9	9	7	6	6	5	6	6	7	4	5	7	6	6	5	6	6	7	4	5	7	6	6	5	6	6	7	4	5	33.9	33.9	33.9	25.33	221	221	0	48.081	By MS/MS	By MS/MS	By MS/MS	By MS/MS
CBW19637_yhhP	CBW19637_yhhP	175.228	3	3	3	CBW19637_yhhP	1	3	3	3	3	3	3	2	3	3	3	2	3	3	3	3	2	3	3	3	2	3	3	3	3	2	3	3	3	2	3	61.7	61.7	61.7	9.1925	81	81	0	46.409	By MS/MS	By MS/MS	By MS/MS	By MS/MS
CBW18336_alkB	CBW18336_alkB	9.01757	4	4	4	CBW18336_alkB	1	4	4	4	3	2	2	2	3	3	1	2	1	3	2	2	2	3	3	1	2	1	3	2	2	2	3	3	1	2	1	23.6	23.6	23.6	23.787	216	216	0	36.06	By MS/MS	By matching	By matching	By MS/MS
CBW20106_hypothetical_GntR-family_regulatory_protein	CBW20106_hypothetical_GntR-family_regulatory_protein	48.7369	4	4	4	CBW20106_hypothetical_GntR-family_regulatory_protein	1	4	4	4	1	3	2	3	4	4	3	1	1	1	3	2	3	4	4	3	1	1	1	3	2	3	4	4	3	1	1	21.7	21.7	21.7	26.968	240	240	0	28.759	By MS/MS	By MS/MS	By MS/MS	By MS/MS
CBW19674_yhjK	CBW19674_yhjK	11.4999	7	7	7	CBW19674_yhjK	1	7	7	7	3	3	4	3	2	5	3	4	3	3	3	4	3	2	5	3	4	3	3	3	4	3	2	5	3	4	3	13.5	13.5	13.5	71.997	639	639	0	26.501	By matching	By MS/MS	By MS/MS	By MS/MS
CBW17822_emtA	CBW17822_emtA	212.959	3	3	3	CBW17822_emtA	1	3	3	3	2	3	3	3	3	3	3	2	3	2	3	3	3	3	3	3	2	3	2	3	3	3	3	3	3	2	3	32	32	32	22.427	203	203	0	33.403	By MS/MS	By MS/MS	By MS/MS	By MS/MS
CBW16979_clpS	CBW16979_clpS	68.6792	5	5	5	CBW16979_clpS	1	5	5	5	3	3	3	4	3	3	4	1	1	3	3	3	4	3	3	4	1	1	3	3	3	4	3	3	4	1	1	59.4	59.4	59.4	12.152	106	106	0	7.8817	By MS/MS	By MS/MS	By MS/MS	By MS/MS
CBW19428_argR	CBW19428_argR	335.829	5	5	5	CBW19428_argR	1	5	5	5	4	4	4	3	4	4	4	5	5	4	4	4	3	4	4	4	5	5	4	4	4	3	4	4	4	5	5	47.4	47.4	47.4	17.065	156	156	0	133.01	By MS/MS	By MS/MS	By MS/MS	By MS/MS
CBW19234_metC	CBW19234_metC	14.9235	7	7	7	CBW19234_metC	1	7	7	7	5	6	5	4	6	6	5	4	5	5	6	5	4	6	6	5	4	5	5	6	5	4	6	6	5	4	5	27.1	27.1	27.1	42.872	395	395	0	62.425	By MS/MS	By MS/MS	By MS/MS	By MS/MS
CBW17849_yeaB	CBW17849_yeaB	16.505	5	5	5	CBW17849_yeaB	1	5	5	5	4	2	4	4	5	5	5	3	5	4	2	4	4	5	5	5	3	5	4	2	4	4	5	5	5	3	5	28.1	28.1	28.1	21.431	192	192	0	26.753	By MS/MS	By MS/MS	By MS/MS	By MS/MS
CBW19676_bcsC	CBW19676_bcsC	5.20158	8	8	8	CBW19676_bcsC	1	8	8	8	4	3	4	4	4	5	5	4	4	4	3	4	4	4	5	5	4	4	4	3	4	4	4	5	5	4	4	33.9	33.9	33.9	41.754	369	369	0	63.159	By MS/MS	By MS/MS	By MS/MS	By MS/MS
CBW19256_cpdA	CBW19256_cpdA	128.812	7	7	7	CBW19256_cpdA	1	7	7	7	7	4	5	5	4	5	5	5	5	7	4	5	5	4	5	5	5	5	7	4	5	5	4	5	5	5	5	47.3	47.3	47.3	31.021	275	275	0	81.354	By MS/MS	By MS/MS	By MS/MS	By MS/MS
CBW17474_anmK	CBW17474_anmK	13.8678	6	6	6	CBW17474_anmK	1	6	6	6	5	3	4	3	5	5	5	3	5	5	3	4	3	5	5	5	3	5	5	3	4	3	5	5	5	3	5	20.9	20.9	20.9	39.735	373	373	0	32.497	By MS/MS	By MS/MS	By MS/MS	By MS/MS
CBW16482_yaiI	CBW16482_yaiI	49.7837	2	2	2	CBW16482_yaiI	1	2	2	2	2	1	1	1	2	1	2	2	2	2	1	1	1	2	1	2	2	2	2	1	1	1	2	1	2	2	2	19.2	19.2	19.2	16.945	151	151	0	38.803	By MS/MS	By matching	By MS/MS	By MS/MS
CBW16821_cydB	CBW16821_cydB	189.171	2	2	2	CBW16821_cydB	1	2	2	2	2	2	2	2	2	2	2	2	2	2	2	2	2	2	2	2	2	2	2	2	2	2	2	2	2	2	2	5	5	5	42.364	379	379	0	5.5537	By MS/MS	By MS/MS	By MS/MS	By MS/MS
CBW16405_yafV	CBW16405_yafV	77.1806	6	6	6	CBW16405_yafV	1	6	6	6	4	5	5	4	4	4	4	5	4	4	5	5	4	4	4	4	5	4	4	5	5	4	4	4	4	5	4	30.6	30.6	30.6	29.063	255	255	0	49.508	By MS/MS	By MS/MS	By MS/MS	By MS/MS
CBW19057_fucU	CBW19057_fucU	28.1136	2	2	2	CBW19057_fucU	1	2	2	2	2	1	1	1	1	1	1	1	1	2	1	1	1	1	1	1	1	1	2	1	1	1	1	1	1	1	1	16.4	16.4	16.4	15.281	140	140	0	4.0014	By MS/MS	By MS/MS	By MS/MS	By MS/MS
CBW17607_nhoA	CBW17607_nhoA	25.9164	7	7	7	CBW17607_nhoA	1	7	7	7	5	4	5	6	4	4	5	4	3	5	4	5	6	4	4	5	4	3	5	4	5	6	4	4	5	4	3	39.1	39.1	39.1	32.177	281	281	0	36.938	By MS/MS	By MS/MS	By MS/MS	By MS/MS
CBW17125_pipC	CBW17125_pipC	109.647	3	3	3	CBW17125_pipC	1	3	3	3	3	3	2	3	3	2	2	2	3	3	3	2	3	3	2	2	2	3	3	3	2	3	3	2	2	2	3	46	46	46	12.751	113	113	0	95.3	By MS/MS	By MS/MS	By MS/MS	By MS/MS
CBW17209_flgD	CBW17209_flgD	87.3653	5	5	5	CBW17209_flgD	1	5	5	5	4	4	4	1	4	4	4	4	4	4	4	4	1	4	4	4	4	4	4	4	4	1	4	4	4	4	4	41.8	41.8	41.8	23.987	232	232	0	57.573	By MS/MS	By MS/MS	By MS/MS	By MS/MS
CBW16585_ybaL	CBW16585_ybaL	16.2048	3	3	3	CBW16585_ybaL	1	3	3	3	1	2	3	2	2	2	2	0	1	1	2	3	2	2	2	2	0	1	1	2	3	2	2	2	2	0	1	8.2	8.2	8.2	59.256	558	558	0	9.8282	By MS/MS	By MS/MS	By MS/MS	By MS/MS
CBW16722_ybeF	CBW16722_ybeF	2.5876	7	7	7	CBW16722_ybeF	1	7	7	7	3	4	5	6	4	5	5	4	3	3	4	5	6	4	5	5	4	3	3	4	5	6	4	5	5	4	3	38.8	38.8	38.8	36.178	317	317	0	64.522	By MS/MS	By MS/MS	By MS/MS	By MS/MS
CBW17735_yciM	CBW17735_yciM	28.1662	5	5	5	CBW17735_yciM	1	5	5	5	4	2	5	2	4	5	5	3	2	4	2	5	2	4	5	5	3	2	4	2	5	2	4	5	5	3	2	17.3	17.3	17.3	42.498	371	371	0	52.781	By MS/MS	By MS/MS	By MS/MS	By MS/MS
CBW20164_yijC	CBW20164_yijC	105.921	5	5	5	CBW20164_yijC	1	5	5	5	5	5	5	5	5	5	5	4	5	5	5	5	5	5	5	5	4	5	5	5	5	5	5	5	5	4	5	34.1	34.1	34.1	24.041	211	211	0	85.905	By MS/MS	By MS/MS	By MS/MS	By MS/MS
CBW16422_conserved_hypothetical_protein	CBW16422_conserved_hypothetical_protein	8381.23	2	2	2	CBW16422_conserved_hypothetical_protein	1	2	2	2	1	1	2	1	1	2	1	1	2	1	1	2	1	1	2	1	1	2	1	1	2	1	1	2	1	1	2	38.3	38.3	38.3	11.858	107	107	0	16.948	By MS/MS	By MS/MS	By MS/MS	By MS/MS
CBW20399_yjfP	CBW20399_yjfP	38.1347	6	6	6	CBW20399_yjfP	1	6	6	6	5	5	5	5	4	4	4	2	3	5	5	5	5	4	4	4	2	3	5	5	5	5	4	4	4	2	3	47	47	47	27.492	249	249	0	59.06	By MS/MS	By MS/MS	By MS/MS	By MS/MS
CBW17520_ynfI	CBW17520_ynfI	72.5904	3	3	3	CBW17520_ynfI	1	3	3	3	3	3	2	3	3	3	2	3	3	3	3	2	3	3	3	2	3	3	3	3	2	3	3	3	2	3	3	30.9	30.9	30.9	23.48	204	204	0	86.597	By MS/MS	By MS/MS	By MS/MS	By MS/MS
CBW16283_panD	CBW16283_panD	543.575	4	4	4	CBW16283_panD	1	4	4	4	3	2	2	1	2	2	3	1	0	3	2	2	1	2	2	3	1	0	3	2	2	1	2	2	3	1	0	18.3	18.3	18.3	13.887	126	126	0	10.106	By MS/MS	By MS/MS	By MS/MS	By MS/MS
CBW16825_tolQ	CBW16825_tolQ	128.246	4	4	4	CBW16825_tolQ	1	4	4	4	2	4	3	3	4	4	3	4	4	2	4	3	3	4	4	3	4	4	2	4	3	3	4	4	3	4	4	33	33	33	25.571	230	230	0	26.343	By matching	By MS/MS	By MS/MS	By MS/MS
CBW16408_yafJ	CBW16408_yafJ	117.369	7	7	7	CBW16408_yafJ	1	7	7	7	6	3	5	5	6	5	5	3	5	6	3	5	5	6	5	5	3	5	6	3	5	5	6	5	5	3	5	31	31	31	28.669	255	255	0	30.925	By MS/MS	By MS/MS	By MS/MS	By MS/MS
CBW19292_ygjP	CBW19292_ygjP	54.2843	3	3	3	CBW19292_ygjP	1	3	3	3	3	2	2	3	2	3	3	1	2	3	2	2	3	2	3	3	1	2	3	2	2	3	2	3	3	1	2	27.7	27.7	27.7	13.889	119	119	0	14.296	By MS/MS	By MS/MS	By MS/MS	By MS/MS
CBW17623_ydcR	CBW17623_ydcR	10.7143	6	6	6	CBW17623_ydcR	1	6	6	6	4	5	5	6	5	6	5	2	4	4	5	5	6	5	6	5	2	4	4	5	5	6	5	6	5	2	4	12.4	12.4	12.4	53.171	474	474	0	24.766	By MS/MS	By MS/MS	By MS/MS	By MS/MS
CBW18746_predicted_bacteriophage_protein	CBW18746_predicted_bacteriophage_protein	894.932	7	7	7	CBW18746_predicted_bacteriophage_protein	1	7	7	7	4	5	6	4	6	6	5	4	6	4	5	6	4	6	6	5	4	6	4	5	6	4	6	6	5	4	6	38.4	38.4	38.4	26.268	229	229	0	38.066	By MS/MS	By MS/MS	By MS/MS	By MS/MS
CBW16214_leuC	CBW16214_leuC	6.50572	5	5	5	CBW16214_leuC	1	5	5	5	3	3	4	3	4	3	3	5	3	3	3	4	3	4	3	3	5	3	3	3	4	3	4	3	3	5	3	19.3	19.3	19.3	49.785	466	466	0	36.241	By MS/MS	By MS/MS	By MS/MS	By MS/MS
CBW19559_hslR	CBW19559_hslR	53.8764	2	2	2	CBW19559_hslR	1	2	2	2	2	2	2	2	2	2	2	2	1	2	2	2	2	2	2	2	2	1	2	2	2	2	2	2	2	2	1	9	9	9	15.521	133	133	0	6.4659	By MS/MS	By MS/MS	By MS/MS	By MS/MS
CBW18494_cysZ	CBW18494_cysZ	19.928	3	3	3	CBW18494_cysZ	1	3	3	3	2	1	1	1	1	1	1	2	2	2	1	1	1	1	1	1	2	2	2	1	1	1	1	1	1	2	2	13.8	13.8	13.8	28.906	253	253	0	9.5198	By MS/MS	By matching	By MS/MS	By MS/MS
CBW16678_fepC	CBW16678_fepC	1.72947	3	3	3	CBW16678_fepC	1	3	3	3	3	1	3	1	2	2	3	0	0	3	1	3	1	2	2	3	0	0	3	1	3	1	2	2	3	0	0	13.6	13.6	13.6	28.906	264	264	0	27.051	By MS/MS	By matching	By matching	By MS/MS
CBW18192_yegH	CBW18192_yegH	19.45	5	5	5	CBW18192_yegH	1	5	5	5	4	3	4	4	4	4	4	4	4	4	3	4	4	4	4	4	4	4	4	3	4	4	4	4	4	4	4	12.5	12.5	12.5	58.973	526	526	0	41.308	By MS/MS	By MS/MS	By MS/MS	By MS/MS
CBW20252_malF	CBW20252_malF	19.9644	3	3	3	CBW20252_malF	1	3	3	3	0	1	2	1	1	3	0	1	1	0	1	2	1	1	3	0	1	1	0	1	2	1	1	3	0	1	1	8	8	8	56.967	514	514	0	6.3746		By matching	By MS/MS	By matching
CBW19702_yiaC	CBW19702_yiaC	96.1474	5	5	5	CBW19702_yiaC	1	5	5	5	4	4	4	4	4	4	4	5	5	4	4	4	4	4	4	4	5	5	4	4	4	4	4	4	4	5	5	40.4	40.4	40.4	16.945	146	146	0	28.847	By MS/MS	By MS/MS	By MS/MS	By MS/MS
CBW17372_btuE	CBW17372_btuE	31.9226	5	5	5	CBW17372_btuE	1	5	5	5	3	3	2	3	4	3	4	4	3	3	3	2	3	4	3	4	4	3	3	3	2	3	4	3	4	4	3	32.2	32.2	32.2	20.423	183	183	0	29.189	By MS/MS	By MS/MS	By MS/MS	By MS/MS
CBW19692_conserved_hypothetical_protein	CBW19692_conserved_hypothetical_protein	6.3466	9	9	9	CBW19692_conserved_hypothetical_protein	1	9	9	9	7	6	6	6	3	3	6	4	3	7	6	6	6	3	3	6	4	3	7	6	6	6	3	3	6	4	3	34.2	34.2	34.2	42.08	374	374	0	36.794	By MS/MS	By MS/MS	By MS/MS	By MS/MS
CBW16216_leuA	CBW16216_leuA	60.7394	6	6	6	CBW16216_leuA	1	6	6	6	3	4	3	3	3	2	2	1	2	3	4	3	3	3	2	2	1	2	3	4	3	3	3	2	2	1	2	15.3	15.3	15.3	57.43	523	523	0	26.048	By MS/MS	By MS/MS	By MS/MS	By MS/MS
CBW17830_dsbB	CBW17830_dsbB	389.733	2	2	2	CBW17830_dsbB	1	2	2	2	2	2	2	2	1	2	2	2	1	2	2	2	2	1	2	2	2	1	2	2	2	2	1	2	2	2	1	9.1	9.1	9.1	20.063	176	176	0.00041391	3.3058	By MS/MS	By MS/MS	By MS/MS	By MS/MS
CBW19888_dgoR	CBW19888_dgoR	38.7078	2	2	2	CBW19888_dgoR	1	2	2	2	1	1	1	1	2	1	1	2	2	1	1	1	1	2	1	1	2	2	1	1	1	1	2	1	1	2	2	14.4	14.4	14.4	26.017	229	229	0	48.311	By MS/MS	By MS/MS	By MS/MS	By MS/MS
CBW18890_nrdE	CBW18890_nrdE	0.233332	11	11	11	CBW18890_nrdE	1	11	11	11	8	8	6	7	8	7	7	4	3	8	8	6	7	8	7	7	4	3	8	8	6	7	8	7	7	4	3	22.7	22.7	22.7	80.595	714	714	0	44.95	By MS/MS	By MS/MS	By MS/MS	By MS/MS
CBW19240_conserved_hypothetical_protein	CBW19240_conserved_hypothetical_protein	95.936	6	6	6	CBW19240_conserved_hypothetical_protein	1	6	6	6	4	4	3	4	4	4	3	5	6	4	4	3	4	4	4	3	5	6	4	4	3	4	4	4	3	5	6	70.9	70.9	70.9	17.172	151	151	0	22.927	By MS/MS	By MS/MS	By MS/MS	By MS/MS
CBW18620_cadC	CBW18620_cadC	28.3585	9	9	9	CBW18620_cadC	1	9	9	9	2	2	4	2	4	4	4	4	4	2	2	4	2	4	4	4	4	4	2	2	4	2	4	4	4	4	4	15.6	15.6	15.6	58.231	514	514	0	29.762	By matching	By MS/MS	By MS/MS	By MS/MS
CBW19693_hypothetical_lacI-family_transcriptional_regulator	CBW19693_hypothetical_lacI-family_transcriptional_regulator	13.8789	2	2	2	CBW19693_hypothetical_lacI-family_transcriptional_regulator	1	2	2	2	2	2	2	2	2	2	2	2	2	2	2	2	2	2	2	2	2	2	2	2	2	2	2	2	2	2	2	11	11	11	35.988	335	335	0	127.6	By MS/MS	By MS/MS	By MS/MS	By MS/MS
CBW17763_tonB	CBW17763_tonB	8.50756	7	7	7	CBW17763_tonB	1	7	7	7	4	5	2	7	2	2	5	1	3	4	5	2	7	2	2	5	1	3	4	5	2	7	2	2	5	1	3	32.6	32.6	32.6	26.293	242	242	0	22.529	By MS/MS	By MS/MS	By MS/MS	By MS/MS
CBW16974_ybjD	CBW16974_ybjD	46.9635	10	10	10	CBW16974_ybjD	1	10	10	10	4	5	6	4	5	4	5	2	7	4	5	6	4	5	4	5	2	7	4	5	6	4	5	4	5	2	7	23	23	23	63.546	552	552	0	33.211	By MS/MS	By MS/MS	By MS/MS	By MS/MS
CBW17907_opdB	CBW17907_opdB	12.846	4	4	4	CBW17907_opdB	1	4	4	4	2	2	2	2	1	2	2	2	2	2	2	2	2	1	2	2	2	2	2	2	2	2	1	2	2	2	2	4.7	4.7	4.7	78.972	683	683	0	4.9132	By MS/MS	By MS/MS	By MS/MS	By MS/MS
CBW16267_hypothetical_transcriptional_regulator	CBW16267_hypothetical_transcriptional_regulator	88.2752	7	7	7	CBW16267_hypothetical_transcriptional_regulator	1	7	7	7	4	4	5	3	5	3	5	5	5	4	4	5	3	5	3	5	5	5	4	4	5	3	5	3	5	5	5	35.7	35.7	35.7	27.862	255	255	0	186.88	By MS/MS	By MS/MS	By MS/MS	By MS/MS
CBW16294_fhuA	CBW16294_fhuA	0.667377	14	14	14	CBW16294_fhuA	1	14	14	14	4	11	6	6	8	5	4	7	5	4	11	6	6	8	5	4	7	5	4	11	6	6	8	5	4	7	5	24.6	24.6	24.6	80.626	729	729	0	40.863	By MS/MS	By MS/MS	By MS/MS	By MS/MS
CBW20043_glnL	CBW20043_glnL	6.151	8	8	8	CBW20043_glnL	1	8	8	8	6	2	3	3	4	3	4	3	4	6	2	3	3	4	3	4	3	4	6	2	3	3	4	3	4	3	4	40.1	40.1	40.1	38.542	349	349	0	32.564	By MS/MS	By MS/MS	By MS/MS	By MS/MS
CBW18799_predicted_bacteriophage_protein	CBW18799_predicted_bacteriophage_protein	172.989	3	3	3	CBW18799_predicted_bacteriophage_protein	1	3	3	3	3	3	3	3	3	3	3	3	3	3	3	3	3	3	3	3	3	3	3	3	3	3	3	3	3	3	3	40.8	40.8	40.8	14.521	125	125	0	37.556	By MS/MS	By MS/MS	By MS/MS	By MS/MS
CBW17776_tdk	CBW17776_tdk	164.226	4	4	4	CBW17776_tdk	1	4	4	4	3	4	4	4	4	4	4	3	4	3	4	4	4	4	4	4	3	4	3	4	4	4	4	4	4	3	4	25.4	25.4	25.4	23.404	205	205	0	51.156	By MS/MS	By MS/MS	By MS/MS	By MS/MS
CBW18634_yfhH	CBW18634_yfhH	41.1278	4	4	4	CBW18634_yfhH	1	4	4	4	2	3	3	3	3	4	3	3	4	2	3	3	3	3	4	3	3	4	2	3	3	3	3	4	3	3	4	21.3	21.3	21.3	30.925	282	282	0	55.752	By MS/MS	By MS/MS	By MS/MS	By MS/MS
CBW20491_yjgM	CBW20491_yjgM	23.0857	3	3	3	CBW20491_yjgM	1	3	3	3	3	3	3	3	3	3	3	3	2	3	3	3	3	3	3	3	3	2	3	3	3	3	3	3	3	3	2	18	18	18	18.329	167	167	0	9.4002	By MS/MS	By MS/MS	By MS/MS	By MS/MS
CBW20506_superfamily_I_DNA_helicase	CBW20506_superfamily_I_DNA_helicase	15.8993	11	11	11	CBW20506_superfamily_I_DNA_helicase	1	11	11	11	4	5	5	5	8	9	6	3	5	4	5	5	5	8	9	6	3	5	4	5	5	5	8	9	6	3	5	12.3	12.3	12.3	131.77	1171	1171	0	21.924	By MS/MS	By MS/MS	By MS/MS	By MS/MS
CBW19773_rfaL	CBW19773_rfaL	12.918	5	5	5	CBW19773_rfaL	1	5	5	5	3	4	5	3	5	5	4	4	4	3	4	5	3	5	5	4	4	4	3	4	5	3	5	5	4	4	4	11.9	11.9	11.9	46.034	404	404	0	14.814	By MS/MS	By MS/MS	By MS/MS	By MS/MS
CBW17213_flgH	CBW17213_flgH	17.9344	6	6	6	CBW17213_flgH	1	6	6	6	2	4	3	3	2	3	2	5	3	2	4	3	3	2	3	2	5	3	2	4	3	3	2	3	2	5	3	28	28	28	24.708	232	232	0	26.877	By MS/MS	By MS/MS	By MS/MS	By MS/MS
CBW18293_yejG	CBW18293_yejG	1870.8	4	4	4	CBW18293_yejG	1	4	4	4	2	3	2	3	3	3	3	3	1	2	3	2	3	3	3	3	3	1	2	3	2	3	3	3	3	3	1	38.6	38.6	38.6	12.479	114	114	0	13.511	By MS/MS	By MS/MS	By MS/MS	By MS/MS
CBW17355_conserved_hypothetical_protein	CBW17355_conserved_hypothetical_protein	242.418	6	6	6	CBW17355_conserved_hypothetical_protein	1	6	6	6	5	4	4	4	3	5	3	3	4	5	4	4	4	3	5	3	3	4	5	4	4	4	3	5	3	3	4	28.3	28.3	28.3	32.6	286	286	0	26.297	By MS/MS	By MS/MS	By MS/MS	By MS/MS
CBW17979_fliZ	CBW17979_fliZ	255.248	5	5	5	CBW17979_fliZ	1	5	5	5	2	4	3	2	3	4	3	2	2	2	4	3	2	3	4	3	2	2	2	4	3	2	3	4	3	2	2	28.4	28.4	28.4	21.688	183	183	0	52.511	By MS/MS	By MS/MS	By MS/MS	By MS/MS
CBW19982_hemD	CBW19982_hemD	36.4885	4	4	4	CBW19982_hemD	1	4	4	4	3	2	2	3	3	3	2	3	3	3	2	2	3	3	3	2	3	3	3	2	2	3	3	3	2	3	3	24.8	24.8	24.8	27.661	246	246	0	46.194	By MS/MS	By MS/MS	By MS/MS	By MS/MS
CBW17697_hypothetical_protein	CBW17697_hypothetical_protein	32.1876	7	7	7	CBW17697_hypothetical_protein	1	7	7	7	5	4	5	5	4	4	4	5	5	5	4	5	5	4	4	4	5	5	5	4	5	5	4	4	4	5	5	23.8	23.8	23.8	41.569	370	370	0	62.451	By MS/MS	By MS/MS	By MS/MS	By MS/MS
CBW18917_norR	CBW18917_norR	11.9275	6	6	6	CBW18917_norR	1	6	6	6	2	1	1	1	2	1	1	5	1	2	1	1	1	2	1	1	5	1	2	1	1	1	2	1	1	5	1	16.2	16.2	16.2	55.374	506	506	0	20.45	By MS/MS	By MS/MS	By MS/MS	By MS/MS
CBW20018_tatA	CBW20018_tatA	4064.32	2	2	2	CBW20018_tatA	1	2	2	2	2	1	2	1	2	2	1	2	2	2	1	2	1	2	2	1	2	2	2	1	2	1	2	2	1	2	2	27.4	27.4	27.4	8.9441	84	84	0	9.3661	By MS/MS	By MS/MS	By MS/MS	By MS/MS
CBW17986_fliT	CBW17986_fliT	94.9556	4	4	4	CBW17986_fliT	1	4	4	4	1	1	2	1	2	1	1	3	3	1	1	2	1	2	1	1	3	3	1	1	2	1	2	1	1	3	3	45.9	45.9	45.9	13.705	122	122	0	36.961	By MS/MS	By MS/MS	By MS/MS	By MS/MS
CBW16594_ybbK	CBW16594_ybbK	191.979	7	7	7	CBW16594_ybbK	1	7	7	7	4	5	4	4	4	5	5	2	4	4	5	4	4	4	5	5	2	4	4	5	4	4	4	5	5	2	4	38.7	38.7	38.7	33.66	305	305	0	33.909	By MS/MS	By MS/MS	By MS/MS	By MS/MS
CBW19284_mug	CBW19284_mug	55.2859	5	5	5	CBW19284_mug	1	5	5	5	3	2	3	2	3	3	4	5	4	3	2	3	2	3	3	4	5	4	3	2	3	2	3	3	4	5	4	41.7	41.7	41.7	18.65	168	168	0	14.688	By MS/MS	By MS/MS	By MS/MS	By MS/MS
CBW17105_ycbG	CBW17105_ycbG	139.243	6	6	6	CBW17105_ycbG	1	6	6	6	4	4	5	3	4	4	4	4	3	4	4	5	3	4	4	4	4	3	4	4	5	3	4	4	4	4	3	44.7	44.7	44.7	17.8	150	150	0	53.625	By MS/MS	By MS/MS	By MS/MS	By MS/MS
CBW18880_ygaP	CBW18880_ygaP	77.6119	4	4	4	CBW18880_ygaP	1	4	4	4	1	3	2	1	3	2	2	2	2	1	3	2	1	3	2	2	2	2	1	3	2	1	3	2	2	2	2	30.9	30.9	30.9	18.593	175	175	0	24.346	By matching	By MS/MS	By MS/MS	By MS/MS
CBW16197_djlA	CBW16197_djlA	110.79	7	7	7	CBW16197_djlA	1	7	7	7	6	5	6	5	5	6	4	3	4	6	5	6	5	5	6	4	3	4	6	5	6	5	5	6	4	3	4	28.5	28.5	28.5	30.583	270	270	0	33.373	By MS/MS	By MS/MS	By MS/MS	By MS/MS
CBW18998_hypothetical_regulatory_protein	CBW18998_hypothetical_regulatory_protein	48.2028	3	3	3	CBW18998_hypothetical_regulatory_protein	1	3	3	3	2	3	2	3	2	2	2	1	2	2	3	2	3	2	2	2	1	2	2	3	2	3	2	2	2	1	2	25.4	25.4	25.4	15.617	134	134	0	5.3123	By MS/MS	By MS/MS	By MS/MS	By MS/MS
CBW17597_ompD	CBW17597_ompD	14034.8	6	6	6	CBW17597_ompD	1	6	6	6	3	4	4	4	5	4	4	3	4	3	4	4	4	5	4	4	3	4	3	4	4	4	5	4	4	3	4	20.8	20.8	20.8	41.296	375	375	0	52.659	By MS/MS	By MS/MS	By MS/MS	By MS/MS
CBW18884_ygaM	CBW18884_ygaM	88.725	2	2	2	CBW18884_ygaM	1	2	2	2	1	2	1	2	2	2	1	1	2	1	2	1	2	2	2	1	1	2	1	2	1	2	2	2	1	1	2	15.2	15.2	15.2	12.36	112	112	0.00040683	2.8546	By matching	By MS/MS	By matching	By MS/MS
CBW19282_dnaG	CBW19282_dnaG	15.7503	10	10	10	CBW19282_dnaG	1	10	10	10	5	5	6	4	6	5	5	6	3	5	5	6	4	6	5	5	6	3	5	5	6	4	6	5	5	6	3	18.6	18.6	18.6	65.362	581	581	0	37.812	By MS/MS	By MS/MS	By MS/MS	By MS/MS
CBW19255_yqiA	CBW19255_yqiA	113.811	2	2	2	CBW19255_yqiA	1	2	2	2	1	2	0	2	1	0	0	2	0	1	2	0	2	1	0	0	2	0	1	2	0	2	1	0	0	2	0	21.2	21.2	21.2	21.608	193	193	0	28.751	By MS/MS	By MS/MS		By MS/MS
CBW16867_ybhB	CBW16867_ybhB	49.8601	2	2	2	CBW16867_ybhB	1	2	2	2	2	2	2	2	2	2	2	2	2	2	2	2	2	2	2	2	2	2	2	2	2	2	2	2	2	2	2	17.7	17.7	17.7	17.072	158	158	0	86.36	By MS/MS	By MS/MS	By MS/MS	By MS/MS
CBW17154_wrbA	CBW17154_wrbA	682.424	5	5	5	CBW17154_wrbA	1	5	5	5	3	3	3	1	3	3	4	5	4	3	3	3	1	3	3	4	5	4	3	3	3	1	3	3	4	5	4	38.4	38.4	38.4	20.867	198	198	0	73.809	By MS/MS	By MS/MS	By MS/MS	By matching
CBW19755_hypothetical_racemase	CBW19755_hypothetical_racemase	9.14356	5	5	5	CBW19755_hypothetical_racemase	1	5	5	5	0	1	1	1	1	5	1	1	2	0	1	1	1	1	5	1	1	2	0	1	1	1	1	5	1	1	2	17.6	17.6	17.6	44.027	398	398	0	15.481		By matching	By MS/MS	By matching
CBW19563_envZ	CBW19563_envZ	8.80628	8	8	8	CBW19563_envZ	1	8	8	8	3	5	4	4	4	5	5	1	4	3	5	4	4	4	5	5	1	4	3	5	4	4	4	5	5	1	4	21.2	21.2	21.2	45.863	411	411	0	25.264	By MS/MS	By MS/MS	By MS/MS	By MS/MS
CBW18502_yfeJ	CBW18502_yfeJ	12.6445	4	4	4	CBW18502_yfeJ	1	4	4	4	4	3	3	3	2	4	4	4	3	4	3	3	3	2	4	4	4	3	4	3	3	3	2	4	4	4	3	20.1	20.1	20.1	26.951	239	239	0	28.166	By MS/MS	By MS/MS	By MS/MS	By MS/MS
CBW20547_mrr	CBW20547_mrr	69.4129	8	8	8	CBW20547_mrr	1	8	8	8	4	5	4	5	5	5	5	4	3	4	5	4	5	5	5	5	4	3	4	5	4	5	5	5	5	4	3	34.9	34.9	34.9	33.596	304	304	0	57.659	By MS/MS	By MS/MS	By MS/MS	By MS/MS
CBW19236_yqhC	CBW19236_yqhC	30.8302	6	6	6	CBW19236_yqhC	1	6	6	6	6	3	4	3	6	4	4	3	3	6	3	4	3	6	4	4	3	3	6	3	4	3	6	4	4	3	3	22.6	22.6	22.6	34.719	305	305	0	21.392	By MS/MS	By MS/MS	By MS/MS	By MS/MS
CBW17470_ydhJ	CBW17470_ydhJ	22.4411	4	4	4	CBW17470_ydhJ	1	4	4	4	1	2	2	1	3	3	2	3	2	1	2	2	1	3	3	2	3	2	1	2	2	1	3	3	2	3	2	21.1	21.1	21.1	33.023	298	298	0	25.958	By MS/MS	By MS/MS	By MS/MS	By MS/MS
CBW19764_yibP	CBW19764_yibP	50.4475	7	7	7	CBW19764_yibP	1	7	7	7	7	5	5	5	6	5	6	4	4	7	5	5	5	6	5	6	4	4	7	5	5	5	6	5	6	4	4	21.5	21.5	21.5	47.297	427	427	0	113.69	By MS/MS	By MS/MS	By MS/MS	By MS/MS
CBW17650_ydcI	CBW17650_ydcI	30.1841	8	8	8	CBW17650_ydcI	1	8	8	8	4	4	7	4	4	7	5	3	6	4	4	7	4	4	7	5	3	6	4	4	7	4	4	7	5	3	6	41.7	41.7	41.7	33.085	307	307	0	79.601	By matching	By MS/MS	By MS/MS	By MS/MS
CBW18364_conserved_hypothetical_protein	CBW18364_conserved_hypothetical_protein	49.9759	9	9	9	CBW18364_conserved_hypothetical_protein	1	9	9	9	3	5	4	4	3	4	3	6	4	3	5	4	4	3	4	3	6	4	3	5	4	4	3	4	3	6	4	37.4	37.4	37.4	43.946	398	398	0	103.7	By MS/MS	By MS/MS	By MS/MS	By MS/MS
CBW19710_hypothetical_acetyltransferase	CBW19710_hypothetical_acetyltransferase	18.5915	5	5	5	CBW19710_hypothetical_acetyltransferase	1	5	5	5	5	1	4	4	4	3	5	2	3	5	1	4	4	4	3	5	2	3	5	1	4	4	4	3	5	2	3	53.4	53.4	53.4	17.735	161	161	0	11.477	By MS/MS	By MS/MS	By MS/MS	By MS/MS
CBW20019_tatB	CBW20019_tatB	186.008	7	7	7	CBW20019_tatB	1	7	7	7	2	3	5	1	4	3	3	6	5	2	3	5	1	4	3	3	6	5	2	3	5	1	4	3	3	6	5	61	61	61	19.601	182	182	0	33.706	By MS/MS	By MS/MS	By MS/MS	By matching
CBW16137_hypothetical_secreted_sulfatase	CBW16137_hypothetical_secreted_sulfatase	3.89908	2	2	2	CBW16137_hypothetical_secreted_sulfatase	1	2	2	2	2	1	2	1	1	2	1	1	2	2	1	2	1	1	2	1	1	2	2	1	2	1	1	2	1	1	2	4.2	4.2	4.2	56.093	497	497	0	3.578	By matching	By MS/MS	By MS/MS	By MS/MS
CBW16338_yaeR	CBW16338_yaeR	65.8454	4	4	4	CBW16338_yaeR	1	4	4	4	3	3	3	2	4	3	3	2	3	3	3	3	2	4	3	3	2	3	3	3	3	2	4	3	3	2	3	40.3	40.3	40.3	14.809	129	129	0	48.472	By MS/MS	By MS/MS	By MS/MS	By MS/MS
CBW18936_hypE	CBW18936_hypE	117.445	9	9	9	CBW18936_hypE	1	9	9	9	5	5	5	5	4	6	4	4	4	5	5	5	5	4	6	4	4	4	5	5	5	5	4	6	4	4	4	31	31	31	35.322	336	336	0	20.077	By MS/MS	By MS/MS	By MS/MS	By MS/MS
CCF76769_putative_phosphoribulokinase_/_uridine_kinase_family	CCF76769_putative_phosphoribulokinase_/_uridine_kinase_family	78.264	4	4	4	CCF76769_putative_phosphoribulokinase_/_uridine_kinase_family	1	4	4	4	2	3	3	3	2	3	3	2	2	2	3	3	3	2	3	3	2	2	2	3	3	3	2	3	3	2	2	16.4	16.4	16.4	38.479	341	341	0	14.311	By MS/MS	By MS/MS	By MS/MS	By MS/MS
CBW17553_hypothetical_exported_protein	CBW17553_hypothetical_exported_protein	5.6178	2	2	2	CBW17553_hypothetical_exported_protein	1	2	2	2	1	1	1	1	1	1	1	2	1	1	1	1	1	1	1	1	2	1	1	1	1	1	1	1	1	2	1	14.4	14.4	14.4	19.735	180	180	0.0012029	2.5565	By MS/MS	By MS/MS	By MS/MS	By MS/MS
CBW16978_cspD	CBW16978_cspD	920.135	4	4	4	CBW16978_cspD	1	4	4	4	2	3	3	2	3	4	2	2	3	2	3	3	2	3	4	2	2	3	2	3	3	2	3	4	2	2	3	87.7	87.7	87.7	7.8848	73	73	0	10.935	By MS/MS	By MS/MS	By MS/MS	By matching
CBW18542_yffH	CBW18542_yffH	34.213	4	4	4	CBW18542_yffH	1	4	4	4	1	2	1	3	1	0	1	1	1	1	2	1	3	1	0	1	1	1	1	2	1	3	1	0	1	1	1	27.2	27.2	27.2	21.81	191	191	0	14.669	By MS/MS	By MS/MS	By matching	By MS/MS
CBW16875_ybhK	CBW16875_ybhK	35.3232	7	7	7	CBW16875_ybhK	1	7	7	7	3	4	3	5	4	3	2	4	4	3	4	3	5	4	3	2	4	4	3	4	3	5	4	3	2	4	4	29.1	29.1	29.1	32.626	302	302	0	52.862	By MS/MS	By MS/MS	By MS/MS	By MS/MS
CBW17780_ychK	CBW17780_ychK	51.5032	6	6	6	CBW17780_ychK	1	6	6	6	4	4	5	5	5	5	6	2	1	4	4	5	5	5	5	6	2	1	4	4	5	5	5	5	6	2	1	26.6	26.6	26.6	33.093	301	301	0	48.307	By MS/MS	By MS/MS	By MS/MS	By MS/MS
CBW17190_yceI	CBW17190_yceI	19.0541	6	6	6	CBW17190_yceI	1	6	6	6	4	4	3	3	5	3	3	3	3	4	4	3	3	5	3	3	3	3	4	4	3	3	5	3	3	3	3	29.8	29.8	29.8	21.022	191	191	0	23.784	By MS/MS	By MS/MS	By MS/MS	By MS/MS
CBW18419_yfcF	CBW18419_yfcF	59.88	5	5	5	CBW18419_yfcF	1	5	5	5	3	5	3	5	4	3	2	4	3	3	5	3	5	4	3	2	4	3	3	5	3	5	4	3	2	4	3	22.9	22.9	22.9	23.947	214	214	0	13.466	By MS/MS	By MS/MS	By MS/MS	By MS/MS
CBW16508_yajI	CBW16508_yajI	37.2202	2	2	2	CBW16508_yajI	1	2	2	2	0	2	2	1	1	2	1	2	1	0	2	2	1	1	2	1	2	1	0	2	2	1	1	2	1	2	1	11.2	11.2	11.2	19.522	179	179	0	6.8469		By MS/MS	By MS/MS	By matching
CBW16651_ykgD	CBW16651_ykgD	8.38657	6	6	6	CBW16651_ykgD	1	6	6	6	4	2	5	4	3	4	3	2	2	4	2	5	4	3	4	3	2	2	4	2	5	4	3	4	3	2	2	26.4	26.4	26.4	31.125	284	284	0	30.079	By MS/MS	By MS/MS	By MS/MS	By MS/MS
CBW19051_exo	CBW19051_exo	56.5317	5	5	5	CBW19051_exo	1	5	5	5	2	2	1	3	2	2	2	3	0	2	2	1	3	2	2	2	3	0	2	2	1	3	2	2	2	3	0	30.6	30.6	30.6	30.583	271	271	0	12.885	By matching	By MS/MS	By matching	By MS/MS
CBW20604_creB	CBW20604_creB	36.8613	6	6	6	CBW20604_creB	1	6	6	6	3	5	4	2	4	2	3	2	1	3	5	4	2	4	2	3	2	1	3	5	4	2	4	2	3	2	1	37.1	37.1	37.1	26.031	229	229	0	22.468	By MS/MS	By MS/MS	By MS/MS	By MS/MS
CBW18427_ubiX	CBW18427_ubiX	157.762	4	4	4	CBW18427_ubiX	1	4	4	4	3	3	4	3	3	3	4	3	2	3	3	4	3	3	3	4	3	2	3	3	4	3	3	3	4	3	2	26.5	26.5	26.5	20.691	189	189	0	33.789	By MS/MS	By MS/MS	By MS/MS	By MS/MS
CBW18854_fljA	CBW18854_fljA	15.4471	3	3	3	CBW18854_fljA	1	3	3	3	3	2	3	2	3	2	2	2	2	3	2	3	2	3	2	2	2	2	3	2	3	2	3	2	2	2	2	15.1	15.1	15.1	20.322	179	179	0	10.699	By MS/MS	By MS/MS	By MS/MS	By MS/MS
CBW20424_ytfJ	CBW20424_ytfJ	146.662	3	3	3	CBW20424_ytfJ	1	3	3	3	3	2	3	1	3	3	2	2	3	3	2	3	1	3	3	2	2	3	3	2	3	1	3	3	2	2	3	18.9	18.9	18.9	20.577	185	185	0	23.825	By MS/MS	By MS/MS	By MS/MS	By MS/MS
CBW20465_conserved_hypothetical_protein	CBW20465_conserved_hypothetical_protein	15.506	6	6	6	CBW20465_conserved_hypothetical_protein	1	6	6	6	4	5	4	4	4	5	3	3	4	4	5	4	4	4	5	3	3	4	4	5	4	4	4	5	3	3	4	28	28	28	26.086	246	246	0	18.088	By MS/MS	By MS/MS	By MS/MS	By MS/MS
CBW18757_ppnK	CBW18757_ppnK	35.2989	5	5	5	CBW18757_ppnK	1	5	5	5	3	3	3	3	4	4	3	4	3	3	3	3	3	4	4	3	4	3	3	3	3	3	4	4	3	4	3	36.6	36.6	36.6	32.584	292	292	0	101.83	By MS/MS	By MS/MS	By MS/MS	By MS/MS
CBW18543_hypothetical_exported_protein	CBW18543_hypothetical_exported_protein	11.1697	2	2	2	CBW18543_hypothetical_exported_protein	1	2	2	2	1	1	2	0	1	1	1	0	0	1	1	2	0	1	1	1	0	0	1	1	2	0	1	1	1	0	0	4.9	4.9	4.9	47.696	432	432	0.00080972	2.728	By matching	By MS/MS	By MS/MS
CBW17350_cedA	CBW17350_cedA	112.277	3	3	3	CBW17350_cedA	1	3	3	3	1	2	1	1	1	1	1	3	3	1	2	1	1	1	1	1	3	3	1	2	1	1	1	1	1	3	3	38.8	38.8	38.8	9.3716	80	80	0	8.8975	By MS/MS	By MS/MS	By MS/MS	By MS/MS
CBW17557_hyaF2	CBW17557_hyaF2	3.23238	3	3	3	CBW17557_hyaF2	1	3	3	3	1	0	2	1	1	1	2	1	2	1	0	2	1	1	1	2	1	2	1	0	2	1	1	1	2	1	2	8.5	8.5	8.5	39.5	353	353	0	8.4037	By matching		By MS/MS	By matching
CBW17513_mlc	CBW17513_mlc	17.3018	5	5	5	CBW17513_mlc	1	5	5	5	2	1	2	2	2	2	1	2	2	2	1	2	2	2	2	1	2	2	2	1	2	2	2	2	1	2	2	13.5	13.5	13.5	44.224	406	406	0	24.114	By MS/MS	By matching	By MS/MS	By MS/MS
CBW17234_holB	CBW17234_holB	9.42675	10	10	10	CBW17234_holB	1	10	10	10	6	4	6	5	5	4	6	5	3	6	4	6	5	5	4	6	5	3	6	4	6	5	5	4	6	5	3	46.4	46.4	46.4	36.843	334	334	0	32.762	By MS/MS	By MS/MS	By MS/MS	By MS/MS
CBW18501_ptsJ	CBW18501_ptsJ	4.76539	10	10	10	CBW18501_ptsJ	1	10	10	10	7	2	5	8	7	6	7	3	3	7	2	5	8	7	6	7	3	3	7	2	5	8	7	6	7	3	3	38.8	38.8	38.8	46.507	430	430	0	20.982	By MS/MS	By MS/MS	By MS/MS	By MS/MS
CBW16940_conserved_hypothetical_protein	CBW16940_conserved_hypothetical_protein	40.4783	6	6	6	CBW16940_conserved_hypothetical_protein	1	6	6	6	4	5	5	2	3	4	4	4	4	4	5	5	2	3	4	4	4	4	4	5	5	2	3	4	4	4	4	39.5	39.5	39.5	30.207	271	271	0	22.285	By MS/MS	By MS/MS	By MS/MS	By MS/MS
CBW19437_yhdP	CBW19437_yhdP	4.74524	17	17	17	CBW19437_yhdP	1	17	17	17	5	9	7	9	9	11	4	5	7	5	9	7	9	9	11	4	5	7	5	9	7	9	9	11	4	5	7	21.1	21.1	21.1	135.81	1237	1237	0	54.955	By MS/MS	By MS/MS	By MS/MS	By MS/MS
CBW19139_iciA	CBW19139_iciA	40.7634	4	4	4	CBW19139_iciA	1	4	4	4	2	3	3	3	3	3	2	3	4	2	3	3	3	3	3	2	3	4	2	3	3	3	3	3	2	3	4	19.2	19.2	19.2	33.508	297	297	0	54.357	By MS/MS	By MS/MS	By MS/MS	By MS/MS
CBW16863_hutG	CBW16863_hutG	23.0027	5	5	5	CBW16863_hutG	1	5	5	5	4	3	3	2	5	5	4	0	1	4	3	3	2	5	5	4	0	1	4	3	3	2	5	5	4	0	1	14.1	14.1	14.1	34.357	313	313	0	5.0162	By MS/MS	By MS/MS	By MS/MS	By MS/MS
CBW18134_dacD	CBW18134_dacD	3.61742	8	8	8	CBW18134_dacD	1	8	8	8	5	7	5	5	5	5	5	3	4	5	7	5	5	5	5	5	3	4	5	7	5	5	5	5	5	3	4	34.1	34.1	34.1	43.097	390	390	0	35.155	By MS/MS	By MS/MS	By matching	By MS/MS
CBW17276_envE	CBW17276_envE	38.2305	3	3	3	CBW17276_envE	1	3	3	3	2	1	1	2	2	2	2	1	1	2	1	1	2	2	2	2	1	1	2	1	1	2	2	2	2	1	1	18.5	18.5	18.5	19.063	173	173	0	18.273	By MS/MS	By MS/MS	By matching	By MS/MS
CBW19188_speC	CBW19188_speC	6.01797	9	7	7	CBW19188_speC	1	9	7	7	2	3	6	3	6	6	5	4	5	2	2	4	2	5	4	3	3	4	2	2	4	2	5	4	3	3	4	14.9	12.9	12.9	79.165	711	711	0	19.491	By MS/MS	By MS/MS	By MS/MS	By MS/MS
CBW19403_yhcH	CBW19403_yhcH	203.925	4	4	4	CBW19403_yhcH	1	4	4	4	4	2	3	2	2	3	2	1	2	4	2	3	2	2	3	2	1	2	4	2	3	2	2	3	2	1	2	27.7	27.7	27.7	17.056	155	155	0	43.394	By MS/MS	By MS/MS	By MS/MS	By MS/MS
CBW17323_yeaC	CBW17323_yeaC	685.551	6	6	6	CBW17323_yeaC	1	6	6	6	3	4	4	2	2	2	3	4	4	3	4	4	2	2	2	3	4	4	3	4	4	2	2	2	3	4	4	91.3	91.3	91.3	10.452	92	92	0	20.307	By MS/MS	By MS/MS	By MS/MS	By MS/MS
CBW18380_menD	CBW18380_menD	68.2174	10	10	10	CBW18380_menD	1	10	10	10	6	5	4	7	6	6	5	5	4	6	5	4	7	6	6	5	5	4	6	5	4	7	6	6	5	5	4	32	32	32	61.523	556	556	0	65.321	By MS/MS	By MS/MS	By MS/MS	By MS/MS
CBW17245_ycfJ	CBW17245_ycfJ	62.8251	2	2	2	CBW17245_ycfJ	1	2	2	2	2	2	2	2	2	2	2	1	1	2	2	2	2	2	2	2	1	1	2	2	2	2	2	2	2	1	1	20.1	20.1	20.1	18.835	179	179	0	44.403	By MS/MS	By MS/MS	By MS/MS	By MS/MS
CBW17246_ycfQ	CBW17246_ycfQ	104.168	6	6	6	CBW17246_ycfQ	1	6	6	6	4	5	4	5	4	3	4	4	4	4	5	4	5	4	3	4	4	4	4	5	4	5	4	3	4	4	4	45	45	45	23.693	211	211	0	42.282	By MS/MS	By MS/MS	By MS/MS	By MS/MS
CBW17998_fliK	CBW17998_fliK	38.4671	7	7	7	CBW17998_fliK	1	7	7	7	4	3	4	3	4	6	5	2	4	4	3	4	3	4	6	5	2	4	4	3	4	3	4	6	5	2	4	29.6	29.6	29.6	41.794	405	405	0	32.744	By MS/MS	By MS/MS	By MS/MS	By MS/MS
CBW16234_ftsQ	CBW16234_ftsQ	55.2895	5	5	5	CBW16234_ftsQ	1	5	5	5	3	4	4	3	2	3	3	2	2	3	4	4	3	2	3	3	2	2	3	4	4	3	2	3	3	2	2	25	25	25	31.136	276	276	0	27.621	By MS/MS	By MS/MS	By MS/MS	By MS/MS
CBW17845_yoaA	CBW17845_yoaA	5.90414	6	6	6	CBW17845_yoaA	1	6	6	6	1	3	2	2	3	2	2	3	1	1	3	2	2	3	2	2	3	1	1	3	2	2	3	2	2	3	1	14.3	14.3	14.3	70.283	636	636	0	9.7412	By matching	By MS/MS	By matching	By MS/MS
CBW20138_metB	CBW20138_metB	11.021	7	7	7	CBW20138_metB	1	7	7	7	6	5	5	5	6	6	6	3	3	6	5	5	5	6	6	6	3	3	6	5	5	5	6	6	6	3	3	33.4	33.4	33.4	41.661	386	386	0	33.372	By MS/MS	By MS/MS	By MS/MS	By MS/MS
CBW19598_glgX	CBW19598_glgX	7.32993	5	5	5	CBW19598_glgX	1	5	5	5	2	4	2	3	1	2	2	2	2	2	4	2	3	1	2	2	2	2	2	4	2	3	1	2	2	2	2	10.5	10.5	10.5	73.611	658	658	0	14.999	By MS/MS	By MS/MS	By MS/MS	By MS/MS
CBW19439_maf-b	CBW19439_maf-b	19.8106	5	5	5	CBW19439_maf-b	1	5	5	5	3	3	2	4	3	4	2	3	4	3	3	2	4	3	4	2	3	4	3	3	2	4	3	4	2	3	4	31	31	31	21.416	197	197	0	24.002	By MS/MS	By MS/MS	By MS/MS	By MS/MS
CBW16296_fhuD	CBW16296_fhuD	0.810496	2	2	2	CBW16296_fhuD	1	2	2	2	2	0	1	0	2	2	2	2	2	2	0	1	0	2	2	2	2	2	2	0	1	0	2	2	2	2	2	6.1	6.1	6.1	33.168	296	296	0	4.0231	By MS/MS		By MS/MS
CBW19176_yggU	CBW19176_yggU	26.6391	3	3	3	CBW19176_yggU	1	3	3	3	1	1	1	0	1	1	1	1	2	1	1	1	0	1	1	1	1	2	1	1	1	0	1	1	1	1	2	47.9	47.9	47.9	10.531	96	96	0	5.6297	By MS/MS	By MS/MS	By MS/MS
CBW19069_argA	CBW19069_argA	6.60098	3	3	3	CBW19069_argA	1	3	3	3	0	1	1	2	1	0	3	1	2	0	1	1	2	1	0	3	1	2	0	1	1	2	1	0	3	1	2	9.5	9.5	9.5	49.278	443	443	0	19.355		By MS/MS	By matching	By MS/MS
CBW20105_hypothetical_protein	CBW20105_hypothetical_protein	34.7616	9	9	9	CBW20105_hypothetical_protein	1	9	9	9	4	3	9	3	5	7	6	3	5	4	3	9	3	5	7	6	3	5	4	3	9	3	5	7	6	3	5	45.4	45.4	45.4	36.971	346	346	0	125.7	By MS/MS	By MS/MS	By MS/MS	By MS/MS
CBW17911_purT	CBW17911_purT	15.9132	4	4	4	CBW17911_purT	1	4	4	4	2	3	1	3	1	2	2	3	3	2	3	1	3	1	2	2	3	3	2	3	1	3	1	2	2	3	3	12.5	12.5	12.5	42.179	392	392	0	13.444	By MS/MS	By MS/MS	By MS/MS	By MS/MS
CBW19994_xerC	CBW19994_xerC	8.03985	7	7	7	CBW19994_xerC	1	7	7	7	2	3	2	4	3	4	4	3	3	2	3	2	4	3	4	4	3	3	2	3	2	4	3	4	4	3	3	37.3	37.3	37.3	33.599	300	300	0	22.655	By MS/MS	By MS/MS	By MS/MS	By MS/MS
CBW19557_igaA	CBW19557_igaA	57.9259	5	5	5	CBW19557_igaA	1	5	5	5	1	4	3	3	3	3	3	3	3	1	4	3	3	3	3	3	3	3	1	4	3	3	3	3	3	3	3	11.5	11.5	11.5	79.361	710	710	0	52.182	By MS/MS	By MS/MS	By MS/MS	By MS/MS
CBW20348_dcuA	CBW20348_dcuA	485.696	3	3	3	CBW20348_dcuA	1	3	3	3	2	2	2	2	2	2	2	2	2	2	2	2	2	2	2	2	2	2	2	2	2	2	2	2	2	2	2	4.8	4.8	4.8	42.027	394	394	0	8.4392	By MS/MS	By MS/MS	By MS/MS	By MS/MS
CBW17139_hpaF	CBW17139_hpaF	1.48724	2	2	2	CBW17139_hpaF	1	2	2	2	0	1	2	1	0	1	1	0	0	0	1	2	1	0	1	1	0	0	0	1	2	1	0	1	1	0	0	23.8	23.8	23.8	14.256	126	126	0	4.6327		By MS/MS	By MS/MS	By MS/MS
CBW19228_hypothetical_protein	CBW19228_hypothetical_protein	101.379	4	4	4	CBW19228_hypothetical_protein	1	4	4	4	4	3	3	4	2	4	4	2	2	4	3	3	4	2	4	4	2	2	4	3	3	4	2	4	4	2	2	30.9	30.9	30.9	15.449	136	136	0	22.734	By MS/MS	By MS/MS	By MS/MS	By MS/MS
CBW18415_hypothetical_sugar_phosphotransferase_component_II_A	CBW18415_hypothetical_sugar_phosphotransferase_component_II_A	2150.49	6	6	6	CBW18415_hypothetical_sugar_phosphotransferase_component_II_A	1	6	6	6	3	2	4	2	3	4	3	4	4	3	2	4	2	3	4	3	4	4	3	2	4	2	3	4	3	4	4	61.2	61.2	61.2	16.099	147	147	0	27.432	By matching	By MS/MS	By MS/MS	By MS/MS
CBW16961_artQ	CBW16961_artQ	8.52937	2	2	2	CBW16961_artQ	1	2	2	2	1	2	1	1	1	1	2	2	2	1	2	1	1	1	1	2	2	2	1	2	1	1	1	1	2	2	2	9.7	9.7	9.7	26.411	238	238	0	17.318	By MS/MS	By MS/MS	By MS/MS	By MS/MS
CBW17060_hypothetical_bacteriophage_lipoprotein	CBW17060_hypothetical_bacteriophage_lipoprotein	176.093	2	2	2	CBW17060_hypothetical_bacteriophage_lipoprotein	1	2	2	2	1	1	1	1	1	1	1	2	1	1	1	1	1	1	1	1	2	1	1	1	1	1	1	1	1	2	1	33.6	33.6	33.6	15.709	149	149	0	12.069	By MS/MS	By matching	By matching	By MS/MS
CBW16627_lpxH	CBW16627_lpxH	1.89421	5	5	5	CBW16627_lpxH	1	5	5	5	4	4	4	2	3	4	4	2	2	4	4	4	2	3	4	4	2	2	4	4	4	2	3	4	4	2	2	26.2	26.2	26.2	26.978	240	240	0	7.2255	By MS/MS	By MS/MS	By MS/MS	By MS/MS
CBW19929_atpB	CBW19929_atpB	424.638	4	4	4	CBW19929_atpB	1	4	4	4	3	3	4	2	3	1	2	2	2	3	3	4	2	3	1	2	2	2	3	3	4	2	3	1	2	2	2	27.3	27.3	27.3	30.417	271	271	0	58.871	By MS/MS	By MS/MS	By MS/MS	By MS/MS
CBW20080_hypothetical_DNA-binding_protein	CBW20080_hypothetical_DNA-binding_protein	65.6402	3	3	3	CBW20080_hypothetical_DNA-binding_protein	1	3	3	3	2	3	2	3	2	2	2	2	2	2	3	2	3	2	2	2	2	2	2	3	2	3	2	2	2	2	2	28.7	28.7	28.7	20.364	188	188	0	39.082	By MS/MS	By MS/MS	By MS/MS	By MS/MS
CBW17049_Phage_DNA_Replication_Protein	CBW17049_Phage_DNA_Replication_Protein	2.08222	2	2	2	CBW17049_Phage_DNA_Replication_Protein	1	2	2	2	0	0	0	1	1	0	0	1	1	0	0	0	1	1	0	0	1	1	0	0	0	1	1	0	0	1	1	4	4	4	27.568	249	249	0.000408	2.9522				By matching
CBW20474_treR	CBW20474_treR	26.3384	6	6	6	CBW20474_treR	1	6	6	6	3	4	4	4	5	5	4	3	1	3	4	4	4	5	5	4	3	1	3	4	4	4	5	5	4	3	1	23.5	23.5	23.5	34.753	315	315	0	11.301	By MS/MS	By MS/MS	By MS/MS	By MS/MS
CBW20035_rodA	CBW20035_rodA	63.768	10	10	10	CBW20035_rodA	1	10	10	10	6	6	4	2	6	3	5	2	4	6	6	4	2	6	3	5	2	4	6	6	4	2	6	3	5	2	4	34.8	34.8	34.8	38.129	328	328	0	40.981	By MS/MS	By MS/MS	By MS/MS	By MS/MS
CBW19425_LysR-family_transcriptional_regulator	CBW19425_LysR-family_transcriptional_regulator	128.681	5	5	5	CBW19425_LysR-family_transcriptional_regulator	1	5	5	5	4	0	2	3	2	1	1	4	5	4	0	2	3	2	1	1	4	5	4	0	2	3	2	1	1	4	5	25.3	25.3	25.3	24.644	221	221	0	20.091	By MS/MS		By MS/MS	By MS/MS
CBW20364_frdC	CBW20364_frdC	1074.16	3	3	3	CBW20364_frdC	1	3	3	3	1	2	3	3	3	3	1	0	1	1	2	3	3	3	3	1	0	1	1	2	3	3	3	3	1	0	1	18.3	18.3	18.3	15	131	131	0	6.1163	By matching	By MS/MS	By MS/MS	By MS/MS
CBW18883_ygaC	CBW18883_ygaC	68.5107	1	1	1	CBW18883_ygaC	1	1	1	1	1	0	0	0	0	0	0	0	0	1	0	0	0	0	0	0	0	0	1	0	0	0	0	0	0	0	0	6.9	6.9	6.9	13.313	116	116	0.0035503	2.2192	By MS/MS
CBW19536_nirB	CBW19536_nirB	58.4659	15	15	15	CBW19536_nirB	1	15	15	15	6	3	9	10	10	10	3	4	5	6	3	9	10	10	10	3	4	5	6	3	9	10	10	10	3	4	5	24.4	24.4	24.4	93.061	847	847	0	46.572	By MS/MS	By MS/MS	By MS/MS	By MS/MS
CBW20411_priB	CBW20411_priB	266.59	3	3	3	CBW20411_priB	1	3	3	3	2	3	2	2	2	2	2	3	3	2	3	2	2	2	2	2	3	3	2	3	2	2	2	2	2	3	3	33.7	33.7	33.7	11.414	104	104	0	12.236	By MS/MS	By MS/MS	By MS/MS	By MS/MS
CBW18973_invA	CBW18973_invA	7.64556	5	5	5	CBW18973_invA	1	5	5	5	5	5	4	4	5	4	5	3	4	5	5	4	4	5	4	5	3	4	5	5	4	4	5	4	5	3	4	8.6	8.6	8.6	76.054	685	685	0	13.016	By MS/MS	By MS/MS	By MS/MS	By MS/MS
CBW18957_sicP	CBW18957_sicP	34.331	2	2	2	CBW18957_sicP	1	2	2	2	2	0	2	1	1	2	2	1	1	2	0	2	1	1	2	2	1	1	2	0	2	1	1	2	2	1	1	16.9	16.9	16.9	14.467	130	130	0	23.273	By MS/MS		By MS/MS	By matching
CBW17324_nam	CBW17324_nam	11.2803	4	4	4	CBW17324_nam	1	4	4	4	2	1	1	1	2	1	2	2	2	2	1	1	1	2	1	2	2	2	2	1	1	1	2	1	2	2	2	43.1	43.1	43.1	23.94	218	218	0	14.54	By MS/MS	By MS/MS	By MS/MS	By MS/MS
CBW20255_lamB	CBW20255_lamB	173.067	3	3	3	CBW20255_lamB	1	3	3	3	0	0	2	0	1	2	1	2	2	0	0	2	0	1	2	1	2	2	0	0	2	0	1	2	1	2	2	11.5	11.5	11.5	50.548	452	452	0	17.304			By MS/MS
CBW19979_yifK	CBW19979_yifK	64.6009	4	4	4	CBW19979_yifK	1	4	4	4	0	2	1	0	1	1	1	3	2	0	2	1	0	1	1	1	3	2	0	2	1	0	1	1	1	3	2	6.7	6.7	6.7	50.377	461	461	0	4.6337		By MS/MS	By MS/MS
CBW18702_bacteriophage_integrase	CBW18702_bacteriophage_integrase	10.7067	11	11	11	CBW18702_bacteriophage_integrase	1	11	11	11	5	6	6	5	2	7	6	4	5	5	6	6	5	2	7	6	4	5	5	6	6	5	2	7	6	4	5	25.2	25.2	25.2	48.058	409	409	0	17.761	By MS/MS	By MS/MS	By MS/MS	By MS/MS
CBW19946_yieP	CBW19946_yieP	55.359	5	5	5	CBW19946_yieP	1	5	5	5	5	3	3	4	4	2	2	3	4	5	3	3	4	4	2	2	3	4	5	3	3	4	4	2	2	3	4	28.2	28.2	28.2	26.635	234	234	0	71.123	By MS/MS	By MS/MS	By MS/MS	By MS/MS
CBW18044_capsid_related_protein	CBW18044_capsid_related_protein	6.57071	5	5	5	CBW18044_capsid_related_protein	1	5	5	5	4	4	4	4	3	3	3	3	4	4	4	4	4	3	3	3	3	4	4	4	4	4	3	3	3	3	4	12.5	12.5	12.5	44.243	401	401	0	17.43	By MS/MS	By MS/MS	By MS/MS	By MS/MS
CBW17748_trpH	CBW17748_trpH	34.8764	5	5	5	CBW17748_trpH	1	5	5	5	5	4	4	3	5	5	5	1	2	5	4	4	3	5	5	5	1	2	5	4	4	3	5	5	5	1	2	18.4	18.4	18.4	32.395	293	293	0	17.019	By MS/MS	By MS/MS	By MS/MS	By MS/MS
CBW17709_ycjF	CBW17709_ycjF	26.394	4	4	4	CBW17709_ycjF	1	4	4	4	3	3	3	2	2	3	2	2	2	3	3	3	2	2	3	2	2	2	3	3	3	2	2	3	2	2	2	13.9	13.9	13.9	39.226	353	353	0	34.987	By MS/MS	By MS/MS	By MS/MS	By MS/MS
CBW19120_fldB	CBW19120_fldB	273.075	4	4	4	CBW19120_fldB	1	4	4	4	3	1	3	1	2	2	2	3	4	3	1	3	1	2	2	2	3	4	3	1	3	1	2	2	2	3	4	34.7	34.7	34.7	19.629	173	173	0	11.947	By MS/MS	By MS/MS	By MS/MS	By MS/MS
CBW18148_hisH	CBW18148_hisH	8.59732	6	6	6	CBW18148_hisH	1	6	6	6	4	3	3	2	4	3	4	5	5	4	3	3	2	4	3	4	5	5	4	3	3	2	4	3	4	5	5	37.6	37.6	37.6	21.835	197	197	0	10.657	By MS/MS	By MS/MS	By MS/MS	By MS/MS
CBW17403_sufS	CBW17403_sufS	3.47344	6	6	6	CBW17403_sufS	1	6	6	6	4	3	3	4	5	4	4	4	2	4	3	3	4	5	4	4	4	2	4	3	3	4	5	4	4	4	2	21.9	21.9	21.9	44.503	406	406	0	13.133	By MS/MS	By MS/MS	By MS/MS	By MS/MS
CBW16824_ybgC	CBW16824_ybgC	65.7807	4	4	4	CBW16824_ybgC	1	4	4	4	3	3	3	3	3	4	2	2	3	3	3	3	3	3	4	2	2	3	3	3	3	3	3	4	2	2	3	41	41	41	15.691	134	134	0	21.002	By MS/MS	By MS/MS	By MS/MS	By MS/MS
CBW19512_yheM	CBW19512_yheM	8.30403	2	2	2	CBW19512_yheM	1	2	2	2	1	1	1	1	1	1	1	2	2	1	1	1	1	1	1	1	2	2	1	1	1	1	1	1	1	2	2	30.5	30.5	30.5	13.025	118	118	0	31.08	By MS/MS	By MS/MS	By MS/MS	By MS/MS
CBW18838_hypothetical_hexulose_6_phosphate_synthase	CBW18838_hypothetical_hexulose_6_phosphate_synthase	23.2813	7	7	7	CBW18838_hypothetical_hexulose_6_phosphate_synthase	1	7	7	7	4	1	4	4	4	4	3	4	5	4	1	4	4	4	4	3	4	5	4	1	4	4	4	4	3	4	5	19.5	19.5	19.5	46.517	400	400	0	48.246	By MS/MS	By MS/MS	By MS/MS	By MS/MS
CBW19575_malQ	CBW19575_malQ	15.8197	8	8	8	CBW19575_malQ	1	8	8	8	2	1	5	1	4	5	3	2	6	2	1	5	1	4	5	3	2	6	2	1	5	1	4	5	3	2	6	19.1	19.1	19.1	78.017	692	692	0	42.233	By matching	By matching	By MS/MS	By matching
CBW17720_sapD	CBW17720_sapD	7.19513	7	7	7	CBW17720_sapD	1	7	7	7	4	2	5	3	5	5	3	2	5	4	2	5	3	5	5	3	2	5	4	2	5	3	5	5	3	2	5	32.4	32.4	32.4	37.571	330	330	0	33.773	By MS/MS	By MS/MS	By MS/MS	By MS/MS
CBW19670_yhjH	CBW19670_yhjH	519.227	9	9	9	CBW19670_yhjH	1	9	9	9	3	7	5	4	5	5	3	2	2	3	7	5	4	5	5	3	2	2	3	7	5	4	5	5	3	2	2	40	40	40	29.776	255	255	0	27.788	By MS/MS	By MS/MS	By MS/MS	By MS/MS
CBW19319_garD	CBW19319_garD	134.156	2	2	2	CBW19319_garD	1	2	2	2	1	1	2	1	1	2	1	1	1	1	1	2	1	1	2	1	1	1	1	1	2	1	1	2	1	1	1	4	4	4	56.353	523	523	0	4.5153	By MS/MS	By MS/MS	By MS/MS	By MS/MS
CBW16219_ilvI	CBW16219_ilvI	5.33107	7	7	7	CBW16219_ilvI	1	7	7	7	5	6	6	4	6	6	6	2	4	5	6	6	4	6	6	6	2	4	5	6	6	4	6	6	6	2	4	11.6	11.6	11.6	60.624	553	553	0	22.697	By MS/MS	By MS/MS	By MS/MS	By MS/MS
CBW17804_ychM	CBW17804_ychM	3.30018	6	6	6	CBW17804_ychM	1	6	6	6	3	4	3	3	4	4	5	3	4	3	4	3	3	4	4	5	3	4	3	4	3	3	4	4	5	3	4	14.1	14.1	14.1	58.664	553	553	0	40.215	By MS/MS	By MS/MS	By MS/MS	By MS/MS
CBW17766_yciU	CBW17766_yciU	286.903	2	2	2	CBW17766_yciU	1	2	2	2	0	1	1	1	1	1	1	0	0	0	1	1	1	1	1	1	0	0	0	1	1	1	1	1	1	0	0	7.3	7.3	7.3	12.743	109	109	0	3.4809		By matching	By MS/MS	By MS/MS
CBW19462_yrdB	CBW19462_yrdB	18.4722	2	2	2	CBW19462_yrdB	1	2	2	2	1	2	1	2	1	2	1	1	1	1	2	1	2	1	2	1	1	1	1	2	1	2	1	2	1	1	1	24.7	24.7	24.7	9.875	85	85	0	30.862	By MS/MS	By MS/MS	By MS/MS	By MS/MS
CBW20440_iolA	CBW20440_iolA	5.12694	5	5	5	CBW20440_iolA	1	5	5	5	3	2	4	0	4	2	4	2	4	3	2	4	0	4	2	4	2	4	3	2	4	0	4	2	4	2	4	12	12	12	53.687	501	501	0	25.114	By MS/MS	By MS/MS	By MS/MS
CBW17489_ydgT	CBW17489_ydgT	829.678	4	4	4	CBW17489_ydgT	1	4	4	4	4	3	3	2	4	2	3	2	2	4	3	3	2	4	2	3	2	2	4	3	3	2	4	2	3	2	2	72.4	72.4	72.4	9.0312	76	76	0	23.675	By MS/MS	By MS/MS	By MS/MS	By MS/MS
CBW17667_acpD	CBW17667_acpD	37.7756	4	4	4	CBW17667_acpD	1	4	4	4	3	3	3	3	2	2	3	1	2	3	3	3	3	2	2	3	1	2	3	3	3	3	2	2	3	1	2	32.8	32.8	32.8	21.628	201	201	0	14.166	By MS/MS	By MS/MS	By MS/MS	By MS/MS
CBW19186_mltC	CBW19186_mltC	25.2207	6	6	6	CBW19186_mltC	1	6	6	6	3	4	4	3	4	4	3	2	3	3	4	4	3	4	4	3	2	3	3	4	4	3	4	4	3	2	3	16.6	16.6	16.6	40.405	361	361	0	32.564	By MS/MS	By MS/MS	By MS/MS	By MS/MS
CBW19531_pabA	CBW19531_pabA	78.1698	4	4	4	CBW19531_pabA	1	4	4	4	2	1	3	1	4	2	2	3	3	2	1	3	1	4	2	2	3	3	2	1	3	1	4	2	2	3	3	28.3	28.3	28.3	20.801	187	187	0	22.889	By matching	By matching	By matching	By MS/MS
CBW17932_yecE	CBW17932_yecE	14.9633	3	3	3	CBW17932_yecE	1	3	3	3	1	2	1	2	1	1	1	2	3	1	2	1	2	1	1	1	2	3	1	2	1	2	1	1	1	2	3	14.7	14.7	14.7	31.2	272	272	0	11.004	By MS/MS	By MS/MS	By MS/MS	By MS/MS
CBW16479_psiF	CBW16479_psiF	75.4595	4	4	4	CBW16479_psiF	1	4	4	4	2	3	2	3	3	3	3	1	1	2	3	2	3	3	3	3	1	1	2	3	2	3	3	3	3	1	1	41.5	41.5	41.5	11.609	106	106	0	31.003	By MS/MS	By MS/MS	By MS/MS	By MS/MS
CBW17920_znuC	CBW17920_znuC	47.8972	6	6	6	CBW17920_znuC	1	6	6	6	3	4	4	4	4	4	4	3	4	3	4	4	4	4	4	4	3	4	3	4	4	4	4	4	4	3	4	27.9	27.9	27.9	27.666	251	251	0	32.578	By MS/MS	By MS/MS	By MS/MS	By MS/MS
CBW18512_yfeY	CBW18512_yfeY	121.412	3	3	3	CBW18512_yfeY	1	3	3	3	1	2	1	1	2	2	1	1	1	1	2	1	1	2	2	1	1	1	1	2	1	1	2	2	1	1	1	23.6	23.6	23.6	20.54	191	191	0	10.259	By MS/MS	By MS/MS	By matching	By MS/MS
CBW17787_narG;CBW17602_narZ	CBW17787_narG	86.0494	11;2	11;2	11;2	CBW17787_narG	2	11	11	11	4	1	1	6	1	9	2	0	1	4	1	1	6	1	9	2	0	1	4	1	1	6	1	9	2	0	1	13.4	13.4	13.4	140.69	1247	1247;1246	0	51.912	By MS/MS	By matching	By matching	By MS/MS
CBW17781_ychJ	CBW17781_ychJ	169.13	3	3	3	CBW17781_ychJ	1	3	3	3	3	3	2	3	1	2	1	3	1	3	3	2	3	1	2	1	3	1	3	3	2	3	1	2	1	3	1	25.7	25.7	25.7	17.065	152	152	0	9.8425	By MS/MS	By MS/MS	By MS/MS	By MS/MS
CBW19088_galR	CBW19088_galR	92.6276	10	10	10	CBW19088_galR	1	10	10	10	7	6	5	4	4	8	6	3	5	7	6	5	4	4	8	6	3	5	7	6	5	4	4	8	6	3	5	34.8	34.8	34.8	36.869	342	342	0	24.731	By MS/MS	By MS/MS	By MS/MS	By MS/MS
CBW16714_citB	CBW16714_citB	13.7403	4	4	4	CBW16714_citB	1	4	4	4	2	2	2	3	2	3	2	1	1	2	2	2	3	2	3	2	1	1	2	2	2	3	2	3	2	1	1	21.7	21.7	21.7	25.336	226	226	0	3.8565	By MS/MS	By matching	By MS/MS	By MS/MS
CBW17465_ydhM	CBW17465_ydhM	10.1139	4	4	4	CBW17465_ydhM	1	4	4	4	3	3	3	3	4	3	3	2	2	3	3	3	3	4	3	3	2	2	3	3	3	3	4	3	3	2	2	23.1	23.1	23.1	22.248	199	199	0	14.656	By MS/MS	By MS/MS	By MS/MS	By MS/MS
CBW18292_yejF	CBW18292_yejF	3.32082	13	13	13	CBW18292_yejF	1	13	13	13	5	5	6	8	9	8	8	3	4	5	5	6	8	9	8	8	3	4	5	5	6	8	9	8	8	3	4	32.1	32.1	32.1	58.514	529	529	0	42.632	By MS/MS	By MS/MS	By MS/MS	By MS/MS
CBW19682_yhjT	CBW19682_yhjT	10.1173	2	2	2	CBW19682_yhjT	1	2	2	2	1	1	2	1	1	1	1	1	1	1	1	2	1	1	1	1	1	1	1	1	2	1	1	1	1	1	1	25.4	25.4	25.4	7.2517	63	63	0.00041	3.1166	By MS/MS	By MS/MS	By MS/MS	By MS/MS
CBW20099_fieF	CBW20099_fieF	67.135	4	4	4	CBW20099_fieF	1	4	4	4	2	3	3	3	3	3	3	4	3	2	3	3	3	3	3	3	4	3	2	3	3	3	3	3	3	4	3	19	19	19	32.974	300	300	0	30.078	By MS/MS	By MS/MS	By MS/MS	By MS/MS
CBW16555_mdlA	CBW16555_mdlA	14.2116	5	5	5	CBW16555_mdlA	1	5	5	5	3	4	4	3	3	3	3	2	1	3	4	4	3	3	3	3	2	1	3	4	4	3	3	3	3	2	1	10.8	10.8	10.8	66.164	590	590	0	9.9238	By MS/MS	By MS/MS	By MS/MS	By MS/MS
CBW16340_rof	CBW16340_rof	531.806	2	2	2	CBW16340_rof	1	2	2	2	1	1	2	1	2	2	2	1	1	1	1	2	1	2	2	2	1	1	1	1	2	1	2	2	2	1	1	28.6	28.6	28.6	9.3946	84	84	0	17.971	By matching	By MS/MS	By MS/MS	By MS/MS
[truncated: 710 more rows]
[truncated: 53 more columns]
