# Supplementary material for: Lost and Found: Re-searching and Re-scoring Proteomics Data Aids Genome Annotation and Improves Proteome Coverage
Source: mSystems. 2020 Oct 27;5(5):e00833-20. doi: 10.1128/mSystems.00833-20 (PMC7593589; doi:10.1128/mSystems.00833-20)
Supplement: TABLE S6 [file mSystems.00833-20-st006.xlsx]

## Sheet: Table S6
Protein	PeptidesFirstSearch	RPKM
CBW16112	ChimericSearches	6.29083
CBW16116	ChimericSearches	0.239055
CBW16132	ChimericSearches	1.50605
CBW16135	ChimericSearches	1.4136
CBW16172	ChimericSearches	4.32811
CBW16178	ChimericSearches	2.57855
CBW16205	ChimericSearches	2.24259
CBW16297	ChimericSearches	0.567625
CBW16397	ChimericSearches	1.28659
CBW16489	ChimericSearches	8.51557
CBW16525	ChimericSearches	1.5937
CBW16553	ChimericSearches	3.56172
CBW16562	ChimericSearches	15.865
CBW16621	ChimericSearches	0.750634
CBW16630	ChimericSearches	0.662272
CBW16636	ChimericSearches	1.0032
CBW16809	ChimericSearches	12.3908
CBW16868	ChimericSearches	0.996158
CBW16869	ChimericSearches	1.19178
CBW16957	ChimericSearches	1.75307
CBW17019	ChimericSearches	3.51694
CBW17084	ChimericSearches	0.334547
CBW17099	ChimericSearches	11.6454
CBW17171	ChimericSearches	156.763
CBW17215	ChimericSearches	11.4118
CBW17241	ChimericSearches	2.26926
CBW17285	ChimericSearches	376.928
CBW17300	ChimericSearches	178.573
CBW17336	ChimericSearches	0.802893
CBW17499	ChimericSearches	7.12039
CBW17519	ChimericSearches	2.8563
CBW17561	ChimericSearches	5.37825
CBW17598	ChimericSearches	37.6108
CBW17646	ChimericSearches	2.039
CBW17760	ChimericSearches	128.191
CBW17820	ChimericSearches	18.21
CBW17933	ChimericSearches	68.9703
CBW17943	ChimericSearches	2.48391
CBW18053	ChimericSearches	7.45494
CBW18056	ChimericSearches	3.29025
CBW18124	ChimericSearches	0.251465
CBW18197	ChimericSearches	9.62345
CBW18217	ChimericSearches	2.34986
CBW18225	ChimericSearches	29.3232
CBW18251	ChimericSearches	2.86866
CBW18260	ChimericSearches	51.048
CBW18311	ChimericSearches	4.85809
CBW18387	ChimericSearches	42.6204
CBW18484	ChimericSearches	0.661936
CBW18503	ChimericSearches	25.9081
CBW18534	ChimericSearches	4.27524
CBW18617	ChimericSearches	27.7056
CBW18662	ChimericSearches	20.7459
CBW18676	ChimericSearches	4.79517
CBW18843	ChimericSearches	1.76729
CBW18859	ChimericSearches	2.0139
CBW18871	ChimericSearches	2.88932
CBW18925	ChimericSearches	3.88679
CBW18976	ChimericSearches	44.6537
CBW18991	ChimericSearches	0.931542
CBW19022	ChimericSearches	1.63494
CBW19101	ChimericSearches	2.84075
CBW19121	ChimericSearches	125.272
CBW19218	ChimericSearches	20.8704
CBW19456	ChimericSearches	1.71398
CBW19641	ChimericSearches	1.69972
CBW19644	ChimericSearches	14.9888
CBW19649	ChimericSearches	227.523
CBW19668	ChimericSearches	3.4016
CBW19680	ChimericSearches	527.258
CBW19697	ChimericSearches	0.46128
CBW19716	ChimericSearches	7.84058
CBW19859	ChimericSearches	137.27
CBW19862	ChimericSearches	6.18865
CBW19891	ChimericSearches	3.68011
CBW20011	ChimericSearches	4.91494
CBW20025	ChimericSearches	3.65878
CBW20084	ChimericSearches	2.42051
CBW20098	ChimericSearches	14.3168
CBW20187	ChimericSearches	7.2836
CBW20236	ChimericSearches	5.98623
CBW20260	ChimericSearches	145.81
CBW20453	ChimericSearches	1.47802
CBW20468	ChimericSearches	8.96989
CBW20524	ChimericSearches	13.5903
CBW20593	ChimericSearches	23.679
CCF76796	ChimericSearches	463.453
CCF76860	ChimericSearches	3.91453
CCF76881	ChimericSearches	4.49531
CBW18652	ChimericSearches	0.478415
CBW16522	ChimericSearches	4.70448
CBW16692	ChimericSearches	24.2944
CBW17042	ChimericSearches	1.47005
CBW17397	ChimericSearches	69.5033
CBW17544	ChimericSearches	49.2894
CBW18708	ChimericSearches	24.4957
CBW19411	ChimericSearches	49.0219
CBW19818	ChimericSearches	58.9767
CBW19917	ChimericSearches	1.59935
CBW20320	ChimericSearches	42.0136
CBW20340	ChimericSearches	6.87998
CBW18698	ChimericSearches	8.11415
CBW16842	FirstSearch	0.00447974
CBW16157	FirstSearch	0.017919
CBW16913	FirstSearch	0.0611537
CBW18179	FirstSearch	0.0913512
CBW18796	FirstSearch	0.10084
CBW18763	FirstSearch	0.12322
CBW18743	FirstSearch	0.125355
CBW19106	FirstSearch	0.133871
CBW20182	FirstSearch	0.153181
CBW16787	FirstSearch	0.161093
CBW17041	FirstSearch	0.165701
CBW18803	FirstSearch	0.17342
CBW20567	FirstSearch	0.188622
CBW18654	FirstSearch	0.216778
CBW16674	FirstSearch	0.223517
CBW18890	FirstSearch	0.233332
CBW18272	FirstSearch	0.235428
CBW18873	FirstSearch	0.236555
CBW19420	FirstSearch	0.237426
CBW18774	FirstSearch	0.245249
CBW18191	FirstSearch	0.257656
CBW17851	FirstSearch	0.268429
CBW17142	FirstSearch	0.272228
CBW18175	FirstSearch	0.274816
CBW16681	FirstSearch	0.275788
CBW16676	FirstSearch	0.295576
CBW18200	FirstSearch	0.312203
CBW17237	FirstSearch	0.317744
CBW18173	FirstSearch	0.320524
CBW19076	FirstSearch	0.344867
CBW18532	FirstSearch	0.349948
CBW16622	FirstSearch	0.354839
CBW16374	FirstSearch	0.363442
CBW16638	FirstSearch	0.385636
CBW16698	FirstSearch	0.390107
CBW20077	FirstSearch	0.400486
CBW20052	FirstSearch	0.418876
CBW18322	FirstSearch	0.424131
CBW16299	FirstSearch	0.426826
CBW18742	FirstSearch	0.435675
CBW16673	FirstSearch	0.447069
CBW20276	FirstSearch	0.447212
CBW17694	FirstSearch	0.448958
CBW16840	FirstSearch	0.452947
CBW19459	FirstSearch	0.458209
CBW17450	FirstSearch	0.469573
CBW18172	FirstSearch	0.471399
CBW17602	FirstSearch	0.474261
CBW18181	FirstSearch	0.481127
CBW18766	FirstSearch	0.508071
CBW20046	FirstSearch	0.514965
CBW18764	FirstSearch	0.525922
CBW18531	FirstSearch	0.527496
CBW16455	FirstSearch	0.539553
CBW18858	FirstSearch	0.544132
CBW18178	FirstSearch	0.55477
CBW16882	FirstSearch	0.557796
CBW18770	FirstSearch	0.562075
CBW17410	FirstSearch	0.565411
CBW16159	FirstSearch	0.583036
CBW17425	FirstSearch	0.586554
CBW16952	FirstSearch	0.588092
CBW20443	FirstSearch	0.593211
CBW17756	FirstSearch	0.593265
CBW20208	FirstSearch	0.599496
CBW17469	FirstSearch	0.62721
CBW17569	FirstSearch	0.630077
CBW20234	FirstSearch	0.633803
CBW19698	FirstSearch	0.634336
CBW20050	FirstSearch	0.639846
CBW18447	FirstSearch	0.64175
CBW16886	FirstSearch	0.662224
CBW16526	FirstSearch	0.662345
CBW17727	FirstSearch	0.66269
CBW16294	FirstSearch	0.667377
CBW18508	FirstSearch	0.683891
CBW20053	FirstSearch	0.684035
CBW16373	FirstSearch	0.686713
CBW16684	FirstSearch	0.68706
CBW16683	FirstSearch	0.693075
CBW19201	FirstSearch	0.698777
CBW18123	FirstSearch	0.703135
CBW18033	FirstSearch	0.725409
CBW18699	FirstSearch	0.727645
CBW18875	FirstSearch	0.745625
CBW18335	FirstSearch	0.765153
CBW19105	FirstSearch	0.768322
CBW18246	FirstSearch	0.77113
CBW16665	FirstSearch	0.779815
CBW20056	FirstSearch	0.782285
CBW17895	FirstSearch	0.792051
CBW18707	FirstSearch	0.79477
CBW16951	FirstSearch	0.796638
CBW17692	FirstSearch	0.799053
CCF76736	FirstSearch	0.800316
CBW16296	FirstSearch	0.810496
CBW16303	FirstSearch	0.825575
CBW17584	FirstSearch	0.844111
CBW17149	FirstSearch	0.851252
CBW16707	FirstSearch	0.867592
CBW16686	FirstSearch	0.883634
CBW20233	FirstSearch	0.890539
CBW17175	FirstSearch	0.893075
CBW19432	FirstSearch	0.896733
CBW20190	FirstSearch	0.901943
CBW16382	FirstSearch	0.927498
CBW19732	FirstSearch	0.942188
CBW19458	FirstSearch	0.945555
CBW17750	FirstSearch	0.968016
CBW16252	FirstSearch	0.974769
CBW16615	FirstSearch	0.989764
CBW16160	FirstSearch	0.993748
CBW20445	FirstSearch	0.997233
CBW16295	FirstSearch	0.997438
CBW16845	FirstSearch	1.01481
CBW16354	FirstSearch	1.02602
CBW16206	FirstSearch	1.04719
CBW19158	FirstSearch	1.07673
CCF76901	FirstSearch	1.09725
CBW16798	FirstSearch	1.10835
CBW18093	FirstSearch	1.11848
CBW19622	FirstSearch	1.13679
CBW17317	FirstSearch	1.1613
CBW18223	FirstSearch	1.16978
CBW16459	FirstSearch	1.17165
CBW17556	FirstSearch	1.19281
CCF76836	FirstSearch	1.20278
CBW18594	FirstSearch	1.20338
CBW18174	FirstSearch	1.2151
CBW18891	FirstSearch	1.2188
CBW20395	FirstSearch	1.22212
CBW16477	FirstSearch	1.23901
CBW19878	FirstSearch	1.25098
CBW18839	FirstSearch	1.29575
CBW16660	FirstSearch	1.29857
CBW16789	FirstSearch	1.30079
CCF76880	FirstSearch	1.30324
CBW20558	FirstSearch	1.30521
CBW17603	FirstSearch	1.30965
CBW17385	FirstSearch	1.3148
CBW18060	FirstSearch	1.32135
CBW18823	FirstSearch	1.33478
CBW19940	FirstSearch	1.3492
CBW18528	FirstSearch	1.35172
CBW16143	FirstSearch	1.35961
CBW18046	FirstSearch	1.37588
CBW16703	FirstSearch	1.37926
CBW17645	FirstSearch	1.40777
CBW17172	FirstSearch	1.4118
CBW18927	FirstSearch	1.41487
CCF76793	FirstSearch	1.41674
CBW18874	FirstSearch	1.41738
CBW16378	FirstSearch	1.42488
CBW18431	FirstSearch	1.43174
CBW18507	FirstSearch	1.44766
CBW17518	FirstSearch	1.46583
CBW20444	FirstSearch	1.47321
CBW17139	FirstSearch	1.48724
CBW17140	FirstSearch	1.48978
CBW19621	FirstSearch	1.50862
CBW18860	FirstSearch	1.51609
CBW17375	FirstSearch	1.52359
CBW18009	FirstSearch	1.52655
CBW19810	FirstSearch	1.52817
CBW19422	FirstSearch	1.53067
CBW19102	FirstSearch	1.53394
CBW17749	FirstSearch	1.55942
CBW18666	FirstSearch	1.56066
CBW18278	FirstSearch	1.61894
CBW17400	FirstSearch	1.6656
CBW18641	FirstSearch	1.67941
CBW18035	FirstSearch	1.68987
CBW16533	FirstSearch	1.69091
CBW17613	FirstSearch	1.69652
CBW17757	FirstSearch	1.69829
CBW18845	FirstSearch	1.70925
CBW16678	FirstSearch	1.72947
CBW20283	FirstSearch	1.74891
CBW17601	FirstSearch	1.75116
CBW16139	FirstSearch	1.77005
CBW19400	FirstSearch	1.77481
CBW17642	FirstSearch	1.78711
CBW20451	FirstSearch	1.78996
CBW17144	FirstSearch	1.79093
CCF76897	FirstSearch	1.79192
CBW20223	FirstSearch	1.80472
CCF76845	FirstSearch	1.81241
CBW16181	FirstSearch	1.82645
CBW17257	FirstSearch	1.8534
CBW17585	FirstSearch	1.88975
CBW16140	FirstSearch	1.89221
CBW16627	FirstSearch	1.89421
CBW17755	FirstSearch	1.90364
CBW16710	FirstSearch	1.90603
CBW16637	FirstSearch	1.90821
CBW18114	FirstSearch	1.91386
CBW19846	FirstSearch	1.91389
CBW16931	FirstSearch	1.92146
CBW18844	FirstSearch	1.9241
CBW16558	FirstSearch	1.92879
CBW16464	FirstSearch	1.93976
CBW18778	FirstSearch	1.96115
CBW16210	FirstSearch	1.96726
CBW18118	FirstSearch	1.97221
CBW20559	FirstSearch	2.0193
CBW16682	FirstSearch	2.04339
CBW17291	FirstSearch	2.07972
CBW17049	FirstSearch	2.08222
CBW19013	FirstSearch	2.08251
CBW16604	FirstSearch	2.08637
CCF76883	FirstSearch	2.1009
CBW19026	FirstSearch	2.10811
CBW18988	FirstSearch	2.11231
CBW17283	FirstSearch	2.13895
CBW16611	FirstSearch	2.15338
CBW17658	FirstSearch	2.15438
CBW20297	FirstSearch	2.15628
CBW18313	FirstSearch	2.1701
CBW19016	FirstSearch	2.17683
CBW20606	FirstSearch	2.19233
CBW20191	FirstSearch	2.20602
CBW20249	FirstSearch	2.21281
CBW18265	FirstSearch	2.21698
CBW16887	FirstSearch	2.22669
CBW16784	FirstSearch	2.24846
CBW16272	FirstSearch	2.26107
CBW19592	FirstSearch	2.26323
CBW16671	FirstSearch	2.30805
CBW16612	FirstSearch	2.31917
CBW17570	FirstSearch	2.32335
CCF76838	FirstSearch	2.32908
CBW20101	FirstSearch	2.34642
CBW16610	FirstSearch	2.35727
CBW17798	FirstSearch	2.36954
CBW16968	FirstSearch	2.39055
CBW17996	FirstSearch	2.40854
CBW18068	FirstSearch	2.42491
CBW19623	FirstSearch	2.43066
CBW16771	FirstSearch	2.43326
CBW18979	FirstSearch	2.44009
CBW16872	FirstSearch	2.44178
CCF76839	FirstSearch	2.44326
CBW18139	FirstSearch	2.49103
CBW16639	FirstSearch	2.51044
CBW16165	FirstSearch	2.52191
CBW19289	FirstSearch	2.55536
CBW19804	FirstSearch	2.56854
CBW16722	FirstSearch	2.5876
CBW17562	FirstSearch	2.5899
CBW16709	FirstSearch	2.60357
CBW17390	FirstSearch	2.61109
CBW19529	FirstSearch	2.61819
CBW18995	FirstSearch	2.62961
CBW17092	FirstSearch	2.62961
CBW20368	FirstSearch	2.65082
CBW19171	FirstSearch	2.66886
CBW16212	FirstSearch	2.70639
CBW19025	FirstSearch	2.72253
CBW18522	FirstSearch	2.73694
CCF76866	FirstSearch	2.74703
CBW19678	FirstSearch	2.77167
CBW16115	FirstSearch	2.77335
CBW18078	FirstSearch	2.77385
CBW17558	FirstSearch	2.78898
CBW17402	FirstSearch	2.79278
CBW18523	FirstSearch	2.80531
CBW16309	FirstSearch	2.83034
CBW19611	FirstSearch	2.84418
CBW19012	FirstSearch	2.84551
CBW18939	FirstSearch	2.8917
CBW20104	FirstSearch	2.89674
CBW16617	FirstSearch	2.91483
CBW18940	FirstSearch	2.93265
CBW20287	FirstSearch	2.96763
CBW19454	FirstSearch	2.97418
CBW18992	FirstSearch	3.00045
CBW16387	FirstSearch	3.00338
CBW17061	FirstSearch	3.05222
CBW19086	FirstSearch	3.0546
CBW17422	FirstSearch	3.07171
CBW19809	FirstSearch	3.085
CBW18464	FirstSearch	3.10617
CCF76713	FirstSearch	3.12174
CCF76889	FirstSearch	3.12785
CBW16713	FirstSearch	3.14691
CCF76711	FirstSearch	3.14711
CBW17552	FirstSearch	3.15553
CBW17557	FirstSearch	3.23238
CBW19985	FirstSearch	3.23465
CBW17182	FirstSearch	3.25933
CBW17404	FirstSearch	3.2772
CBW17804	FirstSearch	3.30018
CBW16685	FirstSearch	3.30339
CBW17329	FirstSearch	3.30638
CBW18292	FirstSearch	3.32082
CCF76844	FirstSearch	3.32161
CBW16601	FirstSearch	3.33632
CBW17533	FirstSearch	3.34134
CBW20472	FirstSearch	3.35685
CBW19011	FirstSearch	3.36376
CCF76871	FirstSearch	3.37232
CBW19936	FirstSearch	3.37523
CBW18546	FirstSearch	3.42893
CBW19178	FirstSearch	3.43115
CBW17145	FirstSearch	3.44569
CBW20560	FirstSearch	3.46126
CBW17859	FirstSearch	3.46817
CBW17403	FirstSearch	3.47344
CBW20370	FirstSearch	3.51014
CBW18196	FirstSearch	3.51233
CBW19607	FirstSearch	3.51742
CBW19620	FirstSearch	3.53248
CBW17274	FirstSearch	3.53672
CBW19017	FirstSearch	3.54749
CBW20010	FirstSearch	3.5938
CBW16921	FirstSearch	3.59394
CBW19550	FirstSearch	3.61571
CBW18134	FirstSearch	3.61742
CBW18610	FirstSearch	3.63397
CBW18219	FirstSearch	3.64331
CBW16914	FirstSearch	3.6701
CBW16844	FirstSearch	3.69068
CBW16960	FirstSearch	3.6911
CBW19251	FirstSearch	3.711
CBW16198	FirstSearch	3.73038
CBW18444	FirstSearch	3.79102
CBW16346	FirstSearch	3.80212
CBW16646	FirstSearch	3.81919
CBW19799	FirstSearch	3.84291
CBW18086	FirstSearch	3.86514
CBW19975	FirstSearch	3.88059
CBW16137	FirstSearch	3.89908
CBW16490	FirstSearch	3.90656
CBW16751	FirstSearch	3.90856
CBW17130	FirstSearch	3.90935
CBW16431	FirstSearch	3.92321
CBW18924	FirstSearch	3.92449
CBW19885	FirstSearch	3.95137
CBW18203	FirstSearch	4.00973
CBW19024	FirstSearch	4.01015
CBW18691	FirstSearch	4.01423
CBW18668	FirstSearch	4.02999
CBW18520	FirstSearch	4.04302
CBW20058	FirstSearch	4.04485
CBW16733	FirstSearch	4.06394
CBW17531	FirstSearch	4.08963
CBW19887	FirstSearch	4.16355
CBW17109	FirstSearch	4.20074
CBW19433	FirstSearch	4.21081
CBW18994	FirstSearch	4.23519
CBW18690	FirstSearch	4.24131
CBW18491	FirstSearch	4.25923
CBW17555	FirstSearch	4.2701
CBW19206	FirstSearch	4.27311
CBW17548	FirstSearch	4.27541
CCF76875	FirstSearch	4.29884
CBW18812	FirstSearch	4.3036
CBW19156	FirstSearch	4.30589
CBW19675	FirstSearch	4.32007
CBW19401	FirstSearch	4.32326
CBW18612	FirstSearch	4.33689
CBW16977	FirstSearch	4.35682
CBW18371	FirstSearch	4.36783
CBW17248	FirstSearch	4.37162
CBW20029	FirstSearch	4.4046
CBW17018	FirstSearch	4.41545
CBW16831	FirstSearch	4.44657
CBW18898	FirstSearch	4.46205
CBW20336	FirstSearch	4.5079
CBW20526	FirstSearch	4.51693
CBW20321	FirstSearch	4.52975
CBW16213	FirstSearch	4.53841
CBW17942	FirstSearch	4.54066
CBW20482	FirstSearch	4.56064
CBW19797	FirstSearch	4.56769
CBW17583	FirstSearch	4.59703
CBW19683	FirstSearch	4.60063
CBW16189	FirstSearch	4.6317
CBW17995	FirstSearch	4.65589
CBW20206	FirstSearch	4.66271
CCF76752	FirstSearch	4.69183
CBW19418	FirstSearch	4.69809
CBW19723	FirstSearch	4.71032
CBW19215	FirstSearch	4.72722
CBW17940	FirstSearch	4.7333
CBW19437	FirstSearch	4.74524
CBW16985	FirstSearch	4.75568
CBW20113	FirstSearch	4.7609
CBW17059	FirstSearch	4.76172
CBW18501	FirstSearch	4.76539
CBW16891	FirstSearch	4.76903
CBW16918	FirstSearch	4.84063
CBW20285	FirstSearch	4.85555
CBW16472	FirstSearch	4.85747
CBW17082	FirstSearch	4.87049
CBW17872	FirstSearch	4.88356
CBW18480	FirstSearch	4.88926
CBW17551	FirstSearch	4.89336
CBW19160	FirstSearch	4.89613
CBW18113	FirstSearch	4.92454
CBW17852	FirstSearch	4.92733
CBW16169	FirstSearch	4.93267
CBW17199	FirstSearch	4.95529
CBW17117	FirstSearch	4.97853
CBW18521	FirstSearch	5.03906
CBW18216	FirstSearch	5.09985
CBW18635	FirstSearch	5.12033
CBW20440	FirstSearch	5.12694
CBW16539	FirstSearch	5.13503
CBW20536	FirstSearch	5.15253
CBW16209	FirstSearch	5.17953
CBW20207	FirstSearch	5.19806
CBW18038	FirstSearch	5.20066
CBW19676	FirstSearch	5.20158
CBW18250	FirstSearch	5.21329
CBW20401	FirstSearch	5.21414
CBW20466	FirstSearch	5.23014
CBW20247	FirstSearch	5.23509
CBW18895	FirstSearch	5.25248
CBW19285	FirstSearch	5.25922
CBW19071	FirstSearch	5.26592
CBW17497	FirstSearch	5.28987
CBW19399	FirstSearch	5.29855
CBW16970	FirstSearch	5.31477
CBW20305	FirstSearch	5.32431
CCF76717	FirstSearch	5.32842
CBW16219	FirstSearch	5.33107
CBW18506	FirstSearch	5.35391
CBW20281	FirstSearch	5.36831
CBW17136	FirstSearch	5.37059
CBW16620	FirstSearch	5.38117
CBW17429	FirstSearch	5.43109
CBW19918	FirstSearch	5.44026
CBW17445	FirstSearch	5.45537
CBW16496	FirstSearch	5.48236
CBW19659	FirstSearch	5.48705
CBW18535	FirstSearch	5.50498
CBW17539	FirstSearch	5.53602
CBW18207	FirstSearch	5.59403
CBW17553	FirstSearch	5.6178
CBW17559	FirstSearch	5.64674
CBW17957	FirstSearch	5.64916
CBW20605	FirstSearch	5.66277
CCF76735	FirstSearch	5.7156
CBW17447	FirstSearch	5.74131
CBW18291	FirstSearch	5.743
CBW18971	FirstSearch	5.75189
CBW17729	FirstSearch	5.75227
CBW18245	FirstSearch	5.75557
CBW16336	FirstSearch	5.77341
CBW20438	FirstSearch	5.83063
CBW19264	FirstSearch	5.83915
CBW16794	FirstSearch	5.83992
CBW16458	FirstSearch	5.84889
CBW18459	FirstSearch	5.85097
CBW20446	FirstSearch	5.85642
CBW18478	FirstSearch	5.85715
CBW19519	FirstSearch	5.85826
CBW17547	FirstSearch	5.86966
CBW18885	FirstSearch	5.88076
CBW17845	FirstSearch	5.90414
CBW16288	FirstSearch	5.91449
CBW17411	FirstSearch	5.9248
CBW16253	FirstSearch	5.9558
CBW18533	FirstSearch	5.96045
CBW20159	FirstSearch	5.96842
CBW19205	FirstSearch	5.97954
CBW18091	FirstSearch	5.99781
CBW16175	FirstSearch	6.00054
CBW18372	FirstSearch	6.00363
CBW19751	FirstSearch	6.00462
CBW19188	FirstSearch	6.01797
CBW17975	FirstSearch	6.01817
CBW19295	FirstSearch	6.04479
CBW19624	FirstSearch	6.05891
CBW19737	FirstSearch	6.07614
CBW18092	FirstSearch	6.07666
CBW18974	FirstSearch	6.10241
CBW18996	FirstSearch	6.10972
CBW19669	FirstSearch	6.11134
CBW20487	FirstSearch	6.12779
CBW17446	FirstSearch	6.15024
CBW20043	FirstSearch	6.151
CBW17976	FirstSearch	6.15184
CBW17401	FirstSearch	6.17527
CBW16659	FirstSearch	6.19193
CBW18678	FirstSearch	6.2101
CBW18423	FirstSearch	6.22682
CBW16652	FirstSearch	6.23404
CBW18340	FirstSearch	6.24272
CBW19345	FirstSearch	6.24433
CBW20227	FirstSearch	6.26784
CBW19610	FirstSearch	6.32653
CBW19692	FirstSearch	6.3466
CBW18342	FirstSearch	6.35953
CBW20280	FirstSearch	6.39531
CBW16734	FirstSearch	6.42276
CBW20205	FirstSearch	6.44039
CBW18000	FirstSearch	6.4545
CBW18509	FirstSearch	6.47167
CBW19271	FirstSearch	6.49111
CBW19805	FirstSearch	6.50333
CBW16214	FirstSearch	6.50572
CBW16909	FirstSearch	6.55247
CBW18044	FirstSearch	6.57071
CBW19069	FirstSearch	6.60098
CBW19052	FirstSearch	6.61576
CBW19242	FirstSearch	6.6188
CBW16369	FirstSearch	6.63379
CBW17794	FirstSearch	6.66119
CBW18719	FirstSearch	6.66338
CBW20418	FirstSearch	6.68359
CBW20290	FirstSearch	6.69465
CBW18655	FirstSearch	6.76719
CBW17484	FirstSearch	6.80071
CBW17457	FirstSearch	6.88339
CBW17619	FirstSearch	6.8891
CBW17100	FirstSearch	6.92334
CBW18516	FirstSearch	6.93504
CBW17791	FirstSearch	6.94329
CBW19195	FirstSearch	6.95131
CBW17252	FirstSearch	6.95243
CBW20284	FirstSearch	6.97095
CBW16317	FirstSearch	7.02515
CBW18117	FirstSearch	7.04252
CCF76759	FirstSearch	7.04986
CBW16583	FirstSearch	7.05626
CBW16332	FirstSearch	7.06099
CBW20009	FirstSearch	7.0655
CBW16693	FirstSearch	7.08121
CBW18142	FirstSearch	7.08241
CBW16428	FirstSearch	7.10907
CBW16586	FirstSearch	7.16928
CBW16286	FirstSearch	7.19325
CBW17720	FirstSearch	7.19513
CBW19593	FirstSearch	7.20708
CBW20319	FirstSearch	7.21044
CBW17288	FirstSearch	7.25614
CBW18985	FirstSearch	7.26214
CBW17545	FirstSearch	7.32534
CBW19598	FirstSearch	7.32993
CBW17502	FirstSearch	7.37559
CBW17640	FirstSearch	7.38083
CBW19056	FirstSearch	7.39999
CBW16625	FirstSearch	7.40935
CBW19963	FirstSearch	7.41023
CBW17150	FirstSearch	7.43545
CCF76891	FirstSearch	7.44487
CBW19685	FirstSearch	7.44646
CBW18198	FirstSearch	7.4879
CBW16895	FirstSearch	7.48875
CBW18288	FirstSearch	7.50513
CBW19262	FirstSearch	7.53112
CCF76826	FirstSearch	7.55117
CBW19886	FirstSearch	7.57484
CBW17622	FirstSearch	7.58562
CBW18489	FirstSearch	7.58608
CBW17483	FirstSearch	7.58942
CBW19530	FirstSearch	7.63964
CBW17347	FirstSearch	7.64175
CBW18973	FirstSearch	7.64556
CBW17530	FirstSearch	7.64559
CBW19941	FirstSearch	7.64826
CBW18351	FirstSearch	7.66075
CBW16556	FirstSearch	7.67899
CBW18541	FirstSearch	7.72783
CBW17566	FirstSearch	7.73277
CBW17258	FirstSearch	7.74016
CBW19044	FirstSearch	7.74502
CBW17572	FirstSearch	7.74809
CBW16353	FirstSearch	7.76611
CBW16493	FirstSearch	7.77182
CBW17751	FirstSearch	7.78904
CBW17225	FirstSearch	7.79253
CBW17683	FirstSearch	7.81963
CBW19398	FirstSearch	7.82318
CBW18112	FirstSearch	7.83145
CBW18980	FirstSearch	7.83826
CBW18045	FirstSearch	7.87709
CBW17653	FirstSearch	7.88883
CBW17294	FirstSearch	7.90921
CBW18550	FirstSearch	7.91638
CBW19686	FirstSearch	7.96779
CBW17512	FirstSearch	7.97797
CBW17349	FirstSearch	8.00163
CBW17096	FirstSearch	8.0113
CBW19994	FirstSearch	8.03985
CBW17840	FirstSearch	8.05185
CBW19090	FirstSearch	8.05318
CBW19091	FirstSearch	8.07727
CBW20595	FirstSearch	8.07913
CBW16311	FirstSearch	8.12677
CBW20026	FirstSearch	8.23898
CBW17399	FirstSearch	8.26767
CCF76842	FirstSearch	8.27553
CBW16930	FirstSearch	8.28018
CBW19512	FirstSearch	8.30403
CBW19772	FirstSearch	8.3257
CBW20110	FirstSearch	8.34376
CBW16651	FirstSearch	8.38657
CBW17718	FirstSearch	8.40464
CCF76847	FirstSearch	8.4099
CBW17666	FirstSearch	8.4184
CBW20362	FirstSearch	8.42083
CBW19652	FirstSearch	8.42959
CBW19471	FirstSearch	8.44487
CBW19657	FirstSearch	8.45615
CBW16200	FirstSearch	8.46606
CBW20580	FirstSearch	8.49166
CBW17676	FirstSearch	8.50016
CBW17763	FirstSearch	8.50756
CBW16961	FirstSearch	8.52937
CBW18439	FirstSearch	8.59072
CBW18148	FirstSearch	8.59732
CBW17310	FirstSearch	8.60691
CBW18098	FirstSearch	8.60969
CBW19394	FirstSearch	8.61805
CBW20420	FirstSearch	8.63609
CBW17964	FirstSearch	8.71264
CBW17825	FirstSearch	8.71805
CBW17580	FirstSearch	8.72299
CBW18475	FirstSearch	8.77018
CBW16607	FirstSearch	8.78843
CBW19563	FirstSearch	8.80628
CBW17485	FirstSearch	8.80973
CBW18571	FirstSearch	8.81545
CBW16866	FirstSearch	8.83172
CBW18530	FirstSearch	8.83206
CBW19193	FirstSearch	8.84158
CBW16334	FirstSearch	8.90109
CBW20346	FirstSearch	8.96309
CBW19977	FirstSearch	8.96885
CBW18058	FirstSearch	8.969
CBW17363	FirstSearch	9.00462
CBW18336	FirstSearch	9.01757
CBW19954	FirstSearch	9.02317
CBW16129	FirstSearch	9.05649
CBW20539	FirstSearch	9.07564
CBW18721	FirstSearch	9.14102
CBW19755	FirstSearch	9.14356
CBW16453	FirstSearch	9.165
CBW18539	FirstSearch	9.17185
CBW18969	FirstSearch	9.17195
CBW18518	FirstSearch	9.22549
CBW16690	FirstSearch	9.27708
CBW19108	FirstSearch	9.28022
CBW16858	FirstSearch	9.30186
CCF76799	FirstSearch	9.30857
CBW17249	FirstSearch	9.33006
CBW17649	FirstSearch	9.34313
CBW16596	FirstSearch	9.35316
CBW19265	FirstSearch	9.36573
CBW16853	FirstSearch	9.37372
CBW18248	FirstSearch	9.4144
CBW19358	FirstSearch	9.42623
CBW18949	FirstSearch	9.4263
CBW16950	FirstSearch	9.42636
CBW17234	FirstSearch	9.42675
CBW17004	FirstSearch	9.43119
CBW16168	FirstSearch	9.46103
CBW18968	FirstSearch	9.46308
CBW18346	FirstSearch	9.5222
CBW19023	FirstSearch	9.55229
CBW17671	FirstSearch	9.57069
CBW19939	FirstSearch	9.58346
CBW18296	FirstSearch	9.59672
CBW17122	FirstSearch	9.60636
CBW16780	FirstSearch	9.64748
CBW19136	FirstSearch	9.68174
CBW16728	FirstSearch	9.68231
CBW18277	FirstSearch	9.69374
CBW20464	FirstSearch	9.70383
CBW17387	FirstSearch	9.77604
CBW16647	FirstSearch	9.78318
CBW17956	FirstSearch	9.85683
CCF76885	FirstSearch	9.8788
CBW17908	FirstSearch	9.88244
CBW17456	FirstSearch	9.88256
CBW16941	FirstSearch	9.89234
CBW20448	FirstSearch	9.90719
CBW19061	FirstSearch	9.96805
CBW19021	FirstSearch	10.0068
CBW18614	FirstSearch	10.0396
CBW19273	FirstSearch	10.0527
CBW18831	FirstSearch	10.0671
CBW19300	FirstSearch	10.1076
CBW19687	FirstSearch	10.1114
CBW17465	FirstSearch	10.1139
CBW19682	FirstSearch	10.1173
CBW18813	FirstSearch	10.1781
CBW19645	FirstSearch	10.206
CBW18214	FirstSearch	10.222
CBW19901	FirstSearch	10.223
CBW19935	FirstSearch	10.2442
CBW18990	FirstSearch	10.2606
CBW18289	FirstSearch	10.2762
CBW19894	FirstSearch	10.3024
CBW18146	FirstSearch	10.3481
CBW17599	FirstSearch	10.3524
CBW17993	FirstSearch	10.4097
CBW17068	FirstSearch	10.4497
CBW17929	FirstSearch	10.4644
CBW17871	FirstSearch	10.4687
CBW18239	FirstSearch	10.4835
CBW20333	FirstSearch	10.5893
CBW17398	FirstSearch	10.631
CBW17620	FirstSearch	10.6518
CBW18629	FirstSearch	10.6525
CBW18429	FirstSearch	10.6778
CBW16874	FirstSearch	10.6878
CBW16983	FirstSearch	10.7019
CBW18702	FirstSearch	10.7067
CBW17623	FirstSearch	10.7143
CBW20042	FirstSearch	10.7277
CBW20282	FirstSearch	10.7421
CBW20530	FirstSearch	10.7479
CBW20544	FirstSearch	10.8068
CBW19191	FirstSearch	10.8133
CBW19441	FirstSearch	10.8452
CBW19374	FirstSearch	10.8652
CBW19303	FirstSearch	10.8918
CBW16808	FirstSearch	10.9449
CBW18424	FirstSearch	10.9763
CBW19667	FirstSearch	11.0164
CBW20138	FirstSearch	11.021
CBW17523	FirstSearch	11.0333
CBW16990	FirstSearch	11.0499
CBW18920	FirstSearch	11.0748
CBW18422	FirstSearch	11.0775
CBW20152	FirstSearch	11.1128
CBW16727	FirstSearch	11.1435
CBW17011	FirstSearch	11.165
CBW18543	FirstSearch	11.1697
CBW17332	FirstSearch	11.1857
CBW17008	FirstSearch	11.1917
CBW19662	FirstSearch	11.2036
CBW19765	FirstSearch	11.2091
CBW17324	FirstSearch	11.2803
CBW16410	FirstSearch	11.2838
CBW16436	FirstSearch	11.2863
CBW16349	FirstSearch	11.2962
CBW19301	FirstSearch	11.3212
CBW20484	FirstSearch	11.4036
CBW19914	FirstSearch	11.4785
CBW20017	FirstSearch	11.4791
CBW19674	FirstSearch	11.4999
CBW16276	FirstSearch	11.5306
CBW20051	FirstSearch	11.5589
CBW19308	FirstSearch	11.6202
CBW16865	FirstSearch	11.6515
CBW19626	FirstSearch	11.692
CBW16972	FirstSearch	11.7225
CBW16469	FirstSearch	11.7361
CBW17181	FirstSearch	11.7877
CBW18062	FirstSearch	11.8002
CBW19971	FirstSearch	11.8104
CBW18646	FirstSearch	11.8719
CBW17971	FirstSearch	11.92
CBW18917	FirstSearch	11.9275
CBW17819	FirstSearch	11.9308
CBW19976	FirstSearch	11.9555
CBW18892	FirstSearch	11.9926
CBW20112	FirstSearch	11.9966
CBW17631	FirstSearch	12.0637
CBW19359	FirstSearch	12.0887
CBW20184	FirstSearch	12.1817
CBW16551	FirstSearch	12.2263
CBW17481	FirstSearch	12.2461
CBW20037	FirstSearch	12.398
CBW17098	FirstSearch	12.4396
CBW16890	FirstSearch	12.4412
CBW19070	FirstSearch	12.5026
CBW19546	FirstSearch	12.5242
CBW20355	FirstSearch	12.5491
CBW20483	FirstSearch	12.5743
CBW19072	FirstSearch	12.6293
CBW18502	FirstSearch	12.6445
CBW17927	FirstSearch	12.7279
CBW17395	FirstSearch	12.7616
CBW18273	FirstSearch	12.7848
CBW18149	FirstSearch	12.788
CBW19882	FirstSearch	12.8174
CBW16603	FirstSearch	12.8387
CBW20202	FirstSearch	12.8449
CBW17907	FirstSearch	12.846
CBW16306	FirstSearch	12.8845
CBW17027	FirstSearch	12.8964
CBW17211	FirstSearch	12.9032
CBW19944	FirstSearch	12.9155
CBW19773	FirstSearch	12.918
CBW17611	FirstSearch	12.9295
CBW18452	FirstSearch	12.9855
CBW19830	FirstSearch	12.9894
CBW20118	FirstSearch	12.9903
CBW18893	FirstSearch	13.0654
CBW16763	FirstSearch	13.0761
CBW20133	FirstSearch	13.1155
CBW17579	FirstSearch	13.1372
CBW17273	FirstSearch	13.2333
CBW17682	FirstSearch	13.2783
CBW16600	FirstSearch	13.2889
CBW18754	FirstSearch	13.2959
CBW18954	FirstSearch	13.3013
CBW16215	FirstSearch	13.3019
CBW16292	FirstSearch	13.3052
CBW20429	FirstSearch	13.3366
CBW20504	FirstSearch	13.3443
CBW18639	FirstSearch	13.3636
CBW18067	FirstSearch	13.3734
CBW17827	FirstSearch	13.388
CBW20068	FirstSearch	13.3895
CBW18952	FirstSearch	13.4259
CBW19906	FirstSearch	13.4402
CBW19677	FirstSearch	13.4793
CBW18301	FirstSearch	13.5637
CBW17359	FirstSearch	13.5821
CBW18218	FirstSearch	13.6115
CBW17522	FirstSearch	13.6321
CBW18370	FirstSearch	13.6571
CBW19738	FirstSearch	13.676
CBW19703	FirstSearch	13.6855
CBW17005	FirstSearch	13.699
CBW16714	FirstSearch	13.7403
CBW17184	FirstSearch	13.7438
CBW17376	FirstSearch	13.7613
CBW19786	FirstSearch	13.7831
CBW16142	FirstSearch	13.8255
CBW17104	FirstSearch	13.8305
CBW17474	FirstSearch	13.8678
CBW19602	FirstSearch	13.8776
CBW19693	FirstSearch	13.8789
CBW16989	FirstSearch	13.9141
CBW16194	FirstSearch	13.9652
CBW17330	FirstSearch	13.9672
CBW16754	FirstSearch	13.9763
CBW17325	FirstSearch	13.9826
CBW19796	FirstSearch	13.9903
CBW19450	FirstSearch	13.999
CBW16971	FirstSearch	14.0053
CBW17936	FirstSearch	14.0533
CBW17161	FirstSearch	14.0943
CBW18442	FirstSearch	14.1152
CBW19912	FirstSearch	14.177
CBW19775	FirstSearch	14.1999
CBW16555	FirstSearch	14.2116
CBW18254	FirstSearch	14.2369
CBW17468	FirstSearch	14.2528
CBW19803	FirstSearch	14.27
CBW20228	FirstSearch	14.3292
CBW17167	FirstSearch	14.3689
CBW19535	FirstSearch	14.4324
CCF76720	FirstSearch	14.4468
CBW19817	FirstSearch	14.4629
CBW16644	FirstSearch	14.4764
CBW16513	FirstSearch	14.4833
CBW17609	FirstSearch	14.5242
CBW18627	FirstSearch	14.5623
CBW18213	FirstSearch	14.5743
CBW16750	FirstSearch	14.6015
CBW19290	FirstSearch	14.762
CBW18109	FirstSearch	14.7663
CBW17373	FirstSearch	14.7687
CBW17648	FirstSearch	14.7797
CBW17344	FirstSearch	14.7974
CBW18454	FirstSearch	14.8037
CBW16401	FirstSearch	14.8137
CBW17326	FirstSearch	14.8269
CBW16524	FirstSearch	14.8825
CBW17721	FirstSearch	14.921
CBW16225	FirstSearch	14.9221
CBW19234	FirstSearch	14.9235
CBW19470	FirstSearch	14.9424
CBW17378	FirstSearch	14.9444
CBW17932	FirstSearch	14.9633
CBW17752	FirstSearch	14.9747
CBW18096	FirstSearch	14.9876
CBW20579	FirstSearch	14.9955
CBW17618	FirstSearch	15.016
CBW18619	FirstSearch	15.0196
CBW17829	FirstSearch	15.0352
CBW18204	FirstSearch	15.0868
CBW17293	FirstSearch	15.1047
CBW18581	FirstSearch	15.1679
CBW17448	FirstSearch	15.1988
CBW18070	FirstSearch	15.2094
CBW16996	FirstSearch	15.2434
CBW18376	FirstSearch	15.2587
CBW20503	FirstSearch	15.2731
CBW17922	FirstSearch	15.2776
CBW19910	FirstSearch	15.2808
CBW20510	FirstSearch	15.328
CBW18360	FirstSearch	15.3377
CBW20211	FirstSearch	15.3756
CBW18460	FirstSearch	15.4063
CBW18854	FirstSearch	15.4471
CBW18567	FirstSearch	15.4573
CBW17856	FirstSearch	15.4756
CBW20465	FirstSearch	15.506
CBW18279	FirstSearch	15.5161
CBW16248	FirstSearch	15.5298
CBW16826	FirstSearch	15.549
CBW18090	FirstSearch	15.5697
CBW19438	FirstSearch	15.5879
CBW17340	FirstSearch	15.7322
CBW19184	FirstSearch	15.7473
CBW19282	FirstSearch	15.7503
CBW19073	FirstSearch	15.7847
CBW19575	FirstSearch	15.8197
CBW17264	FirstSearch	15.8212
CBW18150	FirstSearch	15.8398
CBW19332	FirstSearch	15.8427
CBW17935	FirstSearch	15.8518
CBW17509	FirstSearch	15.8656
CBW20506	FirstSearch	15.8993
CBW17911	FirstSearch	15.9132
CBW17994	FirstSearch	15.9144
CBW19774	FirstSearch	15.917
CBW17540	FirstSearch	15.9237
CBW19377	FirstSearch	16.0015
CBW16752	FirstSearch	16.0493
CBW20531	FirstSearch	16.0638
CBW19666	FirstSearch	16.1342
CBW18466	FirstSearch	16.1743
CBW19771	FirstSearch	16.1752
CBW19117	FirstSearch	16.1769
CBW16585	FirstSearch	16.2048
CBW19973	FirstSearch	16.2799
CBW19006	FirstSearch	16.3569
CBW18868	FirstSearch	16.3675
CBW19822	FirstSearch	16.4173
CBW18069	FirstSearch	16.4449
CBW19166	FirstSearch	16.4963
CBW17849	FirstSearch	16.505
CBW17701	FirstSearch	16.5066
CBW16937	FirstSearch	16.5623
CBW19353	FirstSearch	16.5835
CBW16740	FirstSearch	16.5896
CBW16333	FirstSearch	16.5909
CBW20481	FirstSearch	16.5932
CBW20554	FirstSearch	16.6953
CBW17982	FirstSearch	16.7182
CBW17496	FirstSearch	16.726
CBW19038	FirstSearch	16.7587
CBW17361	FirstSearch	16.8849
CBW18362	FirstSearch	16.9974
CBW16440	FirstSearch	17.0592
CBW18241	FirstSearch	17.0787
CBW17705	FirstSearch	17.1146
CBW16691	FirstSearch	17.1269
CBW20149	FirstSearch	17.2178
CBW19414	FirstSearch	17.2488
CBW19132	FirstSearch	17.289
CBW18002	FirstSearch	17.2989
CBW17513	FirstSearch	17.3018
CBW16907	FirstSearch	17.3242
CBW20096	FirstSearch	17.3276
CBW20195	FirstSearch	17.3746
CBW17779	FirstSearch	17.4755
CBW16834	FirstSearch	17.5166
CBW20375	FirstSearch	17.5728
CBW20508	FirstSearch	17.6222
CBW17913	FirstSearch	17.6785
CBW18253	FirstSearch	17.719
CBW17737	FirstSearch	17.7236
CBW17132	FirstSearch	17.7299
CBW17351	FirstSearch	17.7599
CBW20463	FirstSearch	17.8644
CBW16188	FirstSearch	17.8722
CBW17700	FirstSearch	17.8994
CBW20458	FirstSearch	17.9203
CBW17213	FirstSearch	17.9344
CBW17023	FirstSearch	17.9517
CBW16230	FirstSearch	17.9517
CBW19520	FirstSearch	17.9519
CBW19340	FirstSearch	17.9907
CBW19777	FirstSearch	18.0429
CBW18147	FirstSearch	18.0626
CBW18015	FirstSearch	18.0841
CBW16994	FirstSearch	18.0972
CBW19337	FirstSearch	18.2143
CBW17824	FirstSearch	18.2145
CBW16827	FirstSearch	18.2768
CBW17716	FirstSearch	18.3011
CBW18716	FirstSearch	18.3125
CBW16462	FirstSearch	18.324
CBW17873	FirstSearch	18.4405
CBW20155	FirstSearch	18.4544
CBW19462	FirstSearch	18.4722
CBW19938	FirstSearch	18.4753
CBW16747	FirstSearch	18.4783
CBW19710	FirstSearch	18.5915
CBW18338	FirstSearch	18.6277
CBW18879	FirstSearch	18.6527
CBW17941	FirstSearch	18.6994
CBW17315	FirstSearch	18.7549
CBW20310	FirstSearch	18.7641
CBW16966	FirstSearch	18.765
CBW18016	FirstSearch	18.7664
CBW19306	FirstSearch	18.8321
CBW17297	FirstSearch	18.9467
CBW18294	FirstSearch	18.9775
CBW16184	FirstSearch	18.9789
CBW18948	FirstSearch	18.9871
CBW18811	FirstSearch	19.0003
CBW16657	FirstSearch	19.001
CBW17116	FirstSearch	19.007
CBW18063	FirstSearch	19.0193
CBW17190	FirstSearch	19.0541
CBW18850	FirstSearch	19.09
CBW19909	FirstSearch	19.1228
CBW16339	FirstSearch	19.1915
CBW18538	FirstSearch	19.2164
CBW19824	FirstSearch	19.2189
CBW16268	FirstSearch	19.2366
CBW18630	FirstSearch	19.2446
CBW19661	FirstSearch	19.3025
CBW18575	FirstSearch	19.3173
CBW17421	FirstSearch	19.3807
CBW18152	FirstSearch	19.4412
CBW18192	FirstSearch	19.45
CBW18275	FirstSearch	19.482
CBW17334	FirstSearch	19.5268
CBW17681	FirstSearch	19.5508
CBW16293	FirstSearch	19.5522
CBW18911	FirstSearch	19.6108
CBW18727	FirstSearch	19.6119
CBW18021	FirstSearch	19.7318
CBW16572	FirstSearch	19.7456
CBW19439	FirstSearch	19.8106
CBW18088	FirstSearch	19.8267
CCF76719	FirstSearch	19.9059
CBW18494	FirstSearch	19.928
CBW20252	FirstSearch	19.9644
CBW18987	FirstSearch	19.9781
CBW16894	FirstSearch	19.9792
CBW16154	FirstSearch	20.0038
CBW19435	FirstSearch	20.1747
CBW19904	FirstSearch	20.1889
CBW20266	FirstSearch	20.3234
CBW19953	FirstSearch	20.3322
CBW18193	FirstSearch	20.4459
CBW16984	FirstSearch	20.4538
CBW20405	FirstSearch	20.5035
CBW17269	FirstSearch	20.5074
CBW19513	FirstSearch	20.5915
CBW20030	FirstSearch	20.6196
CBW19334	FirstSearch	20.6228
CBW18071	FirstSearch	20.6247
CBW17135	FirstSearch	20.6295
CBW19712	FirstSearch	20.6538
CBW19581	FirstSearch	20.6762
CBW17990	FirstSearch	20.6767
CBW19431	FirstSearch	20.7311
CBW20356	FirstSearch	20.749
CBW18468	FirstSearch	20.7759
CBW19752	FirstSearch	20.8088
CBW20512	FirstSearch	20.8366
CBW16191	FirstSearch	20.8666
CBW16406	FirstSearch	20.8875
CBW19131	FirstSearch	20.9041
CBW18100	FirstSearch	20.908
CBW19087	FirstSearch	20.9964
CBW17214	FirstSearch	21.066
CBW17702	FirstSearch	21.0723
CBW18471	FirstSearch	21.1065
CBW19172	FirstSearch	21.119
CBW19568	FirstSearch	21.1293
CBW20598	FirstSearch	21.1738
CBW18598	FirstSearch	21.2025
CBW16880	FirstSearch	21.5232
CBW17549	FirstSearch	21.6053
CBW18628	FirstSearch	21.6072
CBW17793	FirstSearch	21.6212
CBW16889	FirstSearch	21.6365
CBW19614	FirstSearch	21.9259
CBW17131	FirstSearch	21.9529
CBW18632	FirstSearch	21.9974
CBW16715	FirstSearch	22.0047
CBW19247	FirstSearch	22.0107
CCF76741	FirstSearch	22.0284
CBW19618	FirstSearch	22.062
CBW16498	FirstSearch	22.0943
CBW16337	FirstSearch	22.194
CBW18369	FirstSearch	22.315
CBW17991	FirstSearch	22.3517
CBW20313	FirstSearch	22.3729
CBW20157	FirstSearch	22.3831
CBW16986	FirstSearch	22.3913
CBW17470	FirstSearch	22.4411
CBW16104	FirstSearch	22.4422
CBW17314	FirstSearch	22.4757
CBW16350	FirstSearch	22.5262
CBW19089	FirstSearch	22.5317
CBW19903	FirstSearch	22.5847
CBW19635	FirstSearch	22.6406
CBW19338	FirstSearch	22.7273
CBW19719	FirstSearch	22.7316
CBW18285	FirstSearch	22.7412
CBW17989	FirstSearch	22.8593
CBW17630	FirstSearch	22.8957
CBW20327	FirstSearch	22.92
CBW20079	FirstSearch	22.9204
CBW20292	FirstSearch	22.9946
CBW16208	FirstSearch	22.996
CBW16863	FirstSearch	23.0027
CBW20509	FirstSearch	23.0155
CBW19583	FirstSearch	23.033
CBW19250	FirstSearch	23.0794
CBW17266	FirstSearch	23.0847
CBW20491	FirstSearch	23.0857
CBW19978	FirstSearch	23.1014
CBW17710	FirstSearch	23.1724
CBW18838	FirstSearch	23.2813
CBW19126	FirstSearch	23.2829
CBW19526	FirstSearch	23.3528
CBW18145	FirstSearch	23.3546
CBW17668	FirstSearch	23.4307
CBW16793	FirstSearch	23.4345
CBW17416	FirstSearch	23.4787
CBW18384	FirstSearch	23.4918
CBW17967	FirstSearch	23.5558
CBW20181	FirstSearch	23.6234
CBW16922	FirstSearch	23.7079
CBW20144	FirstSearch	23.7655
CBW16569	FirstSearch	23.8225
CBW18304	FirstSearch	23.8925
CBW17848	FirstSearch	23.947
CBW20271	FirstSearch	24.0412
CBW16323	FirstSearch	24.0669
CCF76818	FirstSearch	24.1267
CBW18036	FirstSearch	24.3492
CBW16199	FirstSearch	24.6158
CBW19962	FirstSearch	24.683
CBW18140	FirstSearch	24.725
CBW19718	FirstSearch	24.7348
CBW19690	FirstSearch	24.7613
CBW18076	FirstSearch	24.7664
CBW19245	FirstSearch	24.8628
CBW18083	FirstSearch	24.8801
CBW17808	FirstSearch	24.9088
CBW19694	FirstSearch	24.9319
CBW20469	FirstSearch	24.9638
CBW19660	FirstSearch	25.01
CBW17878	FirstSearch	25.037
CBW19993	FirstSearch	25.0553
CBW16976	FirstSearch	25.067
CBW20494	FirstSearch	25.1192
CBW18602	FirstSearch	25.1446
CBW19186	FirstSearch	25.2207
CBW18505	FirstSearch	25.2759
CBW18997	FirstSearch	25.2968
CBW19758	FirstSearch	25.3185
CBW16549	FirstSearch	25.4127
CBW17535	FirstSearch	25.4861
CBW17739	FirstSearch	25.5994
CBW18862	FirstSearch	25.6349
CBW17232	FirstSearch	25.6429
CBW18377	FirstSearch	25.6553
CBW18432	FirstSearch	25.7936
CBW17607	FirstSearch	25.9164
CBW16495	FirstSearch	25.9412
CBW17537	FirstSearch	25.9499
CBW16899	FirstSearch	26.0469
CBW20277	FirstSearch	26.0547
CBW16893	FirstSearch	26.057
CBW18631	FirstSearch	26.0674
CBW18983	FirstSearch	26.1577
CBW19212	FirstSearch	26.2104
CBW20161	FirstSearch	26.2903
CBW18729	FirstSearch	26.2961
CBW20014	FirstSearch	26.3017
CBW20474	FirstSearch	26.3384
CBW17709	FirstSearch	26.394
CBW18515	FirstSearch	26.4253
CBW16220	FirstSearch	26.4449
CBW20012	FirstSearch	26.4839
CBW18457	FirstSearch	26.5018
CBW20003	FirstSearch	26.5931
CBW20139	FirstSearch	26.606
CBW19176	FirstSearch	26.6391
CBW17219	FirstSearch	26.6717
CBW20561	FirstSearch	26.7018
CBW18710	FirstSearch	26.7061
CBW17406	FirstSearch	26.7519
CBW16973	FirstSearch	26.7733
CBW19937	FirstSearch	26.8071
CBW18733	FirstSearch	26.8906
CBW17765	FirstSearch	27.0162
CBW19617	FirstSearch	27.0739
CCF76768	FirstSearch	27.1184
CBW19898	FirstSearch	27.1421
CBW20360	FirstSearch	27.1497
CBW16571	FirstSearch	27.2961
CBW17271	FirstSearch	27.3382
CBW16444	FirstSearch	27.3479
CBW19720	FirstSearch	27.4279
CBW16991	FirstSearch	27.4353
CBW19511	FirstSearch	27.5387
CBW20513	FirstSearch	27.5685
CBW20115	FirstSearch	27.6187
CBW17768	FirstSearch	27.6189
CBW18937	FirstSearch	27.6529
CBW16291	FirstSearch	27.6873
CBW17868	FirstSearch	27.766
CBW16618	FirstSearch	27.7695
CBW16959	FirstSearch	27.7704
CBW18561	FirstSearch	27.7829
CBW17574	FirstSearch	27.8446
CBW17235	FirstSearch	27.8477
CBW17753	FirstSearch	27.9496
CBW19857	FirstSearch	27.9829
CBW17550	FirstSearch	27.9915
CBW19231	FirstSearch	28.0428
CBW17717	FirstSearch	28.0958
CBW19057	FirstSearch	28.1136
CBW16656	FirstSearch	28.1311
CBW16228	FirstSearch	28.1353
CBW17735	FirstSearch	28.1662
CBW17418	FirstSearch	28.2085
CBW16864	FirstSearch	28.2832
CBW18620	FirstSearch	28.3585
CBW17524	FirstSearch	28.4056
CBW19995	FirstSearch	28.4874
CBW19831	FirstSearch	28.5016
CBW19580	FirstSearch	28.5725
CBW17771	FirstSearch	28.6209
CBW18814	FirstSearch	28.6445
CBW16599	FirstSearch	28.86
CBW17111	FirstSearch	28.945
CBW19451	FirstSearch	29.0622
CBW20379	FirstSearch	29.1184
CBW18161	FirstSearch	29.1664
CBW17289	FirstSearch	29.1675
CBW19194	FirstSearch	29.1688
CBW19907	FirstSearch	29.1919
CBW18615	FirstSearch	29.2165
CBW16755	FirstSearch	29.2635
CBW19276	FirstSearch	29.2665
CBW17745	FirstSearch	29.3503
CBW19555	FirstSearch	29.3937
CBW19868	FirstSearch	29.6872
CBW19604	FirstSearch	29.6903
CCF76821	FirstSearch	29.7459
CBW16943	FirstSearch	29.7472
CBW17706	FirstSearch	29.7635
CBW19544	FirstSearch	29.7846
CBW16731	FirstSearch	29.9483
CBW17564	FirstSearch	30.0024
CBW19776	FirstSearch	30.036
CBW19566	FirstSearch	30.0921
CBW18897	FirstSearch	30.1588
CBW19019	FirstSearch	30.1649
CBW17650	FirstSearch	30.1841
CBW18544	FirstSearch	30.1858
CBW17486	FirstSearch	30.1985
CBW18087	FirstSearch	30.2965
CBW16955	FirstSearch	30.3324
CBW20428	FirstSearch	30.3392
CBW19368	FirstSearch	30.3767
CBW17802	FirstSearch	30.3772
CBW16491	FirstSearch	30.4596
CBW19004	FirstSearch	30.5112
CBW18097	FirstSearch	30.5439
CBW20403	FirstSearch	30.6878
CBW19850	FirstSearch	30.7194
CBW19236	FirstSearch	30.8302
CBW19599	FirstSearch	30.9124
CBW19980	FirstSearch	30.9172
CBW20270	FirstSearch	30.9924
CBW17189	FirstSearch	31.0081
CBW18815	FirstSearch	31.087
CBW17614	FirstSearch	31.0926
CBW19828	FirstSearch	31.1031
CBW20306	FirstSearch	31.1718
CBW17389	FirstSearch	31.1842
CBW16484	FirstSearch	31.2433
CBW17037	FirstSearch	31.2963
CBW16356	FirstSearch	31.3362
CBW17394	FirstSearch	31.4195
CBW16892	FirstSearch	31.4266
CBW20514	FirstSearch	31.4748
CBW16967	FirstSearch	31.5
CBW20314	FirstSearch	31.8093
CBW17769	FirstSearch	31.8334
CBW17259	FirstSearch	31.8436
CBW19858	FirstSearch	31.9111
CBW17372	FirstSearch	31.9226
CBW17193	FirstSearch	31.9483
CCF76913	FirstSearch	32.0661
CBW18389	FirstSearch	32.0821
CBW17652	FirstSearch	32.0841
CBW18830	FirstSearch	32.1148
CBW17697	FirstSearch	32.1876
CBW16575	FirstSearch	32.2166
CBW16595	FirstSearch	32.2454
CBW18500	FirstSearch	32.3331
CBW17478	FirstSearch	32.3479
CBW20302	FirstSearch	32.3598
CBW17647	FirstSearch	32.3629
CBW18972	FirstSearch	32.5791
CBW17464	FirstSearch	32.6334
CBW17669	FirstSearch	32.7297
CBW20376	FirstSearch	33.0477
CBW18603	FirstSearch	33.0669
CBW19608	FirstSearch	33.0866
CBW20291	FirstSearch	33.1035
CBW16471	FirstSearch	33.1059
CBW18262	FirstSearch	33.1111
CBW16231	FirstSearch	33.1286
CBW20303	FirstSearch	33.2972
CBW17244	FirstSearch	33.3104
CBW17842	FirstSearch	33.4343
CBW17937	FirstSearch	33.4884
CBW17600	FirstSearch	33.5415
CBW20212	FirstSearch	33.6836
CBW16516	FirstSearch	33.7068
CBW17312	FirstSearch	33.7467
CBW19167	FirstSearch	33.7523
CBW18108	FirstSearch	33.8273
CBW16454	FirstSearch	33.9129
CBW17186	FirstSearch	33.9439
CBW18195	FirstSearch	33.971
CBW18426	FirstSearch	33.9898
CBW18403	FirstSearch	34.0636
CBW16563	FirstSearch	34.1529
CBW18542	FirstSearch	34.213
CBW18957	FirstSearch	34.331
CBW17699	FirstSearch	34.3356
CBW16352	FirstSearch	34.3649
CBW16470	FirstSearch	34.4465
CBW18455	FirstSearch	34.4722
CBW19333	FirstSearch	34.5545
CBW17290	FirstSearch	34.6643
CBW18162	FirstSearch	34.6752
CBW19230	FirstSearch	34.7018
CBW18975	FirstSearch	34.7222
CBW17156	FirstSearch	34.7538
CBW20105	FirstSearch	34.7616
CBW19055	FirstSearch	34.8658
CBW17748	FirstSearch	34.8764
CBW16227	FirstSearch	34.8951
CBW16911	FirstSearch	34.8998
CBW20244	FirstSearch	34.9295
CBW18894	FirstSearch	34.9489
CBW18330	FirstSearch	35.0074
CBW17673	FirstSearch	35.0216
CBW18240	FirstSearch	35.0937
CBW16403	FirstSearch	35.1025
CBW19080	FirstSearch	35.2134
CBW18757	FirstSearch	35.2989
CBW17917	FirstSearch	35.306
CBW18595	FirstSearch	35.3169
CBW16875	FirstSearch	35.3232
CBW19067	FirstSearch	35.3868
CBW19219	FirstSearch	35.4011
CBW16483	FirstSearch	35.4477
CBW17714	FirstSearch	35.5749
CBW18864	FirstSearch	35.5981
CBW17977	FirstSearch	35.6133
CBW19574	FirstSearch	35.6318
CBW18099	FirstSearch	35.6384
CBW19388	FirstSearch	35.8138
CBW18565	FirstSearch	35.8158
CBW18877	FirstSearch	35.8715
CBW16282	FirstSearch	35.9185
CBW17741	FirstSearch	35.9288
CBW17212	FirstSearch	35.962
CBW19238	FirstSearch	36.0674
CBW17379	FirstSearch	36.1017
CBW16694	FirstSearch	36.2104
CBW19823	FirstSearch	36.3209
CBW20489	FirstSearch	36.3598
CBW18633	FirstSearch	36.4017
CBW19014	FirstSearch	36.4017
CBW19681	FirstSearch	36.4497
CBW19982	FirstSearch	36.4885
CBW19725	FirstSearch	36.4934
CBW18760	FirstSearch	36.5001
CBW18886	FirstSearch	36.5875
CBW16719	FirstSearch	36.7024
CBW16589	FirstSearch	36.7538
CBW16598	FirstSearch	36.8563
CBW20604	FirstSearch	36.8613
CBW20156	FirstSearch	36.8696
CBW16792	FirstSearch	36.9497
CBW17119	FirstSearch	36.9623
CBW18402	FirstSearch	37.0117
CBW19782	FirstSearch	37.0846
CBW16508	FirstSearch	37.2202
CBW18247	FirstSearch	37.2841
CBW20565	FirstSearch	37.502
CBW18393	FirstSearch	37.519
CBW17203	FirstSearch	37.5326
CBW19321	FirstSearch	37.6236
CBW17667	FirstSearch	37.7756
CBW16761	FirstSearch	37.8042
CBW20193	FirstSearch	37.9994
CCF76781	FirstSearch	38.0192
CBW16488	FirstSearch	38.0499
CBW20399	FirstSearch	38.1347
CBW20498	FirstSearch	38.1589
CBW18731	FirstSearch	38.2076
CBW17276	FirstSearch	38.2305
CBW20436	FirstSearch	38.2883
CBW17823	FirstSearch	38.3572
CBW18381	FirstSearch	38.3787
CBW20388	FirstSearch	38.4319
CBW18055	FirstSearch	38.438
CBW17624	FirstSearch	38.4528
CBW17998	FirstSearch	38.4671
CBW16783	FirstSearch	38.4922
CBW20298	FirstSearch	38.6041
CBW17591	FirstSearch	38.6895
CBW20203	FirstSearch	38.6928
CBW19888	FirstSearch	38.7078
CBW20546	FirstSearch	38.9566
CBW17799	FirstSearch	38.9714
CBW19370	FirstSearch	39.0481
CBW18450	FirstSearch	39.3786
CBW19521	FirstSearch	39.44
CBW17091	FirstSearch	39.7141
CBW17296	FirstSearch	39.7279
CBW19241	FirstSearch	39.744
CBW18625	FirstSearch	39.8556
CBW19064	FirstSearch	39.8671
CBW16641	FirstSearch	39.9292
CBW17126	FirstSearch	39.9493
CBW16756	FirstSearch	39.9941
CBW16503	FirstSearch	40.2025
CBW18111	FirstSearch	40.3743
CBW16940	FirstSearch	40.4783
CBW19005	FirstSearch	40.7009
CBW17595	FirstSearch	40.7079
CBW18141	FirstSearch	40.7414
CBW19139	FirstSearch	40.7634
CBW16240	FirstSearch	40.7693
CBW19110	FirstSearch	40.8
CBW19349	FirstSearch	40.8704
CBW16262	FirstSearch	40.9685
CBW18566	FirstSearch	41.0165
CBW19759	FirstSearch	41.0533
CBW17690	FirstSearch	41.1078
CBW18634	FirstSearch	41.1278
CBW17786	FirstSearch	41.1453
CBW20289	FirstSearch	41.1498
CBW16920	FirstSearch	41.1802
CBW16732	FirstSearch	41.1899
CBW17369	FirstSearch	41.2659
CBW19397	FirstSearch	41.3237
CBW18730	FirstSearch	41.3416
CBW16915	FirstSearch	41.4982
CBW16207	FirstSearch	41.5326
CBW19137	FirstSearch	41.588
CBW18642	FirstSearch	41.6133
CBW16577	FirstSearch	41.7316
CBW20367	FirstSearch	41.7543
CBW20421	FirstSearch	41.7769
CBW16677	FirstSearch	42.0386
CBW18959	FirstSearch	42.0815
CBW18956	FirstSearch	42.0981
CBW19274	FirstSearch	42.1718
CBW19934	FirstSearch	42.2514
CBW19417	FirstSearch	42.2904
CBW16226	FirstSearch	42.3147
CBW16862	FirstSearch	42.387
CBW19448	FirstSearch	42.4032
CBW18151	FirstSearch	42.4173
CBW17202	FirstSearch	42.4382
CBW19524	FirstSearch	42.5382
CBW18012	FirstSearch	42.5399
CBW18552	FirstSearch	42.5929
CBW19647	FirstSearch	42.601
CBW20166	FirstSearch	42.6549
CBW17834	FirstSearch	42.815
CBW16908	FirstSearch	42.9159
CBW19709	FirstSearch	42.9372
CBW17196	FirstSearch	43.014
CBW19996	FirstSearch	43.2931
CBW17571	FirstSearch	43.4884
CBW18717	FirstSearch	43.5346
CBW16494	FirstSearch	43.5427
CBW17094	FirstSearch	43.6083
CBW17251	FirstSearch	43.7273
CBW18155	FirstSearch	43.8175
CBW20523	FirstSearch	43.9974
CBW16896	FirstSearch	44.2514
CBW19396	FirstSearch	44.3127
CBW20160	FirstSearch	44.4031
CBW19097	FirstSearch	44.4711
CBW18276	FirstSearch	44.5911
CBW18735	FirstSearch	44.6274
CBW19404	FirstSearch	44.74
CBW18404	FirstSearch	44.8209
CBW16873	FirstSearch	44.8213
CBW20594	FirstSearch	44.8687
CBW17250	FirstSearch	44.963
CBW20511	FirstSearch	44.989
CBW16859	FirstSearch	44.9977
CCF76765	FirstSearch	45.0029
CBW19613	FirstSearch	45.0185
CBW19743	FirstSearch	45.0393
CBW16103	FirstSearch	45.161
CBW18960	FirstSearch	45.161
CBW16969	FirstSearch	45.1669
CBW20170	FirstSearch	45.1943
CBW17665	FirstSearch	45.2855
CBW20006	FirstSearch	45.3568
CBW19984	FirstSearch	45.3763
CBW20378	FirstSearch	45.5738
CBW19576	FirstSearch	45.6617
CBW17101	FirstSearch	45.6948
CBW19008	FirstSearch	45.8935
CBW16963	FirstSearch	45.9298
CBW16492	FirstSearch	45.9773
CBW18826	FirstSearch	46.055
CBW17947	FirstSearch	46.0552
CBW20400	FirstSearch	46.0767
CBW17034	FirstSearch	46.0799
CBW20032	FirstSearch	46.1205
CBW19320	FirstSearch	46.1492
CBW16229	FirstSearch	46.2363
CBW20485	FirstSearch	46.2733
CBW17526	FirstSearch	46.2923
CBW19261	FirstSearch	46.3512
CBW17919	FirstSearch	46.5337
CBW19063	FirstSearch	46.5447
CBW17733	FirstSearch	46.5744
CBW17017	FirstSearch	46.5777
CBW18758	FirstSearch	46.6337
CBW20111	FirstSearch	46.6818
CBW18901	FirstSearch	46.7242
CBW18593	FirstSearch	46.7757
CBW18623	FirstSearch	46.9511
CBW16974	FirstSearch	46.9635
CBW20269	FirstSearch	47.0683
CBW18394	FirstSearch	47.1003
CBW17606	FirstSearch	47.1265
CBW19463	FirstSearch	47.1563
CCF76782	FirstSearch	47.2302
CBW16254	FirstSearch	47.3856
CBW19443	FirstSearch	47.4067
CBW17999	FirstSearch	47.4897
CBW19039	FirstSearch	47.6407
CBW19578	FirstSearch	47.7863
CBW17689	FirstSearch	47.8294
CBW17920	FirstSearch	47.8972
CBW18797	FirstSearch	47.9801
CBW16275	FirstSearch	48.0077
CBW17505	FirstSearch	48.0105
CBW17743	FirstSearch	48.0209
CBW18082	FirstSearch	48.0945
CBW16153	FirstSearch	48.1079
CBW16626	FirstSearch	48.1139
CBW17162	FirstSearch	48.1474
CBW17417	FirstSearch	48.1547
CBW18232	FirstSearch	48.1946
CBW18998	FirstSearch	48.2028
CBW17476	FirstSearch	48.316
CBW18388	FirstSearch	48.4265
CBW17268	FirstSearch	48.4888
CBW17909	FirstSearch	48.6827
CBW17790	FirstSearch	48.7346
CBW20106	FirstSearch	48.7369
CBW16830	FirstSearch	48.821
CBW18153	FirstSearch	49.0176
CBW19305	FirstSearch	49.1218
CBW19078	FirstSearch	49.1231
CBW19779	FirstSearch	49.2885
CBW19851	FirstSearch	49.3487
CBW18492	FirstSearch	49.4027
CBW19445	FirstSearch	49.4367
CBW16579	FirstSearch	49.6155
CBW16482	FirstSearch	49.7837
CBW17455	FirstSearch	49.7956
CBW16867	FirstSearch	49.8601
CBW18364	FirstSearch	49.9759
CBW19808	FirstSearch	50.0789
CBW16166	FirstSearch	50.1776
CBW18257	FirstSearch	50.4325
CBW20263	FirstSearch	50.4407
CBW19764	FirstSearch	50.4475
CBW16688	FirstSearch	50.6153
CBW18242	FirstSearch	50.695
CBW19606	FirstSearch	50.7282
CBW18851	FirstSearch	50.7362
CBW19037	FirstSearch	50.8371
CBW19741	FirstSearch	50.9021
CBW16530	FirstSearch	51.0086
CBW18810	FirstSearch	51.1157
CBW16250	FirstSearch	51.1835
CBW19461	FirstSearch	51.2336
CBW17858	FirstSearch	51.3022
CBW17780	FirstSearch	51.5032
CBW19310	FirstSearch	51.6514
CBW19853	FirstSearch	51.6638
CBW18599	FirstSearch	51.9208
CBW19213	FirstSearch	52.0644
CBW18405	FirstSearch	52.1519
CBW19350	FirstSearch	52.2476
CBW19969	FirstSearch	52.4155
CBW18913	FirstSearch	52.4478
CBW17453	FirstSearch	52.569
CBW17880	FirstSearch	52.7629
CBW17025	FirstSearch	52.7912
CBW19391	FirstSearch	52.8364
CBW20073	FirstSearch	52.8853
CBW18233	FirstSearch	52.9085
CBW17762	FirstSearch	52.9183
CBW20120	FirstSearch	52.931
CCF76820	FirstSearch	52.9949
CBW20372	FirstSearch	53.0899
CBW16192	FirstSearch	53.1572
CBW16326	FirstSearch	53.3822
CBW19605	FirstSearch	53.3865
CBW19042	FirstSearch	53.4198
CBW19595	FirstSearch	53.4287
CCF76784	FirstSearch	53.4497
CBW19142	FirstSearch	53.5899
CBW18713	FirstSearch	53.6557
CBW17097	FirstSearch	53.7337
CBW16876	FirstSearch	53.8706
CBW19559	FirstSearch	53.8764
CBW16582	FirstSearch	54.1566
CBW16776	FirstSearch	54.1581
CBW19381	FirstSearch	54.2134
CBW17462	FirstSearch	54.2497
CBW19222	FirstSearch	54.2803
CBW19292	FirstSearch	54.2843
CBW17405	FirstSearch	54.3666
CBW17318	FirstSearch	54.4731
CBW16290	FirstSearch	54.5587
CBW20116	FirstSearch	54.6171
CBW19596	FirstSearch	54.8048
CBW19291	FirstSearch	54.8913
CBW20122	FirstSearch	55.0601
CBW16224	FirstSearch	55.1768
CBW19284	FirstSearch	55.2859
CBW16234	FirstSearch	55.2895
CBW19745	FirstSearch	55.2903
CBW19946	FirstSearch	55.359
CBW18392	FirstSearch	55.5057
CBW16418	FirstSearch	55.5333
CBW19746	FirstSearch	55.5454
CBW19147	FirstSearch	55.6274
CBW17715	FirstSearch	55.644
CBW19339	FirstSearch	55.6447
CBW17242	FirstSearch	55.846
CBW17299	FirstSearch	55.8606
CBW18160	FirstSearch	56.1969
CBW19380	FirstSearch	56.249
CBW18723	FirstSearch	56.3
CBW18451	FirstSearch	56.3099
CBW18159	FirstSearch	56.4424
CBW16925	FirstSearch	56.5095
CBW18066	FirstSearch	56.522
CBW19051	FirstSearch	56.5317
CBW16667	FirstSearch	56.648
CBW18935	FirstSearch	56.8323
CBW17247	FirstSearch	56.8775
CBW19864	FirstSearch	56.927
CBW18438	FirstSearch	56.9341
CBW19059	FirstSearch	57.0088
CBW16419	FirstSearch	57.0536
CBW18434	FirstSearch	57.1357
CBW18144	FirstSearch	57.3255
CBW16500	FirstSearch	57.3482
CBW19628	FirstSearch	57.427
CBW18107	FirstSearch	57.5567
CBW18343	FirstSearch	57.6257
CBW20094	FirstSearch	57.7345
CBW20582	FirstSearch	57.7382
CBW19950	FirstSearch	57.7692
CBW19408	FirstSearch	57.9123
CBW19557	FirstSearch	57.9259
CBW20326	FirstSearch	57.9521
CBW17159	FirstSearch	58.0151
CBW19974	FirstSearch	58.0211
CBW18433	FirstSearch	58.0456
CBW18310	FirstSearch	58.109
CBW18916	FirstSearch	58.1251
CBW20201	FirstSearch	58.2064
CBW17629	FirstSearch	58.2519
CBW17208	FirstSearch	58.3166
CBW17997	FirstSearch	58.3847
CBW19754	FirstSearch	58.3933
CBW16452	FirstSearch	58.3952
CBW17026	FirstSearch	58.4002
CBW20033	FirstSearch	58.405
CBW19536	FirstSearch	58.4659
CBW19947	FirstSearch	58.6649
CBW18703	FirstSearch	58.9202
CBW17231	FirstSearch	58.933
CBW16584	FirstSearch	59.1356
CBW19655	FirstSearch	59.3472
CBW19931	FirstSearch	59.4163
CBW19663	FirstSearch	59.4793
CBW20545	FirstSearch	59.5444
CBW18582	FirstSearch	59.5504
CBW18284	FirstSearch	59.5621
CBW16608	FirstSearch	59.6213
CBW17663	FirstSearch	59.6897
CBW19068	FirstSearch	59.8698
CBW16588	FirstSearch	59.8703
CBW18419	FirstSearch	59.88
CBW20493	FirstSearch	59.8951
CBW18395	FirstSearch	59.9324
CBW20180	FirstSearch	59.9582
CBW19296	FirstSearch	60.2694
CBW19631	FirstSearch	60.3184
CBW19170	FirstSearch	60.3373
CBW19957	FirstSearch	60.3816
CBW17500	FirstSearch	60.426
CBW19119	FirstSearch	60.4273
CBW19047	FirstSearch	60.5188
CBW19482	FirstSearch	60.5289
CBW16216	FirstSearch	60.7394
CBW18001	FirstSearch	60.7776
CBW19560	FirstSearch	60.9525
CBW19168	FirstSearch	61.0172
CBW18558	FirstSearch	61.0279
CBW17021	FirstSearch	61.0414
CBW20329	FirstSearch	61.0611
CBW20129	FirstSearch	61.1699
CBW19257	FirstSearch	61.2351
CBW19046	FirstSearch	61.2684
CBW16861	FirstSearch	61.2767
CBW17728	FirstSearch	61.4712
CBW16233	FirstSearch	61.5868
CBW20216	FirstSearch	61.6989
CBW16358	FirstSearch	61.9395
CBW20128	FirstSearch	61.9984
CBW20021	FirstSearch	62.0183
CBW17931	FirstSearch	62.0388
CBW17573	FirstSearch	62.0798
CBW19286	FirstSearch	62.2258
CBW19146	FirstSearch	62.2277
CBW18318	FirstSearch	62.2632
CBW16404	FirstSearch	62.3077
CBW18573	FirstSearch	62.4343
CBW18950	FirstSearch	62.6769
CBW17245	FirstSearch	62.8251
CCF76887	FirstSearch	63.0044
CBW18909	FirstSearch	63.2514
CBW17785	FirstSearch	63.5527
CBW17961	FirstSearch	63.553
CBW20168	FirstSearch	63.5536
CBW17253	FirstSearch	63.5591
CBW18435	FirstSearch	63.6126
CBW19344	FirstSearch	63.695
CBW20035	FirstSearch	63.768
CCF76921	FirstSearch	63.7941
CBW16329	FirstSearch	63.8675
CBW19802	FirstSearch	63.942
CBW18718	FirstSearch	64.1401
CBW17339	FirstSearch	64.2328
CBW20268	FirstSearch	64.2992
CBW16944	FirstSearch	64.3494
CBW20041	FirstSearch	64.498
CBW19979	FirstSearch	64.6009
CBW16796	FirstSearch	64.7684
CBW19436	FirstSearch	64.7755
CBW20171	FirstSearch	64.7878
CBW17396	FirstSearch	64.8238
CBW17222	FirstSearch	65.1174
CBW18401	FirstSearch	65.1938
CBW18749	FirstSearch	65.2793
CBW19254	FirstSearch	65.3286
CBW18065	FirstSearch	65.4526
CBW18158	FirstSearch	65.5366
CBW20080	FirstSearch	65.6402
CBW16824	FirstSearch	65.7807
CBW16338	FirstSearch	65.8454
CBW18867	FirstSearch	65.8837
CBW19642	FirstSearch	65.992
CBW16561	FirstSearch	66.298
CBW20600	FirstSearch	66.3701
CBW19469	FirstSearch	66.3913
CBW19847	FirstSearch	66.5346
CBW20371	FirstSearch	66.7408
CBW17480	FirstSearch	66.7561
CBW17256	FirstSearch	66.8849
CBW20099	FirstSearch	67.135
CBW17563	FirstSearch	67.2905
CBW17158	FirstSearch	67.5306
CBW19881	FirstSearch	67.5786
CBW16141	FirstSearch	67.6508
CBW16517	FirstSearch	67.7637
CBW16878	FirstSearch	67.8674
CBW16757	FirstSearch	67.9279
CBW16360	FirstSearch	67.9345
CBW16901	FirstSearch	67.9464
CBW19402	FirstSearch	67.996
CBW18380	FirstSearch	68.2174
CBW16439	FirstSearch	68.2292
CBW16777	FirstSearch	68.2446
CBW19565	FirstSearch	68.3355
CBW19164	FirstSearch	68.356
CBW16767	FirstSearch	68.3937
CCF76804	FirstSearch	68.4062
CBW18704	FirstSearch	68.4536
CBW18883	FirstSearch	68.5107
CBW17588	FirstSearch	68.5969
CBW16979	FirstSearch	68.6792
CBW20065	FirstSearch	68.8796
CBW19832	FirstSearch	69.0215
CBW18349	FirstSearch	69.0343
CBW16948	FirstSearch	69.0361
CBW17233	FirstSearch	69.087
CBW20309	FirstSearch	69.1022
CBW19597	FirstSearch	69.1827
CBW19275	FirstSearch	69.3559
CBW20547	FirstSearch	69.4129
CBW18476	FirstSearch	69.4521
CBW18600	FirstSearch	69.4726
CBW18816	FirstSearch	69.5517
CBW20597	FirstSearch	69.625
CBW20293	FirstSearch	69.6801
CBW19258	FirstSearch	69.7485
CBW17239	FirstSearch	69.9476
CBW20200	FirstSearch	69.9898
CBW19174	FirstSearch	70.0276
CBW16668	FirstSearch	70.2203
CBW19740	FirstSearch	70.2217
CBW17168	FirstSearch	70.2225
CBW17796	FirstSearch	70.2354
CBW16460	FirstSearch	70.4888
CBW18064	FirstSearch	70.5013
CBW16271	FirstSearch	70.52
CBW18391	FirstSearch	70.6196
CBW16105	FirstSearch	70.6211
CBW17458	FirstSearch	70.7107
CBW17358	FirstSearch	70.9252
CBW20331	FirstSearch	70.9254
CBW19672	FirstSearch	71.0316
CBW17475	FirstSearch	71.0495
CBW20374	FirstSearch	71.0755
CBW16502	FirstSearch	71.1329
CBW18266	FirstSearch	71.2769
CBW20044	FirstSearch	71.4349
CBW18137	FirstSearch	71.6656
CBW16193	FirstSearch	71.977
CBW18368	FirstSearch	72.1797
CBW18101	FirstSearch	72.2051
CBW18352	FirstSearch	72.5516
CBW17520	FirstSearch	72.5904
CBW16355	FirstSearch	72.67
CBW18228	FirstSearch	72.8632
CBW18421	FirstSearch	72.9739
CBW20028	FirstSearch	72.9941
CBW20507	FirstSearch	73.0465
CBW19032	FirstSearch	73.1573
CBW16838	FirstSearch	73.2868
CBW18397	FirstSearch	73.5011
CBW18587	FirstSearch	73.5334
CBW18555	FirstSearch	73.6432
CBW20584	FirstSearch	73.6532
CBW18551	FirstSearch	73.8056
CBW19972	FirstSearch	73.8169
CBW17826	FirstSearch	74.0223
CBW19232	FirstSearch	74.2207
CBW16325	FirstSearch	74.228
CBW17353	FirstSearch	74.2804
CBW16697	FirstSearch	74.392
CBW18564	FirstSearch	74.3967
CBW16726	FirstSearch	74.618
CBW20210	FirstSearch	74.7199
CBW16609	FirstSearch	74.7967
CBW19252	FirstSearch	74.8534
CBW18609	FirstSearch	74.8689
CBW18443	FirstSearch	75.0387
CBW20075	FirstSearch	75.2126
CBW16479	FirstSearch	75.4595
CBW19968	FirstSearch	75.4866
CBW16725	FirstSearch	75.5535
CBW17731	FirstSearch	75.6173
CBW18347	FirstSearch	75.8609
CBW19229	FirstSearch	76.1778
CBW17980	FirstSearch	76.807
CBW18644	FirstSearch	77.0311
CBW18863	FirstSearch	77.1122
CBW16405	FirstSearch	77.1806
CBW17800	FirstSearch	77.186
CBW19956	FirstSearch	77.1995
CBW19819	FirstSearch	77.2596
CBW19066	FirstSearch	77.3045
CBW18946	FirstSearch	77.3573
CBW20612	FirstSearch	77.3874
CBW16515	FirstSearch	77.4584
CBW16597	FirstSearch	77.5359
CCF76831	FirstSearch	77.5526
CBW19096	FirstSearch	77.5599
CBW18880	FirstSearch	77.6119
CBW19177	FirstSearch	77.6212
CBW16919	FirstSearch	77.7246
CBW20575	FirstSearch	77.7926
CBW16232	FirstSearch	78.0027
CBW20596	FirstSearch	78.1089
[truncated: 1,203 more rows]
