# Supplementary material for: Lost and Found: Re-searching and Re-scoring Proteomics Data Aids Genome Annotation and Improves Proteome Coverage
Source: mSystems. 2020 Oct 27;5(5):e00833-20. doi: 10.1128/mSystems.00833-20 (PMC7593589; doi:10.1128/mSystems.00833-20)
Supplement: TABLE S7 [file mSystems.00833-20-st007.xlsx]

## Sheet: Table 7A-Peptide
Total		MS-GF+ feature set			Auxiliary feature set			Combined feature set
Peptide	# Peptide ID	# Samples	# Peptide ID	PSM ids	# Samples	# Peptide ID	PSM ids	# Samples	# Peptide ID	PSM ids
QVSDGVAHIHASFNNTIVTITDR	25	11	11	H01343_5853_Salmonella_GuHCl_OD04_rep1.51337.1.3;H01345_5853_Salmonella_GuHCl_OD06_rep1.50927.1.3;H01347_5853_Salmonella_GuHCl_OD08_rep1.52227.1.3;H01349_5853_Salmonella_GuHCl_OD04_rep2.49765.1.3;H01351_5853_Salmonella_GuHCl_OD06_rep2.51969.1.3;H01351_5853_Salmonella_GuHCl_OD06_rep2_re.54724.1.3;H01353_5853_Salmonella_GuHCl_OD08_rep2.51187.1.3;H01353_5853_Salmonella_GuHCl_OD08_rep2_re.54318.1.3;H…	10	10	H01343_5853_Salmonella_GuHCl_OD04_rep1.51132.1.2;H01343_5853_Salmonella_GuHCl_OD04_rep1_re.52329.1.3;H01345_5853_Salmonella_GuHCl_OD06_rep1.52292.1.3;H01347_5853_Salmonella_GuHCl_OD08_rep1.52227.1.3;H01349_5853_Salmonella_GuHCl_OD04_rep2.49942.1.2;H01351_5853_Salmonella_GuHCl_OD06_rep2.53389.1.3;H01353_5853_Salmonella_GuHCl_OD08_rep2.51318.1.2;H01355_5853_Salmonella_GuHCl_OD04_rep3.51334.1.2;H013…	13	13	H01343_5853_Salmonella_GuHCl_OD04_rep1.51337.1.3;H01343_5853_Salmonella_GuHCl_OD04_rep1_re.53941.1.3;H01345_5853_Salmonella_GuHCl_OD06_rep1.50927.1.3;H01345_5853_Salmonella_GuHCl_OD06_rep1_re.53883.1.3;H01347_5853_Salmonella_GuHCl_OD08_rep1.52227.1.3;H01349_5853_Salmonella_GuHCl_OD04_rep2.51240.1.3;H01351_5853_Salmonella_GuHCl_OD06_rep2.51969.1.3;H01351_5853_Salmonella_GuHCl_OD06_rep2_re.80718.1.…
KQVSDGVAHIHASFNNTIVTITDR	24	10	10	H01343_5853_Salmonella_GuHCl_OD04_rep1.43802.1.3;H01345_5853_Salmonella_GuHCl_OD06_rep1.43321.1.3;H01347_5853_Salmonella_GuHCl_OD08_rep1.44874.1.3;H01349_5853_Salmonella_GuHCl_OD04_rep2.42941.1.3;H01351_5853_Salmonella_GuHCl_OD06_rep2.44568.1.3;H01353_5853_Salmonella_GuHCl_OD08_rep2.43863.1.3;H01353_5853_Salmonella_GuHCl_OD08_rep2_re.85013.1.3;H01355_5853_Salmonella_GuHCl_OD04_rep3.43791.1.3;H013…	9	9	H01343_5853_Salmonella_GuHCl_OD04_rep1.43830.1.2;H01345_5853_Salmonella_GuHCl_OD06_rep1.43235.1.2;H01347_5853_Salmonella_GuHCl_OD08_rep1.44874.1.3;H01349_5853_Salmonella_GuHCl_OD04_rep2.42511.1.3;H01351_5853_Salmonella_GuHCl_OD06_rep2.44475.1.2;H01353_5853_Salmonella_GuHCl_OD08_rep2.43663.1.2;H01355_5853_Salmonella_GuHCl_OD04_rep3.43702.1.2;H01357_5853_Salmonella_GuHCl_OD06_rep3.45732.1.2;H01359_…	12	12	H01343_5853_Salmonella_GuHCl_OD04_rep1.43967.1.3;H01345_5853_Salmonella_GuHCl_OD06_rep1.43321.1.3;H01345_5853_Salmonella_GuHCl_OD06_rep1_re.45603.1.3;H01347_5853_Salmonella_GuHCl_OD08_rep1.44874.1.3;H01349_5853_Salmonella_GuHCl_OD04_rep2.42511.1.3;H01351_5853_Salmonella_GuHCl_OD06_rep2.44568.1.3;H01351_5853_Salmonella_GuHCl_OD06_rep2_re.46930.1.3;H01353_5853_Salmonella_GuHCl_OD08_rep2.43611.1.2;H…
LGYTFNHQELLQQALTHR	23	11	11	H01343_5853_Salmonella_GuHCl_OD04_rep1.48297.1.3;H01345_5853_Salmonella_GuHCl_OD06_rep1.47755.1.3;H01347_5853_Salmonella_GuHCl_OD08_rep1.49068.1.3;H01349_5853_Salmonella_GuHCl_OD04_rep2.46668.1.3;H01351_5853_Salmonella_GuHCl_OD06_rep2.48945.1.3;H01351_5853_Salmonella_GuHCl_OD06_rep2_re.53099.1.3;H01353_5853_Salmonella_GuHCl_OD08_rep2.48041.1.3;H01353_5853_Salmonella_GuHCl_OD08_rep2_re.52466.1.3;H…	10	10	H01343_5853_Salmonella_GuHCl_OD04_rep1.48154.1.2;H01343_5853_Salmonella_GuHCl_OD04_rep1_re.48332.1.3;H01345_5853_Salmonella_GuHCl_OD06_rep1.47738.1.2;H01347_5853_Salmonella_GuHCl_OD08_rep1.49102.1.2;H01349_5853_Salmonella_GuHCl_OD04_rep2.46858.1.2;H01351_5853_Salmonella_GuHCl_OD06_rep2.48961.1.2;H01353_5853_Salmonella_GuHCl_OD08_rep2.48283.1.2;H01355_5853_Salmonella_GuHCl_OD04_rep3.48337.1.2;H013…	13	13	H01343_5853_Salmonella_GuHCl_OD04_rep1.48297.1.3;H01343_5853_Salmonella_GuHCl_OD04_rep1_re.48332.1.3;H01345_5853_Salmonella_GuHCl_OD06_rep1.47755.1.3;H01345_5853_Salmonella_GuHCl_OD06_rep1_re.52100.1.2;H01347_5853_Salmonella_GuHCl_OD08_rep1.49068.1.3;H01349_5853_Salmonella_GuHCl_OD04_rep2.46675.1.2;H01351_5853_Salmonella_GuHCl_OD06_rep2.48961.1.2;H01351_5853_Salmonella_GuHCl_OD06_rep2_re.53099.1.…
LTEMITAPVEALGYELVGIEFIR	23	10	10	H01343_5853_Salmonella_GuHCl_OD04_rep1.88858.1.3;H01345_5853_Salmonella_GuHCl_OD06_rep1.89251.1.2;H01347_5853_Salmonella_GuHCl_OD08_rep1.90146.1.2;H01349_5853_Salmonella_GuHCl_OD04_rep2.88502.1.2;H01351_5853_Salmonella_GuHCl_OD06_rep2.89584.1.3;H01351_5853_Salmonella_GuHCl_OD06_rep2_re.95755.1.2;H01353_5853_Salmonella_GuHCl_OD08_rep2.89514.1.2;H01355_5853_Salmonella_GuHCl_OD04_rep3.89531.1.2;H013…	10	10	H01343_5853_Salmonella_GuHCl_OD04_rep1.88858.1.3;H01343_5853_Salmonella_GuHCl_OD04_rep1_re.89256.1.3;H01345_5853_Salmonella_GuHCl_OD06_rep1.89722.1.2;H01347_5853_Salmonella_GuHCl_OD08_rep1.90375.1.2;H01349_5853_Salmonella_GuHCl_OD04_rep2.89014.1.2;H01351_5853_Salmonella_GuHCl_OD06_rep2.89597.1.2;H01353_5853_Salmonella_GuHCl_OD08_rep2.89479.1.3;H01355_5853_Salmonella_GuHCl_OD04_rep3.89531.1.2;H013…	10	10	H01343_5853_Salmonella_GuHCl_OD04_rep1.89163.1.2;H01345_5853_Salmonella_GuHCl_OD06_rep1.89416.1.2;H01347_5853_Salmonella_GuHCl_OD08_rep1.90146.1.2;H01349_5853_Salmonella_GuHCl_OD04_rep2.89389.1.2;H01351_5853_Salmonella_GuHCl_OD06_rep2.89938.1.2;H01351_5853_Salmonella_GuHCl_OD06_rep2_re.95755.1.2;H01353_5853_Salmonella_GuHCl_OD08_rep2.89207.1.2;H01355_5853_Salmonella_GuHCl_OD04_rep3.89834.1.2;H013…
LKPDYMPAEAAQFLR	20	11	11	H01343_5853_Salmonella_GuHCl_OD04_rep1.43943.1.3;H01345_5853_Salmonella_GuHCl_OD06_rep1.43569.1.3;H01347_5853_Salmonella_GuHCl_OD08_rep1.45084.1.3;H01349_5853_Salmonella_GuHCl_OD04_rep2.42939.1.3;H01351_5853_Salmonella_GuHCl_OD06_rep2.44755.1.2;H01351_5853_Salmonella_GuHCl_OD06_rep2_re.44931.1.3;H01353_5853_Salmonella_GuHCl_OD08_rep2.43975.1.2;H01353_5853_Salmonella_GuHCl_OD08_rep2_re.44157.1.3;H…	10	10	H01343_5853_Salmonella_GuHCl_OD04_rep1.43943.1.3;H01343_5853_Salmonella_GuHCl_OD04_rep1_re.44146.1.3;H01345_5853_Salmonella_GuHCl_OD06_rep1.43569.1.3;H01347_5853_Salmonella_GuHCl_OD08_rep1.45084.1.3;H01349_5853_Salmonella_GuHCl_OD04_rep2.42816.1.2;H01351_5853_Salmonella_GuHCl_OD06_rep2.44748.1.3;H01353_5853_Salmonella_GuHCl_OD08_rep2.43973.1.3;H01355_5853_Salmonella_GuHCl_OD04_rep3.44024.1.3;H013…	12	12	H01343_5853_Salmonella_GuHCl_OD04_rep1.44117.1.3;H01343_5853_Salmonella_GuHCl_OD04_rep1_re.44146.1.3;H01345_5853_Salmonella_GuHCl_OD06_rep1.43570.1.2;H01347_5853_Salmonella_GuHCl_OD08_rep1.45022.1.3;H01349_5853_Salmonella_GuHCl_OD04_rep2.42816.1.2;H01351_5853_Salmonella_GuHCl_OD06_rep2.44755.1.2;H01351_5853_Salmonella_GuHCl_OD06_rep2_re.44931.1.3;H01353_5853_Salmonella_GuHCl_OD08_rep2.43975.1.2;H…
MFEINPVNNR	20	10	10	H01343_5853_Salmonella_GuHCl_OD04_rep1.34115.1.2;H01345_5853_Salmonella_GuHCl_OD06_rep1.33148.1.2;H01347_5853_Salmonella_GuHCl_OD08_rep1.35038.1.2;H01351_5853_Salmonella_GuHCl_OD06_rep2.34703.1.2;H01351_5853_Salmonella_GuHCl_OD06_rep2_re.34834.1.2;H01353_5853_Salmonella_GuHCl_OD08_rep2.34099.1.2;H01353_5853_Salmonella_GuHCl_OD08_rep2_re.34236.1.2;H01355_5853_Salmonella_GuHCl_OD04_rep3.34080.1.2;H…	10	10	H01343_5853_Salmonella_GuHCl_OD04_rep1.33694.1.2;H01343_5853_Salmonella_GuHCl_OD04_rep1_re.34035.1.2;H01345_5853_Salmonella_GuHCl_OD06_rep1.33148.1.2;H01347_5853_Salmonella_GuHCl_OD08_rep1.35038.1.2;H01349_5853_Salmonella_GuHCl_OD04_rep2.32697.1.2;H01351_5853_Salmonella_GuHCl_OD06_rep2.34288.1.2;H01353_5853_Salmonella_GuHCl_OD08_rep2.33759.1.2;H01355_5853_Salmonella_GuHCl_OD04_rep3.34080.1.2;H013…	13	13	H01343_5853_Salmonella_GuHCl_OD04_rep1.34115.1.2;H01343_5853_Salmonella_GuHCl_OD04_rep1_re.33876.1.2;H01345_5853_Salmonella_GuHCl_OD06_rep1.33148.1.2;H01345_5853_Salmonella_GuHCl_OD06_rep1_re.33543.1.2;H01347_5853_Salmonella_GuHCl_OD08_rep1.34477.1.2;H01349_5853_Salmonella_GuHCl_OD04_rep2.32697.1.2;H01351_5853_Salmonella_GuHCl_OD06_rep2.34288.1.2;H01351_5853_Salmonella_GuHCl_OD06_rep2_re.34834.1.…
IIFTVTPIFSIPPR	20	11	11	H01343_5853_Salmonella_GuHCl_OD04_rep1.79659.1.2;H01345_5853_Salmonella_GuHCl_OD06_rep1.80270.1.2;H01347_5853_Salmonella_GuHCl_OD08_rep1.81141.1.2;H01349_5853_Salmonella_GuHCl_OD04_rep2.79213.1.2;H01351_5853_Salmonella_GuHCl_OD06_rep2.80301.1.2;H01351_5853_Salmonella_GuHCl_OD06_rep2_re.80598.1.2;H01353_5853_Salmonella_GuHCl_OD08_rep2.80185.1.2;H01353_5853_Salmonella_GuHCl_OD08_rep2_re.80267.1.2;H…	9	9	H01343_5853_Salmonella_GuHCl_OD04_rep1.79659.1.2;H01343_5853_Salmonella_GuHCl_OD04_rep1_re.80041.1.2;H01345_5853_Salmonella_GuHCl_OD06_rep1.80270.1.2;H01347_5853_Salmonella_GuHCl_OD08_rep1.81535.1.2;H01351_5853_Salmonella_GuHCl_OD06_rep2.80301.1.2;H01353_5853_Salmonella_GuHCl_OD08_rep2.79976.1.2;H01355_5853_Salmonella_GuHCl_OD04_rep3.80075.1.2;H01357_5853_Salmonella_GuHCl_OD06_rep3.80772.1.2;H013…	13	13	H01343_5853_Salmonella_GuHCl_OD04_rep1.79622.1.2;H01343_5853_Salmonella_GuHCl_OD04_rep1_re.79524.1.2;H01345_5853_Salmonella_GuHCl_OD06_rep1.80270.1.2;H01345_5853_Salmonella_GuHCl_OD06_rep1_re.80496.1.2;H01347_5853_Salmonella_GuHCl_OD08_rep1.81535.1.2;H01349_5853_Salmonella_GuHCl_OD04_rep2.79213.1.2;H01351_5853_Salmonella_GuHCl_OD06_rep2.80301.1.2;H01351_5853_Salmonella_GuHCl_OD06_rep2_re.80740.1.…
INLDIPAAVAQALR	18	9	9	H01343_5853_Salmonella_GuHCl_OD04_rep1.77358.1.2;H01345_5853_Salmonella_GuHCl_OD06_rep1.77909.1.2;H01347_5853_Salmonella_GuHCl_OD08_rep1.78748.1.2;H01349_5853_Salmonella_GuHCl_OD04_rep2.76558.1.2;H01351_5853_Salmonella_GuHCl_OD06_rep2.77892.1.2;H01353_5853_Salmonella_GuHCl_OD08_rep2.77442.1.2;H01355_5853_Salmonella_GuHCl_OD04_rep3.77552.1.2;H01357_5853_Salmonella_GuHCl_OD06_rep3.77891.1.2;H01359_…	9	9	H01343_5853_Salmonella_GuHCl_OD04_rep1.77190.1.2;H01345_5853_Salmonella_GuHCl_OD06_rep1.77756.1.2;H01347_5853_Salmonella_GuHCl_OD08_rep1.78748.1.2;H01349_5853_Salmonella_GuHCl_OD04_rep2.76726.1.2;H01351_5853_Salmonella_GuHCl_OD06_rep2.78058.1.2;H01353_5853_Salmonella_GuHCl_OD08_rep2.77610.1.2;H01355_5853_Salmonella_GuHCl_OD04_rep3.77887.1.2;H01357_5853_Salmonella_GuHCl_OD06_rep3.77891.1.2;H01359_…	9	9	H01343_5853_Salmonella_GuHCl_OD04_rep1.77358.1.2;H01345_5853_Salmonella_GuHCl_OD06_rep1.77590.1.2;H01347_5853_Salmonella_GuHCl_OD08_rep1.78748.1.2;H01349_5853_Salmonella_GuHCl_OD04_rep2.76558.1.2;H01351_5853_Salmonella_GuHCl_OD06_rep2.77892.1.2;H01353_5853_Salmonella_GuHCl_OD08_rep2.77610.1.2;H01355_5853_Salmonella_GuHCl_OD04_rep3.77887.1.2;H01357_5853_Salmonella_GuHCl_OD06_rep3.78058.1.2;H01359_…
IVCTIGPK	18	9	9	H01343_5853_Salmonella_GuHCl_OD04_rep1.26641.1.2;H01345_5853_Salmonella_GuHCl_OD06_rep1.25314.1.2;H01347_5853_Salmonella_GuHCl_OD08_rep1.26826.1.2;H01349_5853_Salmonella_GuHCl_OD04_rep2.25108.1.2;H01351_5853_Salmonella_GuHCl_OD06_rep2.26696.1.2;H01353_5853_Salmonella_GuHCl_OD08_rep2.26124.1.2;H01355_5853_Salmonella_GuHCl_OD04_rep3.26053.1.2;H01357_5853_Salmonella_GuHCl_OD06_rep3.27360.1.2;H01359_…	5	5	H01343_5853_Salmonella_GuHCl_OD04_rep1.26641.1.2;H01345_5853_Salmonella_GuHCl_OD06_rep1.25468.1.2;H01347_5853_Salmonella_GuHCl_OD08_rep1.26971.1.2;H01351_5853_Salmonella_GuHCl_OD06_rep2.27002.1.2;H01355_5853_Salmonella_GuHCl_OD04_rep3.26204.1.2;	10	10	H01343_5853_Salmonella_GuHCl_OD04_rep1.26339.1.2;H01345_5853_Salmonella_GuHCl_OD06_rep1.25629.1.2;H01347_5853_Salmonella_GuHCl_OD08_rep1.26826.1.2;H01349_5853_Salmonella_GuHCl_OD04_rep2.24793.1.2;H01351_5853_Salmonella_GuHCl_OD06_rep2.26696.1.2;H01353_5853_Salmonella_GuHCl_OD08_rep2.26124.1.2;H01353_5853_Salmonella_GuHCl_OD08_rep2_re.26935.1.2;H01355_5853_Salmonella_GuHCl_OD04_rep3.26053.1.2;H013…
TQGIVLIDEVDMFLHPAWQQQIIQSLR	18	10	10	H01343_5853_Salmonella_GuHCl_OD04_rep1.87372.1.3;H01345_5853_Salmonella_GuHCl_OD06_rep1.87892.1.3;H01347_5853_Salmonella_GuHCl_OD08_rep1.88616.1.3;H01351_5853_Salmonella_GuHCl_OD06_rep2.88065.1.3;H01351_5853_Salmonella_GuHCl_OD06_rep2_re.88500.1.3;H01353_5853_Salmonella_GuHCl_OD08_rep2.87771.1.3;H01353_5853_Salmonella_GuHCl_OD08_rep2_re.88125.1.3;H01355_5853_Salmonella_GuHCl_OD04_rep3.87942.1.3;H…	10	10	H01343_5853_Salmonella_GuHCl_OD04_rep1.87358.1.3;H01343_5853_Salmonella_GuHCl_OD04_rep1_re.87880.1.3;H01345_5853_Salmonella_GuHCl_OD06_rep1.87892.1.3;H01347_5853_Salmonella_GuHCl_OD08_rep1.88616.1.3;H01349_5853_Salmonella_GuHCl_OD04_rep2.87616.1.3;H01351_5853_Salmonella_GuHCl_OD06_rep2.88065.1.3;H01353_5853_Salmonella_GuHCl_OD08_rep2.87771.1.3;H01355_5853_Salmonella_GuHCl_OD04_rep3.87942.1.3;H013…	12	12	H01343_5853_Salmonella_GuHCl_OD04_rep1.87452.1.3;H01343_5853_Salmonella_GuHCl_OD04_rep1_re.87451.1.3;H01345_5853_Salmonella_GuHCl_OD06_rep1.87892.1.3;H01345_5853_Salmonella_GuHCl_OD06_rep1_re.88351.1.3;H01347_5853_Salmonella_GuHCl_OD08_rep1.88616.1.3;H01349_5853_Salmonella_GuHCl_OD04_rep2.87141.1.3;H01351_5853_Salmonella_GuHCl_OD06_rep2.88065.1.3;H01351_5853_Salmonella_GuHCl_OD06_rep2_re.88500.1.…
LNELLEFPTPFTYK	17	11	11	H01343_5853_Salmonella_GuHCl_OD04_rep1.77087.1.2;H01345_5853_Salmonella_GuHCl_OD06_rep1.77654.1.2;H01347_5853_Salmonella_GuHCl_OD08_rep1.78333.1.2;H01349_5853_Salmonella_GuHCl_OD04_rep2.76523.1.2;H01351_5853_Salmonella_GuHCl_OD06_rep2.77772.1.2;H01351_5853_Salmonella_GuHCl_OD06_rep2_re.77713.1.2;H01353_5853_Salmonella_GuHCl_OD08_rep2.77322.1.2;H01353_5853_Salmonella_GuHCl_OD08_rep2_re.77622.1.2;H…	10	10	H01343_5853_Salmonella_GuHCl_OD04_rep1.77087.1.2;H01343_5853_Salmonella_GuHCl_OD04_rep1_re.77348.1.2;H01345_5853_Salmonella_GuHCl_OD06_rep1.77485.1.2;H01347_5853_Salmonella_GuHCl_OD08_rep1.78333.1.2;H01349_5853_Salmonella_GuHCl_OD04_rep2.76523.1.2;H01351_5853_Salmonella_GuHCl_OD06_rep2.77772.1.2;H01353_5853_Salmonella_GuHCl_OD08_rep2.77322.1.2;H01355_5853_Salmonella_GuHCl_OD04_rep3.77582.1.2;H013…	12	12	H01343_5853_Salmonella_GuHCl_OD04_rep1.77256.1.2;H01343_5853_Salmonella_GuHCl_OD04_rep1_re.77348.1.2;H01345_5853_Salmonella_GuHCl_OD06_rep1.77654.1.2;H01347_5853_Salmonella_GuHCl_OD08_rep1.78333.1.2;H01349_5853_Salmonella_GuHCl_OD04_rep2.76523.1.2;H01351_5853_Salmonella_GuHCl_OD06_rep2.77772.1.2;H01351_5853_Salmonella_GuHCl_OD06_rep2_re.77713.1.2;H01353_5853_Salmonella_GuHCl_OD08_rep2.77494.1.2;H…
VMGQALPELVDQVVEVVQR	17	9	9	H01343_5853_Salmonella_GuHCl_OD04_rep1.81724.1.2;H01345_5853_Salmonella_GuHCl_OD06_rep1.81919.1.2;H01347_5853_Salmonella_GuHCl_OD08_rep1.82872.1.2;H01349_5853_Salmonella_GuHCl_OD04_rep2.81160.1.2;H01351_5853_Salmonella_GuHCl_OD06_rep2.82357.1.2;H01353_5853_Salmonella_GuHCl_OD08_rep2.81933.1.2;H01355_5853_Salmonella_GuHCl_OD04_rep3.82181.1.2;H01357_5853_Salmonella_GuHCl_OD06_rep3.82475.1.2;H01359_…	9	9	H01343_5853_Salmonella_GuHCl_OD04_rep1.81494.1.3;H01345_5853_Salmonella_GuHCl_OD06_rep1.82072.1.2;H01347_5853_Salmonella_GuHCl_OD08_rep1.82872.1.2;H01349_5853_Salmonella_GuHCl_OD04_rep2.81160.1.2;H01351_5853_Salmonella_GuHCl_OD06_rep2.82200.1.2;H01353_5853_Salmonella_GuHCl_OD08_rep2.81766.1.2;H01355_5853_Salmonella_GuHCl_OD04_rep3.82028.1.2;H01357_5853_Salmonella_GuHCl_OD06_rep3.82475.1.2;H01359_…	9	9	H01343_5853_Salmonella_GuHCl_OD04_rep1.81557.1.2;H01345_5853_Salmonella_GuHCl_OD06_rep1.81919.1.2;H01347_5853_Salmonella_GuHCl_OD08_rep1.82872.1.2;H01349_5853_Salmonella_GuHCl_OD04_rep2.81160.1.2;H01351_5853_Salmonella_GuHCl_OD06_rep2.82357.1.2;H01353_5853_Salmonella_GuHCl_OD08_rep2.81933.1.2;H01355_5853_Salmonella_GuHCl_OD04_rep3.82181.1.2;H01357_5853_Salmonella_GuHCl_OD06_rep3.82149.1.2;H01359_…
SLTDTLEEVLSSSGEK	16	9	9	H01343_5853_Salmonella_GuHCl_OD04_rep1.75916.1.2;H01345_5853_Salmonella_GuHCl_OD06_rep1.76448.1.2;H01347_5853_Salmonella_GuHCl_OD08_rep1.77027.1.2;H01349_5853_Salmonella_GuHCl_OD04_rep2.75456.1.2;H01351_5853_Salmonella_GuHCl_OD06_rep2.76634.1.2;H01353_5853_Salmonella_GuHCl_OD08_rep2.76037.1.2;H01355_5853_Salmonella_GuHCl_OD04_rep3.76290.1.2;H01357_5853_Salmonella_GuHCl_OD06_rep3.76130.1.2;H01359_…	9	9	H01343_5853_Salmonella_GuHCl_OD04_rep1.75916.1.2;H01345_5853_Salmonella_GuHCl_OD06_rep1.76279.1.2;H01347_5853_Salmonella_GuHCl_OD08_rep1.77027.1.2;H01349_5853_Salmonella_GuHCl_OD04_rep2.75292.1.2;H01351_5853_Salmonella_GuHCl_OD06_rep2.76634.1.2;H01353_5853_Salmonella_GuHCl_OD08_rep2.76199.1.2;H01355_5853_Salmonella_GuHCl_OD04_rep3.76466.1.2;H01357_5853_Salmonella_GuHCl_OD06_rep3.76293.1.2;H01359_…	10	10	H01343_5853_Salmonella_GuHCl_OD04_rep1.75916.1.2;H01345_5853_Salmonella_GuHCl_OD06_rep1.76279.1.2;H01345_5853_Salmonella_GuHCl_OD06_rep1_re.76070.1.2;H01347_5853_Salmonella_GuHCl_OD08_rep1.77027.1.2;H01349_5853_Salmonella_GuHCl_OD04_rep2.75456.1.2;H01351_5853_Salmonella_GuHCl_OD06_rep2.76634.1.2;H01353_5853_Salmonella_GuHCl_OD08_rep2.76199.1.2;H01355_5853_Salmonella_GuHCl_OD04_rep3.76290.1.2;H013…
VLSLLVPALLVAGAANAAEIYNK	15	9	9	H01343_5853_Salmonella_GuHCl_OD04_rep1.90951.1.3;H01345_5853_Salmonella_GuHCl_OD06_rep1.91640.1.3;H01347_5853_Salmonella_GuHCl_OD08_rep1.92237.1.3;H01349_5853_Salmonella_GuHCl_OD04_rep2.90944.1.3;H01351_5853_Salmonella_GuHCl_OD06_rep2.91803.1.3;H01353_5853_Salmonella_GuHCl_OD08_rep2.91500.1.3;H01355_5853_Salmonella_GuHCl_OD04_rep3.91722.1.3;H01357_5853_Salmonella_GuHCl_OD06_rep3.92702.1.3;H01359_…	9	9	H01343_5853_Salmonella_GuHCl_OD04_rep1.91115.1.2;H01345_5853_Salmonella_GuHCl_OD06_rep1.91491.1.2;H01347_5853_Salmonella_GuHCl_OD08_rep1.92254.1.2;H01349_5853_Salmonella_GuHCl_OD04_rep2.90775.1.3;H01351_5853_Salmonella_GuHCl_OD06_rep2.91803.1.3;H01353_5853_Salmonella_GuHCl_OD08_rep2.91500.1.3;H01355_5853_Salmonella_GuHCl_OD04_rep3.91704.1.2;H01357_5853_Salmonella_GuHCl_OD06_rep3.92855.1.3;H01359_…	9	9	H01343_5853_Salmonella_GuHCl_OD04_rep1.90951.1.3;H01345_5853_Salmonella_GuHCl_OD06_rep1.91640.1.3;H01347_5853_Salmonella_GuHCl_OD08_rep1.92254.1.2;H01349_5853_Salmonella_GuHCl_OD04_rep2.90944.1.3;H01351_5853_Salmonella_GuHCl_OD06_rep2.91803.1.3;H01353_5853_Salmonella_GuHCl_OD08_rep2.91500.1.3;H01355_5853_Salmonella_GuHCl_OD04_rep3.91722.1.3;H01357_5853_Salmonella_GuHCl_OD06_rep3.92702.1.3;H01359_…
ALHHLIFQITK	14	7	7	H01343_5853_Salmonella_GuHCl_OD04_rep1.32600.1.2;H01347_5853_Salmonella_GuHCl_OD08_rep1.33101.1.2;H01349_5853_Salmonella_GuHCl_OD04_rep2.30902.1.3;H01351_5853_Salmonella_GuHCl_OD06_rep2.33146.1.2;H01353_5853_Salmonella_GuHCl_OD08_rep2.32476.1.3;H01355_5853_Salmonella_GuHCl_OD04_rep3.32398.1.3;H01359_5853_Salmonella_GuHCl_OD08_rep3.35812.1.3;	8	8	H01343_5853_Salmonella_GuHCl_OD04_rep1.32441.1.2;H01345_5853_Salmonella_GuHCl_OD06_rep1.31500.1.2;H01347_5853_Salmonella_GuHCl_OD08_rep1.33101.1.2;H01349_5853_Salmonella_GuHCl_OD04_rep2.30828.1.2;H01351_5853_Salmonella_GuHCl_OD06_rep2.33002.1.3;H01353_5853_Salmonella_GuHCl_OD08_rep2.32361.1.2;H01355_5853_Salmonella_GuHCl_OD04_rep3.32509.1.2;H01359_5853_Salmonella_GuHCl_OD08_rep3.35812.1.3;	8	8	H01343_5853_Salmonella_GuHCl_OD04_rep1.32600.1.2;H01345_5853_Salmonella_GuHCl_OD06_rep1.31500.1.2;H01347_5853_Salmonella_GuHCl_OD08_rep1.33101.1.2;H01349_5853_Salmonella_GuHCl_OD04_rep2.31054.1.2;H01351_5853_Salmonella_GuHCl_OD06_rep2.33146.1.2;H01353_5853_Salmonella_GuHCl_OD08_rep2.32476.1.3;H01355_5853_Salmonella_GuHCl_OD04_rep3.32398.1.3;H01359_5853_Salmonella_GuHCl_OD08_rep3.35812.1.3;
TVAVHSSADRDLK	14	9	9	H01343_5853_Salmonella_GuHCl_OD04_rep1.11021.1.3;H01345_5853_Salmonella_GuHCl_OD06_rep1.10532.1.2;H01347_5853_Salmonella_GuHCl_OD08_rep1.11396.1.3;H01349_5853_Salmonella_GuHCl_OD04_rep2.10427.1.3;H01351_5853_Salmonella_GuHCl_OD06_rep2.11423.1.3;H01353_5853_Salmonella_GuHCl_OD08_rep2.11202.1.3;H01355_5853_Salmonella_GuHCl_OD04_rep3.11222.1.3;H01357_5853_Salmonella_GuHCl_OD06_rep3.11739.1.3;H01359_…	6	6	H01345_5853_Salmonella_GuHCl_OD06_rep1.10532.1.2;H01347_5853_Salmonella_GuHCl_OD08_rep1.11396.1.3;H01351_5853_Salmonella_GuHCl_OD06_rep2.11429.1.2;H01353_5853_Salmonella_GuHCl_OD08_rep2.11202.1.3;H01355_5853_Salmonella_GuHCl_OD04_rep3.11238.1.2;H01359_5853_Salmonella_GuHCl_OD08_rep3.11583.1.2;	11	11	H01343_5853_Salmonella_GuHCl_OD04_rep1.11021.1.3;H01345_5853_Salmonella_GuHCl_OD06_rep1.10532.1.2;H01345_5853_Salmonella_GuHCl_OD06_rep1_re.10508.1.3;H01347_5853_Salmonella_GuHCl_OD08_rep1.11396.1.3;H01349_5853_Salmonella_GuHCl_OD04_rep2.10427.1.3;H01351_5853_Salmonella_GuHCl_OD06_rep2.11423.1.3;H01351_5853_Salmonella_GuHCl_OD06_rep2_re.11396.1.3;H01353_5853_Salmonella_GuHCl_OD08_rep2.11202.1.3;H…
MYYHHTGHIGGIK	14	5	5	H01345_5853_Salmonella_GuHCl_OD06_rep1.17748.1.2;H01347_5853_Salmonella_GuHCl_OD08_rep1.18894.1.3;H01351_5853_Salmonella_GuHCl_OD06_rep2.19488.1.2;H01355_5853_Salmonella_GuHCl_OD04_rep3.18363.1.2;H01357_5853_Salmonella_GuHCl_OD06_rep3.20265.1.2;	5	5	H01343_5853_Salmonella_GuHCl_OD04_rep1.15904.1.3;H01345_5853_Salmonella_GuHCl_OD06_rep1.17735.1.3;H01347_5853_Salmonella_GuHCl_OD08_rep1.18894.1.3;H01351_5853_Salmonella_GuHCl_OD06_rep2.18852.1.3;H01355_5853_Salmonella_GuHCl_OD04_rep3.18327.1.3;	9	9	H01343_5853_Salmonella_GuHCl_OD04_rep1.19209.1.2;H01345_5853_Salmonella_GuHCl_OD06_rep1.17748.1.2;H01347_5853_Salmonella_GuHCl_OD08_rep1.18894.1.3;H01349_5853_Salmonella_GuHCl_OD04_rep2.15108.1.2;H01351_5853_Salmonella_GuHCl_OD06_rep2.19488.1.2;H01353_5853_Salmonella_GuHCl_OD08_rep2.18400.1.3;H01355_5853_Salmonella_GuHCl_OD04_rep3.18363.1.2;H01357_5853_Salmonella_GuHCl_OD06_rep3.19709.1.4;H01359_…
SNYSDLFQIIK	13	9	9	H01343_5853_Salmonella_GuHCl_OD04_rep1.67826.1.2;H01345_5853_Salmonella_GuHCl_OD06_rep1.67912.1.2;H01347_5853_Salmonella_GuHCl_OD08_rep1.68957.1.2;H01349_5853_Salmonella_GuHCl_OD04_rep2.66454.1.2;H01351_5853_Salmonella_GuHCl_OD06_rep2.68423.1.2;H01353_5853_Salmonella_GuHCl_OD08_rep2.67999.1.2;H01355_5853_Salmonella_GuHCl_OD04_rep3.67962.1.2;H01357_5853_Salmonella_GuHCl_OD06_rep3.68856.1.2;H01359_…	8	8	H01343_5853_Salmonella_GuHCl_OD04_rep1.67826.1.2;H01345_5853_Salmonella_GuHCl_OD06_rep1.67912.1.2;H01347_5853_Salmonella_GuHCl_OD08_rep1.68957.1.2;H01351_5853_Salmonella_GuHCl_OD06_rep2.68423.1.2;H01353_5853_Salmonella_GuHCl_OD08_rep2.67999.1.2;H01355_5853_Salmonella_GuHCl_OD04_rep3.67962.1.2;H01357_5853_Salmonella_GuHCl_OD06_rep3.68688.1.2;H01359_5853_Salmonella_GuHCl_OD08_rep3.68485.1.2;	9	9	H01343_5853_Salmonella_GuHCl_OD04_rep1.67642.1.2;H01345_5853_Salmonella_GuHCl_OD06_rep1.67912.1.2;H01347_5853_Salmonella_GuHCl_OD08_rep1.68957.1.2;H01349_5853_Salmonella_GuHCl_OD04_rep2.66454.1.2;H01351_5853_Salmonella_GuHCl_OD06_rep2.68423.1.2;H01353_5853_Salmonella_GuHCl_OD08_rep2.67947.1.2;H01355_5853_Salmonella_GuHCl_OD04_rep3.67962.1.2;H01357_5853_Salmonella_GuHCl_OD06_rep3.68688.1.2;H01359_…
QALLAQMQPGSAALIFAAPEATR	13	10	10	H01343_5853_Salmonella_GuHCl_OD04_rep1.66759.1.2;H01345_5853_Salmonella_GuHCl_OD06_rep1.66765.1.2;H01347_5853_Salmonella_GuHCl_OD08_rep1.67845.1.2;H01349_5853_Salmonella_GuHCl_OD04_rep2.65551.1.2;H01351_5853_Salmonella_GuHCl_OD06_rep2.67569.1.2;H01353_5853_Salmonella_GuHCl_OD08_rep2.67055.1.2;H01353_5853_Salmonella_GuHCl_OD08_rep2_re.67235.1.2;H01355_5853_Salmonella_GuHCl_OD04_rep3.67039.1.2;H013…	9	9	H01343_5853_Salmonella_GuHCl_OD04_rep1.66759.1.2;H01345_5853_Salmonella_GuHCl_OD06_rep1.66765.1.2;H01347_5853_Salmonella_GuHCl_OD08_rep1.67845.1.2;H01349_5853_Salmonella_GuHCl_OD04_rep2.65525.1.2;H01351_5853_Salmonella_GuHCl_OD06_rep2.67569.1.2;H01353_5853_Salmonella_GuHCl_OD08_rep2.66998.1.2;H01355_5853_Salmonella_GuHCl_OD04_rep3.67039.1.2;H01357_5853_Salmonella_GuHCl_OD06_rep3.67840.1.2;H01359_…	9	9	H01343_5853_Salmonella_GuHCl_OD04_rep1.66759.1.2;H01345_5853_Salmonella_GuHCl_OD06_rep1.66765.1.2;H01347_5853_Salmonella_GuHCl_OD08_rep1.67845.1.2;H01351_5853_Salmonella_GuHCl_OD06_rep2.67569.1.2;H01353_5853_Salmonella_GuHCl_OD08_rep2.67055.1.2;H01353_5853_Salmonella_GuHCl_OD08_rep2_re.67235.1.2;H01355_5853_Salmonella_GuHCl_OD04_rep3.67039.1.2;H01357_5853_Salmonella_GuHCl_OD06_rep3.67840.1.2;H013…
SAFPLIQFIVTTHSPQVISTVK	13	9	9	H01343_5853_Salmonella_GuHCl_OD04_rep1.78471.1.2;H01345_5853_Salmonella_GuHCl_OD06_rep1.78843.1.3;H01347_5853_Salmonella_GuHCl_OD08_rep1.79620.1.3;H01349_5853_Salmonella_GuHCl_OD04_rep2.77791.1.3;H01351_5853_Salmonella_GuHCl_OD06_rep2.79145.1.2;H01353_5853_Salmonella_GuHCl_OD08_rep2.78818.1.3;H01355_5853_Salmonella_GuHCl_OD04_rep3.78800.1.2;H01357_5853_Salmonella_GuHCl_OD06_rep3.79423.1.2;H01359_…	8	8	H01343_5853_Salmonella_GuHCl_OD04_rep1.78471.1.2;H01345_5853_Salmonella_GuHCl_OD06_rep1.78843.1.3;H01347_5853_Salmonella_GuHCl_OD08_rep1.79794.1.3;H01351_5853_Salmonella_GuHCl_OD06_rep2.79199.1.3;H01353_5853_Salmonella_GuHCl_OD08_rep2.78818.1.3;H01355_5853_Salmonella_GuHCl_OD04_rep3.78773.1.3;H01357_5853_Salmonella_GuHCl_OD06_rep3.79423.1.2;H01359_5853_Salmonella_GuHCl_OD08_rep3.79270.1.2;	9	9	H01343_5853_Salmonella_GuHCl_OD04_rep1.78471.1.2;H01345_5853_Salmonella_GuHCl_OD06_rep1.78843.1.3;H01347_5853_Salmonella_GuHCl_OD08_rep1.79620.1.3;H01349_5853_Salmonella_GuHCl_OD04_rep2.77642.1.2;H01351_5853_Salmonella_GuHCl_OD06_rep2.79199.1.3;H01353_5853_Salmonella_GuHCl_OD08_rep2.78818.1.3;H01355_5853_Salmonella_GuHCl_OD04_rep3.78800.1.2;H01357_5853_Salmonella_GuHCl_OD06_rep3.79423.1.2;H01359_…
VATITLNPAYDLVGFCPEIER	13	10	10	H01343_5853_Salmonella_GuHCl_OD04_rep1.81307.1.2;H01345_5853_Salmonella_GuHCl_OD06_rep1.81793.1.3;H01347_5853_Salmonella_GuHCl_OD08_rep1.82601.1.2;H01349_5853_Salmonella_GuHCl_OD04_rep2.80982.1.2;H01351_5853_Salmonella_GuHCl_OD06_rep2.81952.1.2;H01351_5853_Salmonella_GuHCl_OD06_rep2_re.82285.1.2;H01353_5853_Salmonella_GuHCl_OD08_rep2.81629.1.2;H01355_5853_Salmonella_GuHCl_OD04_rep3.81826.1.3;H013…	9	9	H01343_5853_Salmonella_GuHCl_OD04_rep1.81307.1.2;H01345_5853_Salmonella_GuHCl_OD06_rep1.81776.1.2;H01347_5853_Salmonella_GuHCl_OD08_rep1.82601.1.2;H01349_5853_Salmonella_GuHCl_OD04_rep2.81120.1.2;H01351_5853_Salmonella_GuHCl_OD06_rep2.81952.1.2;H01353_5853_Salmonella_GuHCl_OD08_rep2.81629.1.2;H01355_5853_Salmonella_GuHCl_OD04_rep3.81826.1.3;H01357_5853_Salmonella_GuHCl_OD06_rep3.81772.1.2;H01359_…	10	10	H01343_5853_Salmonella_GuHCl_OD04_rep1.81307.1.2;H01345_5853_Salmonella_GuHCl_OD06_rep1.81793.1.3;H01347_5853_Salmonella_GuHCl_OD08_rep1.82601.1.2;H01349_5853_Salmonella_GuHCl_OD04_rep2.80982.1.2;H01351_5853_Salmonella_GuHCl_OD06_rep2.82002.1.3;H01351_5853_Salmonella_GuHCl_OD06_rep2_re.82285.1.2;H01353_5853_Salmonella_GuHCl_OD08_rep2.81629.1.2;H01355_5853_Salmonella_GuHCl_OD04_rep3.81826.1.3;H013…
LFSSHVMPFR	12	8	8	H01345_5853_Salmonella_GuHCl_OD06_rep1.30196.1.3;H01347_5853_Salmonella_GuHCl_OD08_rep1.32011.1.3;H01349_5853_Salmonella_GuHCl_OD04_rep2.29501.1.3;H01351_5853_Salmonella_GuHCl_OD06_rep2.31630.1.3;H01353_5853_Salmonella_GuHCl_OD08_rep2.31154.1.3;H01355_5853_Salmonella_GuHCl_OD04_rep3.30971.1.3;H01357_5853_Salmonella_GuHCl_OD06_rep3.32428.1.3;H01359_5853_Salmonella_GuHCl_OD08_rep3.31607.1.3;	1	1	H01353_5853_Salmonella_GuHCl_OD08_rep2.31071.1.2;	9	9	H01343_5853_Salmonella_GuHCl_OD04_rep1.31101.1.3;H01345_5853_Salmonella_GuHCl_OD06_rep1.30196.1.3;H01347_5853_Salmonella_GuHCl_OD08_rep1.32011.1.3;H01349_5853_Salmonella_GuHCl_OD04_rep2.29501.1.3;H01351_5853_Salmonella_GuHCl_OD06_rep2.31730.1.2;H01353_5853_Salmonella_GuHCl_OD08_rep2.31154.1.3;H01355_5853_Salmonella_GuHCl_OD04_rep3.30996.1.2;H01357_5853_Salmonella_GuHCl_OD06_rep3.32428.1.3;H01359_…
LSIPNAIACIK	12	10	10	H01343_5853_Salmonella_GuHCl_OD04_rep1.60684.1.2;H01345_5853_Salmonella_GuHCl_OD06_rep1.60399.1.2;H01347_5853_Salmonella_GuHCl_OD08_rep1.61830.1.2;H01351_5853_Salmonella_GuHCl_OD06_rep2.61433.1.2;H01351_5853_Salmonella_GuHCl_OD06_rep2_re.61432.1.2;H01353_5853_Salmonella_GuHCl_OD08_rep2.60780.1.2;H01353_5853_Salmonella_GuHCl_OD08_rep2_re.60834.1.2;H01355_5853_Salmonella_GuHCl_OD04_rep3.60690.1.2;H…	9	9	H01343_5853_Salmonella_GuHCl_OD04_rep1.60684.1.2;H01343_5853_Salmonella_GuHCl_OD04_rep1_re.60753.1.2;H01345_5853_Salmonella_GuHCl_OD06_rep1.60399.1.2;H01347_5853_Salmonella_GuHCl_OD08_rep1.61830.1.2;H01351_5853_Salmonella_GuHCl_OD06_rep2.61433.1.2;H01353_5853_Salmonella_GuHCl_OD08_rep2.60780.1.2;H01355_5853_Salmonella_GuHCl_OD04_rep3.60690.1.2;H01357_5853_Salmonella_GuHCl_OD06_rep3.62234.1.2;H013…	11	11	H01343_5853_Salmonella_GuHCl_OD04_rep1.60684.1.2;H01345_5853_Salmonella_GuHCl_OD06_rep1.60399.1.2;H01345_5853_Salmonella_GuHCl_OD06_rep1_re.60484.1.2;H01347_5853_Salmonella_GuHCl_OD08_rep1.61830.1.2;H01351_5853_Salmonella_GuHCl_OD06_rep2.61433.1.2;H01351_5853_Salmonella_GuHCl_OD06_rep2_re.61432.1.2;H01353_5853_Salmonella_GuHCl_OD08_rep2.60780.1.2;H01353_5853_Salmonella_GuHCl_OD08_rep2_re.60834.1.…
MNNLTLSSFSK	12	9	9	H01345_5853_Salmonella_GuHCl_OD06_rep1.35971.1.2;H01347_5853_Salmonella_GuHCl_OD08_rep1.37611.1.2;H01349_5853_Salmonella_GuHCl_OD04_rep2.35334.1.2;H01351_5853_Salmonella_GuHCl_OD06_rep2.37318.1.2;H01351_5853_Salmonella_GuHCl_OD06_rep2_re.37245.1.2;H01353_5853_Salmonella_GuHCl_OD08_rep2_re.36609.1.2;H01355_5853_Salmonella_GuHCl_OD04_rep3.36509.1.2;H01357_5853_Salmonella_GuHCl_OD06_rep3.37621.1.2;H…	6	6	H01343_5853_Salmonella_GuHCl_OD04_rep1_re.36856.1.2;H01345_5853_Salmonella_GuHCl_OD06_rep1.35971.1.2;H01347_5853_Salmonella_GuHCl_OD08_rep1.37611.1.2;H01351_5853_Salmonella_GuHCl_OD06_rep2.37318.1.2;H01355_5853_Salmonella_GuHCl_OD04_rep3.36509.1.2;H01359_5853_Salmonella_GuHCl_OD08_rep3.36723.1.2;	10	10	H01343_5853_Salmonella_GuHCl_OD04_rep1_re.36856.1.2;H01345_5853_Salmonella_GuHCl_OD06_rep1.35971.1.2;H01345_5853_Salmonella_GuHCl_OD06_rep1_re.36073.1.2;H01347_5853_Salmonella_GuHCl_OD08_rep1.37611.1.2;H01351_5853_Salmonella_GuHCl_OD06_rep2.37318.1.2;H01351_5853_Salmonella_GuHCl_OD06_rep2_re.37245.1.2;H01353_5853_Salmonella_GuHCl_OD08_rep2_re.36644.1.2;H01355_5853_Salmonella_GuHCl_OD04_rep3.36509…
LPAELVVHGTSINR	11	9	9	H01343_5853_Salmonella_GuHCl_OD04_rep1.36374.1.2;H01345_5853_Salmonella_GuHCl_OD06_rep1.35711.1.2;H01347_5853_Salmonella_GuHCl_OD08_rep1.37341.1.2;H01349_5853_Salmonella_GuHCl_OD04_rep2.35051.1.2;H01351_5853_Salmonella_GuHCl_OD06_rep2.37098.1.2;H01353_5853_Salmonella_GuHCl_OD08_rep2.36410.1.2;H01353_5853_Salmonella_GuHCl_OD08_rep2_re.36369.1.2;H01355_5853_Salmonella_GuHCl_OD04_rep3.36293.1.2;H013…	8	8	H01343_5853_Salmonella_GuHCl_OD04_rep1.36374.1.2;H01343_5853_Salmonella_GuHCl_OD04_rep1_re.36361.1.2;H01345_5853_Salmonella_GuHCl_OD06_rep1.35711.1.2;H01347_5853_Salmonella_GuHCl_OD08_rep1.37341.1.2;H01351_5853_Salmonella_GuHCl_OD06_rep2.37098.1.2;H01353_5853_Salmonella_GuHCl_OD08_rep2.36410.1.2;H01355_5853_Salmonella_GuHCl_OD04_rep3.36293.1.2;H01359_5853_Salmonella_GuHCl_OD08_rep3.36900.1.2;	10	10	H01343_5853_Salmonella_GuHCl_OD04_rep1.36374.1.2;H01343_5853_Salmonella_GuHCl_OD04_rep1_re.36361.1.2;H01345_5853_Salmonella_GuHCl_OD06_rep1.35711.1.2;H01347_5853_Salmonella_GuHCl_OD08_rep1.37341.1.2;H01351_5853_Salmonella_GuHCl_OD06_rep2.37098.1.2;H01351_5853_Salmonella_GuHCl_OD06_rep2_re.36960.1.2;H01353_5853_Salmonella_GuHCl_OD08_rep2.36410.1.2;H01353_5853_Salmonella_GuHCl_OD08_rep2_re.36369.1.…
GAAAVETWIYQVAK	11	8	8	H01343_5853_Salmonella_GuHCl_OD04_rep1.64785.1.2;H01345_5853_Salmonella_GuHCl_OD06_rep1.64924.1.2;H01347_5853_Salmonella_GuHCl_OD08_rep1.65983.1.2;H01349_5853_Salmonella_GuHCl_OD04_rep2.63526.1.2;H01351_5853_Salmonella_GuHCl_OD06_rep2.65533.1.2;H01353_5853_Salmonella_GuHCl_OD08_rep2.65150.1.2;H01355_5853_Salmonella_GuHCl_OD04_rep3.65122.1.2;H01357_5853_Salmonella_GuHCl_OD06_rep3.66486.1.2;	7	7	H01343_5853_Salmonella_GuHCl_OD04_rep1.64785.1.2;H01345_5853_Salmonella_GuHCl_OD06_rep1.64924.1.2;H01347_5853_Salmonella_GuHCl_OD08_rep1.65983.1.2;H01351_5853_Salmonella_GuHCl_OD06_rep2.65698.1.2;H01353_5853_Salmonella_GuHCl_OD08_rep2.64980.1.2;H01355_5853_Salmonella_GuHCl_OD04_rep3.65122.1.2;H01357_5853_Salmonella_GuHCl_OD06_rep3.66486.1.2;	8	8	H01343_5853_Salmonella_GuHCl_OD04_rep1.64785.1.2;H01345_5853_Salmonella_GuHCl_OD06_rep1.64758.1.2;H01347_5853_Salmonella_GuHCl_OD08_rep1.65983.1.2;H01349_5853_Salmonella_GuHCl_OD04_rep2.63526.1.2;H01351_5853_Salmonella_GuHCl_OD06_rep2.65533.1.2;H01353_5853_Salmonella_GuHCl_OD08_rep2.64980.1.2;H01355_5853_Salmonella_GuHCl_OD04_rep3.65122.1.2;H01357_5853_Salmonella_GuHCl_OD06_rep3.66486.1.2;
TNLNYQQTHFVMSAPDIR	11	9	9	H01343_5853_Salmonella_GuHCl_OD04_rep1.37938.1.3;H01345_5853_Salmonella_GuHCl_OD06_rep1.37481.1.2;H01347_5853_Salmonella_GuHCl_OD08_rep1.38967.1.3;H01349_5853_Salmonella_GuHCl_OD04_rep2.36830.1.2;H01351_5853_Salmonella_GuHCl_OD06_rep2.38601.1.3;H01353_5853_Salmonella_GuHCl_OD08_rep2.38040.1.3;H01355_5853_Salmonella_GuHCl_OD04_rep3.37970.1.3;H01357_5853_Salmonella_GuHCl_OD06_rep3.38869.1.3;H01359_…	8	8	H01343_5853_Salmonella_GuHCl_OD04_rep1.38033.1.2;H01345_5853_Salmonella_GuHCl_OD06_rep1.37481.1.2;H01347_5853_Salmonella_GuHCl_OD08_rep1.39024.1.2;H01351_5853_Salmonella_GuHCl_OD06_rep2.38601.1.3;H01353_5853_Salmonella_GuHCl_OD08_rep2.38040.1.3;H01355_5853_Salmonella_GuHCl_OD04_rep3.37970.1.3;H01357_5853_Salmonella_GuHCl_OD06_rep3.38869.1.3;H01359_5853_Salmonella_GuHCl_OD08_rep3.38230.1.3;	9	9	H01343_5853_Salmonella_GuHCl_OD04_rep1.37938.1.3;H01345_5853_Salmonella_GuHCl_OD06_rep1.37481.1.2;H01347_5853_Salmonella_GuHCl_OD08_rep1.38967.1.3;H01349_5853_Salmonella_GuHCl_OD04_rep2.36830.1.2;H01351_5853_Salmonella_GuHCl_OD06_rep2.38601.1.3;H01353_5853_Salmonella_GuHCl_OD08_rep2.38040.1.3;H01355_5853_Salmonella_GuHCl_OD04_rep3.37970.1.3;H01357_5853_Salmonella_GuHCl_OD06_rep3.38869.1.3;H01359_…
IVFWHDPDKR	11	10	10	H01343_5853_Salmonella_GuHCl_OD04_rep1.28223.1.2;H01345_5853_Salmonella_GuHCl_OD06_rep1.27051.1.3;H01347_5853_Salmonella_GuHCl_OD08_rep1.28727.1.3;H01349_5853_Salmonella_GuHCl_OD04_rep2.26589.1.3;H01351_5853_Salmonella_GuHCl_OD06_rep2.28630.1.3;H01351_5853_Salmonella_GuHCl_OD06_rep2_re.28494.1.2;H01353_5853_Salmonella_GuHCl_OD08_rep2.27914.1.3;H01355_5853_Salmonella_GuHCl_OD04_rep3.27777.1.3;H013…	2	2	H01351_5853_Salmonella_GuHCl_OD06_rep2.28630.1.3;H01355_5853_Salmonella_GuHCl_OD04_rep3.27798.1.2;	10	10	H01343_5853_Salmonella_GuHCl_OD04_rep1.28223.1.2;H01345_5853_Salmonella_GuHCl_OD06_rep1.27051.1.3;H01347_5853_Salmonella_GuHCl_OD08_rep1.28727.1.3;H01349_5853_Salmonella_GuHCl_OD04_rep2.26589.1.3;H01351_5853_Salmonella_GuHCl_OD06_rep2.28630.1.3;H01351_5853_Salmonella_GuHCl_OD06_rep2_re.28494.1.2;H01353_5853_Salmonella_GuHCl_OD08_rep2.27914.1.3;H01355_5853_Salmonella_GuHCl_OD04_rep3.27798.1.2;H013…
NLAVIEGFVSR	10	7	7	H01343_5853_Salmonella_GuHCl_OD04_rep1.59105.1.2;H01345_5853_Salmonella_GuHCl_OD06_rep1.58704.1.2;H01347_5853_Salmonella_GuHCl_OD08_rep1.60046.1.2;H01349_5853_Salmonella_GuHCl_OD04_rep2.57536.1.2;H01351_5853_Salmonella_GuHCl_OD06_rep2.59641.1.2;H01353_5853_Salmonella_GuHCl_OD08_rep2.58953.1.2;H01355_5853_Salmonella_GuHCl_OD04_rep3.59006.1.2;	6	6	H01343_5853_Salmonella_GuHCl_OD04_rep1.59105.1.2;H01345_5853_Salmonella_GuHCl_OD06_rep1.58704.1.2;H01347_5853_Salmonella_GuHCl_OD08_rep1.60046.1.2;H01351_5853_Salmonella_GuHCl_OD06_rep2.59641.1.2;H01353_5853_Salmonella_GuHCl_OD08_rep2.58953.1.2;H01355_5853_Salmonella_GuHCl_OD04_rep3.59006.1.2;	9	9	H01343_5853_Salmonella_GuHCl_OD04_rep1.59105.1.2;H01345_5853_Salmonella_GuHCl_OD06_rep1.58704.1.2;H01347_5853_Salmonella_GuHCl_OD08_rep1.60046.1.2;H01351_5853_Salmonella_GuHCl_OD06_rep2.59641.1.2;H01351_5853_Salmonella_GuHCl_OD06_rep2_re.59981.1.2;H01353_5853_Salmonella_GuHCl_OD08_rep2.58953.1.2;H01353_5853_Salmonella_GuHCl_OD08_rep2_re.59125.1.2;H01355_5853_Salmonella_GuHCl_OD04_rep3.59006.1.2;H…
LQFALEQLIQPWASSSFMLTK	10	9	9	H01343_5853_Salmonella_GuHCl_OD04_rep1.86756.1.2;H01345_5853_Salmonella_GuHCl_OD06_rep1.87316.1.2;H01347_5853_Salmonella_GuHCl_OD08_rep1.88007.1.2;H01349_5853_Salmonella_GuHCl_OD04_rep2.86534.1.2;H01351_5853_Salmonella_GuHCl_OD06_rep2.87526.1.2;H01353_5853_Salmonella_GuHCl_OD08_rep2.87194.1.3;H01355_5853_Salmonella_GuHCl_OD04_rep3.87409.1.2;H01357_5853_Salmonella_GuHCl_OD06_rep3.87729.1.2;H01359_…	7	7	H01343_5853_Salmonella_GuHCl_OD04_rep1.86756.1.2;H01345_5853_Salmonella_GuHCl_OD06_rep1.87316.1.2;H01347_5853_Salmonella_GuHCl_OD08_rep1.88007.1.2;H01349_5853_Salmonella_GuHCl_OD04_rep2.86571.1.3;H01351_5853_Salmonella_GuHCl_OD06_rep2.87526.1.2;H01353_5853_Salmonella_GuHCl_OD08_rep2.87194.1.3;H01355_5853_Salmonella_GuHCl_OD04_rep3.87409.1.2;	9	9	H01343_5853_Salmonella_GuHCl_OD04_rep1.86756.1.2;H01345_5853_Salmonella_GuHCl_OD06_rep1.87316.1.2;H01347_5853_Salmonella_GuHCl_OD08_rep1.88007.1.2;H01349_5853_Salmonella_GuHCl_OD04_rep2.86534.1.2;H01351_5853_Salmonella_GuHCl_OD06_rep2.87526.1.2;H01353_5853_Salmonella_GuHCl_OD08_rep2.87194.1.3;H01355_5853_Salmonella_GuHCl_OD04_rep3.87409.1.2;H01357_5853_Salmonella_GuHCl_OD06_rep3.87729.1.2;H01359_…
DFLSYNHQVIK	10	8	8	H01343_5853_Salmonella_GuHCl_OD04_rep1.37885.1.2;H01345_5853_Salmonella_GuHCl_OD06_rep1.37326.1.2;H01347_5853_Salmonella_GuHCl_OD08_rep1.38947.1.2;H01351_5853_Salmonella_GuHCl_OD06_rep2.38607.1.2;H01353_5853_Salmonella_GuHCl_OD08_rep2.37919.1.2;H01355_5853_Salmonella_GuHCl_OD04_rep3.37918.1.2;H01357_5853_Salmonella_GuHCl_OD06_rep3.38905.1.2;H01359_5853_Salmonella_GuHCl_OD08_rep3.38374.1.2;	7	7	H01343_5853_Salmonella_GuHCl_OD04_rep1.37815.1.2;H01345_5853_Salmonella_GuHCl_OD06_rep1.37326.1.2;H01347_5853_Salmonella_GuHCl_OD08_rep1.38947.1.2;H01351_5853_Salmonella_GuHCl_OD06_rep2.38607.1.2;H01353_5853_Salmonella_GuHCl_OD08_rep2.37919.1.2;H01355_5853_Salmonella_GuHCl_OD04_rep3.37918.1.2;H01359_5853_Salmonella_GuHCl_OD08_rep3.38216.1.2;	8	8	H01343_5853_Salmonella_GuHCl_OD04_rep1.37885.1.2;H01345_5853_Salmonella_GuHCl_OD06_rep1.37326.1.2;H01347_5853_Salmonella_GuHCl_OD08_rep1.38947.1.2;H01351_5853_Salmonella_GuHCl_OD06_rep2.38607.1.2;H01353_5853_Salmonella_GuHCl_OD08_rep2.37919.1.2;H01355_5853_Salmonella_GuHCl_OD04_rep3.37918.1.2;H01357_5853_Salmonella_GuHCl_OD06_rep3.38905.1.2;H01359_5853_Salmonella_GuHCl_OD08_rep3.38216.1.2;
MTSLPVAAVLPELLTALK	10	8	8	H01343_5853_Salmonella_GuHCl_OD04_rep1.89508.1.2;H01345_5853_Salmonella_GuHCl_OD06_rep1.90050.1.2;H01347_5853_Salmonella_GuHCl_OD08_rep1.90760.1.2;H01349_5853_Salmonella_GuHCl_OD04_rep2.89278.1.2;H01351_5853_Salmonella_GuHCl_OD06_rep2_re.90429.1.2;H01353_5853_Salmonella_GuHCl_OD08_rep2.89873.1.2;H01353_5853_Salmonella_GuHCl_OD08_rep2_re.90006.1.2;H01357_5853_Salmonella_GuHCl_OD06_rep3.90790.1.2;	6	6	H01343_5853_Salmonella_GuHCl_OD04_rep1.89508.1.2;H01343_5853_Salmonella_GuHCl_OD04_rep1_re.89576.1.2;H01345_5853_Salmonella_GuHCl_OD06_rep1.90050.1.2;H01347_5853_Salmonella_GuHCl_OD08_rep1.90760.1.2;H01353_5853_Salmonella_GuHCl_OD08_rep2.89873.1.2;H01357_5853_Salmonella_GuHCl_OD06_rep3.90790.1.2;	10	10	H01343_5853_Salmonella_GuHCl_OD04_rep1.89508.1.2;H01343_5853_Salmonella_GuHCl_OD04_rep1_re.89576.1.2;H01345_5853_Salmonella_GuHCl_OD06_rep1.90050.1.2;H01345_5853_Salmonella_GuHCl_OD06_rep1_re.90131.1.2;H01347_5853_Salmonella_GuHCl_OD08_rep1.90760.1.2;H01349_5853_Salmonella_GuHCl_OD04_rep2.89278.1.2;H01351_5853_Salmonella_GuHCl_OD06_rep2_re.90429.1.2;H01353_5853_Salmonella_GuHCl_OD08_rep2.89873.1.…
QVFGYPGGAVLDIYDALHTVGGIDHVLVR	10	8	8	H01343_5853_Salmonella_GuHCl_OD04_rep1.83624.1.3;H01345_5853_Salmonella_GuHCl_OD06_rep1.84025.1.4;H01347_5853_Salmonella_GuHCl_OD08_rep1.84808.1.3;H01351_5853_Salmonella_GuHCl_OD06_rep2.84287.1.4;H01353_5853_Salmonella_GuHCl_OD08_rep2.83906.1.4;H01355_5853_Salmonella_GuHCl_OD04_rep3.84098.1.3;H01357_5853_Salmonella_GuHCl_OD06_rep3.84768.1.4;H01359_5853_Salmonella_GuHCl_OD08_rep3.84523.1.4;	8	8	H01343_5853_Salmonella_GuHCl_OD04_rep1.83624.1.3;H01345_5853_Salmonella_GuHCl_OD06_rep1.84025.1.4;H01347_5853_Salmonella_GuHCl_OD08_rep1.84808.1.3;H01351_5853_Salmonella_GuHCl_OD06_rep2.84287.1.4;H01353_5853_Salmonella_GuHCl_OD08_rep2.83906.1.4;H01355_5853_Salmonella_GuHCl_OD04_rep3.84129.1.4;H01357_5853_Salmonella_GuHCl_OD06_rep3.84768.1.4;H01359_5853_Salmonella_GuHCl_OD08_rep3.84523.1.4;	9	9	H01343_5853_Salmonella_GuHCl_OD04_rep1.83624.1.3;H01345_5853_Salmonella_GuHCl_OD06_rep1.84025.1.4;H01347_5853_Salmonella_GuHCl_OD08_rep1.84808.1.3;H01351_5853_Salmonella_GuHCl_OD06_rep2.84287.1.4;H01353_5853_Salmonella_GuHCl_OD08_rep2.83906.1.4;H01353_5853_Salmonella_GuHCl_OD08_rep2_re.83978.1.3;H01355_5853_Salmonella_GuHCl_OD04_rep3.84098.1.3;H01357_5853_Salmonella_GuHCl_OD06_rep3.84768.1.4;H013…
MFTPGDIVQPR	9	7	7	H01343_5853_Salmonella_GuHCl_OD04_rep1.40379.1.2;H01347_5853_Salmonella_GuHCl_OD08_rep1.41507.1.2;H01351_5853_Salmonella_GuHCl_OD06_rep2.41130.1.2;H01351_5853_Salmonella_GuHCl_OD06_rep2_re.41144.1.2;H01353_5853_Salmonella_GuHCl_OD08_rep2.40380.1.2;H01353_5853_Salmonella_GuHCl_OD08_rep2_re.40536.1.2;H01355_5853_Salmonella_GuHCl_OD04_rep3.40388.1.2;	6	6	H01343_5853_Salmonella_GuHCl_OD04_rep1.40379.1.2;H01343_5853_Salmonella_GuHCl_OD04_rep1_re.40449.1.2;H01347_5853_Salmonella_GuHCl_OD08_rep1.41507.1.2;H01351_5853_Salmonella_GuHCl_OD06_rep2.41130.1.2;H01353_5853_Salmonella_GuHCl_OD08_rep2.40380.1.2;H01355_5853_Salmonella_GuHCl_OD04_rep3.40388.1.2;	9	9	H01343_5853_Salmonella_GuHCl_OD04_rep1.40379.1.2;H01343_5853_Salmonella_GuHCl_OD04_rep1_re.40449.1.2;H01345_5853_Salmonella_GuHCl_OD06_rep1_re.39911.1.2;H01347_5853_Salmonella_GuHCl_OD08_rep1.41507.1.2;H01351_5853_Salmonella_GuHCl_OD06_rep2.41130.1.2;H01351_5853_Salmonella_GuHCl_OD06_rep2_re.41144.1.2;H01353_5853_Salmonella_GuHCl_OD08_rep2.40380.1.2;H01353_5853_Salmonella_GuHCl_OD08_rep2_re.40536…
RPGPVLTR	9	7	7	H01343_5853_Salmonella_GuHCl_OD04_rep1.12672.1.2;H01347_5853_Salmonella_GuHCl_OD08_rep1.13053.1.2;H01351_5853_Salmonella_GuHCl_OD06_rep2.12998.1.2;H01353_5853_Salmonella_GuHCl_OD08_rep2.12718.1.2;H01355_5853_Salmonella_GuHCl_OD04_rep3.12707.1.2;H01357_5853_Salmonella_GuHCl_OD06_rep3.13203.1.2;H01359_5853_Salmonella_GuHCl_OD08_rep3.12911.1.2;	6	6	H01343_5853_Salmonella_GuHCl_OD04_rep1.12672.1.2;H01347_5853_Salmonella_GuHCl_OD08_rep1.13053.1.2;H01351_5853_Salmonella_GuHCl_OD06_rep2.13137.1.2;H01353_5853_Salmonella_GuHCl_OD08_rep2.12718.1.2;H01355_5853_Salmonella_GuHCl_OD04_rep3.12707.1.2;H01359_5853_Salmonella_GuHCl_OD08_rep3.12911.1.2;	8	8	H01343_5853_Salmonella_GuHCl_OD04_rep1.12672.1.2;H01347_5853_Salmonella_GuHCl_OD08_rep1.13053.1.2;H01349_5853_Salmonella_GuHCl_OD04_rep2.11802.2.2;H01351_5853_Salmonella_GuHCl_OD06_rep2.13137.1.2;H01353_5853_Salmonella_GuHCl_OD08_rep2.12718.1.2;H01355_5853_Salmonella_GuHCl_OD04_rep3.12707.1.2;H01357_5853_Salmonella_GuHCl_OD06_rep3.13203.1.2;H01359_5853_Salmonella_GuHCl_OD08_rep3.12911.1.2;
AAVVTQDHQVDVTEK	9	8	8	H01343_5853_Salmonella_GuHCl_OD04_rep1.19270.1.2;H01345_5853_Salmonella_GuHCl_OD06_rep1.18656.1.2;H01347_5853_Salmonella_GuHCl_OD08_rep1.19725.1.2;H01351_5853_Salmonella_GuHCl_OD06_rep2.19660.1.2;H01353_5853_Salmonella_GuHCl_OD08_rep2.19255.1.2;H01355_5853_Salmonella_GuHCl_OD04_rep3.19299.1.2;H01357_5853_Salmonella_GuHCl_OD06_rep3.19742.1.2;H01359_5853_Salmonella_GuHCl_OD08_rep3.19153.1.2;	6	6	H01343_5853_Salmonella_GuHCl_OD04_rep1.19270.1.2;H01345_5853_Salmonella_GuHCl_OD06_rep1.18656.1.2;H01347_5853_Salmonella_GuHCl_OD08_rep1.19725.1.2;H01351_5853_Salmonella_GuHCl_OD06_rep2.19660.1.2;H01355_5853_Salmonella_GuHCl_OD04_rep3.19276.1.2;H01359_5853_Salmonella_GuHCl_OD08_rep3.19153.1.2;	8	8	H01343_5853_Salmonella_GuHCl_OD04_rep1.19270.1.2;H01345_5853_Salmonella_GuHCl_OD06_rep1.18656.1.2;H01347_5853_Salmonella_GuHCl_OD08_rep1.19725.1.2;H01351_5853_Salmonella_GuHCl_OD06_rep2.19660.1.2;H01353_5853_Salmonella_GuHCl_OD08_rep2.19255.1.2;H01355_5853_Salmonella_GuHCl_OD04_rep3.19299.1.2;H01357_5853_Salmonella_GuHCl_OD06_rep3.19742.1.2;H01359_5853_Salmonella_GuHCl_OD08_rep3.19153.1.2;
TKIVCTIGPK	9	7	7	H01343_5853_Salmonella_GuHCl_OD04_rep1.22622.1.2;H01345_5853_Salmonella_GuHCl_OD06_rep1.21574.1.2;H01349_5853_Salmonella_GuHCl_OD04_rep2.21273.1.2;H01351_5853_Salmonella_GuHCl_OD06_rep2.22955.1.2;H01353_5853_Salmonella_GuHCl_OD08_rep2.22373.1.2;H01355_5853_Salmonella_GuHCl_OD04_rep3.22356.1.2;H01357_5853_Salmonella_GuHCl_OD06_rep3.23943.1.2;	5	5	H01343_5853_Salmonella_GuHCl_OD04_rep1.22622.1.2;H01347_5853_Salmonella_GuHCl_OD08_rep1.22952.2.2;H01351_5853_Salmonella_GuHCl_OD06_rep2.22955.1.2;H01353_5853_Salmonella_GuHCl_OD08_rep2.22373.1.2;H01355_5853_Salmonella_GuHCl_OD04_rep3.22356.1.2;	8	8	H01343_5853_Salmonella_GuHCl_OD04_rep1.22622.1.2;H01345_5853_Salmonella_GuHCl_OD06_rep1.21574.1.2;H01347_5853_Salmonella_GuHCl_OD08_rep1.23008.1.2;H01349_5853_Salmonella_GuHCl_OD04_rep2.21273.1.2;H01351_5853_Salmonella_GuHCl_OD06_rep2.22955.1.2;H01353_5853_Salmonella_GuHCl_OD08_rep2.22373.1.2;H01355_5853_Salmonella_GuHCl_OD04_rep3.22356.1.2;H01357_5853_Salmonella_GuHCl_OD06_rep3.23943.1.2;
LLTLLPTLHTR	8	7	7	H01345_5853_Salmonella_GuHCl_OD06_rep1.53330.1.3;H01347_5853_Salmonella_GuHCl_OD08_rep1.54834.1.3;H01349_5853_Salmonella_GuHCl_OD04_rep2.52395.1.3;H01353_5853_Salmonella_GuHCl_OD08_rep2.53768.1.3;H01355_5853_Salmonella_GuHCl_OD04_rep3.53801.1.3;H01357_5853_Salmonella_GuHCl_OD06_rep3.56594.1.3;H01359_5853_Salmonella_GuHCl_OD08_rep3.55746.1.2;	3	3	H01347_5853_Salmonella_GuHCl_OD08_rep1.54834.1.3;H01349_5853_Salmonella_GuHCl_OD04_rep2.52395.1.3;H01359_5853_Salmonella_GuHCl_OD08_rep3.55746.1.2;	6	6	H01345_5853_Salmonella_GuHCl_OD06_rep1.53330.1.3;H01347_5853_Salmonella_GuHCl_OD08_rep1.54834.1.3;H01353_5853_Salmonella_GuHCl_OD08_rep2.53962.1.3;H01355_5853_Salmonella_GuHCl_OD04_rep3.53801.1.3;H01357_5853_Salmonella_GuHCl_OD06_rep3.56594.1.3;H01359_5853_Salmonella_GuHCl_OD08_rep3.55746.1.2;
ASIEPLLWENTFFGVNSGIVR	8	7	7	H01349_5853_Salmonella_GuHCl_OD04_rep2.83070.1.2;H01351_5853_Salmonella_GuHCl_OD06_rep2.83988.1.2;H01351_5853_Salmonella_GuHCl_OD06_rep2_re.84211.1.2;H01353_5853_Salmonella_GuHCl_OD08_rep2.83612.1.2;H01353_5853_Salmonella_GuHCl_OD08_rep2_re.83782.1.2;H01357_5853_Salmonella_GuHCl_OD06_rep3.84262.1.2;H01359_5853_Salmonella_GuHCl_OD08_rep3.84103.1.2;	5	5	H01343_5853_Salmonella_GuHCl_OD04_rep1_re.83487.1.2;H01351_5853_Salmonella_GuHCl_OD06_rep2.83988.1.2;H01353_5853_Salmonella_GuHCl_OD08_rep2.83612.1.2;H01357_5853_Salmonella_GuHCl_OD06_rep3.84262.1.2;H01359_5853_Salmonella_GuHCl_OD08_rep3.84103.1.2;	8	8	H01343_5853_Salmonella_GuHCl_OD04_rep1_re.83487.1.2;H01349_5853_Salmonella_GuHCl_OD04_rep2.83070.1.2;H01351_5853_Salmonella_GuHCl_OD06_rep2.83988.1.2;H01351_5853_Salmonella_GuHCl_OD06_rep2_re.84211.1.2;H01353_5853_Salmonella_GuHCl_OD08_rep2.83612.1.2;H01353_5853_Salmonella_GuHCl_OD08_rep2_re.83782.1.2;H01357_5853_Salmonella_GuHCl_OD06_rep3.84262.1.2;H01359_5853_Salmonella_GuHCl_OD08_rep3.84103.1.…
RVEVIAVGR	8	4	4	H01349_5853_Salmonella_GuHCl_OD04_rep2.20301.1.2;H01353_5853_Salmonella_GuHCl_OD08_rep2.21489.1.2;H01357_5853_Salmonella_GuHCl_OD06_rep3.22719.1.2;H01359_5853_Salmonella_GuHCl_OD08_rep3.21984.1.2;	4	4	H01343_5853_Salmonella_GuHCl_OD04_rep1.21647.1.2;H01349_5853_Salmonella_GuHCl_OD04_rep2.20301.1.2;H01351_5853_Salmonella_GuHCl_OD06_rep2.21964.1.2;H01355_5853_Salmonella_GuHCl_OD04_rep3.21381.1.2;	8	8	H01343_5853_Salmonella_GuHCl_OD04_rep1.21647.1.2;H01345_5853_Salmonella_GuHCl_OD06_rep1.20654.1.2;H01349_5853_Salmonella_GuHCl_OD04_rep2.20301.1.2;H01351_5853_Salmonella_GuHCl_OD06_rep2.21964.1.2;H01353_5853_Salmonella_GuHCl_OD08_rep2.21489.1.2;H01355_5853_Salmonella_GuHCl_OD04_rep3.21381.1.2;H01357_5853_Salmonella_GuHCl_OD06_rep3.22719.1.2;H01359_5853_Salmonella_GuHCl_OD08_rep3.21984.1.2;
HALQILNR	8	6	6	H01343_5853_Salmonella_GuHCl_OD04_rep1.22968.1.2;H01345_5853_Salmonella_GuHCl_OD06_rep1.21954.1.2;H01347_5853_Salmonella_GuHCl_OD08_rep1.23386.1.2;H01351_5853_Salmonella_GuHCl_OD06_rep2.23380.1.2;H01353_5853_Salmonella_GuHCl_OD08_rep2.22878.1.2;H01355_5853_Salmonella_GuHCl_OD04_rep3.22828.1.2;	7	7	H01343_5853_Salmonella_GuHCl_OD04_rep1.23114.1.2;H01345_5853_Salmonella_GuHCl_OD06_rep1.21954.1.2;H01347_5853_Salmonella_GuHCl_OD08_rep1.23386.1.2;H01351_5853_Salmonella_GuHCl_OD06_rep2.23380.1.2;H01353_5853_Salmonella_GuHCl_OD08_rep2.22878.1.2;H01355_5853_Salmonella_GuHCl_OD04_rep3.22828.1.2;H01359_5853_Salmonella_GuHCl_OD08_rep3.23850.1.2;	7	7	H01343_5853_Salmonella_GuHCl_OD04_rep1.22968.1.2;H01345_5853_Salmonella_GuHCl_OD06_rep1.21954.1.2;H01347_5853_Salmonella_GuHCl_OD08_rep1.23386.1.2;H01351_5853_Salmonella_GuHCl_OD06_rep2.23380.1.2;H01353_5853_Salmonella_GuHCl_OD08_rep2.22878.1.2;H01355_5853_Salmonella_GuHCl_OD04_rep3.22828.1.2;H01359_5853_Salmonella_GuHCl_OD08_rep3.23850.1.2;
EEHNLQQVELPLMLYLGTAR	8	4	4	H01343_5853_Salmonella_GuHCl_OD04_rep1.72130.1.3;H01351_5853_Salmonella_GuHCl_OD06_rep2.73005.1.3;H01353_5853_Salmonella_GuHCl_OD08_rep2.72416.1.3;H01355_5853_Salmonella_GuHCl_OD04_rep3.72398.1.3;	5	5	H01343_5853_Salmonella_GuHCl_OD04_rep1.72130.1.3;H01343_5853_Salmonella_GuHCl_OD04_rep1_re.72068.1.3;H01351_5853_Salmonella_GuHCl_OD06_rep2.73005.1.3;H01353_5853_Salmonella_GuHCl_OD08_rep2.72416.1.3;H01355_5853_Salmonella_GuHCl_OD04_rep3.72398.1.3;	8	8	H01343_5853_Salmonella_GuHCl_OD04_rep1.72130.1.3;H01343_5853_Salmonella_GuHCl_OD04_rep1_re.72068.1.3;H01345_5853_Salmonella_GuHCl_OD06_rep1_re.72264.1.3;H01351_5853_Salmonella_GuHCl_OD06_rep2.73005.1.3;H01351_5853_Salmonella_GuHCl_OD06_rep2_re.73059.1.3;H01353_5853_Salmonella_GuHCl_OD08_rep2.72416.1.3;H01353_5853_Salmonella_GuHCl_OD08_rep2_re.72504.1.3;H01355_5853_Salmonella_GuHCl_OD04_rep3.72398…
HLSFLNIK	7	0	0	0	6	6	H01347_5853_Salmonella_GuHCl_OD08_rep1.27610.2.2;H01349_5853_Salmonella_GuHCl_OD04_rep2.25380.3.2;H01351_5853_Salmonella_GuHCl_OD06_rep2.27320.3.2;H01353_5853_Salmonella_GuHCl_OD08_rep2.26990.3.2;H01355_5853_Salmonella_GuHCl_OD04_rep3.26625.2.2;H01359_5853_Salmonella_GuHCl_OD08_rep3.28698.2.2;	1	1	H01343_5853_Salmonella_GuHCl_OD04_rep1_re.28288.3.2;
TMTVDLGDELREFIESLIESGDYR	7	7	7	H01343_5853_Salmonella_GuHCl_OD04_rep1.94594.1.3;H01345_5853_Salmonella_GuHCl_OD06_rep1.95087.1.3;H01347_5853_Salmonella_GuHCl_OD08_rep1.95797.1.3;H01349_5853_Salmonella_GuHCl_OD04_rep2.94521.1.3;H01353_5853_Salmonella_GuHCl_OD08_rep2.94847.1.3;H01355_5853_Salmonella_GuHCl_OD04_rep3.95130.1.3;H01359_5853_Salmonella_GuHCl_OD08_rep3.95401.1.3;	4	4	H01343_5853_Salmonella_GuHCl_OD04_rep1.94594.1.3;H01345_5853_Salmonella_GuHCl_OD06_rep1.95087.1.3;H01355_5853_Salmonella_GuHCl_OD04_rep3.95130.1.3;H01359_5853_Salmonella_GuHCl_OD08_rep3.95401.1.3;	7	7	H01343_5853_Salmonella_GuHCl_OD04_rep1.94594.1.3;H01345_5853_Salmonella_GuHCl_OD06_rep1.95087.1.3;H01347_5853_Salmonella_GuHCl_OD08_rep1.95797.1.3;H01349_5853_Salmonella_GuHCl_OD04_rep2.94521.1.3;H01353_5853_Salmonella_GuHCl_OD08_rep2.94847.1.3;H01355_5853_Salmonella_GuHCl_OD04_rep3.95130.1.3;H01359_5853_Salmonella_GuHCl_OD08_rep3.95401.1.3;
MNPIVINR	7	4	4	H01349_5853_Salmonella_GuHCl_OD04_rep2.21670.1.2;H01351_5853_Salmonella_GuHCl_OD06_rep2_re.23429.1.2;H01353_5853_Salmonella_GuHCl_OD08_rep2.22897.1.2;H01357_5853_Salmonella_GuHCl_OD06_rep3.23623.1.2;	3	3	H01343_5853_Salmonella_GuHCl_OD04_rep1.23143.1.2;H01349_5853_Salmonella_GuHCl_OD04_rep2.21670.1.2;H01351_5853_Salmonella_GuHCl_OD06_rep2.23355.1.2;	4	4	H01343_5853_Salmonella_GuHCl_OD04_rep1.23143.1.2;H01343_5853_Salmonella_GuHCl_OD04_rep1_re.23170.1.2;H01349_5853_Salmonella_GuHCl_OD04_rep2.21670.1.2;H01351_5853_Salmonella_GuHCl_OD06_rep2.23355.1.2;
SHGYTLQHVAK	7	7	7	H01343_5853_Salmonella_GuHCl_OD04_rep1.11545.1.3;H01345_5853_Salmonella_GuHCl_OD06_rep1.11087.1.3;H01347_5853_Salmonella_GuHCl_OD08_rep1.11938.1.3;H01349_5853_Salmonella_GuHCl_OD04_rep2.10872.1.3;H01351_5853_Salmonella_GuHCl_OD06_rep2.11973.1.3;H01353_5853_Salmonella_GuHCl_OD08_rep2.11731.1.3;H01355_5853_Salmonella_GuHCl_OD04_rep3.11756.1.3;	6	6	H01343_5853_Salmonella_GuHCl_OD04_rep1.11545.1.3;H01345_5853_Salmonella_GuHCl_OD06_rep1.11087.1.3;H01347_5853_Salmonella_GuHCl_OD08_rep1.11938.1.3;H01351_5853_Salmonella_GuHCl_OD06_rep2.11973.1.3;H01353_5853_Salmonella_GuHCl_OD08_rep2.11731.1.3;H01355_5853_Salmonella_GuHCl_OD04_rep3.11756.1.3;	7	7	H01343_5853_Salmonella_GuHCl_OD04_rep1.11545.1.3;H01345_5853_Salmonella_GuHCl_OD06_rep1.11087.1.3;H01347_5853_Salmonella_GuHCl_OD08_rep1.11938.1.3;H01349_5853_Salmonella_GuHCl_OD04_rep2.10872.1.3;H01351_5853_Salmonella_GuHCl_OD06_rep2.11973.1.3;H01353_5853_Salmonella_GuHCl_OD08_rep2.11731.1.3;H01355_5853_Salmonella_GuHCl_OD04_rep3.11756.1.3;
ALLNLLAK	7	3	3	H01349_5853_Salmonella_GuHCl_OD04_rep2.52732.1.2;H01353_5853_Salmonella_GuHCl_OD08_rep2.54188.1.2;H01355_5853_Salmonella_GuHCl_OD04_rep3.54224.1.2;	5	5	H01343_5853_Salmonella_GuHCl_OD04_rep1.54151.1.2;H01351_5853_Salmonella_GuHCl_OD06_rep2.54907.1.2;H01353_5853_Salmonella_GuHCl_OD08_rep2.54188.1.2;H01355_5853_Salmonella_GuHCl_OD04_rep3.54224.1.2;H01359_5853_Salmonella_GuHCl_OD08_rep3.55411.1.2;	2	2	H01343_5853_Salmonella_GuHCl_OD04_rep1.54151.1.2;H01357_5853_Salmonella_GuHCl_OD06_rep3.56326.1.2;
METLDIQHIEEENNTTETAETLPGLNQLPVK	7	2	2	H01345_5853_Salmonella_GuHCl_OD06_rep1.68345.1.3;H01355_5853_Salmonella_GuHCl_OD04_rep3.68455.1.3;	4	4	H01343_5853_Salmonella_GuHCl_OD04_rep1.68063.2.3;H01343_5853_Salmonella_GuHCl_OD04_rep1_re.68121.1.3;H01345_5853_Salmonella_GuHCl_OD06_rep1.68345.1.3;H01355_5853_Salmonella_GuHCl_OD04_rep3.68455.1.3;	6	6	H01343_5853_Salmonella_GuHCl_OD04_rep1.68063.2.3;H01343_5853_Salmonella_GuHCl_OD04_rep1_re.68021.1.3;H01345_5853_Salmonella_GuHCl_OD06_rep1.68345.1.3;H01345_5853_Salmonella_GuHCl_OD06_rep1_re.68273.1.3;H01351_5853_Salmonella_GuHCl_OD06_rep2_re.68875.1.3;H01355_5853_Salmonella_GuHCl_OD04_rep3.68455.1.3;
INDNCDIHYIGFSK	7	7	7	H01343_5853_Salmonella_GuHCl_OD04_rep1.40510.1.2;H01347_5853_Salmonella_GuHCl_OD08_rep1.41552.1.2;H01351_5853_Salmonella_GuHCl_OD06_rep2.41197.1.2;H01353_5853_Salmonella_GuHCl_OD08_rep2.40471.1.2;H01355_5853_Salmonella_GuHCl_OD04_rep3.40526.1.2;H01357_5853_Salmonella_GuHCl_OD06_rep3.41509.1.2;H01359_5853_Salmonella_GuHCl_OD08_rep3.40725.1.2;	7	7	H01343_5853_Salmonella_GuHCl_OD04_rep1.40510.1.2;H01347_5853_Salmonella_GuHCl_OD08_rep1.41552.1.2;H01351_5853_Salmonella_GuHCl_OD06_rep2.41197.1.2;H01353_5853_Salmonella_GuHCl_OD08_rep2.40471.1.2;H01355_5853_Salmonella_GuHCl_OD04_rep3.40526.1.2;H01357_5853_Salmonella_GuHCl_OD06_rep3.41509.1.2;H01359_5853_Salmonella_GuHCl_OD08_rep3.40725.1.2;	7	7	H01343_5853_Salmonella_GuHCl_OD04_rep1.40510.1.2;H01347_5853_Salmonella_GuHCl_OD08_rep1.41552.1.2;H01351_5853_Salmonella_GuHCl_OD06_rep2.41197.1.2;H01353_5853_Salmonella_GuHCl_OD08_rep2.40471.1.2;H01355_5853_Salmonella_GuHCl_OD04_rep3.40526.1.2;H01357_5853_Salmonella_GuHCl_OD06_rep3.41509.1.2;H01359_5853_Salmonella_GuHCl_OD08_rep3.40725.1.2;
VMLLQLADFVEAGMK	7	7	7	H01343_5853_Salmonella_GuHCl_OD04_rep1.76119.1.2;H01347_5853_Salmonella_GuHCl_OD08_rep1.77541.1.2;H01351_5853_Salmonella_GuHCl_OD06_rep2.76871.1.2;H01353_5853_Salmonella_GuHCl_OD08_rep2.76424.1.2;H01353_5853_Salmonella_GuHCl_OD08_rep2_re.76339.1.2;H01357_5853_Salmonella_GuHCl_OD06_rep3.76896.1.2;H01359_5853_Salmonella_GuHCl_OD08_rep3.76741.1.2;	0	0	0	4	4	H01343_5853_Salmonella_GuHCl_OD04_rep1.76119.1.2;H01351_5853_Salmonella_GuHCl_OD06_rep2.76871.1.2;H01353_5853_Salmonella_GuHCl_OD08_rep2.76424.1.2;H01359_5853_Salmonella_GuHCl_OD08_rep3.76741.1.2;
NPLLLFSGIVPNK	6	0	0	0	5	5	H01343_5853_Salmonella_GuHCl_OD04_rep1.78004.1.2;H01345_5853_Salmonella_GuHCl_OD06_rep1.78369.1.2;H01351_5853_Salmonella_GuHCl_OD06_rep2.78622.1.2;H01355_5853_Salmonella_GuHCl_OD04_rep3.78331.1.2;H01359_5853_Salmonella_GuHCl_OD08_rep3.78579.1.2;	3	3	H01343_5853_Salmonella_GuHCl_OD04_rep1.78004.1.2;H01345_5853_Salmonella_GuHCl_OD06_rep1.78369.1.2;H01347_5853_Salmonella_GuHCl_OD08_rep1.79220.1.2;
MTNLNYQQTHFVMSAPDIR	6	6	6	H01343_5853_Salmonella_GuHCl_OD04_rep1.38371.1.3;H01347_5853_Salmonella_GuHCl_OD08_rep1.39505.1.3;H01349_5853_Salmonella_GuHCl_OD04_rep2.37203.1.3;H01351_5853_Salmonella_GuHCl_OD06_rep2.39095.1.3;H01353_5853_Salmonella_GuHCl_OD08_rep2.38444.1.3;H01355_5853_Salmonella_GuHCl_OD04_rep3.38455.1.3;	1	1	H01343_5853_Salmonella_GuHCl_OD04_rep1.38371.1.3;	6	6	H01343_5853_Salmonella_GuHCl_OD04_rep1.38371.1.3;H01347_5853_Salmonella_GuHCl_OD08_rep1.39505.1.3;H01349_5853_Salmonella_GuHCl_OD04_rep2.37203.1.3;H01351_5853_Salmonella_GuHCl_OD06_rep2.39095.1.3;H01353_5853_Salmonella_GuHCl_OD08_rep2.38444.1.3;H01355_5853_Salmonella_GuHCl_OD04_rep3.38455.1.3;
VDGLHYFSDDK	6	5	5	H01345_5853_Salmonella_GuHCl_OD06_rep1.29804.1.2;H01347_5853_Salmonella_GuHCl_OD08_rep1.31382.1.2;H01349_5853_Salmonella_GuHCl_OD04_rep2.29127.1.2;H01355_5853_Salmonella_GuHCl_OD04_rep3.30400.1.2;H01357_5853_Salmonella_GuHCl_OD06_rep3.31338.1.2;	3	3	H01345_5853_Salmonella_GuHCl_OD06_rep1.29804.1.2;H01347_5853_Salmonella_GuHCl_OD08_rep1.31382.1.2;H01355_5853_Salmonella_GuHCl_OD04_rep3.30400.1.2;	5	5	H01343_5853_Salmonella_GuHCl_OD04_rep1.30586.1.3;H01345_5853_Salmonella_GuHCl_OD06_rep1.29804.1.2;H01347_5853_Salmonella_GuHCl_OD08_rep1.31382.1.2;H01355_5853_Salmonella_GuHCl_OD04_rep3.30400.1.2;H01357_5853_Salmonella_GuHCl_OD06_rep3.31338.1.2;
AMGFLSGK	6	4	4	H01343_5853_Salmonella_GuHCl_OD04_rep1.20174.1.2;H01345_5853_Salmonella_GuHCl_OD06_rep1.19361.1.2;H01353_5853_Salmonella_GuHCl_OD08_rep2.19870.1.2;H01357_5853_Salmonella_GuHCl_OD06_rep3.20789.1.2;	0	0	0	5	5	H01343_5853_Salmonella_GuHCl_OD04_rep1.20174.1.2;H01345_5853_Salmonella_GuHCl_OD06_rep1.19361.1.2;H01351_5853_Salmonella_GuHCl_OD06_rep2.20579.1.2;H01357_5853_Salmonella_GuHCl_OD06_rep3.20789.1.2;H01359_5853_Salmonella_GuHCl_OD08_rep3.20202.1.2;
WGEQLQTLVR	6	6	6	H01345_5853_Salmonella_GuHCl_OD06_rep1.51743.1.2;H01347_5853_Salmonella_GuHCl_OD08_rep1.53099.1.2;H01349_5853_Salmonella_GuHCl_OD04_rep2.50859.1.2;H01355_5853_Salmonella_GuHCl_OD04_rep3.52194.1.2;H01357_5853_Salmonella_GuHCl_OD06_rep3.53224.1.2;H01359_5853_Salmonella_GuHCl_OD08_rep3.52244.1.2;	5	5	H01345_5853_Salmonella_GuHCl_OD06_rep1.51743.1.2;H01347_5853_Salmonella_GuHCl_OD08_rep1.53099.1.2;H01355_5853_Salmonella_GuHCl_OD04_rep3.52194.1.2;H01357_5853_Salmonella_GuHCl_OD06_rep3.53224.1.2;H01359_5853_Salmonella_GuHCl_OD08_rep3.52244.1.2;	6	6	H01345_5853_Salmonella_GuHCl_OD06_rep1.51743.1.2;H01347_5853_Salmonella_GuHCl_OD08_rep1.53099.1.2;H01349_5853_Salmonella_GuHCl_OD04_rep2.50859.1.2;H01355_5853_Salmonella_GuHCl_OD04_rep3.52194.1.2;H01357_5853_Salmonella_GuHCl_OD06_rep3.53224.1.2;H01359_5853_Salmonella_GuHCl_OD08_rep3.52244.1.2;
YIEIFKDFLSYNHQVIK	6	6	6	H01343_5853_Salmonella_GuHCl_OD04_rep1.68242.1.3;H01345_5853_Salmonella_GuHCl_OD06_rep1.68115.1.3;H01347_5853_Salmonella_GuHCl_OD08_rep1.69417.1.3;H01349_5853_Salmonella_GuHCl_OD04_rep2.66539.1.3;H01357_5853_Salmonella_GuHCl_OD06_rep3.70628.1.3;H01359_5853_Salmonella_GuHCl_OD08_rep3.69775.1.3;	5	5	H01343_5853_Salmonella_GuHCl_OD04_rep1.68242.1.3;H01345_5853_Salmonella_GuHCl_OD06_rep1.68115.1.3;H01347_5853_Salmonella_GuHCl_OD08_rep1.69417.1.3;H01349_5853_Salmonella_GuHCl_OD04_rep2.66539.1.3;H01359_5853_Salmonella_GuHCl_OD08_rep3.69775.1.3;	6	6	H01343_5853_Salmonella_GuHCl_OD04_rep1.68242.1.3;H01345_5853_Salmonella_GuHCl_OD06_rep1.68115.1.3;H01347_5853_Salmonella_GuHCl_OD08_rep1.69417.1.3;H01349_5853_Salmonella_GuHCl_OD04_rep2.66539.1.3;H01357_5853_Salmonella_GuHCl_OD06_rep3.70628.1.3;H01359_5853_Salmonella_GuHCl_OD08_rep3.69775.1.3;
MMNDSFCR	6	6	6	H01343_5853_Salmonella_GuHCl_OD04_rep1.13101.1.2;H01347_5853_Salmonella_GuHCl_OD08_rep1.13429.1.2;H01351_5853_Salmonella_GuHCl_OD06_rep2.13506.1.2;H01353_5853_Salmonella_GuHCl_OD08_rep2.13028.1.2;H01357_5853_Salmonella_GuHCl_OD06_rep3.13294.1.2;H01359_5853_Salmonella_GuHCl_OD08_rep3.13006.1.2;	0	0	0	1	1	H01343_5853_Salmonella_GuHCl_OD04_rep1.13101.1.2;
VLSLLVPALLVAGAANAAEIYNKDGNK	6	5	5	H01345_5853_Salmonella_GuHCl_OD06_rep1.86920.1.3;H01347_5853_Salmonella_GuHCl_OD08_rep1.87625.1.3;H01351_5853_Salmonella_GuHCl_OD06_rep2_re.87104.1.3;H01353_5853_Salmonella_GuHCl_OD08_rep2.86773.1.3;H01353_5853_Salmonella_GuHCl_OD08_rep2_re.86749.1.3;	2	2	H01345_5853_Salmonella_GuHCl_OD06_rep1.86920.1.3;H01347_5853_Salmonella_GuHCl_OD08_rep1.87625.1.3;	6	6	H01345_5853_Salmonella_GuHCl_OD06_rep1.86920.1.3;H01345_5853_Salmonella_GuHCl_OD06_rep1_re.86908.1.3;H01347_5853_Salmonella_GuHCl_OD08_rep1.87625.1.3;H01351_5853_Salmonella_GuHCl_OD06_rep2_re.87104.1.3;H01353_5853_Salmonella_GuHCl_OD08_rep2.86773.1.3;H01353_5853_Salmonella_GuHCl_OD08_rep2_re.86749.1.3;
QSSDFWYFTGFNEPEAVLVLIK	6	5	5	H01347_5853_Salmonella_GuHCl_OD08_rep1.89316.1.2;H01349_5853_Salmonella_GuHCl_OD04_rep2.87939.1.2;H01351_5853_Salmonella_GuHCl_OD06_rep2.88755.1.2;H01357_5853_Salmonella_GuHCl_OD06_rep3.88952.1.2;H01359_5853_Salmonella_GuHCl_OD08_rep3.88825.1.2;	2	2	H01349_5853_Salmonella_GuHCl_OD04_rep2.87939.1.2;H01359_5853_Salmonella_GuHCl_OD08_rep3.88825.1.2;	6	6	H01343_5853_Salmonella_GuHCl_OD04_rep1.88000.1.2;H01347_5853_Salmonella_GuHCl_OD08_rep1.89316.1.2;H01349_5853_Salmonella_GuHCl_OD04_rep2.87939.1.2;H01351_5853_Salmonella_GuHCl_OD06_rep2.88755.1.2;H01357_5853_Salmonella_GuHCl_OD06_rep3.88952.1.2;H01359_5853_Salmonella_GuHCl_OD08_rep3.88825.1.2;
TSLTYLQGYPEHLLAQVR	6	6	6	H01343_5853_Salmonella_GuHCl_OD04_rep1.65099.1.2;H01347_5853_Salmonella_GuHCl_OD08_rep1.66109.1.2;H01349_5853_Salmonella_GuHCl_OD04_rep2.63346.1.2;H01351_5853_Salmonella_GuHCl_OD06_rep2.65796.1.2;H01357_5853_Salmonella_GuHCl_OD06_rep3.66737.1.2;H01359_5853_Salmonella_GuHCl_OD08_rep3.66118.1.2;	3	3	H01347_5853_Salmonella_GuHCl_OD08_rep1.66109.1.2;H01351_5853_Salmonella_GuHCl_OD06_rep2.65796.1.2;H01359_5853_Salmonella_GuHCl_OD08_rep3.66118.1.2;	6	6	H01343_5853_Salmonella_GuHCl_OD04_rep1.65099.1.2;H01347_5853_Salmonella_GuHCl_OD08_rep1.66109.1.2;H01349_5853_Salmonella_GuHCl_OD04_rep2.63346.1.2;H01351_5853_Salmonella_GuHCl_OD06_rep2.65796.1.2;H01357_5853_Salmonella_GuHCl_OD06_rep3.66737.1.2;H01359_5853_Salmonella_GuHCl_OD08_rep3.66118.1.2;
SDDMSMGSPSSAGEQGVLR	5	5	5	H01345_5853_Salmonella_GuHCl_OD06_rep1.21529.1.2;H01347_5853_Salmonella_GuHCl_OD08_rep1.22772.1.2;H01351_5853_Salmonella_GuHCl_OD06_rep2.22625.1.2;H01355_5853_Salmonella_GuHCl_OD04_rep3.22144.1.2;H01357_5853_Salmonella_GuHCl_OD06_rep3.22376.1.2;	5	5	H01345_5853_Salmonella_GuHCl_OD06_rep1.21529.1.2;H01347_5853_Salmonella_GuHCl_OD08_rep1.22772.1.2;H01351_5853_Salmonella_GuHCl_OD06_rep2.22625.1.2;H01355_5853_Salmonella_GuHCl_OD04_rep3.22144.1.2;H01357_5853_Salmonella_GuHCl_OD06_rep3.22376.1.2;	5	5	H01345_5853_Salmonella_GuHCl_OD06_rep1.21529.1.2;H01347_5853_Salmonella_GuHCl_OD08_rep1.22772.1.2;H01351_5853_Salmonella_GuHCl_OD06_rep2.22625.1.2;H01355_5853_Salmonella_GuHCl_OD04_rep3.22144.1.2;H01357_5853_Salmonella_GuHCl_OD06_rep3.22376.1.2;
NAVAMVADIAFR	5	3	3	H01343_5853_Salmonella_GuHCl_OD04_rep1.54279.1.2;H01347_5853_Salmonella_GuHCl_OD08_rep1.55374.1.2;H01351_5853_Salmonella_GuHCl_OD06_rep2.55030.1.2;	3	3	H01343_5853_Salmonella_GuHCl_OD04_rep1.54179.1.2;H01343_5853_Salmonella_GuHCl_OD04_rep1_re.54293.1.2;H01351_5853_Salmonella_GuHCl_OD06_rep2.55030.1.2;	4	4	H01343_5853_Salmonella_GuHCl_OD04_rep1.54279.1.2;H01343_5853_Salmonella_GuHCl_OD04_rep1_re.54293.1.2;H01347_5853_Salmonella_GuHCl_OD08_rep1.55374.1.2;H01351_5853_Salmonella_GuHCl_OD06_rep2.55030.1.2;
PVGPFDQMIAGHAR	5	4	4	H01345_5853_Salmonella_GuHCl_OD06_rep1.28216.1.3;H01347_5853_Salmonella_GuHCl_OD08_rep1.29911.1.3;H01353_5853_Salmonella_GuHCl_OD08_rep2.28984.1.3;H01355_5853_Salmonella_GuHCl_OD04_rep3.28884.1.3;	5	5	H01345_5853_Salmonella_GuHCl_OD06_rep1.28216.1.3;H01347_5853_Salmonella_GuHCl_OD08_rep1.29911.1.3;H01349_5853_Salmonella_GuHCl_OD04_rep2.27554.1.3;H01353_5853_Salmonella_GuHCl_OD08_rep2.28984.1.3;H01355_5853_Salmonella_GuHCl_OD04_rep3.28884.1.3;	5	5	H01345_5853_Salmonella_GuHCl_OD06_rep1.28216.1.3;H01347_5853_Salmonella_GuHCl_OD08_rep1.29911.1.3;H01349_5853_Salmonella_GuHCl_OD04_rep2.27554.1.3;H01353_5853_Salmonella_GuHCl_OD08_rep2.28984.1.3;H01355_5853_Salmonella_GuHCl_OD04_rep3.28884.1.3;
HHGGAALPSSSVNTPWHDR	5	5	5	H01343_5853_Salmonella_GuHCl_OD04_rep1.23442.1.4;H01349_5853_Salmonella_GuHCl_OD04_rep2.21638.1.3;H01351_5853_Salmonella_GuHCl_OD06_rep2_re.23553.1.3;H01357_5853_Salmonella_GuHCl_OD06_rep3.24838.1.3;H01359_5853_Salmonella_GuHCl_OD08_rep3.23826.1.4;	4	4	H01343_5853_Salmonella_GuHCl_OD04_rep1.23442.1.4;H01349_5853_Salmonella_GuHCl_OD04_rep2.21638.1.3;H01357_5853_Salmonella_GuHCl_OD06_rep3.24838.1.3;H01359_5853_Salmonella_GuHCl_OD08_rep3.23826.1.4;	5	5	H01343_5853_Salmonella_GuHCl_OD04_rep1.23442.1.4;H01349_5853_Salmonella_GuHCl_OD04_rep2.21638.1.3;H01351_5853_Salmonella_GuHCl_OD06_rep2_re.23553.1.3;H01357_5853_Salmonella_GuHCl_OD06_rep3.24838.1.3;H01359_5853_Salmonella_GuHCl_OD08_rep3.23826.1.4;
NLHPIFAK	5	5	5	H01347_5853_Salmonella_GuHCl_OD08_rep1.23763.1.2;H01353_5853_Salmonella_GuHCl_OD08_rep2.23147.1.2;H01355_5853_Salmonella_GuHCl_OD04_rep3.23094.1.2;H01357_5853_Salmonella_GuHCl_OD06_rep3.24928.1.2;H01359_5853_Salmonella_GuHCl_OD08_rep3.24088.1.2;	1	1	H01359_5853_Salmonella_GuHCl_OD08_rep3.24088.1.2;	2	2	H01357_5853_Salmonella_GuHCl_OD06_rep3.24928.1.2;H01359_5853_Salmonella_GuHCl_OD08_rep3.24088.1.2;
DLNSQIINITTNR	5	3	3	H01351_5853_Salmonella_GuHCl_OD06_rep2_re.55846.1.2;H01357_5853_Salmonella_GuHCl_OD06_rep3.55691.1.2;H01359_5853_Salmonella_GuHCl_OD08_rep3.55096.1.2;	2	2	H01357_5853_Salmonella_GuHCl_OD06_rep3.55691.1.2;H01359_5853_Salmonella_GuHCl_OD08_rep3.55096.1.2;	5	5	H01345_5853_Salmonella_GuHCl_OD06_rep1_re.55399.1.2;H01351_5853_Salmonella_GuHCl_OD06_rep2_re.55846.1.2;H01353_5853_Salmonella_GuHCl_OD08_rep2_re.55289.2.2;H01357_5853_Salmonella_GuHCl_OD06_rep3.55691.1.2;H01359_5853_Salmonella_GuHCl_OD08_rep3.55096.1.2;
TGTSSLLVSMVSINVLSILR	4	0	0	0	4	4	H01343_5853_Salmonella_GuHCl_OD04_rep1.78065.2.3;H01351_5853_Salmonella_GuHCl_OD06_rep2.78668.2.3;H01353_5853_Salmonella_GuHCl_OD08_rep2.78264.2.3;H01355_5853_Salmonella_GuHCl_OD04_rep3.78368.2.3;	0	0	0
GLSLNDSLFIISDR	4	1	1	H01347_5853_Salmonella_GuHCl_OD08_rep1.75878.2.2;	0	0	0	4	4	H01343_5853_Salmonella_GuHCl_OD04_rep1_re.74693.2.2;H01345_5853_Salmonella_GuHCl_OD06_rep1_re.75483.1.2;H01347_5853_Salmonella_GuHCl_OD08_rep1.75878.2.2;H01353_5853_Salmonella_GuHCl_OD08_rep2.74856.2.2;
SVGQILKR	4	0	0	0	0	0	0	4	4	H01343_5853_Salmonella_GuHCl_OD04_rep1.18703.1.2;H01345_5853_Salmonella_GuHCl_OD06_rep1.17936.1.2;H01349_5853_Salmonella_GuHCl_OD04_rep2.17705.1.2;H01351_5853_Salmonella_GuHCl_OD06_rep2_re.19114.1.2;
NSLLFAIHGV	4	0	0	0	3	3	H01343_5853_Salmonella_GuHCl_OD04_rep1.62872.3.2;H01349_5853_Salmonella_GuHCl_OD04_rep2.61325.2.2;H01351_5853_Salmonella_GuHCl_OD06_rep2.63660.2.2;	1	1	H01349_5853_Salmonella_GuHCl_OD04_rep2.61154.1.2;
TLLDWVR	4	3	3	H01349_5853_Salmonella_GuHCl_OD04_rep2.49573.1.2;H01353_5853_Salmonella_GuHCl_OD08_rep2.50858.1.2;H01355_5853_Salmonella_GuHCl_OD04_rep3.50879.1.2;	0	0	0	1	1	H01343_5853_Salmonella_GuHCl_OD04_rep1.50805.1.2;
QGRPVGPFDQMIAGHAR	4	2	2	H01345_5853_Salmonella_GuHCl_OD06_rep1.21955.1.3;H01357_5853_Salmonella_GuHCl_OD06_rep3.24112.1.4;	3	3	H01343_5853_Salmonella_GuHCl_OD04_rep1.23151.1.4;H01345_5853_Salmonella_GuHCl_OD06_rep1.21955.1.3;H01349_5853_Salmonella_GuHCl_OD04_rep2.21548.1.3;	4	4	H01343_5853_Salmonella_GuHCl_OD04_rep1.23151.1.4;H01345_5853_Salmonella_GuHCl_OD06_rep1.21955.1.3;H01349_5853_Salmonella_GuHCl_OD04_rep2.21548.1.3;H01357_5853_Salmonella_GuHCl_OD06_rep3.24112.1.4;
RPSPLQR	4	1	1	H01353_5853_Salmonella_GuHCl_OD08_rep2.9136.1.2;	0	0	0	4	4	H01343_5853_Salmonella_GuHCl_OD04_rep1.9078.1.2;H01347_5853_Salmonella_GuHCl_OD08_rep1.9237.1.2;H01353_5853_Salmonella_GuHCl_OD08_rep2.9136.1.2;H01359_5853_Salmonella_GuHCl_OD08_rep3.9841.1.2;
MNIFDHYR	4	4	4	H01345_5853_Salmonella_GuHCl_OD06_rep1.23737.1.2;H01347_5853_Salmonella_GuHCl_OD08_rep1.25281.1.2;H01349_5853_Salmonella_GuHCl_OD04_rep2.23342.1.2;H01353_5853_Salmonella_GuHCl_OD08_rep2.24646.1.2;	2	2	H01347_5853_Salmonella_GuHCl_OD08_rep1.25281.1.2;H01353_5853_Salmonella_GuHCl_OD08_rep2.24646.1.2;	4	4	H01345_5853_Salmonella_GuHCl_OD06_rep1.23737.1.2;H01347_5853_Salmonella_GuHCl_OD08_rep1.25281.1.2;H01349_5853_Salmonella_GuHCl_OD04_rep2.23342.1.2;H01353_5853_Salmonella_GuHCl_OD08_rep2.24646.1.2;
LGETGDVIAK	4	3	3	H01343_5853_Salmonella_GuHCl_OD04_rep1.22936.1.2;H01357_5853_Salmonella_GuHCl_OD06_rep3.23406.1.2;H01359_5853_Salmonella_GuHCl_OD08_rep3.22709.1.2;	3	3	H01343_5853_Salmonella_GuHCl_OD04_rep1.22936.1.2;H01357_5853_Salmonella_GuHCl_OD06_rep3.23406.1.2;H01359_5853_Salmonella_GuHCl_OD08_rep3.22709.1.2;	4	4	H01343_5853_Salmonella_GuHCl_OD04_rep1.22936.1.2;H01351_5853_Salmonella_GuHCl_OD06_rep2_re.23321.1.2;H01357_5853_Salmonella_GuHCl_OD06_rep3.23406.1.2;H01359_5853_Salmonella_GuHCl_OD08_rep3.22709.1.2;
ATDTLTHATAHAHEHGHHDAGQNK	4	4	4	H01347_5853_Salmonella_GuHCl_OD08_rep1.11175.1.4;H01351_5853_Salmonella_GuHCl_OD06_rep2.11102.1.4;H01353_5853_Salmonella_GuHCl_OD08_rep2.10621.1.5;H01359_5853_Salmonella_GuHCl_OD08_rep3.10012.1.4;	0	0	0	4	4	H01347_5853_Salmonella_GuHCl_OD08_rep1.11175.1.4;H01351_5853_Salmonella_GuHCl_OD06_rep2.11102.1.4;H01353_5853_Salmonella_GuHCl_OD08_rep2.10621.1.5;H01359_5853_Salmonella_GuHCl_OD08_rep3.10012.1.4;
VVLINTDYGK	4	3	3	H01351_5853_Salmonella_GuHCl_OD06_rep2.37317.1.2;H01357_5853_Salmonella_GuHCl_OD06_rep3.37434.1.2;H01359_5853_Salmonella_GuHCl_OD08_rep3.36841.1.2;	2	2	H01351_5853_Salmonella_GuHCl_OD06_rep2.37317.1.2;H01359_5853_Salmonella_GuHCl_OD08_rep3.36841.1.2;	3	3	H01351_5853_Salmonella_GuHCl_OD06_rep2.37317.1.2;H01357_5853_Salmonella_GuHCl_OD06_rep3.37599.1.2;H01359_5853_Salmonella_GuHCl_OD08_rep3.36841.1.2;
MTEFLKPR	3	1	1	H01351_5853_Salmonella_GuHCl_OD06_rep2_re.17390.1.2;	0	0	0	3	3	H01343_5853_Salmonella_GuHCl_OD04_rep1_re.17192.1.2;H01349_5853_Salmonella_GuHCl_OD04_rep2.16330.1.2;H01351_5853_Salmonella_GuHCl_OD06_rep2_re.17390.1.2;
LLAEYVGQPQVR	3	2	2	H01351_5853_Salmonella_GuHCl_OD06_rep2_re.40489.1.2;H01353_5853_Salmonella_GuHCl_OD08_rep2_re.39761.1.2;	1	1	H01343_5853_Salmonella_GuHCl_OD04_rep1_re.39723.1.2;	0	0	0
VIETVLR	3	0	0	0	3	3	H01343_5853_Salmonella_GuHCl_OD04_rep1.34140.2.2;H01349_5853_Salmonella_GuHCl_OD04_rep2.33880.1.2;H01355_5853_Salmonella_GuHCl_OD04_rep3.35005.1.2;	0	0	0
RSGFPARGGEGGEGDHAAVFVTDIPK	3	0	0	0	0	0	0	3	3	H01343_5853_Salmonella_GuHCl_OD04_rep1.100417.1.3;H01345_5853_Salmonella_GuHCl_OD06_rep1.89638.1.3;H01357_5853_Salmonella_GuHCl_OD06_rep3.93587.1.3;
RLSIPNAIACIK	3	0	0	0	3	3	H01345_5853_Salmonella_GuHCl_OD06_rep1.48215.1.2;H01353_5853_Salmonella_GuHCl_OD08_rep2.48894.3.2;H01355_5853_Salmonella_GuHCl_OD04_rep3.48889.1.2;	1	1	H01345_5853_Salmonella_GuHCl_OD06_rep1.48215.1.2;
TTVLDAIR	3	0	0	0	1	1	H01349_5853_Salmonella_GuHCl_OD04_rep2.38698.1.2;	3	3	H01349_5853_Salmonella_GuHCl_OD04_rep2.38698.1.2;H01357_5853_Salmonella_GuHCl_OD06_rep3.40776.1.2;H01359_5853_Salmonella_GuHCl_OD08_rep3.39815.1.2;
TVVIEQSLDMFGVK	3	0	0	0	0	0	0	3	3	H01347_5853_Salmonella_GuHCl_OD08_rep1.59945.1.2;H01351_5853_Salmonella_GuHCl_OD06_rep2.59530.1.2;H01357_5853_Salmonella_GuHCl_OD06_rep3.59677.2.2;
LMAAYNFK	3	2	2	H01357_5853_Salmonella_GuHCl_OD06_rep3.27313.1.2;H01359_5853_Salmonella_GuHCl_OD08_rep3.26430.1.2;	1	1	H01359_5853_Salmonella_GuHCl_OD08_rep3.26430.1.2;	3	3	H01343_5853_Salmonella_GuHCl_OD04_rep1_re.26710.1.2;H01357_5853_Salmonella_GuHCl_OD06_rep3.27313.1.2;H01359_5853_Salmonella_GuHCl_OD08_rep3.26430.1.2;
VFSLSYEQLTR	3	2	2	H01351_5853_Salmonella_GuHCl_OD06_rep2_re.53350.1.2;H01355_5853_Salmonella_GuHCl_OD04_rep3.52739.1.2;	2	2	H01343_5853_Salmonella_GuHCl_OD04_rep1_re.52572.1.2;H01355_5853_Salmonella_GuHCl_OD04_rep3.52739.1.2;	3	3	H01343_5853_Salmonella_GuHCl_OD04_rep1_re.52572.1.2;H01351_5853_Salmonella_GuHCl_OD06_rep2_re.53350.1.2;H01355_5853_Salmonella_GuHCl_OD04_rep3.52739.1.2;
MQPGSAALIFAAPEATR	3	1	1	H01355_5853_Salmonella_GuHCl_OD04_rep3.52860.1.2;	1	1	H01355_5853_Salmonella_GuHCl_OD04_rep3.52877.1.2;	2	2	H01347_5853_Salmonella_GuHCl_OD08_rep1.53911.2.2;H01355_5853_Salmonella_GuHCl_OD04_rep3.52877.1.2;
RVPHGAELTEAGK	3	1	1	H01349_5853_Salmonella_GuHCl_OD04_rep2.11295.1.3;	2	2	H01347_5853_Salmonella_GuHCl_OD08_rep1.12517.1.3;H01353_5853_Salmonella_GuHCl_OD08_rep2.12213.1.3;	2	2	H01349_5853_Salmonella_GuHCl_OD04_rep2.11295.1.3;H01353_5853_Salmonella_GuHCl_OD08_rep2.12213.1.3;
FEINPVNNR	3	3	3	H01343_5853_Salmonella_GuHCl_OD04_rep1.31401.1.2;H01347_5853_Salmonella_GuHCl_OD08_rep1.32227.1.2;H01349_5853_Salmonella_GuHCl_OD04_rep2.29803.1.2;	2	2	H01343_5853_Salmonella_GuHCl_OD04_rep1.31401.1.2;H01347_5853_Salmonella_GuHCl_OD08_rep1.32227.1.2;	3	3	H01343_5853_Salmonella_GuHCl_OD04_rep1.31401.1.2;H01347_5853_Salmonella_GuHCl_OD08_rep1.32227.1.2;H01349_5853_Salmonella_GuHCl_OD04_rep2.29803.1.2;
MMFKPELLSPAGTLK	3	2	2	H01345_5853_Salmonella_GuHCl_OD06_rep1.44156.1.2;H01357_5853_Salmonella_GuHCl_OD06_rep3.46376.1.2;	0	0	0	3	3	H01345_5853_Salmonella_GuHCl_OD06_rep1.44156.1.2;H01349_5853_Salmonella_GuHCl_OD04_rep2.43255.1.3;H01357_5853_Salmonella_GuHCl_OD06_rep3.46376.1.2;
AVALPENVK	3	3	3	H01353_5853_Salmonella_GuHCl_OD08_rep2_re.26091.1.2;H01357_5853_Salmonella_GuHCl_OD06_rep3.26881.2.2;H01359_5853_Salmonella_GuHCl_OD08_rep3.26154.1.2;	1	1	H01359_5853_Salmonella_GuHCl_OD08_rep3.26154.1.2;	3	3	H01353_5853_Salmonella_GuHCl_OD08_rep2_re.26091.1.2;H01357_5853_Salmonella_GuHCl_OD06_rep3.26881.2.2;H01359_5853_Salmonella_GuHCl_OD08_rep3.26154.1.2;
TVAVHSSADR	3	3	3	H01355_5853_Salmonella_GuHCl_OD04_rep3.7192.1.2;H01357_5853_Salmonella_GuHCl_OD06_rep3.7647.1.2;H01359_5853_Salmonella_GuHCl_OD08_rep3.7473.1.2;	0	0	0	3	3	H01355_5853_Salmonella_GuHCl_OD04_rep3.7192.1.2;H01357_5853_Salmonella_GuHCl_OD06_rep3.7647.1.2;H01359_5853_Salmonella_GuHCl_OD08_rep3.7473.1.2;
MDPVFSLGISSLWDELR	3	3	3	H01343_5853_Salmonella_GuHCl_OD04_rep1.85611.1.2;H01357_5853_Salmonella_GuHCl_OD06_rep3.86370.1.2;H01359_5853_Salmonella_GuHCl_OD08_rep3.86215.1.2;	3	3	H01343_5853_Salmonella_GuHCl_OD04_rep1.85611.1.2;H01357_5853_Salmonella_GuHCl_OD06_rep3.86370.1.2;H01359_5853_Salmonella_GuHCl_OD08_rep3.86215.1.2;	3	3	H01343_5853_Salmonella_GuHCl_OD04_rep1.85611.1.2;H01357_5853_Salmonella_GuHCl_OD06_rep3.86370.1.2;H01359_5853_Salmonella_GuHCl_OD08_rep3.86215.1.2;
MTIHTARPGIVIGK	3	1	1	H01357_5853_Salmonella_GuHCl_OD06_rep3.38561.1.2;	0	0	0	3	3	H01345_5853_Salmonella_GuHCl_OD06_rep1.36429.1.2;H01347_5853_Salmonella_GuHCl_OD08_rep1.38257.1.2;H01357_5853_Salmonella_GuHCl_OD06_rep3.38561.1.2;
HHGGAALPSSSVNTPWHDRK	3	2	2	H01349_5853_Salmonella_GuHCl_OD04_rep2.17940.1.4;H01353_5853_Salmonella_GuHCl_OD08_rep2.19079.1.4;	2	2	H01349_5853_Salmonella_GuHCl_OD04_rep2.17968.1.3;H01353_5853_Salmonella_GuHCl_OD08_rep2.19079.1.4;	1	1	H01353_5853_Salmonella_GuHCl_OD08_rep2.19079.1.4;
VFSHSPFK	3	3	3	H01347_5853_Salmonella_GuHCl_OD08_rep1.19852.1.2;H01351_5853_Salmonella_GuHCl_OD06_rep2.19856.1.2;H01353_5853_Salmonella_GuHCl_OD08_rep2.19402.1.2;	0	0	0	3	3	H01347_5853_Salmonella_GuHCl_OD08_rep1.19852.1.2;H01351_5853_Salmonella_GuHCl_OD06_rep2.19856.1.2;H01353_5853_Salmonella_GuHCl_OD08_rep2.19402.1.2;
IDASAPELTPEALQAWQR	2	2	2	H01353_5853_Salmonella_GuHCl_OD08_rep2.64531.1.2;H01359_5853_Salmonella_GuHCl_OD08_rep3.64618.1.2;	2	2	H01353_5853_Salmonella_GuHCl_OD08_rep2.64531.1.2;H01359_5853_Salmonella_GuHCl_OD08_rep3.64618.1.2;	2	2	H01353_5853_Salmonella_GuHCl_OD08_rep2.64531.1.2;H01359_5853_Salmonella_GuHCl_OD08_rep3.64618.1.2;
AVAQPLLLAEQDR	2	2	2	H01345_5853_Salmonella_GuHCl_OD06_rep1.45609.1.2;H01355_5853_Salmonella_GuHCl_OD04_rep3.46046.1.2;	2	2	H01345_5853_Salmonella_GuHCl_OD06_rep1.45609.1.2;H01355_5853_Salmonella_GuHCl_OD04_rep3.46046.1.2;	2	2	H01345_5853_Salmonella_GuHCl_OD06_rep1.45609.1.2;H01355_5853_Salmonella_GuHCl_OD04_rep3.46046.1.2;
FRPHSNANPPGPAPAKPR	2	2	2	H01349_5853_Salmonella_GuHCl_OD04_rep2.10965.1.4;H01355_5853_Salmonella_GuHCl_OD04_rep3.11846.1.4;	0	0	0	2	2	H01349_5853_Salmonella_GuHCl_OD04_rep2.10965.1.4;H01355_5853_Salmonella_GuHCl_OD04_rep3.11846.1.4;
SADSEYPYR	2	2	2	H01345_5853_Salmonella_GuHCl_OD06_rep1.14464.1.2;H01355_5853_Salmonella_GuHCl_OD04_rep3.14971.1.2;	1	1	H01345_5853_Salmonella_GuHCl_OD06_rep1.14464.1.2;	2	2	H01345_5853_Salmonella_GuHCl_OD06_rep1.14464.1.2;H01355_5853_Salmonella_GuHCl_OD04_rep3.14971.1.2;
MLFYGVRFHAPAR	2	2	2	H01347_5853_Salmonella_GuHCl_OD08_rep1.77149.1.2;H01355_5853_Salmonella_GuHCl_OD04_rep3.76300.1.2;	0	0	0	0	0	0
MGTREVPAEAYYGVHTLR	2	2	2	H01351_5853_Salmonella_GuHCl_OD06_rep2_re.35798.1.3;H01353_5853_Salmonella_GuHCl_OD08_rep2_re.35192.1.3;	0	0	0	1	1	H01351_5853_Salmonella_GuHCl_OD06_rep2_re.35798.1.3;
MPEFLGGSADLAPSNLTLWSGSK	2	1	1	H01353_5853_Salmonella_GuHCl_OD08_rep2_re.89052.1.2;	0	0	0	1	1	H01345_5853_Salmonella_GuHCl_OD06_rep1_re.89526.1.2;
MLALLAGR	2	0	0	0	2	2	H01343_5853_Salmonella_GuHCl_OD04_rep1.29058.2.2;H01343_5853_Salmonella_GuHCl_OD04_rep1_re.29108.1.2;	0	0	0
LGADLLR	2	0	0	0	2	2	H01343_5853_Salmonella_GuHCl_OD04_rep1.32584.2.2;H01351_5853_Salmonella_GuHCl_OD06_rep2.33128.2.2;	0	0	0
RLAAYGWR	2	0	0	0	0	0	0	2	2	H01347_5853_Salmonella_GuHCl_OD08_rep1.23053.2.2;H01349_5853_Salmonella_GuHCl_OD04_rep2.21270.1.2;
SSLLSTHK	2	0	0	0	1	1	H01353_5853_Salmonella_GuHCl_OD08_rep2.12382.1.2;	1	1	H01345_5853_Salmonella_GuHCl_OD06_rep1.11815.1.2;
IQDLTER	2	0	0	0	0	0	0	2	2	H01343_5853_Salmonella_GuHCl_OD04_rep1.15286.1.2;H01359_5853_Salmonella_GuHCl_OD08_rep3.15078.1.2;
GLLPATLLPLAAYAQEATIK	2	2	2	H01345_5853_Salmonella_GuHCl_OD06_rep1.84856.1.2;H01349_5853_Salmonella_GuHCl_OD04_rep2.84031.1.2;	2	2	H01345_5853_Salmonella_GuHCl_OD06_rep1.84856.1.2;H01349_5853_Salmonella_GuHCl_OD04_rep2.84031.1.2;	1	1	H01345_5853_Salmonella_GuHCl_OD06_rep1.84856.1.2;
ELANAIR	2	0	0	0	0	0	0	2	2	H01343_5853_Salmonella_GuHCl_OD04_rep1.17614.1.2;H01345_5853_Salmonella_GuHCl_OD06_rep1.17149.1.2;
RKPVGFR	2	0	0	0	0	0	0	2	2	H01345_5853_Salmonella_GuHCl_OD06_rep1.8559.1.2;H01347_5853_Salmonella_GuHCl_OD08_rep1.9067.1.2;
ELGAQLFR	2	2	2	H01345_5853_Salmonella_GuHCl_OD06_rep1.41165.1.2;H01353_5853_Salmonella_GuHCl_OD08_rep2.41732.1.2;	1	1	H01345_5853_Salmonella_GuHCl_OD06_rep1.41165.1.2;	2	2	H01345_5853_Salmonella_GuHCl_OD06_rep1.41165.1.2;H01353_5853_Salmonella_GuHCl_OD08_rep2.41732.1.2;
RPVNADAVK	2	1	1	H01355_5853_Salmonella_GuHCl_OD04_rep3.37217.1.2;	0	0	0	1	1	H01345_5853_Salmonella_GuHCl_OD06_rep1.36547.1.2;
LYHNLFDLTTR	2	1	1	H01357_5853_Salmonella_GuHCl_OD06_rep3.51418.1.2;	0	0	0	2	2	H01357_5853_Salmonella_GuHCl_OD06_rep3.51418.1.2;H01359_5853_Salmonella_GuHCl_OD08_rep3.50469.1.3;
GLIVVTNNTR	2	2	2	H01357_5853_Salmonella_GuHCl_OD06_rep3.30207.1.2;H01359_5853_Salmonella_GuHCl_OD08_rep3.29501.1.2;	1	1	H01359_5853_Salmonella_GuHCl_OD08_rep3.29501.1.2;	2	2	H01357_5853_Salmonella_GuHCl_OD06_rep3.30207.1.2;H01359_5853_Salmonella_GuHCl_OD08_rep3.29501.1.2;
MGQALPELVDQVVEVVQR	2	1	1	H01355_5853_Salmonella_GuHCl_OD04_rep3.80693.1.2;	1	1	H01355_5853_Salmonella_GuHCl_OD04_rep3.80693.1.2;	2	2	H01343_5853_Salmonella_GuHCl_OD04_rep1.80285.1.2;H01355_5853_Salmonella_GuHCl_OD04_rep3.80693.1.2;
IPLSQLSDGLR	2	2	2	H01343_5853_Salmonella_GuHCl_OD04_rep1.48116.1.2;H01349_5853_Salmonella_GuHCl_OD04_rep2.46800.1.2;	2	2	H01343_5853_Salmonella_GuHCl_OD04_rep1.48116.1.2;H01349_5853_Salmonella_GuHCl_OD04_rep2.46800.1.2;	2	2	H01343_5853_Salmonella_GuHCl_OD04_rep1.48116.1.2;H01349_5853_Salmonella_GuHCl_OD04_rep2.46800.1.2;
LDVLDYDTPAATHTGQIR	2	2	2	H01357_5853_Salmonella_GuHCl_OD06_rep3.44931.1.3;H01359_5853_Salmonella_GuHCl_OD08_rep3.44156.1.3;	2	2	H01357_5853_Salmonella_GuHCl_OD06_rep3.44931.1.3;H01359_5853_Salmonella_GuHCl_OD08_rep3.44156.1.3;	2	2	H01357_5853_Salmonella_GuHCl_OD06_rep3.44931.1.3;H01359_5853_Salmonella_GuHCl_OD08_rep3.44156.1.3;
SMQEVAMSSQEASK	2	2	2	H01343_5853_Salmonella_GuHCl_OD04_rep1.8503.1.2;H01357_5853_Salmonella_GuHCl_OD06_rep3.8817.1.2;	0	0	0	1	1	H01343_5853_Salmonella_GuHCl_OD04_rep1.8503.1.2;
DFSNHTPMMQQYLK	2	2	2	H01357_5853_Salmonella_GuHCl_OD06_rep3.25702.1.2;H01359_5853_Salmonella_GuHCl_OD08_rep3.25022.1.3;	0	0	0	1	1	H01359_5853_Salmonella_GuHCl_OD08_rep3.25022.1.3;
MQNQEFIAGLK	1	1	1	H01357_5853_Salmonella_GuHCl_OD06_rep3.36564.1.2;	1	1	H01357_5853_Salmonella_GuHCl_OD06_rep3.36564.1.2;	1	1	H01357_5853_Salmonella_GuHCl_OD06_rep3.36564.1.2;
LDPLPYSQR	1	1	1	H01357_5853_Salmonella_GuHCl_OD06_rep3.33127.1.2;	0	0	0	1	1	H01357_5853_Salmonella_GuHCl_OD06_rep3.33127.1.2;
MQKLFEVEVEVVNTLVVK	1	1	1	H01355_5853_Salmonella_GuHCl_OD04_rep3.103969.1.2;	0	0	0	1	1	H01355_5853_Salmonella_GuHCl_OD04_rep3.103969.1.2;
AEALHYLAAGVGVTGG	1	1	1	H01353_5853_Salmonella_GuHCl_OD08_rep2_re.43395.1.2;	0	0	0	0	0	0
LALPHLDAWRPAILNK	1	1	1	H01349_5853_Salmonella_GuHCl_OD04_rep2.60525.1.3;	0	0	0	0	0	0
MDTFLAWIQPR	1	0	0	0	1	1	H01343_5853_Salmonella_GuHCl_OD04_rep1.71542.1.2;	1	1	H01343_5853_Salmonella_GuHCl_OD04_rep1.71542.1.2;
WNITVILISWSR	1	1	1	H01351_5853_Salmonella_GuHCl_OD06_rep2_re.59423.1.2;	0	0	0	0	0	0
HVLPLFGLCLGWPADNPDLKPR	1	1	1	H01351_5853_Salmonella_GuHCl_OD06_rep2.78708.1.3;	1	1	H01351_5853_Salmonella_GuHCl_OD06_rep2.78708.1.3;	1	1	H01351_5853_Salmonella_GuHCl_OD06_rep2.78708.1.3;
PLLVWRYCAVLVPR	1	0	0	0	0	0	0	1	1	H01345_5853_Salmonella_GuHCl_OD06_rep1.97789.1.2;
FAWIAQSR	1	1	1	H01353_5853_Salmonella_GuHCl_OD08_rep2_re.44257.1.2;	0	0	0	1	1	H01353_5853_Salmonella_GuHCl_OD08_rep2_re.44257.1.2;
DLVPDSESYQEIFAQPHATDENDTLLSDTQPR	1	1	1	H01355_5853_Salmonella_GuHCl_OD04_rep3.70148.1.3;	0	0	0	1	1	H01355_5853_Salmonella_GuHCl_OD04_rep3.70148.1.3;
MPELTAHLPLHR	1	0	0	0	0	0	0	1	1	H01343_5853_Salmonella_GuHCl_OD04_rep1_re.56788.1.3;
WITPGTAIR	1	0	0	0	0	0	0	1	1	H01345_5853_Salmonella_GuHCl_OD06_rep1_re.40054.1.2;
TIYQPVEK	1	1	1	H01353_5853_Salmonella_GuHCl_OD08_rep2_re.47781.1.2;	0	0	0	0	0	0
VDGLHYFSDDKGSDGDQTYMR	1	0	0	0	1	1	H01351_5853_Salmonella_GuHCl_OD06_rep2.30680.1.3;	0	0	0
ACKELGIK	1	0	0	0	0	0	0	1	1	H01353_5853_Salmonella_GuHCl_OD08_rep2.13271.1.2;
MLSNFIPWLSSR	1	1	1	H01351_5853_Salmonella_GuHCl_OD06_rep2_re.36810.1.2;	0	0	0	0	0	0
MLHNIDLNIR	1	0	0	0	0	0	0	1	1	H01345_5853_Salmonella_GuHCl_OD06_rep1_re.51792.1.2;
IITHVVPGSGMAAIYDDIADSSR	1	1	1	H01357_5853_Salmonella_GuHCl_OD06_rep3.51474.1.3;	1	1	H01357_5853_Salmonella_GuHCl_OD06_rep3.51474.1.3;	1	1	H01357_5853_Salmonella_GuHCl_OD06_rep3.51474.1.3;
ITGNLYRTTGDYISEVR	1	0	0	0	0	0	0	1	1	H01355_5853_Salmonella_GuHCl_OD04_rep3.57775.1.3;
RYPGAHDYATDK	1	1	1	H01349_5853_Salmonella_GuHCl_OD04_rep2.9528.1.3;	0	0	0	1	1	H01349_5853_Salmonella_GuHCl_OD04_rep2.9528.1.3;
LPVNHYSVDDFSEADWDPR	1	0	0	0	0	0	0	1	1	H01357_5853_Salmonella_GuHCl_OD06_rep3.54746.1.3;
GVQVDPATLSR	1	0	0	0	0	0	0	1	1	H01355_5853_Salmonella_GuHCl_OD04_rep3.30401.1.2;
MDTDMRVLLAPMEGVLDALVR	1	0	0	0	1	1	H01343_5853_Salmonella_GuHCl_OD04_rep1.86121.2.3;	0	0	0
PTITGTDVRFTTSNGDILAIPATATTTPETGEIVRPR	1	0	0	0	1	1	H01349_5853_Salmonella_GuHCl_OD04_rep2.85401.1.4;	0	0	0
CQAENITR	1	0	0	0	0	0	0	1	1	H01343_5853_Salmonella_GuHCl_OD04_rep1_re.10952.1.2;
IINSPAIR	1	0	0	0	0	0	0	1	1	H01359_5853_Salmonella_GuHCl_OD08_rep3.23021.1.2;
LLQCAVRFTHLADTVVHPR	1	0	0	0	0	0	0	1	1	H01343_5853_Salmonella_GuHCl_OD04_rep1_re.82679.1.3;
SKDVTLAAIYALGEGR	1	0	0	0	1	1	H01355_5853_Salmonella_GuHCl_OD04_rep3.55963.1.2;	0	0	0
MIVPDICDPFFSEIIR	1	1	1	H01351_5853_Salmonella_GuHCl_OD06_rep2.39384.1.2;	0	0	0	0	0	0
QNRPVAEWSAFACMMKR	1	0	0	0	0	0	0	1	1	H01343_5853_Salmonella_GuHCl_OD04_rep1.108132.1.2;
DVTLAAIYALGEGR	1	0	0	0	1	1	H01343_5853_Salmonella_GuHCl_OD04_rep1.74491.1.2;	1	1	H01343_5853_Salmonella_GuHCl_OD04_rep1.74491.1.2;
NLLHFNNGAR	1	1	1	H01343_5853_Salmonella_GuHCl_OD04_rep1.24382.1.2;	1	1	H01343_5853_Salmonella_GuHCl_OD04_rep1.24382.1.2;	1	1	H01343_5853_Salmonella_GuHCl_OD04_rep1.24382.1.2;
LSGAVAVLLMTSTK	1	0	0	0	1	1	H01343_5853_Salmonella_GuHCl_OD04_rep1.63511.1.2;	1	1	H01343_5853_Salmonella_GuHCl_OD04_rep1.63511.1.2;
MLVLLVIFNK	1	1	1	H01347_5853_Salmonella_GuHCl_OD08_rep1.74669.1.2;	0	0	0	0	0	0
YDLQEAIKK	1	1	1	H01353_5853_Salmonella_GuHCl_OD08_rep2.24601.1.2;	0	0	0	1	1	H01353_5853_Salmonella_GuHCl_OD08_rep2.24601.1.2;
AEPPAESPSTR	1	0	0	0	0	0	0	1	1	H01343_5853_Salmonella_GuHCl_OD04_rep1.13594.1.2;
RLEDAGWLR	1	0	0	0	0	0	0	1	1	H01355_5853_Salmonella_GuHCl_OD04_rep3.30306.1.2;
VTLIKPLTHTR	1	0	0	0	0	0	0	1	1	H01353_5853_Salmonella_GuHCl_OD08_rep2.53768.2.3;
MILAVFR	1	0	0	0	0	0	0	1	1	H01349_5853_Salmonella_GuHCl_OD04_rep2.45825.2.2;
MIGLRRSFSVASYLTYALR	1	0	0	0	1	1	H01343_5853_Salmonella_GuHCl_OD04_rep1.76088.1.3;	1	1	H01343_5853_Salmonella_GuHCl_OD04_rep1.76088.1.3;
GFFNSLFTK	1	1	1	H01353_5853_Salmonella_GuHCl_OD08_rep2.64458.1.2;	0	0	0	0	0	0
VQPFETGK	1	0	0	0	0	0	0	1	1	H01343_5853_Salmonella_GuHCl_OD04_rep1.16825.1.2;
MFWHNDGWTIFR	1	0	0	0	0	0	0	1	1	H01351_5853_Salmonella_GuHCl_OD06_rep2_re.72735.1.2;
GICEMQNVAPDGK	1	0	0	0	0	0	0	1	1	H01345_5853_Salmonella_GuHCl_OD06_rep1_re.19643.1.2;
SELLNFVLLQTTSLSVE	1	0	0	0	1	1	H01343_5853_Salmonella_GuHCl_OD04_rep1_re.84109.3.2;	0	0	0
HDEGLLHQR	1	0	0	0	0	0	0	1	1	H01343_5853_Salmonella_GuHCl_OD04_rep1.6907.2.2;
TVIQSPDITLEIR	1	0	0	0	0	0	0	1	1	H01343_5853_Salmonella_GuHCl_OD04_rep1.103055.2.2;
MMMQPSIKPADEGSAGDIIAR	1	0	0	0	0	0	0	1	1	H01345_5853_Salmonella_GuHCl_OD06_rep1_re.25037.1.3;
VATITLNPAYDLVGFCPEIERGEVNLVK	1	0	0	0	0	0	0	1	1	H01345_5853_Salmonella_GuHCl_OD06_rep1_re.80122.1.3;
ASQVWYR	1	1	1	H01343_5853_Salmonella_GuHCl_OD04_rep1.21746.1.2;	1	1	H01343_5853_Salmonella_GuHCl_OD04_rep1.21746.1.2;	1	1	H01343_5853_Salmonella_GuHCl_OD04_rep1.21746.1.2;
VEPLTPVYLMTTLMPDVPLTDAGYR	1	0	0	0	1	1	H01353_5853_Salmonella_GuHCl_OD08_rep2.52681.2.4;	0	0	0
YEAQPTEQR	1	1	1	H01357_5853_Salmonella_GuHCl_OD06_rep3.9658.1.2;	0	0	0	1	1	H01357_5853_Salmonella_GuHCl_OD06_rep3.9658.1.2;
SGNPQHLPMSTELFAVPEVFSK	1	0	0	0	0	0	0	1	1	H01349_5853_Salmonella_GuHCl_OD04_rep2.63077.1.3;
RQALLAQMQPGSAALIFAAPEATR	1	0	0	0	0	0	0	1	1	H01351_5853_Salmonella_GuHCl_OD06_rep2_re.56578.1.3;
LTAPLQGR	1	0	0	0	1	1	H01343_5853_Salmonella_GuHCl_OD04_rep1.36183.2.2;	0	0	0
KLGYTFNHQELLQQALTHR	1	1	1	H01345_5853_Salmonella_GuHCl_OD06_rep1.41042.1.3;	1	1	H01345_5853_Salmonella_GuHCl_OD06_rep1.41042.1.3;	1	1	H01345_5853_Salmonella_GuHCl_OD06_rep1.41042.1.3;
ATAEHTAFFNDGEGGFIALLLLQLK	1	1	1	H01355_5853_Salmonella_GuHCl_OD04_rep3.77189.1.3;	0	0	0	0	0	0
IVAGPDILPER	1	1	1	H01357_5853_Salmonella_GuHCl_OD06_rep3.45159.1.2;	0	0	0	1	1	H01357_5853_Salmonella_GuHCl_OD06_rep3.45159.1.2;
MISSILSK	1	0	0	0	1	1	H01343_5853_Salmonella_GuHCl_OD04_rep1.26823.3.2;	0	0	0
LGIGQPPLSQQIK	1	0	0	0	0	0	0	1	1	H01345_5853_Salmonella_GuHCl_OD06_rep1_re.43587.1.2;
ALQDQIPDFIPR	1	0	0	0	1	1	H01343_5853_Salmonella_GuHCl_OD04_rep1_re.64094.2.2;	1	1	H01343_5853_Salmonella_GuHCl_OD04_rep1_re.64094.2.2;
IYAIGIR	1	0	0	0	1	1	H01343_5853_Salmonella_GuHCl_OD04_rep1.38024.1.2;	1	1	H01343_5853_Salmonella_GuHCl_OD04_rep1.38024.1.2;
IVAGPDILPERR	1	1	1	H01357_5853_Salmonella_GuHCl_OD06_rep3.35933.1.3;	0	0	0	0	0	0
AVAPLLLDYLR	1	1	1	H01347_5853_Salmonella_GuHCl_OD08_rep1.89102.1.2;	0	0	0	0	0	0
HDAIIELVK	1	0	0	0	1	1	H01351_5853_Salmonella_GuHCl_OD06_rep2.36209.1.2;	0	0	0
ITLWGYTQYISAGYMPSMALTLTLALAFASVR	1	0	0	0	1	1	H01351_5853_Salmonella_GuHCl_OD06_rep2.78221.2.4;	0	0	0
IFNIFKGHTAAGVK	1	0	0	0	0	0	0	1	1	H01343_5853_Salmonella_GuHCl_OD04_rep1.79850.1.2;
ILRACKELGIK	1	0	0	0	1	1	H01353_5853_Salmonella_GuHCl_OD08_rep2.24069.1.3;	0	0	0
DYSIIFPYGWEK	1	0	0	0	0	0	0	1	1	H01345_5853_Salmonella_GuHCl_OD06_rep1_re.75994.1.2;
LELIGFR	1	0	0	0	0	0	0	1	1	H01343_5853_Salmonella_GuHCl_OD04_rep1.52704.1.2;
IQEVTGLSGEELKK	1	0	0	0	0	0	0	1	1	H01353_5853_Salmonella_GuHCl_OD08_rep2.27850.1.2;
VINNPPR	1	0	0	0	0	0	0	1	1	H01343_5853_Salmonella_GuHCl_OD04_rep1.8525.1.2;

## Sheet: Table S7B-ORF
Longest hypothetical ORF	Confidence Level	Class	Ensembl	Matched#	PepMatched	Additional_due_Pipeline	REPARATION	RanSEP (score)	DeepRibo ID (pred rank)	Sequence
Chromosome:2912218-2912646_-_StartGTG		Intergenic	-	1	VIETVLR	auxiliary	0	psent086781(0.661099247321)	0	MQVMEFRHRAGEMNRPGVAGLQVTVKHQRQMTEFKQRLLYPLADGSHQIIMPCQQQAVAGEYHQALFPERRLQRQRVIETVLRPVAVEGDEHLVGEAVGDKQPDGSNTCAVNHHGAFPRLLSRRNRYSVIIPRIRPISMAAAI
Chromosome:3343391-3343681_+_StartTTG		Nt-truncation	yghB	1	MLALLAGR	auxiliary	0	0	98310(64286)	LLALLAGRFLAFVRTLLPTMAGISGLSNRRFQFFNWLSGLLWVTVVTSFGYALSMIPFVKRHEDQVMTFLMILPVALLVAGLLGTLVVVIKKKYCNA
Chromosome:1789408-1789593_-_StartGTG		ncRNA	STnc1270	1	NSLLFAIHGV	combined	0	psent092864(0.726973541639)	44973(26642)	VRVVNMKRSRTEVGRWRMLRQASRRKARWLEGQSRRNMRIHTIRKCIFNRQRNSLLFAIHGV
Chromosome:1130593-1131249_-_StartATG		Nt-extension	yccA	1	SSLLSTHK	combined	1	psent096380(0.88886077482)	52487(254)	MDRIITSSRDRSSLLSTHKVLRNTYFLLSLTLALSAITATASTVLMLPSPGLILTLVGMYGLMFLTYKTANKPVGILSAFAFTGFLGYILGPILNAYLSAGMGDVIGLALGGTALVFFCCSAYVLTTRKDMSFLGGMLMAGIVVVLIGMVANIFLQLPALHLAISAVFILISSGAILYETSNIIHGGETNYIRATVSLYVSLYNIFVSLLSILGFASRD
Chromosome:3257116-3259227_-_StartATG		Nt-extension	tktA	1	ELANAIR	combined	1 (MS evidence)	psent084922(0.944933823529)	22923(8962)	MSSRKELANAIRALSMDAVQKAKSGHPGAPMGMADIAEVLWRDFLNHNPTNPSWADRDRFVLSNGHGSMLIYSLLHLTGYDLPMSELQNFRQLHSKTPGHPEVGYTAGVETTTGPLGQGIANAVGMAIAEKTLAAQFNRPGHDIVDHFTYVFMGDGCMMEGISHEVCSLAGTLKLGKLIAFYDDNGISIDGHVEGWFTDDTAKRFEAYGWHVIRGIDGHDADAIKRATEEARAVTDKPSLLMCKTIIGFGSPNKQGTHDSHGAPLGDAEIALTREQLGWKYAPFEIPSEIYAQWDAKEAGQAKESAWNEKFAAYEKAFPQEAAEFTRRMKGDMPADFDAKANEFIAKLQANPSKIASRKASQNTIEAFGPLLPEFLGGSADLAPSNLTLWSGSKAINED…
pCol1B9_SL1344:42148-42396_-_StartATG		Intergenic	-	2	GICEMQNVAPDGK;LELIGFR;	combined;combined	0	0	499(2270)	MSEKWSKEFDSCFQVGSIEEIADALEKRSGSEENALAMLAMTAFTLMTRRGICEMQNVAPDGKGIRLELIGFRGNETIPDTLH
pCol1B9_SL1344:43619-43831_+_StartTTG		Intergenic	-	3	CQAENITR;DVTLAAIYALGEGR;SKDVTLAAIYALGEGR;	combined;combined;auxiliary	0	0	62475(14993)	LIMSMPPAIANTFLFEMMKSKSKDVTLAAIYALGEGRCQAENITRELHRLSQSDDMEIKIAAIKALGRIYR
Chromosome:1946625-1947632_-_StartATG		Nt-extension	ruvB	1	LLAEYVGQPQVR	iterative search only	1 (MS evidence)	psent117406(0.969838741616)	42505(1146)	MIEADRLISAGATIAEDVADRAIRPKLLAEYVGQPQVRSQMEIFIQAAKRRGDALDHLLIFGPPGLGKTTLANIVANEMGVNLRTTSGPVLEKAGDLAAMLTNLEPHDVLFIDEIHRLSPVVEEVLYPAMEDYQLDIMIGEGPAARSIKIDLPPFTLIGATTRAGSLTSPLRDRFGIVQRLEFYQVPDLQHIVGRSARHMGLEMSDDGALEVARRARGTPRIANRLLRRVRDFAEVKHDGAISAEIAAQALDMLNVDAEGFDYMDRKLLLAVIDKFFGGPVGLDNLAAAIGEERETIEDVLEPYLIQQGFLQRTPRGRMATVRAWNHFGITPPEMP
Chromosome:3708198-3708527_-_StartATG		Pseudogene	glpR	3	HDAIIELVK;HHGGAALPSSSVNTPWHDR;HHGGAALPSSSVNTPWHDRK;	auxiliary;default;default	1	psent107947(0.953200279296)	15756(972)	MKQTQRHDAIIELVKKQGYVSTEELVEHFSVSPQTIRRDLNDLAEQNMILRHHGGAALPSSSVNTPWHDRKATQTEEKERIARKVAAQIPNGSTLFIDIGTTPEAVAPPC
Chromosome:3571957-3573342_+_StartTTG		Nt-extension	accC	4	ACKELGIK;ILRACKELGIK;TVAVHSSADR;TVAVHSSADRDLK;	combined;auxiliary;default;default	1	psent019121(0.919728062624)	100711(12258)	MLDKIVIANRGEIALRILRACKELGIKTVAVHSSADRDLKHVLLADETVCIGPAPSVKSYLNIPAIISAAEITGAVAIHPGYGFLSENANFAEQVERSGFIFIGPKADTIRLMGDKVSAITAMKKAGVPTVPGSDGPLGDDMNANRAHAKRIGYPVIIKASGGGGGRGMRVVRSDAELAQSISMTKAEAKAAFSNDMVYMEKYLENPRHIEIQVLADGQGNAIYLAERDCSMQRRHQKVVEEAPAPGITPELRRYIGERCAKACVDIGYRGAGTFEFLFENGEFYFIEMNTRIQVEHPVTEMITGVDLIKEQLRIAAGQPLSITQDEVVVRGHAVECRINAEDPNTFLPSPGKITRFHAPGGFGVRWESHIYAGYTVPPYYDSMIGKLICYGENRDVAI…
Chromosome:2071925-2072146_-_StartATG		Intergenic	-	2	GVQVDPATLSR;SHGYTLQHVAK;	combined;default	0	psent142184(0.103534052566)	40484(986)	MQSPLRKLRKSHGYTLQHVAKGVQVDPATLSRVERCEQAPSTELAERLAQFYAGEISEMQILYPNRYQLSDSAI
pSLT_SL1344:52037-52450_-_StartATG		Intergenic	-	5	DYSIIFPYGWEK;IVAGPDILPER;IVAGPDILPERR;RLAAYGWR;TVVIEQSLDMFGVK;	combined;default;default;combined;combined	0	0	932(10788)	MMTQGVSQHNAALWLVRQLQGLIQESEMENMLKTMREHFPVRTVVIEQSLDMFGVKRNEDGTLLFPRHSDKRFPVARIRKRLAAYGWRGERLNKEVARIVAGPDILPERRDYSIIFPYGWEKKQLTREMRRMFLRKTG
Chromosome:974006-974206_-_StartGTG		Frameshift	ybjX	1	FRPHSNANPPGPAPAKPR	default	0	psent148068(0.0344510678864)	53700(13268)	VKELKGITIRCRWRSPEKAKRRSPVKNGPSIAAAMHYSIASSNRFRPHSNANPPGPAPAKPRARTSF
Chromosome:3460240-3460782_-_StartTTG		Indel	yhbT	1	VMLLQLADFVEAGMK	default	0	psent083756(0.960623542144)	19635(34074)	VLDKLRSRLVHAGPSLMSVPVKLTPFALKRQVLEQVLSWQFRQALADGELEFLEGRWLSIHVRDIDLKWYTTVENEKLIVSQQADADVSFSADASDLLMIAARKQDPDTLFFQRRLVIEGDTELGLYVKNLMDAIELEQMPKALRVMLLQLADFVEAGMKNSPETKQTSVGEPC
Chromosome:2893731-2894000_-_StartATG		Intergenic	-	1	DLNSQIINITTNR	default	0	psent112341(0.0751885413606)	28394(6075)	MEFQMIASLLANEYVSAFGYIVGVISGCIAIYQTTQVTKKNNEIKQLNVTIKDLNSQIINITTNRNNINQGERSQYFQDNNGPVNIDNRG
Chromosome:2969529-2969708_+_StartGTG		Intergenic	-	1	MFTPGDIVQPR	default	0	psent066982(0.31617658309)	95038(5233)	MFTPGDIVQPRMGGPKLKVIEVNEDHIVAVQVGNEPGEKLILKAADVTPYCEEGDFGVC
pCol1B9_SL1344:11613-11870_-_StartATG		Intergenic	-	1	VFSLSYEQLTR	default	1	0	563(5026)	MDEERVFSLSYEQLTRFTERRIRECNLDSQGAIYLCESAKAGAVLIFWHELAINGYASMNAIKRQELIDADFQRLRKLIWPEDDWK
Chromosome:901221-901346_-_StartATG		Intergenic	-	1	VFSHSPFK	default	1	psent123118(0.726299249927)	54467(761)	MNEFKRCIRVFSHSPFKVRLMLLSMLCDMINGKPEQDNPSTK
Chromosome:1835686-1837368_+_StartGTG		Nt-extension	ychM	1	LFSSHVMPFR	default	0	psent010177(0.956690326315)	86703(4789)	MNKLFSSHVMPFRALIDACWKEKYTASRFTRDVIAGITVGIIAIPLAMALAIGSGVAPQYGLYTSAVAGIVIALTGGSRFSVSGPTAAFVVILYPVSQQFGLAGLLVATLMSGFFLILFGLARLGRLIEYIPVSVTLGFTSGIGITIGTMQIKDFLGLQMAHVPEHYLQKVGALFMALPTVNIGDAAIGVVTLGTLIFWPRLGIRLPGHLPALLAGCAVMGIVNLLGGNVATIGSQFHYVLADGTQGNGIPQLLPQLMLPWSLPGSDFTLSWDSLRALLPAAFSMAMLGAIESLLCAVVLDGMTGTKHKANSELIGQGLGNMVAPFFGGITATAAIARSAANVRAGATSPISAVIHAILVILALLVLAPLLSWLPLSAMAALLLMVAWNMSEAHKVVDL…
Chromosome:1748968-1749774_+_StartATG		Nt-extension	fabI	1	AMGFLSGK	default	0	psent009699(0.974289623285)	85785(4754)	MTIRIKAMGFLSGKRILVTGVASKLSIAYGIAQAMHREGAELAFTYQNDKLKGRVEEFAAQLGSSIVLPCDVAEDASIDAMFAELGNVWPKFDGFVHSIGFAPGDQLDGDYVNAVTREGFKVAHDISSYSFVAMAKACRTMLNPGSALLTLSYLGAERAIPNYNVMGLAKASLEANVRYMANAMGPEGVRVNAISAGPIRTLAASGIKDFRKMLAHCEAVTPIRRTVTIEDVGNSAAFLCSDLSAGISGEVVHVDGGFSIAAMNELELK
Chromosome:2886863-2887492_+_StartATG		Nt-extension	cl	1	LMAAYNFK	default	0	psent041218(0.69101646099)	94520(1328)	MIQVKAGENTGGREAIHRLMAAYNFKSRQQLCDHLGASKSTMANRYLRDSFPAEWVIQCALETGVSLLWLTTGQGDPGSNIDPKKDINLVNSSKVKPLSELVSPEIDKAILSGGSLAEGGKAVIDSSLIPSGADDLLLVNTDSDSYLVDRSQTLPVNGMWLVDIDGIKSIVKLTRLPGNRLVVHQDESSFECSLSDIAVVGRALKIIKSL
Chromosome:135838-137559_+_StartGTG		Nt-extension	ilvl	1	QVFGYPGGAVLDIYDALHTVGGIDHVLVR	default	1	psent000721(0.94183339977)	64358(4440)	MEMLSGAEMVVRSLIDQGVKQVFGYPGGAVLDIYDALHTVGGIDHVLVRHEQAAVHMADGLARATGDVGVVLVTSGPGATNAITGIATAYMDSIPLVILSGQVATSLIGYDAFQECDMVGISRPVVKHSFLVKQTEDIPLVLKKAFWLAASGRPGPVVVDLPKDILNPAKKMPYAWPETVSMRSYNPTTSGHKGQIKRALQTLASAKKPVVYVGGGAISAACYAPLRHIIETFNLPVVSSLMGLGAFPATHRQSLGMLGMHGTYEANMTMHNADVIFAVGVRFDDRTTNNLAKYCPNATVLHIDIDPTSISKTVNADIPVVGDARLVLEQMLELLAQDAPSQPQDDIRDWWQQIESWRARQCLKYDAESESIKPQAVIETLWRLTKGDAYVTSDVGQHQ…
Chromosome:3478551-3479012_-_StartTTG		Nt-extension	yhbC	1	LTEMITAPVEALGYELVGIEFIR	default	1	psent109232(0.785149655943)	19202(21164)	LGVGLSTLEQKLTEMITAPVEALGYELVGIEFIRGRTSTLRIYIDSEDGINVDDCADVSHQVSAVLDVEDPISVAYNLEVSSPGLDRPMFTADHYARFQGEEVALVLRMAVQNRRKWQGIIKAVDGEMITVTVEGKDEVFALSNIQKANLVPHF
Chromosome:3123906-3124259_-_StartATG		Nt-extension	CBW19035	1	TMTVDLGDELREFIESLIESGDYR	default	1	psent110992(0.528372550626)	25721(6925)	VEAVMARTMTVDLGDELREFIESLIESGDYRTQSEVIRESLRLLREKQAESRLQALRELLAEGLNSGEPQAWEKDAFLRKVKTGMIKPDENGKINAKGQ
Chromosome:3682645-3684972_+_StartATG		Nt-extension	yhgF	1	MMNDSFCR	default	1	psent019617(0.944713200491)	101778(269)	MMNDSFCRIIAGEIQANAGQVEAAVRLLDEGNTVPFIARYRKEITGGLDDTQLRNLETRLGYLRELEDRRQAILKSISEQGKLTDELAGAINATLSKTELEDLYLPYKPKRRTRGQIAIEAGLEPLADLLWNEPSHDPDVEAAKYIDGDKGVADTKAALDGARYILMERFAEDAALLAKVRDYLWKNAHLVATVVSGKEEEGAKFRDYFDHHEPIANVPSHRALAMFRGRNEGILQLSLNADPQFDEPPKESYCEQIIMDHLGLRLNNAPADSWRKGVVSWTWRIKVLMHLETELMGTVRERAEDEAINVFARNLHDLLMAAPAGLRATMGLDPGLRTGVKVAVVDGTGKLVATDTIYPHTGQAAKAATVIAALCEKYHVELVAIGNGTASRETERFYL…
Chromosome:1318684-1320615_-_StartATG		Nt-extension	yeaG	1	MNIFDHYR	default	1	0	50594(1143)	MNIFDHYRQRYEAAKDEEFTLQDFLTICRQDRSAYANAAERLLMAIGEPNMVDTAQEPRLSRLFSNRVIARYPAFEEFYGMEDAIEQIVSYLKHAAQGLEEKKQILYLLGPVGGGKSSLAERLKSLMQRVPIYVLSANGERSPVNDHPLCLFNPQEDAQILEKEYGIPRRYLGTIMSPWAAKRLHEFGGDITKFRVVKVWPSILEQIAIAKTEPGDENNQDISALVGKVDIRKLEHHAQNDPDAYGYSGALCRANQGIMEFVEMFKAPIKVLHPLLTATQEGNYNGTEGISALPFNGIILAHSNESEWVTFRNNKNNEAFLDRVYIVKVPYCLRISEEIKIYEKLLNHSELAHAPCAPGTLETLSRFSILSRLKEPENSSIYSKMRVYDGESLKDTDPK…
Chromosome:2227397-2228758_+_StartATG		Nt-extension	yegQ	1	MMFKPELLSPAGTLK	default	1	psent038001(0.989014128682)	89710(4156)	MMFKPELLSPAGTLKNMRYAFAYGADAVYAGQPRYSLRVRNNEFNHENLQLGINEAHALGKKFYVVVNIAPHNAKLKTFIRDLKPVVEMGPDALIMSDPGLIMLVREHFPAMPIHLSVQANAVNWATVKFWQQMGLTRVILSRELSLEEIEEIRQQVPDMEIEIFVHGALCMAYSGRCLLSGYINKRDPNQGTCTNACRWEYNVQEGKEDVVGNIVHKHEPIPVQNVEPTLGIGAPTDKVFMIEEAQRPGEYMTAFEDEHGTYIMNSKDLRAIAHVERLTKMGVHSLKIEGRTKSFYYCARTAQVYRKAIDDAAAGKPFDPTLLETLEGLAHRGYTEGFLRRHTHDDYQNYEYGYSVSERQQFVGEFTGERKGQLAAVAVKNKFSVGDSLELMTPQGNI…
Chromosome:2236256-2237218_+_StartATG		Nt-extension	yegV	1	LLTLLPTLHTR	default	1	psent038041(0.907622965923)	0	MNGARLLTLLPTLHTRRPLTVIGAAVIDIIADAWTLPRRGGDIELQQQSVNVGGCALNIAVALKRLGIDASNALPLGQGVWAERIRRRLAKEGLSSVIDAVEGDNGWCLALVEPDGERTFMSFSGVENQWNADWLSQLRTPRGSLVYLSGYQLASSCGEPLIQWLETVDDVTPFIDFGPRIGDITDDAMARIMACRPIVSLNRQEAIIAAERAGLATDTRTFGEAWVNRFSAPLVVRHDKDGAWYFSAQSSGVVPAFPATVVDTIGAGDSHAGGVLAGLASGWSLADAVLLGNAVASWVVGHRGGDCAPTREALLLAHKNV
Chromosome:4183168-4184034_+_StartATG		Nt-extension	pldA	1	GLLPATLLPLAAYAQEATIK	default	1	psent022102(0.855020096871)	107159(2297)	MRAILRGLLPATLLPLAAYAQEATIKEVHDAPAVRGSIIANMLQEHDNPFTLYPYDTNYLIYTNTSDLNKEAISTYNWSENARKDEVKFQLSLAFPLWRGILGPNSVLGASYTQKSWWQLSNSKESSPFRETNYEPQLFLGFATDYRFAGWTLRDVEMGYNHDSNGRSDPTSRSWNRLYTRLMAENGNWLVEVKPWYVIGSTDDNPDITKYMGYYQLKIGYHLGEAVLSAKGQYNWNTGYGGAEVGLSYPVTKHVRLYTQVYSGYGESLIDYNFNQTRVGVGVMLNDIF
Chromosome:1791595-1792428_-_StartGTG		Nt-extension	CBW17767	1	LYHNLFDLTTR	default	1	psent092847(0.819725166801)	44940(1793)	MSLSLSSVRRRLYHNLFDLTTRSGRRFEGLCALFALLSVLVIFVESGVGTEYHLTFDEWHIFVWLELCVTLIFTGEYLLRLFSWPEPAKYVFSFWGFIDLVTILPLYVMWLWPEISLNYMFAWRAMRAIRVLRILKLLRFMPSLRVFWSAIISARHQLILFYSFIAIVMIIFGALMYLIEGPKYGFTTLNASVYWAIVTVTTVGYGDITPHTPLGRIVASVLILIGYSVIAIPTGLITTHMSSAFQKRHWQRKCPQCQQSQHEHSAQYCNRCGSKLPD
Chromosome:1061620-1062033_-_StartGTG		Nt-extension	CBW17046	1	NLHPIFAK	default	1	psent096748(0.752725772104)	52878(1265)	MNKNLHPIFAKRIQQVLDENGWSMADLSRRVMLSHTSVRKWASGTSVASGERLKRLSAVTGRPEYWFFMEPGDESEGERAEPKPRVLDEKEETLLSLFNQLPEAEKLRVILHTKAVLQEMDLLKNNVFDLINDLKK
Chromosome:1604647-1605654_+_StartATG		Nt-extension	adhP	1	AAVVTQDHQVDVTEK	default	1 (MS evidence)	psent008842(0.987548371073)	84348(535)	MKAAVVTQDHQVDVTEKTLRPLRHGEALLKMECCGVCHTDLHVKNGDFGDKTGVILGHEGIGVVAEVGPGVTSLKPGDRASVAWFYEGCGHCEYCNTGNETLCRNVKNAGYTVDGGMAEECIVVADYAVKVPEGLDSAAASSITCAGVTTYKAVKISHIKPGQWIAIYGLGGLGNLALQYAKNVFNAKVIAIDVNDGQLKLAEEMGADLTINSRTEDAAKIVQEKTGGAHAAVVTAVAKAAFNSAVDAVRAGGRVVAVGLPPEAMNLDIPRLVLDGIQVVGSLVGTRQDLTEAFQFAAEGKVVPKVALRPLEDINVIFKEMEQGQIRGRMVIDFRR
Chromosome:494074-494685_-_StartATG		Nt-extension	cyoC	1	ATDTLTHATAHAHEHGHHDAGQNK	default	1 (MS evidence)	psent099611(0.912721749982)	58728(3289)	MATDTLTHATAHAHEHGHHDAGQNKIFGFWVYLMSDCILFSILFATYAVLVNGTAGGPTGKDIFELPFVLVETFLLLFSSITYGMAAIAMHKNNKSQVISWLALTFLFGAGFIGMELYEFHHLIVNGMGPDRSGFLSAFFALVGTHGLHVTSGLIWMAVLMVQVARRGLTSTNRTRIMCLSLFWHFLDVIWICVFTVVYLMGAM
Chromosome:3072855-3075419_+_StartATG		Nt-extension	MutS	1	DFSNHTPMMQQYLK	default	1 (MS evidence)	psent067527(0.98047950938)	95936(5690)	MNESFDKDFSNHTPMMQQYLKLKAQHPEILLFYRMGDFYELFYDDAKRASQLLDISLTKRGASAGEPIPMAGIPHHAVENYLAKLVNQGESVAICEQIGDPATSKGPVERKVVRIVTPGTISDEALLQERQDNLLAAIWQDGKGYGYATLDISSGRFRLSEPADRETMAAELQRTNPAELLYAEDFAEMALIEGRRGLRRRPLWEFEIDTARQQLNLQFGTRDLVGFGVENASRGLCAAGCLLQYVKDTQRTSLPHIRSITMERQQDSIIMDAATRRNLEITQNLAGGVENTLAAVLDCTVTPMGSRMLKRWLHMPVRNTDILRERQQTIGALQDTVSELQPVLRQVGDLERILARLALRTARPRDLARMRHAFQQLPELHAQLETVDSAPVQALRKKM…
Chromosome:168380-169312_-_StartATG		Nt-extension	nadC	1	INLDIPAAVAQALR	default	1 (MS evidence)	psent152113(0.963140267576)	60867(6286)	MPPRRYNPDDRRDALLERINLDIPAAVAQALREDLGGEVDAGNDITAQLLPADTQAHATVITREDGVFCGKRWVEEVFIQLAGDDVRLTWHVDDGDAIHANQTVFELNGPARVLLTGERTALNFVQTLSGVASEVRRYVGLLAGTQTQLLDTRKTLPGLRTALKYAVLCGGGANHRLGLTDAFLIKENHIIASGSVRQAVEKAFWLHPDVPVEVEVENLDELDDALKAGADIIMLDNFNTDQMREAVKRVNGQARLEVSGNVTAETLREFAETGVDFISVGALTKHVRALDLSMRFC
Chromosome:2810760-2811878_-_StartATG		Nt-extension	tyrA	1	ALLNLLAK	default	1 (MS evidence)	psent112772(0.96848433462)	29054(3240)	MVAELTALRDQIDDVDKALLNLLAKRLELVAKVGEVKSRFGLPIYVPEREASMLASRRAEAEAIGVPPDLIEDVLRRVMRESYSSENDKGFKTLCPSLRPVVIVGGGGQMGRLFEKMLTLSGYQVRILEQQDWPRARDIVADAGMVIVSVPIHVTEQVIAQLPPLPSDCILVDLASVKSGPLQAMLAAHDGPVLGLHPMFGPDSGSLAKQVVVWCDGRQPEAYQWFLEQIQVWGARLHRISAVEHDQNMAFIQALRHFATFAYGLHLAEENVQLEQLLALSSPIYRLELAMVGRLFAQDPQLYADIIMSSERNLALIKRYYKRFGDAIGLLEQGDKQAFIDSFRKVEHWFGDYARRFQNESRVLLRQANDSRP
Chromosome:3056914-3057216_-_StartGTG		Nt-truncation	spaO	1	METLDIQHIEEENNTTETAETLPGLNQLPVK	default	0	0	26731(4004)	VETLDIQHIEEENNTTETAETLPGLNQLPVKLEFVLYRKNVTLAELEAMGQQQLLSLPTNAELNVEIMANGVLLGNGELVQMNDTLGVEIHEWLSESGNGE
Chromosome:3604786-3605760_-_StartGTG		Nt-truncation	pez	1	MTEFLKPR	default	0	0	17298(52066)	VTEFLKPRLVDIEQVSSTHAKVTLEPLERGFGHTLGNALRRILLSSMPGCAVTEVEIDGVLHEYSTKEGVQEDILEILLNLKGLAVRVQGKDEVILTLNKSGIGPVTAADITHDGDVEIVKPQHVICHLTDENASISMRIKVQRGRGYVPASTRIHSEEDERPIGRLLVDACYSPVERIAYNVEAARVEQRTDLDKLVIEMETNGTIDPEEAIRRAATILAEQLEAFVDLRDVRQPEVKEEKPEFDPILLRPVDDLELTVRSANCLKAEAIHYIGDLVQRTEVELLKTPNLGKKSLTEIKDVLASRGLSLGMRLENWPPASIADE
Chromosome:218350-220776_+_StartGTG		Nt-truncation	hrpB	1	MTSLPVAAVLPELLTALK	default	0	0	66273(6117)	VTSLPVAAVLPELLTALKIAPQVLLSAPTGAGKSTWLPLQLLQQGPVAGKILLLEPRRLAARNVAQRLAEALNEKPGETVGYRMRAQSCVGPRTRLEVVTEGVLTRMIQRDPELRGVGLVILDEFHERSLQADLALALLLDIQQGLRDDLRLLIMSATLDNDRLCQRLPDAPTIVSEGRAFPVERRYQPLAAHLRFDEAVAMATAELLRNENGSLLLFLPGVGEIQRVHEHLASRVGSDVLLCPLYGALSLEAQRKAIVPAPAGMRKVVLATNIAETSLTIEGIRLVVDSAQERVARFDARTGLTRLVTQRISQASMTQRAGRAGRLAPGICLHLLAKEQAERAAAQSDPEILHSDLSGLLMEVLQWGCHDPASLFWLDRPPEVNLQAARRLLLMLGAL…
Chromosome:3044650-3046254_-_StartTTG		Nt-truncation	sptP	1	MNNLTLSSFSK	default	1	0	27021(1462)	LNNLTLSSFSKVGVSNDARLYIAKENTDKAYVAPEKFSSKVLTWLGKMPLFKNTEVVQKHTENIRVQDQKILQTFLHALTEKYGETAVNDALLMSRINMNKPLTQRLAVQITECVKAADEGFINLIKSKDNVGVRNAALVIKGGDTKVAEKNNDVGAESKQPLLDIALKGLKRTLPQLEQMDGNSLRENFQEMASGNGPLRSLMTNLQNLNKIPEAKQLNDYVTTLTNIQVGVARFSQWGTCGGEVERWVDKASTHELTQAVKKIHVIAKELKNVTAELEKIEAGAPMPQTMSGPTLGLARFAVSSIPINQQTQVKLSDGMPVPVNTLTFDGKPVALAGSYPKNTPDALEAHMKMLLEKECSCLVVLTSEDQMQAKQLPPYFRGSYTFGEVHTNSQKVS…
Chromosome:3826001-3827557_+_StartGTG		Nt-truncation	yhjS	1	MDPVFSLGISSLWDELR	default	1	0	103122(4659)	VDPVFSLGISSLWDELRHMPTGGVWWVNADRQQDAISLVNQTIASQTENANVAVIGMEGDPGKVIKLDESHGPEKIRLFTMPDSEKGLYSLPHDLLCSVNPTHYFFILICANNTWRNITSESLHKWLEKMNKWTRFHHCSLLVINPCNNSDKQSSLLMGEYRSLFGLASLRFQGDQHLFDIAFWCNEKGVSARQQLLLCQQDERWTLSHQEETAIQPRSDEKRILSHVAVLEGAPPLSEHWTLFDNNEALFNDARTAQAATIIFSLTQNNQIEPLARRIHTLRRQRGSALKIVVRENIASLRATDERLLLGCGANMIIPWNAPLSRCLTLIESVQGQQFSRYVPEDITTLLSMTQPLKLRGFQPWDTFCDAIHTMMSNTLLPADGKGVLVALRPVPGIR…
Chromosome:3417503-3417805_+_StartATG		Intergenic	-	2	LGETGDVIAK;SLTDTLEEVLSSSGEK;	default	1	psent043915(0.92329628001)	99252(381)	MSKDNTTEHLRAELKSLTDTLEEVLSSSGEKSKEELSKIRSKAERALKESRYRLGETGDVIAKQTRVAAARADDYVRENPWTGVGIGAAVGLVLGVLLTRR
pSLT_SL1344:6736-6963_+_StartATG		Intergenic	-	2	AVALPENVK;RVEVIAVGR;	default	1	0	62551(1960)	MMETSVFLSNRSQAVRLPKAVALPENVKRVEVIAVGRTRIITPAGESWDEWFDGNNVSADFMDNREQPSVQERESF
Chromosome:4759358-4761952_-_StartTTG		Nt-extension	CBW20509	2	IVFWHDPDKR;MQNQEFIAGLK;	default	0	0	3021(3981)	MQNQEFIAGLKAKFAEHRIVFWHDPDKRFLEELDNLELENVTLLDMTDQSQLAVKKRIEIDEPEQQFLLWFPHDAPPKEFDWLLDIRLYSTEFHADFAAITLNTLGIPQLGLREHIQRRKAFFSTKRLSALKGLVTEQENEASLDKKMVAVIAGVKTAKTEEILFSLITQYVNQQKDDDSDLENTLAMLKRHDLEGVLWDILNQEMGYQAEHPTLENLILKLFCTDLSAQADPQKREWLEKNVLATPSGRASALAFMVTWRADRRYKEAYDYCAQQMQDALRPEDQYRLSSPYDLHECETTLSIEQTIIHALVTQLLEESTTLDREAFKKLLSERQSKYWCQTRQEYCAIYDALRQAERLLNLRNRHIDGFHYQDSATFWKAYCEELFRFDQAYRLFNE…
Chromosome:4154484-4155200_+_StartTTG		Nt-extension	rffC	2	ASIEPLLWENTFFGVNSGIVR;IDASAPELTPEALQAWQR;	default	1	psent072831(0.881466394716)	106512(11430)	MPVRASIEPLLWENTFFGVNSGIVRIDASAPELTPEALQAWQRVQVKVPAENIAWLSALQSLGFSLVEGEVDFALPVKGHRDQHGAEIAHLTDIPALRQLAGEAFTQSRFRAPWYAPDASARFYAQWIENAVRGTFDHQCLVLRTETGAIRGYVSLRELNDTDARIGLLAGRGAGAELMQAAICWAQSRGKATLRVATQLGNTAALKRYIQSGANIESTAYWLYR
Chromosome:4230693-4231322_-_StartTTG		Nt-extension	engB	2	MTNLNYQQTHFVMSAPDIR;TNLNYQQTHFVMSAPDIR;	default	1	psent105215(0.93198587442)	8297(2734)	LTNLNYQQTHFVMSAPDIRHLPSDCGIEVAFAGRSNAGKSSALNTLTNQKSLARTSKTPGRTQLINLFEVVDGKRLVDLPGYGYAEVPEEMKRKWQRALGEYLEKRQSLQGLVVLMDIRHPLKDLDQQMIQWAVESNIQVLVLLTKADKLASGARKAQLNMVREAVLAFNGDVQVEAFSSLKKQGVDKLRQKLDSWFSELAPVEEIQDGE
Chromosome:3410281-3410775_+_StartATG		Nt-extension	ygjP	2	RYPGAHDYATDK;TSLTYLQGYPEHLLAQVR;	default	1	0	99069(2104)	MTSLTYLQGYPEHLLAQVRALIAEQRLGAVLEKRYPGAHDYATDKALYHYTQELKSQFLRNAPPINKVMYDSKIHVLKNALGLHTAVSRVQGGKLKAKAEIRVATVFRNAPEPFLRMIVVHELAHLKEKDHNKAFYQLCCHMEPQYHQLEFDTRLWLTHQALSAQ
Chromosome:1114820-1116577_-_StartTTG		Nt-extension	lonH	2	DLVPDSESYQEIFAQPHATDENDTLLSDTQPR;LQFALEQLIQPWASSSFMLTK;	default	1 (MS evidence)	psent147399(0.928717969122)	52677(5614)	LTITKLAWRDLVPDSESYQEIFAQPHATDENDTLLSDTQPRLQFALEQLIQPWASSSFMLTKAPEEQEYLTLLSDAVRALQTDAGQLTGGHYDVSGHTVHYRAAQNAQDNFATVTQVVSADWVEAEQLFGCLRQYNGDITLQPGLVHQANGGVLIISLRTLLAQPLLWMRLKAIVSRERFDWVAFDESRPLPVSVPSMPLKLKVILVGERESLADFQEMEPELAEQAIYSEFEDNLQIADAEAMTLWCQWVTRIALRDNLPPPAPDAWPALIREAVRYTGEQDTLPLCPLWIARQFKEASPLCEGDTCGAEALSLMLARREWREGFLAERMQDEILQEQILIETEGERVGQINALSVIEFPGHPRAFGEPSRISCVVHIGDGEFNDIERKAELGGNIHA…
Chromosome:1416781-1418190_-_StartATG		Nt-extension	pykF	2	IVCTIGPK;TKIVCTIGPK;	default	1 (MS evidence)	psent094928(0.972989174517)	49670(2785)	MKKTKIVCTIGPKTESEEMLSKMLDAGMNVMRLNFSHGDYAEHGQRIQNLRNVMSKTGKKAAILLDTKGPEIRTIKLEGGNDVSLKAGQTFTFTTDKSVVGNNEIVAVTYEGFTSDLSVGNTVLVDDGLIGMEVTAIEGNKVICKVLNNGDLGENKGVNLPGVSIALPALAEKDKQDLIFGCEQGVDFVAASFIRKRSDVVEIREHLKAHGGENIQIISKIENQEGLNNFDEILEASDGIMVARGDLGVEIPVEEVIFAQKMMIEKCIRARKVVITATQMLDSMIKNPRPTRAEAGDVANAILDGTDAVMLSGESAKGKYPLEAVSIMATICERTDRVMNSRLDYNNDSRKLRITEAVCRGAVETAEKLEAPLIVVATQGGKSARAVRKYFPDATILAL…
Chromosome:3606455-3606841_-_StartATG		Nt-extension	rpsK	2	KQVSDGVAHIHASFNNTIVTITDR;QVSDGVAHIHASFNNTIVTITDR;	default	1 (MS evidence)	psent133863(0.676134786945)	17257(740)	MAKAPVRARKRVRKQVSDGVAHIHASFNNTIVTITDRQGNALGWATAGGSGFRGSRKSTPFAAQVAAERCADAVKEYGIKNLEVMVKGPGPGRESTIRALNAAGFRITNITDVTPIPHNGCRPPKKRRV
Chromosome:3269632-3271605_-_StartATG		Nt-extension	speA	2	SDDMSMGSPSSAGEQGVLR;SMQEVAMSSQEASK;	default	1 (MS evidence)	0	22736(1318)	MSDDMSMGSPSSAGEQGVLRSMQEVAMSSQEASKMLRTYNIAWWGNNYYDVNELGHISVCPDPDVPEARVDLAKLVKAREAQGQRLPALFCFPQILQHRLRSINAAFKRARESYGYNGDYFLVYPIKVNQHRRVIESLIHSGEPLGLEAGSKAELMAVLAHAGMTRSVIVCNGYKDREYIRLALIGEKMGHKVYLVIEKMSEIAIVLEEAERLNVVPRLGVRARLASQGSGKWQSSGGEKSKFGLAATQVLQLVETLRDAGRLDSLQLLHFHLGSQMANIRDIATGVRESARFYVELHKLGVNIQCFDVGGGLGVDYEGTRSQSDCSVNYGLNEYANNIIWAIGDACEEHGLPHPTVITESGRAVTAHHTVLVSNIIGVERNEYTDPTAPAEDAPRALQ…
Chromosome:697520-697813_-_StartTTG		Nt-extension	ybeD	2	LNELLEFPTPFTYK;VMGQALPELVDQVVEVVQR;	default	1 (MS evidence)	psent149490(0.601670842273)	56824(21324)	MKTKLNELLEFPTPFTYKVMGQALPELVDQVVEVVQRHAPGDYSPTVKPSSKGNYHSVSITINATHIEQVETLYEELGNIDIVRMVL
Chromosome:945042-945641_+_StartATG		Pseudogene	mdaA	2	HVLPLFGLCLGWPADNPDLKPR;LPAELVVHGTSINR;	default	1	psent056510(0.961827749212)	75093(2135)	MSPTIELLCGHRSIRHFTDEPVTDAQREAIIAAARSTSSSSFLQCSSIIRITDRALREALVPLTGGQKHVAQAAEFWVFCADFNRHLQICPDAQLGLAEQLLLGVVDTAMMGQNALTAAESLGLGGVYIGGIRNNIESVTELLKLPKHVLPLFGLCLGWPADNPDLKPRLPAELVVHGTSINRLMKSCWRAMTSSWLSII
Chromosome:3933083-3933778_-_StartATG		Nt-extension	rfaY	3	DFLSYNHQVIK;VVLINTDYGK;YIEIFKDFLSYNHQVIK;	default	0	psent132288(0.885566022677)	11946(10646)	VKKDGEKYIEIFKDFLSYNHQVIKVFRNIEDTKVVLINTDYGKYILKVFSPKVKNTERFFKSLVKGDYYEKLFHQTDRVRREGFAALNDFYLLAEIKTLRYVKTYVMIIEYIEGIELVDMPEISDEVRGKIKQSIYSLHQHGMVSGDPHKGNFILQGNEIRIIDLSGKRPSRQRKAKDRIDLERHYGIKNNVRDIGFYLLIYKKKLRNFLRRIKGKEKR
Chromosome:2722547-2723281_-_StartGTG		Nt-extension	rnc	3	KLGYTFNHQELLQQALTHR;LGYTFNHQELLQQALTHR;MNPIVINR;	default	1	psent138811(0.927112422708)	30053(5922)	MNPIVINRLQRKLGYTFNHQELLQQALTHRSASSKHNERLEFLGDSILSFVIANALYHRFPRVDEGDMSRMRATLVRGNTLAELAREFDLGECLRLGPGELKSGGFRRESILADTVEALIGGVFLDSNIQTVEQLILNWYKTRLDEISPGDKQKDPKTRLQEYLQGRHLPLPSYLVVQVRGEAHDQEFTIHCQVSGLSEPVVGTGSSRRKAEQAAAEQALKKLELE
pSLT_SL1344:6966-7361_+_StartATG		Intergenic	-	5	GLIVVTNNTR;LDVLDYDTPAATHTGQIR;NLAVIEGFVSR;PVGPFDQMIAGHAR;QGRPVGPFDQMIAGHAR;	default	1	0	62560(4898)	MLKFMLDTNICIFTIKNKPASVRERFNLNQGRMCISSVTLMELIYGAEKSQMPERNLAVIEGFVSRLDVLDYDTPAATHTGQIRAELARQGRPVGPFDQMIAGHARSRGLIVVTNNTREFERVGGLRTEDWS
Chromosome:2064124-2064555_+_StartATG		Intergenic	-	6	ALHHLIFQITK;ASQVWYR;GLSLNDSLFIISDR;LKPDYMPAEAAQFLR;LPVNHYSVDDFSEADWDPR;SNYSDLFQIIK;	default	1	psent011417(0.689342474192)	88837(2411)	MSNYSDLFQIIKIRVCQNNDFPTYSLAGTNNYRASQVWYRIGQIFTLECVLAEYRRCCSSDYYLLDNEKALHHLIFQITKWKLEDIRGLSLNDSLFIISDRLKPDYMPAEAAQFLRSLKLPVNHYSVDDFSEADWDPRENSVFL
Chromosome:2363162-2364295_-_StartATG		Nt-extension	ompC	4	VDGLHYFSDDK;VDGLHYFSDDKGSDGDQTYMR;VLSLLVPALLVAGAANAAEIYNK;VLSLLVPALLVAGAANAAEIYNKDGNK;	default;auxiliary;default;default	1 (MS evidence)	psent140672(0.966525245996)	36423(68)	MKVKVLSLLVPALLVAGAANAAEIYNKDGNKLDLFGKVDGLHYFSDDKGSDGDQTYMRIGFKGETQVNDQLTGYGQWEYQIQGNQTEGSNDSWTRVAFAGLKFADAGSFDYGRNYGVTYDVTSWTDVLPEFGGDTYGADNFMQQRGNGYATYRNTDFFGLVDGLDFALQYQGKNGSVSGENTNGRSLLNQNGDGYGGSLTYAIGEGFSVGGAITTSKRTADQNNTANARLYGNGDRATVYTGGLKYDANNIYLAAQYSQTYNATRFGTSNGSNPSTSYGFANKAQNFEVVAQYQFDFGLRPSVAYLQSKGKDISNGYGASYGDQDIVKYVDVGATYYFNKNMSTYVDYKINLLDKNDFTRDAGINTDDIVALGLVYQF
Chromosome:2819729-2820325_-_StartGTG		Intergenic	-	2	HALQILNR;SGNPQHLPMSTELFAVPEVFSK;	default;combined	1	psent138279(0.59624490232)	28887(4313)	VSMTLFTEEDPTQRRYVDLITEVTAFEATKEPMKIISASDMLGICDAFLSETQCHIADRLPLSIAGRHELGRKIEWNCPHSWKPREEWSTHVRHALQILNRRYLDTPVSQLDDWQTWEELSTDIHVSARCTRRTVEFYRSGNPQHLPMSTELFAVPEVFSKFVASILSGDIHPVWMWHADAAKTPRCLDGLYPKYVPLS
Chromosome:2303005-2303940_-_StartATG		Nt-extension	fruK	2	VATITLNPAYDLVGFCPEIER;VATITLNPAYDLVGFCPEIERGEVNLVK;	default;combined	1 (MS evidence)	psent089988(0.909368277285)	0	MSRRVATITLNPAYDLVGFCPEIERGEVNLVKTTGLHAAGKGINVAKVLKDLGIDVTVGGFLGKDNQDGFQQLFSELGIANRFQVVQGRTRINVKLTEKDGEVTDFNFSGFDVTPADWERFVNDSLSWLGQFDMVCVSGSLPAGVSPEAFTDWMTRLRSQCPCIIFDSSREALVAGLKAAPWLVKPNRRELEIWAGRKLPEMKDVIDAAHALREQGIAHVVISLGAEGALWVNASGEWIAKPPAVDVVSTVGAGDSMVGGLIYGLLMRESSEHTLRLATAVAALAVSQSNVGITDRPQLAAMMARVDLQPFN
Chromosome:3222490-3222564_-_StartATG		Frameshift	prfB	3	FEINPVNNR;IQDLTER;MFEINPVNNR;	default;combined;default	0	psent085098(0.509589510426)	23945(5340)	MFEINPVNNRIQDLTERTNVLRGYL
Chromosome:3300345-3301238_+_StartTTG		Nt-extension	SL1344_3095	3	ELGAQLFR;LGIGQPPLSQQIK;RVPHGAELTEAGK;	default;combined;default	1	psent068644(0.752959043382)	97930(5615)	MELRHIRYFLAVAEERHFTRAATKLGIGQPPLSQQIKDLERELGAQLFRRVPHGAELTEAGKAFYDVVKGMPATATRAVLAAQRVARGESGVLRVGFTASAAFNSVVPGAIRTFKRAYPDVRLQLEEGNTTQLADELNEGSLDVAFLRPGFTGNERFQLRLLSEEPMVIVLAETHPAAACKQIALSILKDEFFLLFPREIGLSLYDAVIKACGKAGFEPKIGQLVPQISSVINLVSAEMGVSMVPDSMRQVNVKGVVYRPVADQMPVAKLALAYRRGDTSPTLRNFILKVTG
pCol1B9_SL1344:11026-11613_-_StartATG		Intergenic	-	4	AVAQPLLLAEQDR;RLEDAGWLR;RPGPVLTR;RPSPLQR;	default;combined;default;default	0	0	0	LNRTNIFFGESHSDWLPVRGGESGDFVFRRGDGHAFAKIAPASRRGELAGERDRLIWLKGRGVACPEVINWQEEQEGACLVITAIPGVPAADLSGADLLKAWPSMGQQLGAVHSLSVDQCPFERRLSRMFGRAVDVVSRNAVNPDFLPDEDKSTPQLDLLARVERELPVRLDQERTDMVVCHGDPCMPNFMVDPKTLQCTGLIDLGRLGTADRYADLALMIANAEENWAAPDEAERAFAVLFNVLGIEAPDRERLAFYLRLDPLTWG
Chromosome:3240363-3241913_-_StartTTG		Nt-extension	pepP	4	QALLAQMQPGSAALIFAAPEATR;QSSDFWYFTGFNEPEAVLVLIK;RQALLAQMQPGSAALIFAAPEATR;SADSEYPYR;	default;default;combined;default	1	psent110501(0.937037936084)	23336(10039)	MTQQEYQRRRQALLAQMQPGSAALIFAAPEATRSADSEYPYRQSSDFWYFTGFNEPEAVLVLIKSDDTHNHSVLFNRVRDLTAEIWFGRRLGQDAAPEKLGVDRALAFSEINQQLFQLLNGLDVVYHAQGEYAYADEIVLAALEKLRKGSRQNLTAPATMTDWRPIVHEMRLFKSPEEIAVLRRAGEISALAHIRAMEKCRPGMFEYQLEGEIHHEFNRHGARYPSYNTIVGSGENGCILHYTENESEMRDGDLVLIDAGCEYKGYAGDITRTFPVNGKFTLAQREIYDIVLESLETSLRLFRPGTSIQEVTGEVVRIMITGLVKLGILQGEVDQLIAENAHRPFFMHGLSHWLGLDVHDVGVYGPDRSRILEPGMVLTVEPGLYIAPDADVPEAYRGI…
Chromosome:3930878-3932020_-_StartATG		Nt-extension	rfaK	6	GAAAVETWIYQVAK;IIFTVTPIFSIPPR;INDNCDIHYIGFSK;LDPLPYSQR;LSIPNAIACIK;RLSIPNAIACIK;	default;default;default;default;default;combined	1	psent132301(0.84231834209)	11996(4894)	MIKKIIFTVTPIFSIPPRGAAAVETWIYQVAKRLSIPNAIACIKNAGYPEYNKINDNCDIHYIGFSKVYKRLFQKWTRLDPLPYSQRILNIRDKVTTQEDSVIVIHNSMKLYRQIRERNPNAKLVMHMHNAFEPELPDNDAKIIVPSQFLKAFYEERLPAAAVSIVPNGFCAETYKRNPQDNLRQQLNIAEDATVLLYAGRISPDKGILLLLQAFKQLRTLRSNIKLVVVGDPYASRKGEKAEYQKKVLDAAKEIGTDCIMAGGQSPDQMHNFYHIADLVIVPSQVEEAFCMVAVEAMAAGKAVLASKKGGISEFVLDGITGYHLAEPMSSDSIINDINRALADKERHQIAEKAKSLVFSKYSWENVAQRFEEQMKNWFDK
Chromosome:3971323-3972510_+_StartATG		Pseudogene	sugR	8	EEHNLQQVELPLMLYLGTAR;IPLSQLSDGLR;NAVAMVADIAFR;SAFPLIQFIVTTHSPQVISTVK;TQGIVLIDEVDMFLHPAWQQQIIQSLR;TTVLDAIR;WGEQLQTLVR;YEAQPTEQR;	default;default;default;default;default;combined;default;default	1	psent020958(0.866095678805)	104586(1447)	MRIDKLSLLNFRCFRQLDITFDEHITILVAPNGAGKTTVLDAIRLALFPFIRGFDASLYVKDKSLAIRTEDVRLVFRPEALNMEMSSPAMITATGEWESGKTATWMLDKRGEQPPHEDKTAAQLTRWGEQLQTLVREEHNLQQVELPLMLYLGTARLWYQERYEAQPTEQRLDNSAFSRLSGYDDCLSATSNYKQFEQWYSWLWLSYREHQITQLESPSAKLKEGVRVQRMKEAIQAIQQAINCLTQEVTGWHDLEYSSSHNQQLVMNHPQHGKIPLSQLSDGLRNAVAMVADIAFRCVKLNPHLRDEAALKTQGIVLIDEVDMFLHPAWQQQIIQSLRSAFPLIQFIVTTHSPQVISTVKRESVRLLEQDEKGNGLASIPAGRPTASQVMMYCTA
Chromosome:4691773-4691916_+_StartATG		Intergenic	-	1	SVGQILKR;	NA	0	psent024785(0.213636000111)	0	MLPQQEMDNRRAQQRAGRGQKKDLLIADKRRQQARYWSGKSVGQILKR
Chromosome:4873241-4873369_+_StartTTG		Intergenic	-	1	RKPVGFR;	NA	0	psent051637(0.00137222222222)	0	MTTHHYCRRKPVGFRQQQCWHGQHGLSVIRPTRISLCVSFFTL
Chromosome:3962462-3962563_+_StartGTG		Intergenic	-	1	HLSFLNIK;	NA	0	psent046624(0.0159858122554)	0	MHLSFLNIKNIRSQSFAFTIWSDKITAFPPRECP
Chromosome:4366952-4367017_+_StartGTG		Intergenic	-	1	NPLLLFSGIVPNK;	NA	0	0	0	LNRTNIFFGESHSDWLPVRGGESGDFVFRRGDGHAFAKIAPASRRGELAGERDRLIWLKGRGVACPEVINWQEEQEGACLVITAIPGVPAADLSGADLLKAWPSMGQQLGAVHSLSVDQCPFERRLSRMFGRAVDVVSRNAVNPDFLPDEDKSTPQLDLLARVERELPVRLDQERTDMVVCHGDPCMPNFMVDPKTLQCTGLIDLGRLGTADRYADLALMIANAEENWAAPDEAERAFAVLFNVLGIEAPDRERLAFYLRLDPLTWG
Chromosome:3534234-3534443_-_StartGTG		Nt-truncation	rplM	1	MYYHHTGHIGGIK;	NA	0	0	18084(65520)	VYYHHTGHIGGIKQATFEEMIARRPERVIEIAVKGMLPKGPLGRAMFRKLKVYAGNEHNHAAQQPQVLDI
Chromosome:3613927-3614430_-_StartGTG		Nt-truncation	rpsC	1	MTIHTARPGIVIGK;	NA	0	0	17015(25423)	VTIHTARPGIVIGKKGEDVEKLRKVVADIAGVPAQINIAEVRKPELDAKLVADSITSQLERRVMFRRAMKRAVQNAMRLGAKGIKVEVSGRLGGAEIARTEWYREGRVPLHTLRADIDYNTSEAHTTYGVIGVKVWIFKGEILGGMAAVEQPEKPAAQPKKQQRKGRK
Chromosome:4591529-4592929_-_StartTTG		Nt-truncation	aspA	1	MGTREVPAEAYYGVHTLR;	NA	0	0	4821(43929)	LGTREVPAEAYYGVHTLRAIENFYISNNKISDIPEFVRGMVMVKKAAALANKELQTIPKSVANAIIAACDEVLNNGKCMDQFPVDVYQGGAGTSVNMNTNEVLANIGLELMGHQKGEYQYLNPNDHVNKCQSTNDAYPTGFRVAVYASIVKLIDAINQLREGFERKAVEFQDILKMGRTQLQDAVPMTLGQEFRAFSILLKEEVKSIERTAELLLEVNLGATAIGTGLNTPKEYSPLAVKKLAEVTGFACVPAEDLIEATSDCGAYVMVHSALKRLAVKMSKICNDLRLLSSGPRAGLNEINLPELQAGSSIMPAKVNPVVPEVVNQVCFKVIGNDTTVTMAAEAGQLQLNVMEPVIGQAMFESIHILSNACYNLLEKCVNGITANKEVCEGYVYNSIG…
Chromosome:3257116-3257991_-_StartTTG		Nt-truncation	tktA	1	MPEFLGGSADLAPSNLTLWSGSK;	NA	0	0	22967(102639)	LPEFLGGSADLAPSNLTLWSGSKAINEDAAGNYIHYGVREFGMTAIANGIALHGGFLPYTSTFLMFVEYARNAVRMAALMKQRQVMVYTHDSIGLGEDGPTHQPVEQVASLRVTPNMSTWRPCDQVESAVAWKYGVERQDGPTALILSRQNLAQQERTEEQLANIARGGYVLKDCAGQPQIIFIATGSEVELAVAAYEKLTAEGVKARVVSMPSTDAFDKQDAAYRESVLPKAVSARVAIEAGIADYWFKYVGLNGAIVGMTTFGESAPAELLFEEFGFTVDNVIAKAKALL
Chromosome:387844-387942_-_StartATG				1	TGTSSLLVSMVSINVLSILR;	NA	0	psent100089(0.0)	0	LNRTNIFFGESHSDWLPVRGGESGDFVFRRGDGHAFAKIAPASRRGELAGERDRLIWLKGRGVACPEVINWQEEQEGACLVITAIPGVPAADLSGADLLKAWPSMGQQLGAVHSLSVDQCPFERRLSRMFGRAVDVVSRNAVNPDFLPDEDKSTPQLDLLARVERELPVRLDQERTDMVVCHGDPCMPNFMVDPKTLQCTGLIDLGRLGTADRYADLALMIANAEENWAAPDEAERAFAVLFNVLGIEAPDRERLAFYLRLDPLTWG
Chromosome:2593412-2593903_-_StartATG				1	RSGFPARGGEGGEGDHAAVFVTDIPK;	NA	0	psent139506(0.600911149308)	0	LNRTNIFFGESHSDWLPVRGGESGDFVFRRGDGHAFAKIAPASRRGELAGERDRLIWLKGRGVACPEVINWQEEQEGACLVITAIPGVPAADLSGADLLKAWPSMGQQLGAVHSLSVDQCPFERRLSRMFGRAVDVVSRNAVNPDFLPDEDKSTPQLDLLARVERELPVRLDQERTDMVVCHGDPCMPNFMVDPKTLQCTGLIDLGRLGTADRYADLALMIANAEENWAAPDEAERAFAVLFNVLGIEAPDRERLAFYLRLDPLTWG
Chromosome:1084206-1084280_-_StartTTG				1	MLFYGVRFHAPAR;	NA	0	0	0	LNRTNIFFGESHSDWLPVRGGESGDFVFRRGDGHAFAKIAPASRRGELAGERDRLIWLKGRGVACPEVINWQEEQEGACLVITAIPGVPAADLSGADLLKAWPSMGQQLGAVHSLSVDQCPFERRLSRMFGRAVDVVSRNAVNPDFLPDEDKSTPQLDLLARVERELPVRLDQERTDMVVCHGDPCMPNFMVDPKTLQCTGLIDLGRLGTADRYADLALMIANAEENWAAPDEAERAFAVLFNVLGIEAPDRERLAFYLRLDPLTWG
Chromosome:4347629-4348009_+_StartATG				1	RPVNADAVK;	NA	0	psent048628(0.428507503608)	0	LNRTNIFFGESHSDWLPVRGGESGDFVFRRGDGHAFAKIAPASRRGELAGERDRLIWLKGRGVACPEVINWQEEQEGACLVITAIPGVPAADLSGADLLKAWPSMGQQLGAVHSLSVDQCPFERRLSRMFGRAVDVVSRNAVNPDFLPDEDKSTPQLDLLARVERELPVRLDQERTDMVVCHGDPCMPNFMVDPKTLQCTGLIDLGRLGTADRYADLALMIANAEENWAAPDEAERAFAVLFNVLGIEAPDRERLAFYLRLDPLTWG
Chromosome:1421671-1421718_+_StartATG				1	TLLDWVR;	NA	0	psent007771(0.00326904761905)	0	LNRTNIFFGESHSDWLPVRGGESGDFVFRRGDGHAFAKIAPASRRGELAGERDRLIWLKGRGVACPEVINWQEEQEGACLVITAIPGVPAADLSGADLLKAWPSMGQQLGAVHSLSVDQCPFERRLSRMFGRAVDVVSRNAVNPDFLPDEDKSTPQLDLLARVERELPVRLDQERTDMVVCHGDPCMPNFMVDPKTLQCTGLIDLGRLGTADRYADLALMIANAEENWAAPDEAERAFAVLFNVLGIEAPDRERLAFYLRLDPLTWG
Chromosome:2246801-2246962_+_StartATG				1	LGADLLR;	NA	0	psent038099(0.00109126984127)	0	LNRTNIFFGESHSDWLPVRGGESGDFVFRRGDGHAFAKIAPASRRGELAGERDRLIWLKGRGVACPEVINWQEEQEGACLVITAIPGVPAADLSGADLLKAWPSMGQQLGAVHSLSVDQCPFERRLSRMFGRAVDVVSRNAVNPDFLPDEDKSTPQLDLLARVERELPVRLDQERTDMVVCHGDPCMPNFMVDPKTLQCTGLIDLGRLGTADRYADLALMIANAEENWAAPDEAERAFAVLFNVLGIEAPDRERLAFYLRLDPLTWG

## Sheet: Table S7C
PSM ids	Peptide Q-value	Peptide	Identified in OD shotgun analysis	Class	Ensembl	Comment
B005312_Bp_CMB-480_KRGEV-UrsulaFels-Fraction-4.62915.1.3	0.0434783	ALIPLSAEQQAAMQAVAVTEQR	No	Nt-extension	psiA	Novel identified Nt-extension
B005312_Bp_CMB-480_KRGEV-UrsulaFels-Fraction-4.9820.1.2	0.0434783	DNTTEHLR	No	Intergenic	-	Chromosome:3417503-3417805_+_StartATG intergenic ORF, 2 other peptides found earlier (see Supplemental Tables 7A-B)
B005312_Bp_CMB-480_KRGEV-UrsulaFels-Fraction-4.72160.1.3	0.0434783	GSIIANMLQEHDNPFTLYPYDTNYLIYTNTSDLNK	No	Nt-extension	pldA-1	1 other peptide found earlier (see Supplemental Table 7A-B)
B005314_Bp_CMB-480_KRGEV-UrsulaFels-Fraction-5.70866.1.2	0.05	LALFPFIR	No	Pseudogene	sugR	8 other peptides found earlier (see Supplemental Table 7A-B)
B005312_Bp_CMB-480_KRGEV-UrsulaFels-Fraction-4.72058.2.3	0.0434783	MTGLAWTEVGGDLLTIETACVPGK	No	Nt-truncation	Ion	Putative Nt-truncation
B005312_Bp_CMB-480_KRGEV-UrsulaFels-Fraction-4.68596.1.3	0.0434783	MTSLTYLQGYPEHLLAQVR	No	Nt-extension	ygjP	2 other peptides found earlier (see Supplemental Table 7A-B)
B005312_Bp_CMB-480_KRGEV-UrsulaFels-Fraction-4.7765.1.3, B005306_Bp_CMB-480_KRGEV-UrsulaFels-Fraction-1_rerun.8486.1.3	0.0434783	SKDNTTEHLR	No	Intergenic	-	Chromosome:3417503-3417805_+_StartATG intergenic ORF, 2 other peptides found earlier (see Supplemental Tables 7A-B)
B005314_Bp_CMB-480_KRGEV-UrsulaFels-Fraction-5.23175.1.2	0.05	SLIDQGVK	No	Nt-extension	ilvl	1 other peptide found earlier (see Supplemental Table 7A-B)
B005306_Bp_CMB-480_KRGEV-UrsulaFels-Fraction-1_rerun.71235.1.4	0.047619	SMNETYQPINCDDYDSLELACMHHLILTLTLK	No	Nt-extension	rof	Novel identified Nt-extension (+ two amino acids)
B005306_Bp_CMB-480_KRGEV-UrsulaFels-Fraction-1_rerun.79587.1.3	0.047619	VAELTALRDQIDDVDKALLNLLAK	No	Nt-extension	tyrA	1 other peptide found earlier (see Supplemental Table 7A-B)
B005306_Bp_CMB-480_KRGEV-UrsulaFels-Fraction-1_rerun.36147.1.2	0.047619	VVLINTDYGK	Yes
B005312_Bp_CMB-480_KRGEV-UrsulaFels-Fraction-4.72639.1.2	0.0434783	VMLLQLADFVEAGMK	Yes
B005312_Bp_CMB-480_KRGEV-UrsulaFels-Fraction-4.75631.1.3, B005314_Bp_CMB-480_KRGEV-UrsulaFels-Fraction-5.74192.1.3	0.0434783	VMGQALPELVDQVVEVVQR	Yes
B005314_Bp_CMB-480_KRGEV-UrsulaFels-Fraction-5.78502.1.2	0.05	VLSLLVPALLVAGAANAAEIYNK	Yes
B005312_Bp_CMB-480_KRGEV-UrsulaFels-Fraction-4.8428.1.2	0.0434783	TVAVHSSADR	Yes
B005312_Bp_CMB-480_KRGEV-UrsulaFels-Fraction-4.67678.1.3	0.0434783	TSLTYLQGYPEHLLAQVR	Yes
B005314_Bp_CMB-480_KRGEV-UrsulaFels-Fraction-5.77132.1.3	0.05	TQGIVLIDEVDMFLHPAWQQQIIQSLR	Yes
B005306_Bp_CMB-480_KRGEV-UrsulaFels-Fraction-1_rerun.41158.1.3	0.047619	TNLNYQQTHFVMSAPDIR	Yes
B005314_Bp_CMB-480_KRGEV-UrsulaFels-Fraction-5.79200.1.3	0.05	TMTVDLGDELREFIESLIESGDYR	Yes
B005312_Bp_CMB-480_KRGEV-UrsulaFels-Fraction-4.66168.1.2	0.0434783	SNYSDLFQIIK	Yes
B005306_Bp_CMB-480_KRGEV-UrsulaFels-Fraction-1_rerun.11385.1.2	0.047619	SMQEVAMSSQEASK	Yes
B005306_Bp_CMB-480_KRGEV-UrsulaFels-Fraction-1_rerun.75170.1.3	0.047619	SAFPLIQFIVTTHSPQVISTVK	Yes
B005312_Bp_CMB-480_KRGEV-UrsulaFels-Fraction-4.53900.1.4, B005306_Bp_CMB-480_KRGEV-UrsulaFels-Fraction-1_rerun.55191.1.3, B005314_Bp_CMB-480_KRGEV-UrsulaFels-Fraction-5.52095.1.4, B005306_Bp_CMB-480_KRGEV-UrsulaFels-Fraction-1_rerun.77620.1.4, B005314_Bp_CMB-480_KRGEV-UrsulaFels-Fraction-5.75551.1.4	0.0434783	QVSDGVAHIHASFNNTIVTITDR	Yes
B005306_Bp_CMB-480_KRGEV-UrsulaFels-Fraction-1_rerun.77877.1.2	0.047619	QSSDFWYFTGFNEPEAVLVLIK	Yes
B005312_Bp_CMB-480_KRGEV-UrsulaFels-Fraction-4.28580.1.2	0.0434783	NLHPIFAK	Yes
B005306_Bp_CMB-480_KRGEV-UrsulaFels-Fraction-1_rerun.79874.1.2	0.047619	MTSLPVAAVLPELLTALK	Yes
B005306_Bp_CMB-480_KRGEV-UrsulaFels-Fraction-1_rerun.39203.1.2	0.047619	MNNLTLSSFSK	Yes
B005312_Bp_CMB-480_KRGEV-UrsulaFels-Fraction-4.29784.1.2, B005306_Bp_CMB-480_KRGEV-UrsulaFels-Fraction-1_rerun.30212.1.2	0.0434783	MNIFDHYR	Yes
B005314_Bp_CMB-480_KRGEV-UrsulaFels-Fraction-5.34580.1.3	0.05	MMMQPSIKPADEGSAGDIIAR	Yes
B005306_Bp_CMB-480_KRGEV-UrsulaFels-Fraction-1_rerun.40948.1.2	0.047619	MFTPGDIVQPR	Yes
B005306_Bp_CMB-480_KRGEV-UrsulaFels-Fraction-1_rerun.34502.1.2	0.047619	MFEINPVNNR	Yes
B005306_Bp_CMB-480_KRGEV-UrsulaFels-Fraction-1_rerun.78599.1.2, B005314_Bp_CMB-480_KRGEV-UrsulaFels-Fraction-5.76869.1.2	0.047619	LTEMITAPVEALGYELVGIEFIR	Yes
B005314_Bp_CMB-480_KRGEV-UrsulaFels-Fraction-5.75791.1.3	0.05	LQFALEQLIQPWASSSFMLTK	Yes
B005312_Bp_CMB-480_KRGEV-UrsulaFels-Fraction-4.38483.1.2	0.0434783	LPAELVVHGTSINR	Yes
B005314_Bp_CMB-480_KRGEV-UrsulaFels-Fraction-5.70597.1.2	0.05	LNELLEFPTPFTYK	Yes
B005312_Bp_CMB-480_KRGEV-UrsulaFels-Fraction-4.46587.1.3, B005306_Bp_CMB-480_KRGEV-UrsulaFels-Fraction-1_rerun.48058.1.3	0.0434783	LKPDYMPAEAAQFLR	Yes
B005312_Bp_CMB-480_KRGEV-UrsulaFels-Fraction-4.53515.1.3, B005306_Bp_CMB-480_KRGEV-UrsulaFels-Fraction-1_rerun.55130.1.3, B005314_Bp_CMB-480_KRGEV-UrsulaFels-Fraction-5.51655.1.3	0.0434783	LGYTFNHQELLQQALTHR	Yes
B005306_Bp_CMB-480_KRGEV-UrsulaFels-Fraction-1_rerun.45503.1.3	0.047619	LDVLDYDTPAATHTGQIR	Yes
B005312_Bp_CMB-480_KRGEV-UrsulaFels-Fraction-4.49296.1.4, B005306_Bp_CMB-480_KRGEV-UrsulaFels-Fraction-1_rerun.50805.1.3, B005314_Bp_CMB-480_KRGEV-UrsulaFels-Fraction-5.48023.1.3	0.0434783	KQVSDGVAHIHASFNNTIVTITDR	Yes
B005314_Bp_CMB-480_KRGEV-UrsulaFels-Fraction-5.30981.2.2	0.05	IQEVTGLSGEELKK	Yes
B005312_Bp_CMB-480_KRGEV-UrsulaFels-Fraction-4.47020.1.2	0.0434783	IPLSQLSDGLR	Yes
B005314_Bp_CMB-480_KRGEV-UrsulaFels-Fraction-5.71617.1.3	0.05	INLDIPAAVAQALR	Yes
B005314_Bp_CMB-480_KRGEV-UrsulaFels-Fraction-5.72253.1.2	0.05	IIFTVTPIFSIPPR	Yes
B005312_Bp_CMB-480_KRGEV-UrsulaFels-Fraction-4.70280.1.2, B005314_Bp_CMB-480_KRGEV-UrsulaFels-Fraction-5.68380.1.2	0.0434783	GLSLNDSLFIISDR	Yes
B005312_Bp_CMB-480_KRGEV-UrsulaFels-Fraction-4.71094.1.3	0.0434783	EEHNLQQVELPLMLYLGTAR	Yes
B005314_Bp_CMB-480_KRGEV-UrsulaFels-Fraction-5.68091.1.2	0.05	DVTLAAIYALGEGR	Yes
B005312_Bp_CMB-480_KRGEV-UrsulaFels-Fraction-4.64259.1.3	0.0434783	DLVPDSESYQEIFAQPHATDENDTLLSDTQPR	Yes
B005312_Bp_CMB-480_KRGEV-UrsulaFels-Fraction-4.38792.1.2	0.0434783	DFLSYNHQVIK	Yes
B005306_Bp_CMB-480_KRGEV-UrsulaFels-Fraction-1_rerun.42032.1.2, B005314_Bp_CMB-480_KRGEV-UrsulaFels-Fraction-5.40334.1.2	0.047619	ALHHLIFQITK	Yes
