# Supplementary material for: Lost and Found: Re-searching and Re-scoring Proteomics Data Aids Genome Annotation and Improves Proteome Coverage
Source: mSystems. 2020 Oct 27;5(5):e00833-20. doi: 10.1128/mSystems.00833-20 (PMC7593589; doi:10.1128/mSystems.00833-20)
Supplement: TABLE S8 [file mSystems.00833-20-st008.xlsx]

## Sheet: Table S8
Accession	Species PRIDE	MatchedKeywordSpecies	Tip
PXD003139	Acaryochloris marina (strain MBIC 11017)	Acaryochloris_marina_	Bacteria_Cyanobacteria_Chroococcales_Acaryochloris_marina_MBIC11017
PRD000348	Acholeplasma laidlawii (strain PG-8A)	Acholeplasma_laidlawii_	Bacteria_Tenericutes_Mollicutes_Acholeplasmatales_Acholeplasmataceae_Acholeplasma_laidlawii_PG_8A
PXD005851	Acidiphilium cryptum (strain JF-5)	Acidiphilium_	Bacteria_Proteobacteria_Alphaproteobacteria_Rhodospirillales_Acetobacteraceae_Acidiphilium_multivorum_AIU301
PXD002033	Acinetobacter baumannii	Acinetobacter_baumannii_	Bacteria_Proteobacteria_Gammaproteobacteria_Pseudomonadales_Moraxellaceae_Acinetobacter_baumannii_AB30
PXD005265	Acinetobacter baumannii	Acinetobacter_baumannii_	Bacteria_Proteobacteria_Gammaproteobacteria_Pseudomonadales_Moraxellaceae_Acinetobacter_baumannii_AB30
PXD007289	Acinetobacter baumannii	Acinetobacter_baumannii_	Bacteria_Proteobacteria_Gammaproteobacteria_Pseudomonadales_Moraxellaceae_Acinetobacter_baumannii_AB30
PXD009528	Acinetobacter baumannii	Acinetobacter_baumannii_	Bacteria_Proteobacteria_Gammaproteobacteria_Pseudomonadales_Moraxellaceae_Acinetobacter_baumannii_AB30
PXD011302	Acinetobacter baumannii	Acinetobacter_baumannii_	Bacteria_Proteobacteria_Gammaproteobacteria_Pseudomonadales_Moraxellaceae_Acinetobacter_baumannii_AB30
PXD011341	Acinetobacter baumannii	Acinetobacter_baumannii_	Bacteria_Proteobacteria_Gammaproteobacteria_Pseudomonadales_Moraxellaceae_Acinetobacter_baumannii_AB30
PXD003511	Acinetobacter baumannii (strain ATCC 17978 / CIP 53.77 / LMG 1025 / NCDC KC755 / 5377)	Acinetobacter_baumannii_	Bacteria_Proteobacteria_Gammaproteobacteria_Pseudomonadales_Moraxellaceae_Acinetobacter_baumannii_AB30
PXD004167	Acinetobacter baumannii (strain ATCC 17978 / CIP 53.77 / LMG 1025 / NCDC KC755 / 5377)	Acinetobacter_baumannii_	Bacteria_Proteobacteria_Gammaproteobacteria_Pseudomonadales_Moraxellaceae_Acinetobacter_baumannii_AB30
PXD004236	Acinetobacter baumannii AB5075	Acinetobacter_baumannii_	Bacteria_Proteobacteria_Gammaproteobacteria_Pseudomonadales_Moraxellaceae_Acinetobacter_baumannii_AB30
PXD005881	Acinetobacter nosocomialis	Acinetobacter_	Bacteria_Proteobacteria_Gammaproteobacteria_Pseudomonadales_Moraxellaceae_Acinetobacter_baumannii_AB30
PXD001497	Actinoplanes sp. (strain ATCC 31044 / CBS 674.73 / SE50/110)	Actinoplanes_	Bacteria_Actinobacteria_Actinobacteria_Actinobacteridae_Actinomycetales_Micromonosporineae_Micromonosporaceae_Actinoplanes_missouriensis_NBRC_102363
PXD007641	Aeromonas hydrophila NJ-35	Aeromonas_hydrophila_	Bacteria_Proteobacteria_Gammaproteobacteria_Aeromonadales_Aeromonadaceae_Aeromonas_hydrophila_AL09_71
PXD009622	Aeromonas hydrophila subsp. hydrophila ATCC 7966	Aeromonas_hydrophila_	Bacteria_Proteobacteria_Gammaproteobacteria_Aeromonadales_Aeromonadaceae_Aeromonas_hydrophila_AL09_71
PXD000429	Aeromonas salmonicida salmonicida	Aeromonas_	Bacteria_Proteobacteria_Gammaproteobacteria_Aeromonadales_Aeromonadaceae_Aeromonas_hydrophila_AL09_71
PXD008444	Aggregatibacter actinomycetemcomitans (Actinobacillus actinomycetemcomitans) (Haemophilus actinomycetemcomitans)	Aggregatibacter_actinomycetemcomitans_	Bacteria_Proteobacteria_Gammaproteobacteria_Pasteurellales_Pasteurellaceae_Aggregatibacter_actinomycetemcomitans_D7S_1
PXD002509	Aggregatibacter actinomycetemcomitans (Actinobacillus actinomycetemcomitans) (Haemophilus actinomycetemcomitans)	Aggregatibacter_actinomycetemcomitans_	Bacteria_Proteobacteria_Gammaproteobacteria_Pasteurellales_Pasteurellaceae_Aggregatibacter_actinomycetemcomitans_D7S_1
PXD000411	Aggregatibacter actinomycetemcomitans D7S-1	Aggregatibacter_actinomycetemcomitans_	Bacteria_Proteobacteria_Gammaproteobacteria_Pasteurellales_Pasteurellaceae_Aggregatibacter_actinomycetemcomitans_D7S_1
PXD004400	Akkermansia muciniphila ATCC BAA-835	Akkermansia_muciniphila_	Bacteria_Chlamydiae_Verrucomicrobia_group_Verrucomicrobia_Verrucomicrobiae_Verrucomicrobiales_Verrucomicrobiaceae_Akkermansia_muciniphila_ATCC_BAA_835
PXD005851	Alcaligenes faecalis	Alcaligenes_faecalis_	Bacteria_Proteobacteria_Betaproteobacteria_Burkholderiales_Alcaligenaceae_Alcaligenes_faecalis_phenolicus_DSM_16503
PXD000258	Alicycliphilus denitrificans (strain JCM 14587 / BC)	Alicycliphilus_denitrificans_	Bacteria_Proteobacteria_Betaproteobacteria_Burkholderiales_Comamonadaceae_Alicycliphilus_denitrificans_K601
PXD003150	Allochromatium vinosum (strain ATCC 17899 / DSM 180 / NBRC 103801 / NCIMB 10441 / D) (Chromatium vinosum)	Allochromatium_vinosum_	Bacteria_Proteobacteria_Gammaproteobacteria_Chromatiales_Chromatiaceae_Allochromatium_vinosum_DSM_180
PXD008280	Alteromonas macleodii	Alteromonas_macleodii_	Bacteria_Proteobacteria_Gammaproteobacteria_Alteromonadales_Alteromonadaceae_Alteromonas_macleodii_Black_Sea_11
PXD003275	Alteromonas macleodii ATCC 27126	Alteromonas_macleodii_	Bacteria_Proteobacteria_Gammaproteobacteria_Alteromonadales_Alteromonadaceae_Alteromonas_macleodii_Black_Sea_11
PXD003275	Arcobacter	Arcobacter_	Bacteria_Proteobacteria_deltaepsilon_subdivisions_Epsilonproteobacteria_Campylobacterales_Campylobacteraceae_Arcobacter_nitrofigilis_DSM_7299
PXD009566	Arthrobacter sp. HG	Arthrobacter_	Bacteria_Actinobacteria_Actinobacteria_Actinobacteridae_Actinomycetales_Micrococcineae_Micrococcaceae_Arthrobacter_phenanthrenivorans_Sphe3
PXD003339	Bacillus amyloliquefaciens (strain ATCC 23350 / DSM 7 / BCRC 11601 / NBRC 15535 / NRRL B-14393)	Bacillus_	Bacteria_Firmicutes_Bacilli_Bacillales_Bacillaceae_Bacillus_anthracis_52_G
PXD010120	Bacillus anthracis str. Ames	Bacillus_anthracis_	Bacteria_Firmicutes_Bacilli_Bacillales_Bacillaceae_Bacillus_anthracis_52_G
PXD002136	Bacillus anthracis str. Sterne	Bacillus_anthracis_	Bacteria_Firmicutes_Bacilli_Bacillales_Bacillaceae_Bacillus_anthracis_52_G
PXD006148	Bacillus anthracis str. Sterne	Bacillus_anthracis_	Bacteria_Firmicutes_Bacilli_Bacillales_Bacillaceae_Bacillus_anthracis_52_G
PXD003569	Bacillus cereus	Bacillus_	Bacteria_Firmicutes_Bacilli_Bacillales_Bacillaceae_Bacillus_anthracis_52_G
PRD000191	Bacillus cereus (strain ATCC 14579 / DSM 31)	Bacillus_	Bacteria_Firmicutes_Bacilli_Bacillales_Bacillaceae_Bacillus_anthracis_52_G
PRD000192	Bacillus cereus (strain ATCC 14579 / DSM 31)	Bacillus_	Bacteria_Firmicutes_Bacilli_Bacillales_Bacillaceae_Bacillus_anthracis_52_G
PRD000193	Bacillus cereus (strain ATCC 14579 / DSM 31)	Bacillus_	Bacteria_Firmicutes_Bacilli_Bacillales_Bacillaceae_Bacillus_anthracis_52_G
PRD000434	Bacillus cereus (strain ATCC 14579 / DSM 31)	Bacillus_	Bacteria_Firmicutes_Bacilli_Bacillales_Bacillaceae_Bacillus_anthracis_52_G
PRD000435	Bacillus cereus (strain ATCC 14579 / DSM 31)	Bacillus_	Bacteria_Firmicutes_Bacilli_Bacillales_Bacillaceae_Bacillus_anthracis_52_G
PRD000436	Bacillus cereus (strain ATCC 14579 / DSM 31)	Bacillus_	Bacteria_Firmicutes_Bacilli_Bacillales_Bacillaceae_Bacillus_anthracis_52_G
PXD000856	Bacillus cereus (strain ATCC 14579 / DSM 31)	Bacillus_	Bacteria_Firmicutes_Bacilli_Bacillales_Bacillaceae_Bacillus_anthracis_52_G
PXD000886	Bacillus cereus (strain ATCC 14579 / DSM 31)	Bacillus_	Bacteria_Firmicutes_Bacilli_Bacillales_Bacillaceae_Bacillus_anthracis_52_G
PXD001482	Bacillus cereus (strain ATCC 14579 / DSM 31)	Bacillus_	Bacteria_Firmicutes_Bacilli_Bacillales_Bacillaceae_Bacillus_anthracis_52_G
PXD001483	Bacillus cereus (strain ATCC 14579 / DSM 31)	Bacillus_	Bacteria_Firmicutes_Bacilli_Bacillales_Bacillaceae_Bacillus_anthracis_52_G
PXD001568	Bacillus cereus (strain ATCC 14579 / DSM 31)	Bacillus_	Bacteria_Firmicutes_Bacilli_Bacillales_Bacillaceae_Bacillus_anthracis_52_G
PXD002788	Bacillus cereus (strain ATCC 14579 / DSM 31)	Bacillus_	Bacteria_Firmicutes_Bacilli_Bacillales_Bacillaceae_Bacillus_anthracis_52_G
PXD002789	Bacillus cereus (strain ATCC 14579 / DSM 31)	Bacillus_	Bacteria_Firmicutes_Bacilli_Bacillales_Bacillaceae_Bacillus_anthracis_52_G
PXD005851	Bacillus cereus (strain ATCC 14579 / DSM 31)	Bacillus_	Bacteria_Firmicutes_Bacilli_Bacillales_Bacillaceae_Bacillus_anthracis_52_G
PXD006169	Bacillus cereus (strain ATCC 14579 / DSM 31)	Bacillus_	Bacteria_Firmicutes_Bacilli_Bacillales_Bacillaceae_Bacillus_anthracis_52_G
PXD006205	Bacillus cereus (strain ATCC 14579 / DSM 31)	Bacillus_	Bacteria_Firmicutes_Bacilli_Bacillales_Bacillaceae_Bacillus_anthracis_52_G
PXD008242	Bacillus cereus (strain ATCC 14579 / DSM 31)	Bacillus_	Bacteria_Firmicutes_Bacilli_Bacillales_Bacillaceae_Bacillus_anthracis_52_G
PXD000791	Bacillus licheniformis	Bacillus_	Bacteria_Firmicutes_Bacilli_Bacillales_Bacillaceae_Bacillus_anthracis_52_G
PXD003608	Bacillus licheniformis	Bacillus_	Bacteria_Firmicutes_Bacilli_Bacillales_Bacillaceae_Bacillus_anthracis_52_G
PXD000637	Bacillus methanolicus	Bacillus_	Bacteria_Firmicutes_Bacilli_Bacillales_Bacillaceae_Bacillus_anthracis_52_G
PXD000638	Bacillus methanolicus	Bacillus_	Bacteria_Firmicutes_Bacilli_Bacillales_Bacillaceae_Bacillus_anthracis_52_G
PXD003669	Bacillus pseudomycoides DSM 12442	Bacillus_	Bacteria_Firmicutes_Bacilli_Bacillales_Bacillaceae_Bacillus_anthracis_52_G
PXD005262	Bacillus pumilus	Bacillus_	Bacteria_Firmicutes_Bacilli_Bacillales_Bacillaceae_Bacillus_anthracis_52_G
PXD005602	Bacillus pumilus	Bacillus_	Bacteria_Firmicutes_Bacilli_Bacillales_Bacillaceae_Bacillus_anthracis_52_G
PXD000780	Bacillus pumilus (strain SAFR-032)	Bacillus_	Bacteria_Firmicutes_Bacilli_Bacillales_Bacillaceae_Bacillus_anthracis_52_G
PXD011292	Bacillus pumilus (strain SAFR-032)	Bacillus_	Bacteria_Firmicutes_Bacilli_Bacillales_Bacillaceae_Bacillus_anthracis_52_G
PRD000196	Bacillus sp. 142311	Bacillus_	Bacteria_Firmicutes_Bacilli_Bacillales_Bacillaceae_Bacillus_anthracis_52_G
PXD002559	Bacillus subtilis	Bacillus_	Bacteria_Firmicutes_Bacilli_Bacillales_Bacillaceae_Bacillus_anthracis_52_G
PXD003764	Bacillus subtilis	Bacillus_	Bacteria_Firmicutes_Bacilli_Bacillales_Bacillaceae_Bacillus_anthracis_52_G
PXD006444	Bacillus subtilis	Bacillus_	Bacteria_Firmicutes_Bacilli_Bacillales_Bacillaceae_Bacillus_anthracis_52_G
PXD007681	Bacillus subtilis	Bacillus_	Bacteria_Firmicutes_Bacilli_Bacillales_Bacillaceae_Bacillus_anthracis_52_G
PXD009004	Bacillus subtilis	Bacillus_	Bacteria_Firmicutes_Bacilli_Bacillales_Bacillaceae_Bacillus_anthracis_52_G
PXD004473	Bacillus subtilis subsp. subtilis	Bacillus_	Bacteria_Firmicutes_Bacilli_Bacillales_Bacillaceae_Bacillus_anthracis_52_G
PRD000439	Bacillus subtilis subsp. subtilis str. 168	Bacillus_	Bacteria_Firmicutes_Bacilli_Bacillales_Bacillaceae_Bacillus_anthracis_52_G
PXD000078	Bacillus subtilis subsp. subtilis str. 168	Bacillus_	Bacteria_Firmicutes_Bacilli_Bacillales_Bacillaceae_Bacillus_anthracis_52_G
PXD000154	Bacillus subtilis subsp. subtilis str. 168	Bacillus_	Bacteria_Firmicutes_Bacilli_Bacillales_Bacillaceae_Bacillus_anthracis_52_G
PXD000181	Bacillus subtilis subsp. subtilis str. 168	Bacillus_	Bacteria_Firmicutes_Bacilli_Bacillales_Bacillaceae_Bacillus_anthracis_52_G
PXD000273	Bacillus subtilis subsp. subtilis str. 168	Bacillus_	Bacteria_Firmicutes_Bacilli_Bacillales_Bacillaceae_Bacillus_anthracis_52_G
PXD000560	Bacillus subtilis subsp. subtilis str. 168	Bacillus_	Bacteria_Firmicutes_Bacilli_Bacillales_Bacillaceae_Bacillus_anthracis_52_G
PXD001298	Bacillus subtilis subsp. subtilis str. 168	Bacillus_	Bacteria_Firmicutes_Bacilli_Bacillales_Bacillaceae_Bacillus_anthracis_52_G
PXD001615	Bacillus subtilis subsp. subtilis str. 168	Bacillus_	Bacteria_Firmicutes_Bacilli_Bacillales_Bacillaceae_Bacillus_anthracis_52_G
PXD002833	Bacillus subtilis subsp. subtilis str. 168	Bacillus_	Bacteria_Firmicutes_Bacilli_Bacillales_Bacillaceae_Bacillus_anthracis_52_G
PXD003272	Bacillus subtilis subsp. subtilis str. 168	Bacillus_	Bacteria_Firmicutes_Bacilli_Bacillales_Bacillaceae_Bacillus_anthracis_52_G
PXD003305	Bacillus subtilis subsp. subtilis str. 168	Bacillus_	Bacteria_Firmicutes_Bacilli_Bacillales_Bacillaceae_Bacillus_anthracis_52_G
PXD003439	Bacillus subtilis subsp. subtilis str. 168	Bacillus_	Bacteria_Firmicutes_Bacilli_Bacillales_Bacillaceae_Bacillus_anthracis_52_G
PXD004565	Bacillus subtilis subsp. subtilis str. 168	Bacillus_	Bacteria_Firmicutes_Bacilli_Bacillales_Bacillaceae_Bacillus_anthracis_52_G
PXD006287	Bacillus subtilis subsp. subtilis str. 168	Bacillus_	Bacteria_Firmicutes_Bacilli_Bacillales_Bacillaceae_Bacillus_anthracis_52_G
PXD007533	Bacillus subtilis subsp. subtilis str. 168	Bacillus_	Bacteria_Firmicutes_Bacilli_Bacillales_Bacillaceae_Bacillus_anthracis_52_G
PXD008860	Bacillus subtilis subsp. subtilis str. 168	Bacillus_	Bacteria_Firmicutes_Bacilli_Bacillales_Bacillaceae_Bacillus_anthracis_52_G
PXD007128	Bacillus subtilis subsp. subtilis str. NCIB 3610	Bacillus_	Bacteria_Firmicutes_Bacilli_Bacillales_Bacillaceae_Bacillus_anthracis_52_G
PXD013307	Bacillus subtilis subsp. subtilis str. NCIB 3610	Bacillus_	Bacteria_Firmicutes_Bacilli_Bacillales_Bacillaceae_Bacillus_anthracis_52_G
PXD003311	Bacillus thuringiensis Bt407	Bacillus_	Bacteria_Firmicutes_Bacilli_Bacillales_Bacillaceae_Bacillus_anthracis_52_G
PXD002007	Bacillus weihenstephanensis	Bacillus_	Bacteria_Firmicutes_Bacilli_Bacillales_Bacillaceae_Bacillus_anthracis_52_G
PXD006762	Staphylococcus aureus subsp. aureus Rosenbach, Smith [NCTC 10399], ATCC 13709	Bacteria_Firmicutes_Bacilli_Bacillales_Staphylococcaceae_Staphylococcus_aureus_502A	Bacteria_Firmicutes_Bacilli_Bacillales_Staphylococcaceae_Staphylococcus_aureus_502A
PXD006762	Rhizobium leguminosarum bv. viciae 3841	Bacteria_Proteobacteria_Alphaproteobacteria_Rhizobiales_Rhizobiaceae_RhizobiumAgrobacterium_group_Rhizobium_leguminosarum_bv._trifolii_CB782	Bacteria_Proteobacteria_Alphaproteobacteria_Rhizobiales_Rhizobiaceae_RhizobiumAgrobacterium_group_Rhizobium_leguminosarum_bv._trifolii_CB782
PXD006762	Agrobacterium tumefaciens NTL4	Bacteria_Proteobacteria_Alphaproteobacteria_Rhizobiales_Rhizobiaceae_RhizobiumAgrobacterium_group_Agrobacterium_sp._H13_3	Bacteria_Proteobacteria_Alphaproteobacteria_Rhizobiales_Rhizobiaceae_RhizobiumAgrobacterium_group_Agrobacterium_sp._H13_3
PXD006762	Cupriavidus metallireducens CH34; (DSM 2839; LMG 1195; CIP 107179)	Bacteria_Proteobacteria_Betaproteobacteria_Burkholderiales_Burkholderiaceae_Burkholderia_cenocepacia_AU_1054	Bacteria_Proteobacteria_Betaproteobacteria_Burkholderiales_Burkholderiaceae_Burkholderia_cenocepacia_AU_1054
PXD006762	Chromobacterium violaceum CV026	Bacteria_Proteobacteria_Betaproteobacteria_Neisseriales_Neisseriaceae_Chromobacterium_group_Chromobacterium_violaceum_ATCC_12472	Bacteria_Proteobacteria_Betaproteobacteria_Neisseriales_Neisseriaceae_Chromobacterium_group_Chromobacterium_violaceum_ATCC_12472
PXD006762	Thermus Thermophilus HB27	Bacteria_Deinococcus_Thermus_Deinococci_Thermales_Thermaceae_Thermus_oshimai_JL_2	Bacteria_Deinococcus_Thermus_Deinococci_Thermales_Thermaceae_Thermus_oshimai_JL_2
PXD006762	Pseudomonas pseudoalcaligenes KF707	Bacteria_Proteobacteria_Gammaproteobacteria_Pseudomonadales_Pseudomonadaceae_Pseudomonas_aeruginosa_B136_33	Bacteria_Proteobacteria_Gammaproteobacteria_Pseudomonadales_Pseudomonadaceae_Pseudomonas_aeruginosa_B136_33
PXD006762	Salmonella enterica typhimurium LT2	Bacteria_Proteobacteria_Gammaproteobacteria_Enterobacteriales_Enterobacteriaceae_Salmonella_enterica_Enterica_sv._Heidelberg_41578	Bacteria_Proteobacteria_Gammaproteobacteria_Enterobacteriales_Enterobacteriaceae_Salmonella_enterica_Enterica_sv._Heidelberg_41578
PXD006762	Nitrosomonas europaeae ATCC 19718	Bacteria_Proteobacteria_Betaproteobacteria_Nitrosomonadales_Nitrosomonadaceae_Nitrosomonas_europaea_ATCC_19718	Bacteria_Proteobacteria_Betaproteobacteria_Nitrosomonadales_Nitrosomonadaceae_Nitrosomonas_europaea_ATCC_19718
PXD006762	Nitrosospira multiformis ATCC 25196	Bacteria_Proteobacteria_Betaproteobacteria_Nitrosomonadales_Nitrosomonadaceae_Nitrosospira_multiformis_ATCC_25196	Bacteria_Proteobacteria_Betaproteobacteria_Nitrosomonadales_Nitrosomonadaceae_Nitrosospira_multiformis_ATCC_25196
PXD006762	Paracoccus denitrificans ATCC 17741, (Beijerinck and Minkman) Davis emend. Rainey et al.	Bacteria_Proteobacteria_Alphaproteobacteria_Rhodobacterales_Rhodobacteraceae_Paracoccus_denitrificans_PD1222_1	Bacteria_Proteobacteria_Alphaproteobacteria_Rhodobacterales_Rhodobacteraceae_Paracoccus_denitrificans_PD1222_1
PXD006762	Stenotrophomonas maltophilia SeITE02	Bacteria_Proteobacteria_Gammaproteobacteria_Xanthomonadales_Xanthomonadaceae_Stenotrophomonas_maltophilia_ATCC_19867	Bacteria_Proteobacteria_Gammaproteobacteria_Xanthomonadales_Xanthomonadaceae_Stenotrophomonas_maltophilia_ATCC_19867
PXD000094	Tistlia consotensis	Bacteria_	Bacteria_Proteobacteria_Alphaproteobacteria_Rhodospirillales_Rhodospirillaceae_Rhodospirillum_rubrum_S1_ATCC_11170
PXD004536	Candidatus Thiodiazotropha endoloripes	Bacteria_	Bacteria_Proteobacteria_Gammaproteobacteria_unclassified_Gammaproteobacteria_Thiohalorhabdus_denitrificans_HL19
PXD005351	Cycloclasticus endosymbiont of Bathymodiolus heckerae	Bacteria_	Bacteria_Proteobacteria_Gammaproteobacteria_Thiotrichales_Piscirickettsiaceae_Cycloclasticus_sp._P1
PXD007817	Nitrospirae bacterium Nbg-4	Bacteria_	Bacteria_Nitrospirae_Nitrospira_Nitrospirales_Nitrospiraceae_Thermodesulfovibrio_yellowstonii_DSM_11347
PXD003643	Bacteroides caccae	Bacteroides_	Bacteria_Bacteroidetes_Chlorobi_group_Bacteroidetes_Bacteroidia_Bacteroidales_Bacteroidaceae_Bacteroides_fragilis_NCTC_9343
PXD010274	Bacteroides cellulosilyticus	Bacteroides_	Bacteria_Bacteroidetes_Chlorobi_group_Bacteroidetes_Bacteroidia_Bacteroidales_Bacteroidaceae_Bacteroides_fragilis_NCTC_9343
PXD011378	Bacteroides fragilis	Bacteroides_fragilis_	Bacteria_Bacteroidetes_Chlorobi_group_Bacteroidetes_Bacteroidia_Bacteroidales_Bacteroidaceae_Bacteroides_fragilis_NCTC_9343
PXD005255	Bacteroides fragilis (strain ATCC 25285 / NCTC 9343)	Bacteroides_fragilis_	Bacteria_Bacteroidetes_Chlorobi_group_Bacteroidetes_Bacteroidia_Bacteroidales_Bacteroidaceae_Bacteroides_fragilis_NCTC_9343
PXD005851	Bacteroides thetaiotaomicron (strain ATCC 29148 / DSM 2079 / NCTC 10582 / E50 / VPI-5482)	Bacteroides_	Bacteria_Bacteroidetes_Chlorobi_group_Bacteroidetes_Bacteroidia_Bacteroidales_Bacteroidaceae_Bacteroides_fragilis_NCTC_9343
PXD010000	Bacteroides thetaiotaomicron (strain ATCC 29148 / DSM 2079 / NCTC 10582 / E50 / VPI-5482)	Bacteroides_	Bacteria_Bacteroidetes_Chlorobi_group_Bacteroidetes_Bacteroidia_Bacteroidales_Bacteroidaceae_Bacteroides_fragilis_NCTC_9343
PXD000180	Bartonella henselae (strain ATCC 49882 / Houston 1) (Rochalimaea henselae)	Bartonella_	Bacteria_Proteobacteria_Alphaproteobacteria_Rhizobiales_Bartonellaceae_Bartonella_clarridgeiae_73
PXD000076	Bartonella quintana JK 31	Bartonella_	Bacteria_Proteobacteria_Alphaproteobacteria_Rhizobiales_Bartonellaceae_Bartonella_clarridgeiae_73
PXD010000	Bifidobacterium bifidum DSM 20456 = JCM 1255	Bifidobacterium_	Bacteria_Actinobacteria_Actinobacteria_Actinobacteridae_Bifidobacteriales_Bifidobacteriaceae_Bifidobacterium_animalis_animalis_ATCC_25527
PXD001451	Bifidobacterium kashiwanohense PV20-2	Bifidobacterium_	Bacteria_Actinobacteria_Actinobacteria_Actinobacteridae_Bifidobacteriales_Bifidobacteriaceae_Bifidobacterium_animalis_animalis_ATCC_25527
PXD001452	Bifidobacterium pseudolongum	Bifidobacterium_	Bacteria_Actinobacteria_Actinobacteria_Actinobacteridae_Bifidobacteriales_Bifidobacteriaceae_Bifidobacterium_animalis_animalis_ATCC_25527
PXD001519	Blastococcus saxobsidens	Blastococcus_saxobsidens_	Bacteria_Actinobacteria_Actinobacteria_Actinobacteridae_Actinomycetales_Frankineae_Geodermatophilaceae_Blastococcus_saxobsidens_DD2
PXD008664	Bordetella pertussis	Bordetella_	Bacteria_Proteobacteria_Betaproteobacteria_Burkholderiales_Alcaligenaceae_Bordetella_bronchiseptica_RB50
PXD001280	Bordetella pertussis (strain Tohama I / ATCC BAA-589 / NCTC 13251)	Bordetella_	Bacteria_Proteobacteria_Betaproteobacteria_Burkholderiales_Alcaligenaceae_Bordetella_bronchiseptica_RB50
PXD002997	Bordetella pertussis (strain Tohama I / ATCC BAA-589 / NCTC 13251)	Bordetella_	Bacteria_Proteobacteria_Betaproteobacteria_Burkholderiales_Alcaligenaceae_Bordetella_bronchiseptica_RB50
PXD013804	Bordetella pertussis (strain Tohama I / ATCC BAA-589 / NCTC 13251)	Bordetella_	Bacteria_Proteobacteria_Betaproteobacteria_Burkholderiales_Alcaligenaceae_Bordetella_bronchiseptica_RB50
PXD000876	Borrelia burgdorferi 297	Borrelia_	Bacteria_Spirochaetes_Spirochaetia_Spirochaetales_Spirochaetaceae_Borrelia_garinii_PBi_linear
PXD000879	Borrelia burgdorferi 297	Borrelia_	Bacteria_Spirochaetes_Spirochaetia_Spirochaetales_Spirochaetaceae_Borrelia_garinii_PBi_linear
PXD002365	Borrelia burgdorferi B31	Borrelia_	Bacteria_Spirochaetes_Spirochaetia_Spirochaetales_Spirochaetaceae_Borrelia_garinii_PBi_linear
PXD010065	Borrelia burgdorferi B31	Borrelia_	Bacteria_Spirochaetes_Spirochaetia_Spirochaetales_Spirochaetaceae_Borrelia_garinii_PBi_linear
PXD008228	Borrelia sp. BC7	Borrelia_	Bacteria_Spirochaetes_Spirochaetia_Spirochaetales_Spirochaetaceae_Borrelia_garinii_PBi_linear
PXD003900	Brachyspiraceae	Brachyspiraceae_	Bacteria_Spirochaetes_Spirochaetia_Spirochaetales_Brachyspiraceae_Brachyspira_murdochii_DSM_12563
PXD010877	Bradyrhizobium japonicum	Bradyrhizobium_japonicum_	Bacteria_Proteobacteria_Alphaproteobacteria_Rhizobiales_Bradyrhizobiaceae_Bradyrhizobium_japonicum_SEMIA_5079
PRD000766	Bradyrhizobium japonicum USDA 110	Bradyrhizobium_japonicum_	Bacteria_Proteobacteria_Alphaproteobacteria_Rhizobiales_Bradyrhizobiaceae_Bradyrhizobium_japonicum_SEMIA_5079
PRD000813	Bradyrhizobium japonicum USDA 110	Bradyrhizobium_japonicum_	Bacteria_Proteobacteria_Alphaproteobacteria_Rhizobiales_Bradyrhizobiaceae_Bradyrhizobium_japonicum_SEMIA_5079
PXD000487	Bradyrhizobium japonicum USDA 110	Bradyrhizobium_japonicum_	Bacteria_Proteobacteria_Alphaproteobacteria_Rhizobiales_Bradyrhizobiaceae_Bradyrhizobium_japonicum_SEMIA_5079
PXD008263	Bradyrhizobium japonicum USDA 110	Bradyrhizobium_japonicum_	Bacteria_Proteobacteria_Alphaproteobacteria_Rhizobiales_Bradyrhizobiaceae_Bradyrhizobium_japonicum_SEMIA_5079
PRD000590	Brucella	Brucella_	Bacteria_Proteobacteria_Alphaproteobacteria_Rhizobiales_Brucellaceae_Brucella_abortus_A13334
PXD001270	Brucella abortus	Brucella_abortus_	Bacteria_Proteobacteria_Alphaproteobacteria_Rhizobiales_Brucellaceae_Brucella_abortus_A13334
PXD005403	Brucella abortus 104M	Brucella_abortus_	Bacteria_Proteobacteria_Alphaproteobacteria_Rhizobiales_Brucellaceae_Brucella_abortus_A13334
PRD000479	Brucella abortus S19	Brucella_abortus_	Bacteria_Proteobacteria_Alphaproteobacteria_Rhizobiales_Brucellaceae_Brucella_abortus_A13334
PRD000480	Brucella abortus S19	Brucella_abortus_	Bacteria_Proteobacteria_Alphaproteobacteria_Rhizobiales_Brucellaceae_Brucella_abortus_A13334
PXD000270	Burkholderia cenocepacia H111	Burkholderia_cenocepacia_	Bacteria_Proteobacteria_Betaproteobacteria_Burkholderiales_Burkholderiaceae_Burkholderia_cenocepacia_AU_1054
PXD001924	Burkholderia cenocepacia H111	Burkholderia_cenocepacia_	Bacteria_Proteobacteria_Betaproteobacteria_Burkholderiales_Burkholderiaceae_Burkholderia_cenocepacia_AU_1054
PXD001656	Burkholderia pseudomallei (strain K96243)	Burkholderia_	Bacteria_Proteobacteria_Betaproteobacteria_Burkholderiales_Burkholderiaceae_Burkholderia_cenocepacia_AU_1054
PXD011367	Burkholderia sp. H5.7(2011)	Burkholderia_	Bacteria_Proteobacteria_Betaproteobacteria_Burkholderiales_Burkholderiaceae_Burkholderia_cenocepacia_AU_1054
PXD011042	Burkholderia thailandensis	Burkholderia_	Bacteria_Proteobacteria_Betaproteobacteria_Burkholderiales_Burkholderiaceae_Burkholderia_cenocepacia_AU_1054
PRD000451	Butyrivibrio proteoclasticus (strain ATCC 51982 / DSM 14932 / B316) (Clostridium proteoclasticum)	Butyrivibrio_	Bacteria_Firmicutes_Clostridia_Clostridiales_Lachnospiraceae_Butyrivibrio_fibrisolvens_164_draft_genome.
PXD000504	Campylobacter concisus (strain 13826)	Campylobacter_	Bacteria_Proteobacteria_deltaepsilon_subdivisions_Epsilonproteobacteria_Campylobacterales_Campylobacteraceae_Campylobacter_jejuni_jejuni_NCTC_11168
PXD000505	Campylobacter concisus UNSWCD	Campylobacter_	Bacteria_Proteobacteria_deltaepsilon_subdivisions_Epsilonproteobacteria_Campylobacterales_Campylobacteraceae_Campylobacter_jejuni_jejuni_NCTC_11168
PRD000441	Campylobacter jejuni	Campylobacter_jejuni_	Bacteria_Proteobacteria_deltaepsilon_subdivisions_Epsilonproteobacteria_Campylobacterales_Campylobacteraceae_Campylobacter_jejuni_jejuni_NCTC_11168
PXD005306	Campylobacter jejuni	Campylobacter_jejuni_	Bacteria_Proteobacteria_deltaepsilon_subdivisions_Epsilonproteobacteria_Campylobacterales_Campylobacteraceae_Campylobacter_jejuni_jejuni_NCTC_11168
PXD005851	Campylobacter jejuni	Campylobacter_jejuni_	Bacteria_Proteobacteria_deltaepsilon_subdivisions_Epsilonproteobacteria_Campylobacterales_Campylobacteraceae_Campylobacter_jejuni_jejuni_NCTC_11168
PXD009817	Campylobacter jejuni	Campylobacter_jejuni_	Bacteria_Proteobacteria_deltaepsilon_subdivisions_Epsilonproteobacteria_Campylobacterales_Campylobacteraceae_Campylobacter_jejuni_jejuni_NCTC_11168
PXD000799	Campylobacter jejuni 10186	Campylobacter_jejuni_	Bacteria_Proteobacteria_deltaepsilon_subdivisions_Epsilonproteobacteria_Campylobacterales_Campylobacteraceae_Campylobacter_jejuni_jejuni_NCTC_11168
PXD000798	Campylobacter jejuni 10227	Campylobacter_jejuni_	Bacteria_Proteobacteria_deltaepsilon_subdivisions_Epsilonproteobacteria_Campylobacterales_Campylobacteraceae_Campylobacter_jejuni_jejuni_NCTC_11168
PXD000800	Campylobacter jejuni subsp. jejuni	Campylobacter_jejuni_	Bacteria_Proteobacteria_deltaepsilon_subdivisions_Epsilonproteobacteria_Campylobacterales_Campylobacteraceae_Campylobacter_jejuni_jejuni_NCTC_11168
PXD000801	Campylobacter jejuni subsp. jejuni	Campylobacter_jejuni_	Bacteria_Proteobacteria_deltaepsilon_subdivisions_Epsilonproteobacteria_Campylobacterales_Campylobacteraceae_Campylobacter_jejuni_jejuni_NCTC_11168
PXD009088	Campylobacter jejuni subsp. jejuni 81-176	Campylobacter_jejuni_	Bacteria_Proteobacteria_deltaepsilon_subdivisions_Epsilonproteobacteria_Campylobacterales_Campylobacteraceae_Campylobacter_jejuni_jejuni_NCTC_11168
PXD006467	Campylobacter jejuni subsp. jejuni NCTC 11168 = ATCC 700819	Campylobacter_jejuni_	Bacteria_Proteobacteria_deltaepsilon_subdivisions_Epsilonproteobacteria_Campylobacterales_Campylobacteraceae_Campylobacter_jejuni_jejuni_NCTC_11168
PXD011646	Campylobacter jejuni subsp. jejuni NCTC 11168 = ATCC 700819	Campylobacter_jejuni_	Bacteria_Proteobacteria_deltaepsilon_subdivisions_Epsilonproteobacteria_Campylobacterales_Campylobacteraceae_Campylobacter_jejuni_jejuni_NCTC_11168
PXD002404	Candidatus Accumulibacter phosphatis	Candidatus_	Bacteria_Proteobacteria_Betaproteobacteria_unclassified_Betaproteobacteria_Candidatus_Accumulibacter_phosphatis_clade_IIA_str._UW_1
PXD000147	Candidatus Burkholderia kirkii	Candidatus_	Bacteria_Proteobacteria_Betaproteobacteria_Burkholderiales_Burkholderiaceae_Burkholderia_cenocepacia_AU_1054
PXD005404	Candidatus Carsonella ruddii DC	Candidatus_	Bacteria_Proteobacteria_Alphaproteobacteria_Rhizobiales_Rhizobiaceae_Candidatus_Liberibacter_americanus_Sao_Paulo
PXD003240	Candidatus Glomeribacter	Candidatus_	Bacteria_Proteobacteria_Betaproteobacteria_Burkholderiales_Burkholderiaceae_Glomeribacter_sp._1016415
PRD000470	Candidatus Kuenenia stuttgartiensis	Candidatus_Kuenenia_	Bacteria_Planctomycetes_Planctomycetia_Candidatus_Brocadiales_Candidatus_Brocadiaceae_Candidatus_Kuenenia_stuttgartiensis_RU1
PXD011763	Candidatus Kuenenia stuttgartiensis	Candidatus_Kuenenia_	Bacteria_Planctomycetes_Planctomycetia_Candidatus_Brocadiales_Candidatus_Brocadiaceae_Candidatus_Kuenenia_stuttgartiensis_RU1
PRD000486	Candidatus Methylomirabilis oxyfera	NC10_	Bacteria_CP_NC10_Candidatus_Methylomirabilis_oxyfera
PRD000487	Candidatus Methylomirabilis oxyfera	NC10_	Bacteria_CP_NC10_Candidatus_Methylomirabilis_oxyfera
PXD013103	Candidatus Nitrospira inopinata	Candidatus_Nitrospira_	Bacteria_Nitrospirae_Nitrospira_Candidatus_Nitrospira_defluvii
PXD009856	Candidatus Riegeria	Candidatus_	Bacteria_Proteobacteria_Alphaproteobacteria_Rhodospirillales_Rhodospirillaceae_Thalassospira_profundimaris_WP0211
PXD010641	Candidatus Thiodictyon syntrophicum str. Cad16	Candidatus_	Bacteria_Proteobacteria_Gammaproteobacteria_Chromatiales_Chromatiaceae_Thiorhodovibrio_sp._970
PXD013243	Candidatus Thioglobus autotrophicus	Candidatus_	Bacteria_Proteobacteria_Gammaproteobacteria_unclassified_Gammaproteobacteria_Thiohalorhabdus_denitrificans_HL19
PXD010624	Candidatus Thioglobus singularis PS1	Candidatus_	Bacteria_Proteobacteria_Gammaproteobacteria_unclassified_Gammaproteobacteria_Thiohalorhabdus_denitrificans_HL19
PXD008128	Caulobacter crescentus CB15	Caulobacter_	Bacteria_Proteobacteria_Alphaproteobacteria_Caulobacterales_Caulobacteraceae_Caulobacter_segnis_ATCC_21756
PXD005851	Cellulophaga baltica 18	Cellulophaga_	Bacteria_Bacteroidetes_Chlorobi_group_Bacteroidetes_Flavobacteriia_Flavobacteriales_Flavobacteriaceae_Cellulophaga_lytica_HI1
PXD005440	Cellulophaga baltica NN016038	Cellulophaga_	Bacteria_Bacteroidetes_Chlorobi_group_Bacteroidetes_Flavobacteriia_Flavobacteriales_Flavobacteriaceae_Cellulophaga_lytica_HI1
PXD005851	Cellvibrio gilvus (strain ATCC 13127 / NRRL B-14078)	Cellvibrio_	Bacteria_Proteobacteria_Gammaproteobacteria_Pseudomonadales_Pseudomonadaceae_Cellvibrio_japonicus_Ueda107
PXD010000	Cellvibrio gilvus (strain ATCC 13127 / NRRL B-14078)	Cellvibrio_	Bacteria_Proteobacteria_Gammaproteobacteria_Pseudomonadales_Pseudomonadaceae_Cellvibrio_japonicus_Ueda107
PXD002843	Cellvibrio japonicus (strain Ueda107) (Pseudomonas fluorescens subsp. cellulosa)	Cellvibrio_japonicus_	Bacteria_Proteobacteria_Gammaproteobacteria_Pseudomonadales_Pseudomonadaceae_Cellvibrio_japonicus_Ueda107
PXD004305	Chitinophaga pinensis	Chitinophaga_pinensis_	Bacteria_Bacteroidetes_Chlorobi_group_Bacteroidetes_Sphingobacteriia_Sphingobacteriales_Chitinophagaceae_Chitinophaga_pinensis_DSM_2588
PXD005851	Chryseobacterium indologenes	Chryseobacterium_	Bacteria_Bacteroidetes_Chlorobi_group_Bacteroidetes_Flavobacteriia_Flavobacteriales_Flavobacteriaceae_Chryseobacterium_gregarium_DSM_19109
PXD010000	Citrobacter freundii	Citrobacter_	Bacteria_Proteobacteria_Gammaproteobacteria_Enterobacteriales_Enterobacteriaceae_Citrobacter_rodentium_ICC168
PXD005004	Citrobacter rodentium	Citrobacter_rodentium_	Bacteria_Proteobacteria_Gammaproteobacteria_Enterobacteriales_Enterobacteriaceae_Citrobacter_rodentium_ICC168
PXD012031	Citrobacter rodentium	Citrobacter_rodentium_	Bacteria_Proteobacteria_Gammaproteobacteria_Enterobacteriales_Enterobacteriaceae_Citrobacter_rodentium_ICC168
PXD009049	Citrobacter rodentium ICC168	Citrobacter_rodentium_	Bacteria_Proteobacteria_Gammaproteobacteria_Enterobacteriales_Enterobacteriaceae_Citrobacter_rodentium_ICC168
PXD008367	Clostridium autoethanogenum	Clostridium_	Bacteria_Firmicutes_Clostridia_Clostridiales_Clostridiaceae_Clostridium_acetobutylicum_EA_2018
PXD013383	Clostridium butyricum E4 str. BoNT E BL5262	Clostridium_	Bacteria_Firmicutes_Clostridia_Clostridiales_Clostridiaceae_Clostridium_acetobutylicum_EA_2018
PXD001051	Clostridium cellulolyticum (strain ATCC 35319 / DSM 5812 / JCM 6584 / H10)	Clostridium_	Bacteria_Firmicutes_Clostridia_Clostridiales_Clostridiaceae_Clostridium_acetobutylicum_EA_2018
PXD010000	Clostridium ljungdahlii (strain ATCC 55383 / DSM 13528 / PETC)	Clostridium_	Bacteria_Firmicutes_Clostridia_Clostridiales_Clostridiaceae_Clostridium_acetobutylicum_EA_2018
PXD012528	Clostridium perfringens	Clostridium_	Bacteria_Firmicutes_Clostridia_Clostridiales_Clostridiaceae_Clostridium_acetobutylicum_EA_2018
PXD005239	Clostridium strain BOH3	Clostridium_	Bacteria_Firmicutes_Clostridia_Clostridiales_Clostridiaceae_Clostridium_acetobutylicum_EA_2018
PXD009289	Clostridium tetani E88	Clostridium_	Bacteria_Firmicutes_Clostridia_Clostridiales_Clostridiaceae_Clostridium_acetobutylicum_EA_2018
PXD012806	Clostridium tetani E88	Clostridium_	Bacteria_Firmicutes_Clostridia_Clostridiales_Clostridiaceae_Clostridium_acetobutylicum_EA_2018
PXD013804	Clostridium tetani E88	Clostridium_	Bacteria_Firmicutes_Clostridia_Clostridiales_Clostridiaceae_Clostridium_acetobutylicum_EA_2018
PXD000777	Clostridium thermocellum (strain DSM 1313 / LMG 6656 / LQ8)	Clostridium_	Bacteria_Firmicutes_Clostridia_Clostridiales_Clostridiaceae_Clostridium_acetobutylicum_EA_2018
PXD006274	Colwellia psychrerythraea 34H	Colwellia_psychrerythraea_	Bacteria_Proteobacteria_Gammaproteobacteria_Alteromonadales_Colwelliaceae_Colwellia_psychrerythraea_34H
PXD001989	Corynebacterineae	Corynebacterineae_	Bacteria_Actinobacteria_Actinobacteria_Actinobacteridae_Actinomycetales_Corynebacterineae_Corynebacteriaceae_Corynebacterium_argentoratense_DSM_44202
PXD003321	Corynebacterium diphtheriae	Corynebacterium_	Bacteria_Actinobacteria_Actinobacteria_Actinobacteridae_Actinomycetales_Corynebacterineae_Corynebacteriaceae_Corynebacterium_argentoratense_DSM_44202
PXD009289	Corynebacterium diphtheriae NCTC 13129	Corynebacterium_	Bacteria_Actinobacteria_Actinobacteria_Actinobacteridae_Actinomycetales_Corynebacterineae_Corynebacteriaceae_Corynebacterium_argentoratense_DSM_44202
PXD012806	Corynebacterium diphtheriae NCTC 13129	Corynebacterium_	Bacteria_Actinobacteria_Actinobacteria_Actinobacteridae_Actinomycetales_Corynebacterineae_Corynebacteriaceae_Corynebacterium_argentoratense_DSM_44202
PXD013804	Corynebacterium diphtheriae NCTC 13129	Corynebacterium_	Bacteria_Actinobacteria_Actinobacteria_Actinobacteridae_Actinomycetales_Corynebacterineae_Corynebacteriaceae_Corynebacterium_argentoratense_DSM_44202
PRD000026	Corynebacterium glutamicum	Corynebacterium_	Bacteria_Actinobacteria_Actinobacteria_Actinobacteridae_Actinomycetales_Corynebacterineae_Corynebacteriaceae_Corynebacterium_argentoratense_DSM_44202
PXD001662	Corynebacterium glutamicum (strain ATCC 13032 / K051)	Corynebacterium_	Bacteria_Actinobacteria_Actinobacteria_Actinobacteridae_Actinomycetales_Corynebacterineae_Corynebacteriaceae_Corynebacterium_argentoratense_DSM_44202
PRD000109	Corynebacterium glutamicum ATCC 13032	Corynebacterium_	Bacteria_Actinobacteria_Actinobacteria_Actinobacteridae_Actinomycetales_Corynebacterineae_Corynebacteriaceae_Corynebacterium_argentoratense_DSM_44202
PXD005812	Corynebacterium glutamicum ATCC 13032	Corynebacterium_	Bacteria_Actinobacteria_Actinobacteria_Actinobacteridae_Actinomycetales_Corynebacterineae_Corynebacteriaceae_Corynebacterium_argentoratense_DSM_44202
PXD012760	Corynebacterium glutamicum ATCC 13032	Corynebacterium_	Bacteria_Actinobacteria_Actinobacteria_Actinobacteridae_Actinomycetales_Corynebacterineae_Corynebacteriaceae_Corynebacterium_argentoratense_DSM_44202
PRD000262	Coxiella burnetii	Coxiella_burnetii_	Bacteria_Proteobacteria_Gammaproteobacteria_Legionellales_Coxiellaceae_Coxiella_burnetii_CbuK_Q154
PRD000520	Coxiella burnetii	Coxiella_burnetii_	Bacteria_Proteobacteria_Gammaproteobacteria_Legionellales_Coxiellaceae_Coxiella_burnetii_CbuK_Q154
PXD010000	Cyanobacterium stanieri	Cyanobacterium_stanieri_	Bacteria_Cyanobacteria_Chroococcales_Cyanobacterium_stanieri_PCC_7202
PXD005851	Cyanobacterium stanieri	Cyanobacterium_stanieri_	Bacteria_Cyanobacteria_Chroococcales_Cyanobacterium_stanieri_PCC_7202
PXD010836	Cytophaga hutchinsonii	Cytophaga_hutchinsonii_	Bacteria_Bacteroidetes_Chlorobi_group_Bacteroidetes_Cytophagia_Cytophagales_Cytophagaceae_Cytophaga_hutchinsonii_ATCC_33406
PXD003081	Dehalococcoides mccartyi (strain CBDB1)	Dehalococcoides_mccartyi_	Bacteria_Chloroflexi_Dehalococcoidetes_Dehalococcoidales_Dehalococcoidaceae_Dehalococcoides_mccartyi_CBDB1
PRD000139	Deinococcus deserti (strain VCD115 / DSM 17065 / LMG 22923)	Deinococcus_	Bacteria_Deinococcus_Thermus_Deinococci_Deinococcales_Deinococcaceae_Deinococcus_geothermalis_DSM_11300
PXD000196	Deinococcus radiodurans	Deinococcus_	Bacteria_Deinococcus_Thermus_Deinococci_Deinococcales_Deinococcaceae_Deinococcus_geothermalis_DSM_11300
PRD000591	Deinococcus radiodurans R1	Deinococcus_	Bacteria_Deinococcus_Thermus_Deinococci_Deinococcales_Deinococcaceae_Deinococcus_geothermalis_DSM_11300
PXD005851	Delftia acidovorans (strain DSM 14801 / SPH-1)	Delftia_acidovorans_	Bacteria_Proteobacteria_Betaproteobacteria_Burkholderiales_Comamonadaceae_Delftia_acidovorans_SPH_1
PXD011597	Desulfobacteraceae bacterium strain Eth-SRB1	Desulfobacteraceae_	Bacteria_Proteobacteria_deltaepsilon_subdivisions_Deltaproteobacteria_Desulfobacterales_Desulfobacteraceae_Candidatus_Magnetoglobus_multicellularis_Araruama
PXD004866	Desulfobacterium autotrophicum HRM2	Desulfobacterium_autotrophicum_	Bacteria_Proteobacteria_deltaepsilon_subdivisions_Deltaproteobacteria_Desulfobacterales_Desulfobacteraceae_Desulfobacterium_autotrophicum_HRM2
PXD005624	Rectinema cohabitans	uncultured_	Bacteria_Spirochaetes_Spirochaetia_Spirochaetales_Spirochaetaceae_Treponema_denticola_ATCC_35405
PXD005624	Desulfobacterium naphthalenivorans	uncultured_	Bacteria_Proteobacteria_deltaepsilon_subdivisions_Deltaproteobacteria_Desulfobacterales_Desulfobacteraceae_Desulfobacterium_autotrophicum_HRM2
PXD006899	Desulfotomaculum kuznetsovii DSM 6115	Desulfotomaculum_	Bacteria_Firmicutes_Clostridia_Clostridiales_Peptococcaceae_Desulfotomaculum_gibsoniae_Groll_DSM_7213
PXD001072	Desulfotomaculum reducens (strain MI-1)	Desulfotomaculum_	Bacteria_Firmicutes_Clostridia_Clostridiales_Peptococcaceae_Desulfotomaculum_gibsoniae_Groll_DSM_7213
PXD008496	Desulfurella amilsii	Desulfurella_	Bacteria_Proteobacteria_deltaepsilon_subdivisions_Deltaproteobacteria_Desulfurellales_Desulfurellaceae_Desulfurella_acetivorans_A63_DSM_5264
PXD004438	Dickeya dadantii subsp. dadantii	Dickeya_dadantii_	Bacteria_Proteobacteria_Gammaproteobacteria_Enterobacteriales_Enterobacteriaceae_Dickeya_dadantii_Ech703
PXD010000	Dorea formicigenerans	Dorea_	Bacteria_Firmicutes_Clostridia_Clostridiales_Lachnospiraceae_Dorea_longicatena_AGR2136
PXD005851	Dorea longicatena DSM 13814	Dorea_longicatena_	Bacteria_Firmicutes_Clostridia_Clostridiales_Lachnospiraceae_Dorea_longicatena_AGR2136
PXD012589	Ehrlichia ruminantium str. Gardel	Ehrlichia_	Bacteria_Proteobacteria_Alphaproteobacteria_Rickettsiales_Anaplasmataceae_Ehrlichia_chaffeensis_Osceola
PXD012014	Ensifer adhaerens	Ensifer_adhaerens_	Bacteria_Proteobacteria_Alphaproteobacteria_Rhizobiales_Rhizobiaceae_SinorhizobiumEnsifer_group_Ensifer_adhaerens_OV14
PXD007113	Enterobacter cloacae	Enterobacter_cloacae_	Bacteria_Proteobacteria_Gammaproteobacteria_Enterobacteriales_Enterobacteriaceae_Enterobacter_cloacae_SCF1
PRD000423	Enterococcus faecalis (Streptococcus faecalis)	Enterococcus_faecalis_	Bacteria_Firmicutes_Bacilli_Lactobacillales_Enterococcaceae_Enterococcus_faecalis_D32
PXD000326	Enterococcus faecalis (Streptococcus faecalis)	Enterococcus_faecalis_	Bacteria_Firmicutes_Bacilli_Lactobacillales_Enterococcaceae_Enterococcus_faecalis_D32
PXD001345	Enterococcus faecalis (Streptococcus faecalis)	Enterococcus_faecalis_	Bacteria_Firmicutes_Bacilli_Lactobacillales_Enterococcaceae_Enterococcus_faecalis_D32
PXD001576	Enterococcus faecalis (Streptococcus faecalis)	Enterococcus_faecalis_	Bacteria_Firmicutes_Bacilli_Lactobacillales_Enterococcaceae_Enterococcus_faecalis_D32
PXD002869	Enterococcus faecalis (Streptococcus faecalis)	Enterococcus_faecalis_	Bacteria_Firmicutes_Bacilli_Lactobacillales_Enterococcaceae_Enterococcus_faecalis_D32
PXD006542	Enterococcus faecalis (Streptococcus faecalis)	Enterococcus_faecalis_	Bacteria_Firmicutes_Bacilli_Lactobacillales_Enterococcaceae_Enterococcus_faecalis_D32
PXD009003	Enterococcus faecalis (Streptococcus faecalis)	Enterococcus_faecalis_	Bacteria_Firmicutes_Bacilli_Lactobacillales_Enterococcaceae_Enterococcus_faecalis_D32
PXD008801	Enterococcus faecium DO	Enterococcus_	Bacteria_Firmicutes_Bacilli_Lactobacillales_Enterococcaceae_Enterococcus_faecalis_D32
PRD000105	Erwinia carotovora	Erwinia_	Bacteria_Proteobacteria_Gammaproteobacteria_Enterobacteriales_Enterobacteriaceae_Erwinia_amylovora_CFBP1430
PXD000001	Erwinia carotovora	Erwinia_	Bacteria_Proteobacteria_Gammaproteobacteria_Enterobacteriales_Enterobacteriaceae_Erwinia_amylovora_CFBP1430
PRD000112	Escherichia coli	Escherichia_coli_	Bacteria_Proteobacteria_Gammaproteobacteria_Enterobacteriales_Enterobacteriaceae_Escherichia_coli_K12__W3110
PRD000211	Escherichia coli	Escherichia_coli_	Bacteria_Proteobacteria_Gammaproteobacteria_Enterobacteriales_Enterobacteriaceae_Escherichia_coli_K12__W3110
PRD000485	Escherichia coli	Escherichia_coli_	Bacteria_Proteobacteria_Gammaproteobacteria_Enterobacteriales_Enterobacteriaceae_Escherichia_coli_K12__W3110
PRD000502	Escherichia coli	Escherichia_coli_	Bacteria_Proteobacteria_Gammaproteobacteria_Enterobacteriales_Enterobacteriaceae_Escherichia_coli_K12__W3110
PRD000504	Escherichia coli	Escherichia_coli_	Bacteria_Proteobacteria_Gammaproteobacteria_Enterobacteriales_Enterobacteriaceae_Escherichia_coli_K12__W3110
PRD000711	Escherichia coli	Escherichia_coli_	Bacteria_Proteobacteria_Gammaproteobacteria_Enterobacteriales_Enterobacteriaceae_Escherichia_coli_K12__W3110
PRD000833	Escherichia coli	Escherichia_coli_	Bacteria_Proteobacteria_Gammaproteobacteria_Enterobacteriales_Enterobacteriaceae_Escherichia_coli_K12__W3110
PXD000150	Escherichia coli	Escherichia_coli_	Bacteria_Proteobacteria_Gammaproteobacteria_Enterobacteriales_Enterobacteriaceae_Escherichia_coli_K12__W3110
PXD000241	Escherichia coli	Escherichia_coli_	Bacteria_Proteobacteria_Gammaproteobacteria_Enterobacteriales_Enterobacteriaceae_Escherichia_coli_K12__W3110
PXD000279	Escherichia coli	Escherichia_coli_	Bacteria_Proteobacteria_Gammaproteobacteria_Enterobacteriales_Enterobacteriaceae_Escherichia_coli_K12__W3110
PXD000283	Escherichia coli	Escherichia_coli_	Bacteria_Proteobacteria_Gammaproteobacteria_Enterobacteriales_Enterobacteriaceae_Escherichia_coli_K12__W3110
PXD000498	Escherichia coli	Escherichia_coli_	Bacteria_Proteobacteria_Gammaproteobacteria_Enterobacteriales_Enterobacteriaceae_Escherichia_coli_K12__W3110
PXD000509	Escherichia coli	Escherichia_coli_	Bacteria_Proteobacteria_Gammaproteobacteria_Enterobacteriales_Enterobacteriaceae_Escherichia_coli_K12__W3110
PXD000541	Escherichia coli	Escherichia_coli_	Bacteria_Proteobacteria_Gammaproteobacteria_Enterobacteriales_Enterobacteriaceae_Escherichia_coli_K12__W3110
PXD000556	Escherichia coli	Escherichia_coli_	Bacteria_Proteobacteria_Gammaproteobacteria_Enterobacteriales_Enterobacteriaceae_Escherichia_coli_K12__W3110
PXD000583	Escherichia coli	Escherichia_coli_	Bacteria_Proteobacteria_Gammaproteobacteria_Enterobacteriales_Enterobacteriaceae_Escherichia_coli_K12__W3110
PXD000602	Escherichia coli	Escherichia_coli_	Bacteria_Proteobacteria_Gammaproteobacteria_Enterobacteriales_Enterobacteriaceae_Escherichia_coli_K12__W3110
PXD000814	Escherichia coli	Escherichia_coli_	Bacteria_Proteobacteria_Gammaproteobacteria_Enterobacteriales_Enterobacteriaceae_Escherichia_coli_K12__W3110
PXD001122	Escherichia coli	Escherichia_coli_	Bacteria_Proteobacteria_Gammaproteobacteria_Enterobacteriales_Enterobacteriaceae_Escherichia_coli_K12__W3110
PXD001187	Escherichia coli	Escherichia_coli_	Bacteria_Proteobacteria_Gammaproteobacteria_Enterobacteriales_Enterobacteriaceae_Escherichia_coli_K12__W3110
PXD001226	Escherichia coli	Escherichia_coli_	Bacteria_Proteobacteria_Gammaproteobacteria_Enterobacteriales_Enterobacteriaceae_Escherichia_coli_K12__W3110
PXD001240	Escherichia coli	Escherichia_coli_	Bacteria_Proteobacteria_Gammaproteobacteria_Enterobacteriales_Enterobacteriaceae_Escherichia_coli_K12__W3110
PXD001264	Escherichia coli	Escherichia_coli_	Bacteria_Proteobacteria_Gammaproteobacteria_Enterobacteriales_Enterobacteriaceae_Escherichia_coli_K12__W3110
PXD001378	Escherichia coli	Escherichia_coli_	Bacteria_Proteobacteria_Gammaproteobacteria_Enterobacteriales_Enterobacteriaceae_Escherichia_coli_K12__W3110
PXD001379	Escherichia coli	Escherichia_coli_	Bacteria_Proteobacteria_Gammaproteobacteria_Enterobacteriales_Enterobacteriaceae_Escherichia_coli_K12__W3110
PXD001385	Escherichia coli	Escherichia_coli_	Bacteria_Proteobacteria_Gammaproteobacteria_Enterobacteriales_Enterobacteriaceae_Escherichia_coli_K12__W3110
PXD001467	Escherichia coli	Escherichia_coli_	Bacteria_Proteobacteria_Gammaproteobacteria_Enterobacteriales_Enterobacteriaceae_Escherichia_coli_K12__W3110
PXD001587	Escherichia coli	Escherichia_coli_	Bacteria_Proteobacteria_Gammaproteobacteria_Enterobacteriales_Enterobacteriaceae_Escherichia_coli_K12__W3110
PXD001594	Escherichia coli	Escherichia_coli_	Bacteria_Proteobacteria_Gammaproteobacteria_Enterobacteriales_Enterobacteriaceae_Escherichia_coli_K12__W3110
PXD001646	Escherichia coli	Escherichia_coli_	Bacteria_Proteobacteria_Gammaproteobacteria_Enterobacteriales_Enterobacteriaceae_Escherichia_coli_K12__W3110
PXD001648	Escherichia coli	Escherichia_coli_	Bacteria_Proteobacteria_Gammaproteobacteria_Enterobacteriales_Enterobacteriaceae_Escherichia_coli_K12__W3110
PXD001824	Escherichia coli	Escherichia_coli_	Bacteria_Proteobacteria_Gammaproteobacteria_Enterobacteriales_Enterobacteriaceae_Escherichia_coli_K12__W3110
PXD001947	Escherichia coli	Escherichia_coli_	Bacteria_Proteobacteria_Gammaproteobacteria_Enterobacteriales_Enterobacteriaceae_Escherichia_coli_K12__W3110
PXD001968	Escherichia coli	Escherichia_coli_	Bacteria_Proteobacteria_Gammaproteobacteria_Enterobacteriales_Enterobacteriaceae_Escherichia_coli_K12__W3110
PXD001979	Escherichia coli	Escherichia_coli_	Bacteria_Proteobacteria_Gammaproteobacteria_Enterobacteriales_Enterobacteriaceae_Escherichia_coli_K12__W3110
PXD001983	Escherichia coli	Escherichia_coli_	Bacteria_Proteobacteria_Gammaproteobacteria_Enterobacteriales_Enterobacteriaceae_Escherichia_coli_K12__W3110
PXD002000	Escherichia coli	Escherichia_coli_	Bacteria_Proteobacteria_Gammaproteobacteria_Enterobacteriales_Enterobacteriaceae_Escherichia_coli_K12__W3110
PXD002012	Escherichia coli	Escherichia_coli_	Bacteria_Proteobacteria_Gammaproteobacteria_Enterobacteriales_Enterobacteriaceae_Escherichia_coli_K12__W3110
PXD002140	Escherichia coli	Escherichia_coli_	Bacteria_Proteobacteria_Gammaproteobacteria_Enterobacteriales_Enterobacteriaceae_Escherichia_coli_K12__W3110
PXD002277	Escherichia coli	Escherichia_coli_	Bacteria_Proteobacteria_Gammaproteobacteria_Enterobacteriales_Enterobacteriaceae_Escherichia_coli_K12__W3110
PXD002393	Escherichia coli	Escherichia_coli_	Bacteria_Proteobacteria_Gammaproteobacteria_Enterobacteriales_Enterobacteriaceae_Escherichia_coli_K12__W3110
PXD002409	Escherichia coli	Escherichia_coli_	Bacteria_Proteobacteria_Gammaproteobacteria_Enterobacteriales_Enterobacteriaceae_Escherichia_coli_K12__W3110
PXD002473	Escherichia coli	Escherichia_coli_	Bacteria_Proteobacteria_Gammaproteobacteria_Enterobacteriales_Enterobacteriaceae_Escherichia_coli_K12__W3110
PXD002548	Escherichia coli	Escherichia_coli_	Bacteria_Proteobacteria_Gammaproteobacteria_Enterobacteriales_Enterobacteriaceae_Escherichia_coli_K12__W3110
PXD002588	Escherichia coli	Escherichia_coli_	Bacteria_Proteobacteria_Gammaproteobacteria_Enterobacteriales_Enterobacteriaceae_Escherichia_coli_K12__W3110
PXD002688	Escherichia coli	Escherichia_coli_	Bacteria_Proteobacteria_Gammaproteobacteria_Enterobacteriales_Enterobacteriaceae_Escherichia_coli_K12__W3110
PXD002705	Escherichia coli	Escherichia_coli_	Bacteria_Proteobacteria_Gammaproteobacteria_Enterobacteriales_Enterobacteriaceae_Escherichia_coli_K12__W3110
PXD002785	Escherichia coli	Escherichia_coli_	Bacteria_Proteobacteria_Gammaproteobacteria_Enterobacteriales_Enterobacteriaceae_Escherichia_coli_K12__W3110
PXD002804	Escherichia coli	Escherichia_coli_	Bacteria_Proteobacteria_Gammaproteobacteria_Enterobacteriales_Enterobacteriaceae_Escherichia_coli_K12__W3110
PXD002912	Escherichia coli	Escherichia_coli_	Bacteria_Proteobacteria_Gammaproteobacteria_Enterobacteriales_Enterobacteriaceae_Escherichia_coli_K12__W3110
PXD002933	Escherichia coli	Escherichia_coli_	Bacteria_Proteobacteria_Gammaproteobacteria_Enterobacteriales_Enterobacteriaceae_Escherichia_coli_K12__W3110
PXD002952	Escherichia coli	Escherichia_coli_	Bacteria_Proteobacteria_Gammaproteobacteria_Enterobacteriales_Enterobacteriaceae_Escherichia_coli_K12__W3110
PXD002995	Escherichia coli	Escherichia_coli_	Bacteria_Proteobacteria_Gammaproteobacteria_Enterobacteriales_Enterobacteriaceae_Escherichia_coli_K12__W3110
PXD003063	Escherichia coli	Escherichia_coli_	Bacteria_Proteobacteria_Gammaproteobacteria_Enterobacteriales_Enterobacteriaceae_Escherichia_coli_K12__W3110
PXD003076	Escherichia coli	Escherichia_coli_	Bacteria_Proteobacteria_Gammaproteobacteria_Enterobacteriales_Enterobacteriaceae_Escherichia_coli_K12__W3110
PXD003077	Escherichia coli	Escherichia_coli_	Bacteria_Proteobacteria_Gammaproteobacteria_Enterobacteriales_Enterobacteriaceae_Escherichia_coli_K12__W3110
PXD003098	Escherichia coli	Escherichia_coli_	Bacteria_Proteobacteria_Gammaproteobacteria_Enterobacteriales_Enterobacteriaceae_Escherichia_coli_K12__W3110
PXD003158	Escherichia coli	Escherichia_coli_	Bacteria_Proteobacteria_Gammaproteobacteria_Enterobacteriales_Enterobacteriaceae_Escherichia_coli_K12__W3110
PXD003285	Escherichia coli	Escherichia_coli_	Bacteria_Proteobacteria_Gammaproteobacteria_Enterobacteriales_Enterobacteriaceae_Escherichia_coli_K12__W3110
PXD003304	Escherichia coli	Escherichia_coli_	Bacteria_Proteobacteria_Gammaproteobacteria_Enterobacteriales_Enterobacteriaceae_Escherichia_coli_K12__W3110
PXD003327	Escherichia coli	Escherichia_coli_	Bacteria_Proteobacteria_Gammaproteobacteria_Enterobacteriales_Enterobacteriaceae_Escherichia_coli_K12__W3110
PXD003342	Escherichia coli	Escherichia_coli_	Bacteria_Proteobacteria_Gammaproteobacteria_Enterobacteriales_Enterobacteriaceae_Escherichia_coli_K12__W3110
PXD003381	Escherichia coli	Escherichia_coli_	Bacteria_Proteobacteria_Gammaproteobacteria_Enterobacteriales_Enterobacteriaceae_Escherichia_coli_K12__W3110
PXD003468	Escherichia coli	Escherichia_coli_	Bacteria_Proteobacteria_Gammaproteobacteria_Enterobacteriales_Enterobacteriaceae_Escherichia_coli_K12__W3110
PXD003625	Escherichia coli	Escherichia_coli_	Bacteria_Proteobacteria_Gammaproteobacteria_Enterobacteriales_Enterobacteriaceae_Escherichia_coli_K12__W3110
PXD003640	Escherichia coli	Escherichia_coli_	Bacteria_Proteobacteria_Gammaproteobacteria_Enterobacteriales_Enterobacteriaceae_Escherichia_coli_K12__W3110
PXD003641	Escherichia coli	Escherichia_coli_	Bacteria_Proteobacteria_Gammaproteobacteria_Enterobacteriales_Enterobacteriaceae_Escherichia_coli_K12__W3110
PXD003833	Escherichia coli	Escherichia_coli_	Bacteria_Proteobacteria_Gammaproteobacteria_Enterobacteriales_Enterobacteriaceae_Escherichia_coli_K12__W3110
PXD003845	Escherichia coli	Escherichia_coli_	Bacteria_Proteobacteria_Gammaproteobacteria_Enterobacteriales_Enterobacteriaceae_Escherichia_coli_K12__W3110
PXD003863	Escherichia coli	Escherichia_coli_	Bacteria_Proteobacteria_Gammaproteobacteria_Enterobacteriales_Enterobacteriaceae_Escherichia_coli_K12__W3110
PXD003881	Escherichia coli	Escherichia_coli_	Bacteria_Proteobacteria_Gammaproteobacteria_Enterobacteriales_Enterobacteriaceae_Escherichia_coli_K12__W3110
PXD003941	Escherichia coli	Escherichia_coli_	Bacteria_Proteobacteria_Gammaproteobacteria_Enterobacteriales_Enterobacteriaceae_Escherichia_coli_K12__W3110
PXD004179	Escherichia coli	Escherichia_coli_	Bacteria_Proteobacteria_Gammaproteobacteria_Enterobacteriales_Enterobacteriaceae_Escherichia_coli_K12__W3110
PXD004275	Escherichia coli	Escherichia_coli_	Bacteria_Proteobacteria_Gammaproteobacteria_Enterobacteriales_Enterobacteriaceae_Escherichia_coli_K12__W3110
PXD004321	Escherichia coli	Escherichia_coli_	Bacteria_Proteobacteria_Gammaproteobacteria_Enterobacteriales_Enterobacteriaceae_Escherichia_coli_K12__W3110
PXD004328	Escherichia coli	Escherichia_coli_	Bacteria_Proteobacteria_Gammaproteobacteria_Enterobacteriales_Enterobacteriaceae_Escherichia_coli_K12__W3110
PXD004351	Escherichia coli	Escherichia_coli_	Bacteria_Proteobacteria_Gammaproteobacteria_Enterobacteriales_Enterobacteriaceae_Escherichia_coli_K12__W3110
PXD004372	Escherichia coli	Escherichia_coli_	Bacteria_Proteobacteria_Gammaproteobacteria_Enterobacteriales_Enterobacteriaceae_Escherichia_coli_K12__W3110
PXD004646	Escherichia coli	Escherichia_coli_	Bacteria_Proteobacteria_Gammaproteobacteria_Enterobacteriales_Enterobacteriaceae_Escherichia_coli_K12__W3110
PXD004703	Escherichia coli	Escherichia_coli_	Bacteria_Proteobacteria_Gammaproteobacteria_Enterobacteriales_Enterobacteriaceae_Escherichia_coli_K12__W3110
PXD004803	Escherichia coli	Escherichia_coli_	Bacteria_Proteobacteria_Gammaproteobacteria_Enterobacteriales_Enterobacteriaceae_Escherichia_coli_K12__W3110
PXD005095	Escherichia coli	Escherichia_coli_	Bacteria_Proteobacteria_Gammaproteobacteria_Enterobacteriales_Enterobacteriaceae_Escherichia_coli_K12__W3110
PXD005118	Escherichia coli	Escherichia_coli_	Bacteria_Proteobacteria_Gammaproteobacteria_Enterobacteriales_Enterobacteriaceae_Escherichia_coli_K12__W3110
PXD005126	Escherichia coli	Escherichia_coli_	Bacteria_Proteobacteria_Gammaproteobacteria_Enterobacteriales_Enterobacteriaceae_Escherichia_coli_K12__W3110
PXD005164	Escherichia coli	Escherichia_coli_	Bacteria_Proteobacteria_Gammaproteobacteria_Enterobacteriales_Enterobacteriaceae_Escherichia_coli_K12__W3110
PXD005181	Escherichia coli	Escherichia_coli_	Bacteria_Proteobacteria_Gammaproteobacteria_Enterobacteriales_Enterobacteriaceae_Escherichia_coli_K12__W3110
PXD005206	Escherichia coli	Escherichia_coli_	Bacteria_Proteobacteria_Gammaproteobacteria_Enterobacteriales_Enterobacteriaceae_Escherichia_coli_K12__W3110
PXD005236	Escherichia coli	Escherichia_coli_	Bacteria_Proteobacteria_Gammaproteobacteria_Enterobacteriales_Enterobacteriaceae_Escherichia_coli_K12__W3110
PXD005259	Escherichia coli	Escherichia_coli_	Bacteria_Proteobacteria_Gammaproteobacteria_Enterobacteriales_Enterobacteriaceae_Escherichia_coli_K12__W3110
PXD005486	Escherichia coli	Escherichia_coli_	Bacteria_Proteobacteria_Gammaproteobacteria_Enterobacteriales_Enterobacteriaceae_Escherichia_coli_K12__W3110
PXD005721	Escherichia coli	Escherichia_coli_	Bacteria_Proteobacteria_Gammaproteobacteria_Enterobacteriales_Enterobacteriaceae_Escherichia_coli_K12__W3110
PXD005732	Escherichia coli	Escherichia_coli_	Bacteria_Proteobacteria_Gammaproteobacteria_Enterobacteriales_Enterobacteriaceae_Escherichia_coli_K12__W3110
PXD005757	Escherichia coli	Escherichia_coli_	Bacteria_Proteobacteria_Gammaproteobacteria_Enterobacteriales_Enterobacteriaceae_Escherichia_coli_K12__W3110
PXD005782	Escherichia coli	Escherichia_coli_	Bacteria_Proteobacteria_Gammaproteobacteria_Enterobacteriales_Enterobacteriaceae_Escherichia_coli_K12__W3110
PXD005859	Escherichia coli	Escherichia_coli_	Bacteria_Proteobacteria_Gammaproteobacteria_Enterobacteriales_Enterobacteriaceae_Escherichia_coli_K12__W3110
PXD005924	Escherichia coli	Escherichia_coli_	Bacteria_Proteobacteria_Gammaproteobacteria_Enterobacteriales_Enterobacteriaceae_Escherichia_coli_K12__W3110
PXD006008	Escherichia coli	Escherichia_coli_	Bacteria_Proteobacteria_Gammaproteobacteria_Enterobacteriales_Enterobacteriaceae_Escherichia_coli_K12__W3110
PXD006109	Escherichia coli	Escherichia_coli_	Bacteria_Proteobacteria_Gammaproteobacteria_Enterobacteriales_Enterobacteriaceae_Escherichia_coli_K12__W3110
PXD006474	Escherichia coli	Escherichia_coli_	Bacteria_Proteobacteria_Gammaproteobacteria_Enterobacteriales_Enterobacteriaceae_Escherichia_coli_K12__W3110
PXD006543	Escherichia coli	Escherichia_coli_	Bacteria_Proteobacteria_Gammaproteobacteria_Enterobacteriales_Enterobacteriaceae_Escherichia_coli_K12__W3110
PXD006580	Escherichia coli	Escherichia_coli_	Bacteria_Proteobacteria_Gammaproteobacteria_Enterobacteriales_Enterobacteriaceae_Escherichia_coli_K12__W3110
PXD006679	Escherichia coli	Escherichia_coli_	Bacteria_Proteobacteria_Gammaproteobacteria_Enterobacteriales_Enterobacteriaceae_Escherichia_coli_K12__W3110
PXD006717	Escherichia coli	Escherichia_coli_	Bacteria_Proteobacteria_Gammaproteobacteria_Enterobacteriales_Enterobacteriaceae_Escherichia_coli_K12__W3110
PXD006722	Escherichia coli	Escherichia_coli_	Bacteria_Proteobacteria_Gammaproteobacteria_Enterobacteriales_Enterobacteriaceae_Escherichia_coli_K12__W3110
PXD006766	Escherichia coli	Escherichia_coli_	Bacteria_Proteobacteria_Gammaproteobacteria_Enterobacteriales_Enterobacteriaceae_Escherichia_coli_K12__W3110
PXD006810	Escherichia coli	Escherichia_coli_	Bacteria_Proteobacteria_Gammaproteobacteria_Enterobacteriales_Enterobacteriaceae_Escherichia_coli_K12__W3110
PXD006835	Escherichia coli	Escherichia_coli_	Bacteria_Proteobacteria_Gammaproteobacteria_Enterobacteriales_Enterobacteriaceae_Escherichia_coli_K12__W3110
PXD006884	Escherichia coli	Escherichia_coli_	Bacteria_Proteobacteria_Gammaproteobacteria_Enterobacteriales_Enterobacteriaceae_Escherichia_coli_K12__W3110
PXD006908	Escherichia coli	Escherichia_coli_	Bacteria_Proteobacteria_Gammaproteobacteria_Enterobacteriales_Enterobacteriaceae_Escherichia_coli_K12__W3110
PXD006912	Escherichia coli	Escherichia_coli_	Bacteria_Proteobacteria_Gammaproteobacteria_Enterobacteriales_Enterobacteriaceae_Escherichia_coli_K12__W3110
PXD006930	Escherichia coli	Escherichia_coli_	Bacteria_Proteobacteria_Gammaproteobacteria_Enterobacteriales_Enterobacteriaceae_Escherichia_coli_K12__W3110
PXD007045	Escherichia coli	Escherichia_coli_	Bacteria_Proteobacteria_Gammaproteobacteria_Enterobacteriales_Enterobacteriaceae_Escherichia_coli_K12__W3110
PXD007087	Escherichia coli	Escherichia_coli_	Bacteria_Proteobacteria_Gammaproteobacteria_Enterobacteriales_Enterobacteriaceae_Escherichia_coli_K12__W3110
PXD007097	Escherichia coli	Escherichia_coli_	Bacteria_Proteobacteria_Gammaproteobacteria_Enterobacteriales_Enterobacteriaceae_Escherichia_coli_K12__W3110
PXD007207	Escherichia coli	Escherichia_coli_	Bacteria_Proteobacteria_Gammaproteobacteria_Enterobacteriales_Enterobacteriaceae_Escherichia_coli_K12__W3110
PXD007273	Escherichia coli	Escherichia_coli_	Bacteria_Proteobacteria_Gammaproteobacteria_Enterobacteriales_Enterobacteriaceae_Escherichia_coli_K12__W3110
PXD007556	Escherichia coli	Escherichia_coli_	Bacteria_Proteobacteria_Gammaproteobacteria_Enterobacteriales_Enterobacteriaceae_Escherichia_coli_K12__W3110
PXD007587	Escherichia coli	Escherichia_coli_	Bacteria_Proteobacteria_Gammaproteobacteria_Enterobacteriales_Enterobacteriaceae_Escherichia_coli_K12__W3110
PXD007643	Escherichia coli	Escherichia_coli_	Bacteria_Proteobacteria_Gammaproteobacteria_Enterobacteriales_Enterobacteriaceae_Escherichia_coli_K12__W3110
PXD007681	Escherichia coli	Escherichia_coli_	Bacteria_Proteobacteria_Gammaproteobacteria_Enterobacteriales_Enterobacteriaceae_Escherichia_coli_K12__W3110
PXD007864	Escherichia coli	Escherichia_coli_	Bacteria_Proteobacteria_Gammaproteobacteria_Enterobacteriales_Enterobacteriaceae_Escherichia_coli_K12__W3110
PXD007994	Escherichia coli	Escherichia_coli_	Bacteria_Proteobacteria_Gammaproteobacteria_Enterobacteriales_Enterobacteriaceae_Escherichia_coli_K12__W3110
PXD008019	Escherichia coli	Escherichia_coli_	Bacteria_Proteobacteria_Gammaproteobacteria_Enterobacteriales_Enterobacteriaceae_Escherichia_coli_K12__W3110
PXD008034	Escherichia coli	Escherichia_coli_	Bacteria_Proteobacteria_Gammaproteobacteria_Enterobacteriales_Enterobacteriaceae_Escherichia_coli_K12__W3110
PXD008093	Escherichia coli	Escherichia_coli_	Bacteria_Proteobacteria_Gammaproteobacteria_Enterobacteriales_Enterobacteriaceae_Escherichia_coli_K12__W3110
PXD008211	Escherichia coli	Escherichia_coli_	Bacteria_Proteobacteria_Gammaproteobacteria_Enterobacteriales_Enterobacteriaceae_Escherichia_coli_K12__W3110
PXD008212	Escherichia coli	Escherichia_coli_	Bacteria_Proteobacteria_Gammaproteobacteria_Enterobacteriales_Enterobacteriaceae_Escherichia_coli_K12__W3110
PXD008289	Escherichia coli	Escherichia_coli_	Bacteria_Proteobacteria_Gammaproteobacteria_Enterobacteriales_Enterobacteriaceae_Escherichia_coli_K12__W3110
PXD008339	Escherichia coli	Escherichia_coli_	Bacteria_Proteobacteria_Gammaproteobacteria_Enterobacteriales_Enterobacteriaceae_Escherichia_coli_K12__W3110
PXD008348	Escherichia coli	Escherichia_coli_	Bacteria_Proteobacteria_Gammaproteobacteria_Enterobacteriales_Enterobacteriaceae_Escherichia_coli_K12__W3110
PXD008425	Escherichia coli	Escherichia_coli_	Bacteria_Proteobacteria_Gammaproteobacteria_Enterobacteriales_Enterobacteriaceae_Escherichia_coli_K12__W3110
PXD008685	Escherichia coli	Escherichia_coli_	Bacteria_Proteobacteria_Gammaproteobacteria_Enterobacteriales_Enterobacteriaceae_Escherichia_coli_K12__W3110
PXD008688	Escherichia coli	Escherichia_coli_	Bacteria_Proteobacteria_Gammaproteobacteria_Enterobacteriales_Enterobacteriaceae_Escherichia_coli_K12__W3110
PXD008701	Escherichia coli	Escherichia_coli_	Bacteria_Proteobacteria_Gammaproteobacteria_Enterobacteriales_Enterobacteriaceae_Escherichia_coli_K12__W3110
PXD008707	Escherichia coli	Escherichia_coli_	Bacteria_Proteobacteria_Gammaproteobacteria_Enterobacteriales_Enterobacteriaceae_Escherichia_coli_K12__W3110
PXD008782	Escherichia coli	Escherichia_coli_	Bacteria_Proteobacteria_Gammaproteobacteria_Enterobacteriales_Enterobacteriaceae_Escherichia_coli_K12__W3110
PXD008787	Escherichia coli	Escherichia_coli_	Bacteria_Proteobacteria_Gammaproteobacteria_Enterobacteriales_Enterobacteriaceae_Escherichia_coli_K12__W3110
PXD008803	Escherichia coli	Escherichia_coli_	Bacteria_Proteobacteria_Gammaproteobacteria_Enterobacteriales_Enterobacteriaceae_Escherichia_coli_K12__W3110
PXD008881	Escherichia coli	Escherichia_coli_	Bacteria_Proteobacteria_Gammaproteobacteria_Enterobacteriales_Enterobacteriaceae_Escherichia_coli_K12__W3110
PXD008975	Escherichia coli	Escherichia_coli_	Bacteria_Proteobacteria_Gammaproteobacteria_Enterobacteriales_Enterobacteriaceae_Escherichia_coli_K12__W3110
PXD009000	Escherichia coli	Escherichia_coli_	Bacteria_Proteobacteria_Gammaproteobacteria_Enterobacteriales_Enterobacteriaceae_Escherichia_coli_K12__W3110
PXD009173	Escherichia coli	Escherichia_coli_	Bacteria_Proteobacteria_Gammaproteobacteria_Enterobacteriales_Enterobacteriaceae_Escherichia_coli_K12__W3110
PXD009265	Escherichia coli	Escherichia_coli_	Bacteria_Proteobacteria_Gammaproteobacteria_Enterobacteriales_Enterobacteriaceae_Escherichia_coli_K12__W3110
PXD009279	Escherichia coli	Escherichia_coli_	Bacteria_Proteobacteria_Gammaproteobacteria_Enterobacteriales_Enterobacteriaceae_Escherichia_coli_K12__W3110
PXD009326	Escherichia coli	Escherichia_coli_	Bacteria_Proteobacteria_Gammaproteobacteria_Enterobacteriales_Enterobacteriaceae_Escherichia_coli_K12__W3110
PXD009463	Escherichia coli	Escherichia_coli_	Bacteria_Proteobacteria_Gammaproteobacteria_Enterobacteriales_Enterobacteriaceae_Escherichia_coli_K12__W3110
PXD009495	Escherichia coli	Escherichia_coli_	Bacteria_Proteobacteria_Gammaproteobacteria_Enterobacteriales_Enterobacteriaceae_Escherichia_coli_K12__W3110
PXD009595	Escherichia coli	Escherichia_coli_	Bacteria_Proteobacteria_Gammaproteobacteria_Enterobacteriales_Enterobacteriaceae_Escherichia_coli_K12__W3110
PXD009643	Escherichia coli	Escherichia_coli_	Bacteria_Proteobacteria_Gammaproteobacteria_Enterobacteriales_Enterobacteriaceae_Escherichia_coli_K12__W3110
PXD009668	Escherichia coli	Escherichia_coli_	Bacteria_Proteobacteria_Gammaproteobacteria_Enterobacteriales_Enterobacteriaceae_Escherichia_coli_K12__W3110
PXD009732	Escherichia coli	Escherichia_coli_	Bacteria_Proteobacteria_Gammaproteobacteria_Enterobacteriales_Enterobacteriaceae_Escherichia_coli_K12__W3110
PXD009959	Escherichia coli	Escherichia_coli_	Bacteria_Proteobacteria_Gammaproteobacteria_Enterobacteriales_Enterobacteriaceae_Escherichia_coli_K12__W3110
PXD010012	Escherichia coli	Escherichia_coli_	Bacteria_Proteobacteria_Gammaproteobacteria_Enterobacteriales_Enterobacteriaceae_Escherichia_coli_K12__W3110
PXD010078	Escherichia coli	Escherichia_coli_	Bacteria_Proteobacteria_Gammaproteobacteria_Enterobacteriales_Enterobacteriaceae_Escherichia_coli_K12__W3110
PXD010101	Escherichia coli	Escherichia_coli_	Bacteria_Proteobacteria_Gammaproteobacteria_Enterobacteriales_Enterobacteriaceae_Escherichia_coli_K12__W3110
PXD010237	Escherichia coli	Escherichia_coli_	Bacteria_Proteobacteria_Gammaproteobacteria_Enterobacteriales_Enterobacteriaceae_Escherichia_coli_K12__W3110
PXD010361	Escherichia coli	Escherichia_coli_	Bacteria_Proteobacteria_Gammaproteobacteria_Enterobacteriales_Enterobacteriaceae_Escherichia_coli_K12__W3110
PXD010402	Escherichia coli	Escherichia_coli_	Bacteria_Proteobacteria_Gammaproteobacteria_Enterobacteriales_Enterobacteriaceae_Escherichia_coli_K12__W3110
PXD010526	Escherichia coli	Escherichia_coli_	Bacteria_Proteobacteria_Gammaproteobacteria_Enterobacteriales_Enterobacteriaceae_Escherichia_coli_K12__W3110
PXD010571	Escherichia coli	Escherichia_coli_	Bacteria_Proteobacteria_Gammaproteobacteria_Enterobacteriales_Enterobacteriaceae_Escherichia_coli_K12__W3110
PXD010590	Escherichia coli	Escherichia_coli_	Bacteria_Proteobacteria_Gammaproteobacteria_Enterobacteriales_Enterobacteriaceae_Escherichia_coli_K12__W3110
PXD010679	Escherichia coli	Escherichia_coli_	Bacteria_Proteobacteria_Gammaproteobacteria_Enterobacteriales_Enterobacteriaceae_Escherichia_coli_K12__W3110
PXD010988	Escherichia coli	Escherichia_coli_	Bacteria_Proteobacteria_Gammaproteobacteria_Enterobacteriales_Enterobacteriaceae_Escherichia_coli_K12__W3110
PXD011051	Escherichia coli	Escherichia_coli_	Bacteria_Proteobacteria_Gammaproteobacteria_Enterobacteriales_Enterobacteriaceae_Escherichia_coli_K12__W3110
PXD011060	Escherichia coli	Escherichia_coli_	Bacteria_Proteobacteria_Gammaproteobacteria_Enterobacteriales_Enterobacteriaceae_Escherichia_coli_K12__W3110
PXD011071	Escherichia coli	Escherichia_coli_	Bacteria_Proteobacteria_Gammaproteobacteria_Enterobacteriales_Enterobacteriaceae_Escherichia_coli_K12__W3110
PXD011311	Escherichia coli	Escherichia_coli_	Bacteria_Proteobacteria_Gammaproteobacteria_Enterobacteriales_Enterobacteriaceae_Escherichia_coli_K12__W3110
PXD011386	Escherichia coli	Escherichia_coli_	Bacteria_Proteobacteria_Gammaproteobacteria_Enterobacteriales_Enterobacteriaceae_Escherichia_coli_K12__W3110
PXD011861	Escherichia coli	Escherichia_coli_	Bacteria_Proteobacteria_Gammaproteobacteria_Enterobacteriales_Enterobacteriaceae_Escherichia_coli_K12__W3110
PXD012335	Escherichia coli	Escherichia_coli_	Bacteria_Proteobacteria_Gammaproteobacteria_Enterobacteriales_Enterobacteriaceae_Escherichia_coli_K12__W3110
PXD012370	Escherichia coli	Escherichia_coli_	Bacteria_Proteobacteria_Gammaproteobacteria_Enterobacteriales_Enterobacteriaceae_Escherichia_coli_K12__W3110
PXD002833	Escherichia coli (strain K12 / W3110 / ATCC 27325 / DSM 5911)	Escherichia_coli_	Bacteria_Proteobacteria_Gammaproteobacteria_Enterobacteriales_Enterobacteriaceae_Escherichia_coli_K12__W3110
PXD006247	Escherichia coli (strain K12 / W3110 / ATCC 27325 / DSM 5911)	Escherichia_coli_	Bacteria_Proteobacteria_Gammaproteobacteria_Enterobacteriales_Enterobacteriaceae_Escherichia_coli_K12__W3110
PRD000544	Escherichia coli (strain K12)	Escherichia_coli_	Bacteria_Proteobacteria_Gammaproteobacteria_Enterobacteriales_Enterobacteriaceae_Escherichia_coli_K12__W3110
PXD006502	Escherichia coli (strain K12)	Escherichia_coli_	Bacteria_Proteobacteria_Gammaproteobacteria_Enterobacteriales_Enterobacteriaceae_Escherichia_coli_K12__W3110
PXD006762	Escherichia coli K12 with Flac+ Plasmid	Bacteria_Proteobacteria_Gammaproteobacteria_Enterobacteriales_Enterobacteriaceae_Escherichia_coli_K12__W3110	Bacteria_Proteobacteria_Gammaproteobacteria_Enterobacteriales_Enterobacteriaceae_Escherichia_coli_K12__W3110
PXD000367	Escherichia coli Nissle 1917	Escherichia_coli_	Bacteria_Proteobacteria_Gammaproteobacteria_Enterobacteriales_Enterobacteriaceae_Escherichia_coli_K12__W3110
PXD000023	Escherichia coli O157:H7 (strain TW14359 / EHEC)	Escherichia_coli_	Bacteria_Proteobacteria_Gammaproteobacteria_Enterobacteriales_Enterobacteriaceae_Escherichia_coli_K12__W3110
PRD000418	Escherichia coli O157:H7 str. EDL933	Escherichia_coli_	Bacteria_Proteobacteria_Gammaproteobacteria_Enterobacteriales_Enterobacteriaceae_Escherichia_coli_K12__W3110
PRD000201	Escherichia coli str. K-12 substr. MG1655	Escherichia_coli_	Bacteria_Proteobacteria_Gammaproteobacteria_Enterobacteriales_Enterobacteriaceae_Escherichia_coli_K12__W3110
PRD000232	Escherichia coli str. K-12 substr. MG1655	Escherichia_coli_	Bacteria_Proteobacteria_Gammaproteobacteria_Enterobacteriales_Enterobacteriaceae_Escherichia_coli_K12__W3110
PRD000375	Escherichia coli str. K-12 substr. MG1655	Escherichia_coli_	Bacteria_Proteobacteria_Gammaproteobacteria_Enterobacteriales_Enterobacteriaceae_Escherichia_coli_K12__W3110
PXD001481	Escherichia coli str. K-12 substr. MG1655	Escherichia_coli_	Bacteria_Proteobacteria_Gammaproteobacteria_Enterobacteriales_Enterobacteriaceae_Escherichia_coli_K12__W3110
PXD005901	Escherichia coli str. K-12 substr. MG1655	Escherichia_coli_	Bacteria_Proteobacteria_Gammaproteobacteria_Enterobacteriales_Enterobacteriaceae_Escherichia_coli_K12__W3110
PXD005851	Faecalibacterium prausnitzii SL3/3	Faecalibacterium_prausnitzii_	Bacteria_Firmicutes_Clostridia_Clostridiales_Ruminococcaceae_Faecalibacterium_prausnitzii_L26_draft_genome.
PXD005442	Fibrobacter succinogenes subsp. succinogenes S85	Fibrobacter_succinogenes_	Bacteria_Fibrobacteres_Acidobacteria_group_Fibrobacteres_Fibrobacteria_Fibrobacterales_Fibrobacteraceae_Fibrobacter_succinogenes_elongatus_HM2
PXD005851	Fibrobacter succinogenes subsp. succinogenes S85	Fibrobacter_succinogenes_	Bacteria_Fibrobacteres_Acidobacteria_group_Fibrobacteres_Fibrobacteria_Fibrobacterales_Fibrobacteraceae_Fibrobacter_succinogenes_elongatus_HM2
PXD008152	Firmicutes bacterium	Firmicutes_	Bacteria_Firmicutes_Clostridia_Clostridiales_Peptostreptococcaceae_Peptostreptococcus_micros_ATCC_33270_unfinished_sequence
PXD008165	Firmicutes bacterium	Firmicutes_	Bacteria_Firmicutes_Clostridia_Clostridiales_Peptostreptococcaceae_Peptostreptococcus_micros_ATCC_33270_unfinished_sequence
PRD000810	Flavobacterium columnare	Flavobacterium_	Bacteria_Bacteroidetes_Chlorobi_group_Bacteroidetes_Flavobacteriia_Flavobacteriales_Flavobacteriaceae_Flavobacterium_psychrophilum_JIP0286
PXD007934	Formosa sp. Hel1_33_131	Formosa_	Bacteria_Bacteroidetes_Chlorobi_group_Bacteroidetes_Flavobacteriia_Flavobacteriales_Flavobacteriaceae_Formosa_agariphila_KMM_3901
PXD002123	Francisella tularensis subsp. holarctica FSC200	Francisella_	Bacteria_Proteobacteria_Gammaproteobacteria_Thiotrichales_Francisellaceae_Francisella_FSC776
PXD005747	Francisella tularensis subsp. holarctica FSC200	Francisella_	Bacteria_Proteobacteria_Gammaproteobacteria_Thiotrichales_Francisellaceae_Francisella_FSC776
PXD006759	Francisella tularensis subsp. holarctica FSC200	Francisella_	Bacteria_Proteobacteria_Gammaproteobacteria_Thiotrichales_Francisellaceae_Francisella_FSC776
PXD007682	Francisella tularensis subsp. holarctica FSC200	Francisella_	Bacteria_Proteobacteria_Gammaproteobacteria_Thiotrichales_Francisellaceae_Francisella_FSC776
PXD001584	Francisella tularensis subsp. novicida (strain U112)	Francisella_	Bacteria_Proteobacteria_Gammaproteobacteria_Thiotrichales_Francisellaceae_Francisella_FSC776
PXD005851	Francisella tularensis subsp. novicida (strain U112)	Francisella_	Bacteria_Proteobacteria_Gammaproteobacteria_Thiotrichales_Francisellaceae_Francisella_FSC776
PXD007226	Frankia alni ACN14a	Frankia_alni_	Bacteria_Actinobacteria_Actinobacteria_Actinobacteridae_Actinomycetales_Frankineae_Frankiaceae_Frankia_alni_ACN14a
PXD005979	Frankia sp. BMG5.1	Frankia_	Bacteria_Actinobacteria_Actinobacteria_Actinobacteridae_Actinomycetales_Frankineae_Frankiaceae_Frankia_alni_ACN14a
PXD005980	Frankia sp. BMG5.1	Frankia_	Bacteria_Actinobacteria_Actinobacteria_Actinobacteridae_Actinomycetales_Frankineae_Frankiaceae_Frankia_alni_ACN14a
PXD004888	Fusobacterium nucleatum subsp. nucleatum ATCC 25586	Fusobacterium_nucleatum_	Bacteria_Fusobacteria_Fusobacteriia_Fusobacteriales_Fusobacteriaceae_Fusobacterium_nucleatum_nucleatum_ATCC_25586
PXD003192	Gardnerella vaginalis	Gardnerella_vaginalis_	Bacteria_Actinobacteria_Actinobacteria_Actinobacteridae_Bifidobacteriales_Bifidobacteriaceae_Gardnerella_vaginalis_409_05
PXD002833	Geobacillus kaustophilus HTA426	Geobacillus_kaustophilus_	Bacteria_Firmicutes_Bacilli_Bacillales_Bacillaceae_Geobacillus_kaustophilus_HTA426
PXD000854	Geobacter sulfurreducens	Geobacter_	Bacteria_Proteobacteria_deltaepsilon_subdivisions_Deltaproteobacteria_Desulfuromonadales_Geobacteraceae_Geobacter_lovleyi_SZ
PXD002667	Geobacter sulfurreducens	Geobacter_	Bacteria_Proteobacteria_deltaepsilon_subdivisions_Deltaproteobacteria_Desulfuromonadales_Geobacteraceae_Geobacter_lovleyi_SZ
PXD001520	Geodermatophilus obscurus (strain ATCC 25078 / DSM 43160 / JCM 3152 / G-20)	Geodermatophilus_obscurus_	Bacteria_Actinobacteria_Actinobacteria_Actinobacteridae_Actinomycetales_Frankineae_Geodermatophilaceae_Geodermatophilus_obscurus_DSM_43160
PXD004577	Glossina morsitans	Glossina_	Bacteria_Proteobacteria_Gammaproteobacteria_Enterobacteriales_Enterobacteriaceae_Wigglesworthia_glossinidia_endosymbiont_of_Glossina_brevipalpis
PXD002210	Haemophilus influenzae	Haemophilus_influenzae_	Bacteria_Proteobacteria_Gammaproteobacteria_Pasteurellales_Pasteurellaceae_Haemophilus_influenzae_KR494
PXD003249	Haemophilus influenzae (strain ATCC 51907 / DSM 11121 / KW20 / Rd)	Haemophilus_influenzae_	Bacteria_Proteobacteria_Gammaproteobacteria_Pasteurellales_Pasteurellaceae_Haemophilus_influenzae_KR494
PXD005723	Halomonas sp. HL-48	Halomonas_	Bacteria_Proteobacteria_Gammaproteobacteria_Oceanospirillales_Halomonadaceae_Halomonas_elongata_DSM_2581
PXD011920	Halyomorpha halys	Halyomorpha_halys_	Bacteria_Proteobacteria_Gammaproteobacteria_Enterobacteriales_Enterobacteriaceae_Halyomorpha_halys_symbiont
PXD005074	Helicobacter pylori	Helicobacter_	Bacteria_Proteobacteria_deltaepsilon_subdivisions_Epsilonproteobacteria_Campylobacterales_Helicobacteraceae_Helicobacter_cetorum_MIT_99_5656
PXD000054	Helicobacter pylori 26695	Helicobacter_	Bacteria_Proteobacteria_deltaepsilon_subdivisions_Epsilonproteobacteria_Campylobacterales_Helicobacteraceae_Helicobacter_cetorum_MIT_99_5656
PXD008284	Helicobacter pylori 26695	Helicobacter_	Bacteria_Proteobacteria_deltaepsilon_subdivisions_Epsilonproteobacteria_Campylobacterales_Helicobacteraceae_Helicobacter_cetorum_MIT_99_5656
PXD001481	Helicobacter pylori J99 (Campylobacter pylori J99)	Helicobacter_	Bacteria_Proteobacteria_deltaepsilon_subdivisions_Epsilonproteobacteria_Campylobacterales_Helicobacteraceae_Helicobacter_cetorum_MIT_99_5656
PRD000023	Herbaspirillum seropedicae	Herbaspirillum_seropedicae_	Bacteria_Proteobacteria_Betaproteobacteria_Burkholderiales_Oxalobacteraceae_Herbaspirillum_seropedicae_SmR1
PXD009030	Hyphomicrobium denitrificans ATCC 51888	Hyphomicrobium_	Bacteria_Proteobacteria_Alphaproteobacteria_Rhizobiales_Hyphomicrobiaceae_Hyphomicrobium_nitrativorans_NL23
PXD009175	Klebsiella pneumoniae	Klebsiella_	Bacteria_Proteobacteria_Gammaproteobacteria_Enterobacteriales_Enterobacteriaceae_Klebsiella_oxytoca_HKOPL1
PXD010244	Klebsiella pneumoniae	Klebsiella_	Bacteria_Proteobacteria_Gammaproteobacteria_Enterobacteriales_Enterobacteriaceae_Klebsiella_oxytoca_HKOPL1
PXD001263	Klebsiella pneumoniae subsp. pneumoniae NTUH-K2044	Klebsiella_	Bacteria_Proteobacteria_Gammaproteobacteria_Enterobacteriales_Enterobacteriaceae_Klebsiella_oxytoca_HKOPL1
PXD006137	Klebsiella pneumoniae UHKPC27	Klebsiella_	Bacteria_Proteobacteria_Gammaproteobacteria_Enterobacteriales_Enterobacteriaceae_Klebsiella_oxytoca_HKOPL1
PXD001201	Lactobacillus	Lactobacillus_	Bacteria_Firmicutes_Bacilli_Lactobacillales_Lactobacillaceae_Lactobacillus_acidophilus_NCFM
PXD006643	Lactobacillus casei str. Zhang	Lactobacillus_	Bacteria_Firmicutes_Bacilli_Lactobacillales_Lactobacillaceae_Lactobacillus_acidophilus_NCFM
PXD000187	Lactobacillus casei subsp. casei ATCC 393	Lactobacillus_	Bacteria_Firmicutes_Bacilli_Lactobacillales_Lactobacillaceae_Lactobacillus_acidophilus_NCFM
PXD005851	Lactobacillus casei subsp. casei ATCC 393	Lactobacillus_	Bacteria_Firmicutes_Bacilli_Lactobacillales_Lactobacillaceae_Lactobacillus_acidophilus_NCFM
PXD010000	Lactobacillus casei subsp. casei ATCC 393	Lactobacillus_	Bacteria_Firmicutes_Bacilli_Lactobacillales_Lactobacillaceae_Lactobacillus_acidophilus_NCFM
PXD006551	Lactobacillus delbrueckii	Lactobacillus_	Bacteria_Firmicutes_Bacilli_Lactobacillales_Lactobacillaceae_Lactobacillus_acidophilus_NCFM
PXD012513	Lactobacillus hordei	Lactobacillus_	Bacteria_Firmicutes_Bacilli_Lactobacillales_Lactobacillaceae_Lactobacillus_acidophilus_NCFM
PXD003176	Lactobacillus iners	Lactobacillus_	Bacteria_Firmicutes_Bacilli_Lactobacillales_Lactobacillaceae_Lactobacillus_acidophilus_NCFM
PXD006851	Lactobacillus mucosae LM1	Lactobacillus_	Bacteria_Firmicutes_Bacilli_Lactobacillales_Lactobacillaceae_Lactobacillus_acidophilus_NCFM
PXD000775	Lactobacillus plantarum	Lactobacillus_	Bacteria_Firmicutes_Bacilli_Lactobacillales_Lactobacillaceae_Lactobacillus_acidophilus_NCFM
PXD011417	Lactobacillus sakei	Lactobacillus_	Bacteria_Firmicutes_Bacilli_Lactobacillales_Lactobacillaceae_Lactobacillus_acidophilus_NCFM
PXD001602	Lactococcus lactis	Lactococcus_	Bacteria_Firmicutes_Bacilli_Lactobacillales_Streptococcaceae_Lactococcus_garvieae_Lg2
PXD011263	Lactococcus lactis subsp. cremoris MG1363	Lactococcus_	Bacteria_Firmicutes_Bacilli_Lactobacillales_Streptococcaceae_Lactococcus_garvieae_Lg2
PRD000266	Lactococcus lactis subsp. lactis Il1403	Lactococcus_	Bacteria_Firmicutes_Bacilli_Lactobacillales_Streptococcaceae_Lactococcus_garvieae_Lg2
PRD000267	Lactococcus lactis subsp. lactis Il1403	Lactococcus_	Bacteria_Firmicutes_Bacilli_Lactobacillales_Streptococcaceae_Lactococcus_garvieae_Lg2
PXD000494	Lactococcus lactis subsp. lactis Il1403	Lactococcus_	Bacteria_Firmicutes_Bacilli_Lactobacillales_Streptococcaceae_Lactococcus_garvieae_Lg2
PXD009066	Leeuwenhoekiella sp. MAR_2009_132	Leeuwenhoekiella_	Bacteria_Bacteroidetes_Chlorobi_group_Bacteroidetes_Flavobacteriia_Flavobacteriales_Flavobacteriaceae_Leeuwenhoekiella_blandensis_MED217
PXD004797	Legionella	Legionella_	Bacteria_Proteobacteria_Gammaproteobacteria_Legionellales_Legionellaceae_Legionella_micdadei_ATCC_33218
PXD000647	Legionella pneumophila	Legionella_	Bacteria_Proteobacteria_Gammaproteobacteria_Legionellales_Legionellaceae_Legionella_micdadei_ATCC_33218
PXD000706	Legionella pneumophila	Legionella_	Bacteria_Proteobacteria_Gammaproteobacteria_Legionellales_Legionellaceae_Legionella_micdadei_ATCC_33218
PXD005851	Legionella pneumophila	Legionella_	Bacteria_Proteobacteria_Gammaproteobacteria_Legionellales_Legionellaceae_Legionella_micdadei_ATCC_33218
PXD004730	Legionella pneumophila str. Paris	Legionella_	Bacteria_Proteobacteria_Gammaproteobacteria_Legionellales_Legionellaceae_Legionella_micdadei_ATCC_33218
PXD001926	Legionella pneumophila subsp. pneumophila (strain Philadelphia 1 / ATCC 33152 / DSM 7513)	Legionella_	Bacteria_Proteobacteria_Gammaproteobacteria_Legionellales_Legionellaceae_Legionella_micdadei_ATCC_33218
PXD000331	Leptospira interrogans	Leptospira_	Bacteria_Spirochaetes_Spirochaetia_Spirochaetales_Leptospiraceae_Leptospira_biflexa_serovar_Patoc_strain_Patoc_1_Paris_I
PXD006995	Leptospira interrogans serovar Copenhageni str. Fiocruz L1-130	Leptospira_	Bacteria_Spirochaetes_Spirochaetia_Spirochaetales_Leptospiraceae_Leptospira_biflexa_serovar_Patoc_strain_Patoc_1_Paris_I
PXD009050	Leptospira interrogans serovar Copenhageni str. Fiocruz L1-130	Leptospira_	Bacteria_Spirochaetes_Spirochaetia_Spirochaetales_Leptospiraceae_Leptospira_biflexa_serovar_Patoc_strain_Patoc_1_Paris_I
PXD006166	Magnetospirillum gryphiswaldense	Magnetospirillum_	Bacteria_Proteobacteria_Alphaproteobacteria_Rhodospirillales_Rhodospirillaceae_Magnetospirillum_magneticum_AMB_1
PXD001050	Mariprofundus ferrooxydans	Mariprofundus_ferrooxydans_	Bacteria_Proteobacteria_Zetaproteobacteria_Mariprofundales_Mariprofundaceae_Mariprofundus_ferrooxydans_M34
PXD001439	Mariprofundus ferrooxydans	Mariprofundus_ferrooxydans_	Bacteria_Proteobacteria_Zetaproteobacteria_Mariprofundales_Mariprofundaceae_Mariprofundus_ferrooxydans_M34
PXD000937	Mariprofundus ferrooxydans PV-1	Mariprofundus_ferrooxydans_	Bacteria_Proteobacteria_Zetaproteobacteria_Mariprofundales_Mariprofundaceae_Mariprofundus_ferrooxydans_M34
PXD008508	Meganema perideroedes	Meganema_perideroedes_	Bacteria_Proteobacteria_Alphaproteobacteria_Rhizobiales_Methylobacteriaceae_Meganema_perideroedes_DSM_15528
PXD003662	Melioribacter roseus (strain JCM 17771 / P3M-2)	Melioribacter_roseus_	Bacteria_Bacteroidetes_Chlorobi_group_Ignavibacteria_Ignavibacteria_Ignavibacteriales_Ignavibacteriaceae_Melioribacter_roseus_P3M
PXD005046	Mesorhizobium loti	Mesorhizobium_	Bacteria_Proteobacteria_Alphaproteobacteria_Rhizobiales_Phyllobacteriaceae_Mesorhizobium_australicum_WSM2073
PXD006836	Methylobacterium extorquens DM4	Methylobacterium_extorquens_	Bacteria_Proteobacteria_Alphaproteobacteria_Rhizobiales_Methylobacteriaceae_Methylobacterium_extorquens_PA1
PXD006838	Methylobacterium extorquens DM4	Methylobacterium_extorquens_	Bacteria_Proteobacteria_Alphaproteobacteria_Rhizobiales_Methylobacteriaceae_Methylobacterium_extorquens_PA1
PRD000445	Methylobacterium extorquens group	Methylobacterium_extorquens_	Bacteria_Proteobacteria_Alphaproteobacteria_Rhizobiales_Methylobacteriaceae_Methylobacterium_extorquens_PA1
PRD000446	Methylobacterium extorquens group	Methylobacterium_extorquens_	Bacteria_Proteobacteria_Alphaproteobacteria_Rhizobiales_Methylobacteriaceae_Methylobacterium_extorquens_PA1
PXD006834	Methylobacterium extorquens PA1	Methylobacterium_extorquens_	Bacteria_Proteobacteria_Alphaproteobacteria_Rhizobiales_Methylobacteriaceae_Methylobacterium_extorquens_PA1
PXD011842	Methylobacterium extorquens PA1	Methylobacterium_extorquens_	Bacteria_Proteobacteria_Alphaproteobacteria_Rhizobiales_Methylobacteriaceae_Methylobacterium_extorquens_PA1
PXD006281	Microbacterium oxydans	Microbacterium_	Bacteria_Actinobacteria_Actinobacteria_Actinobacteridae_Actinomycetales_Micrococcineae_Microbacteriaceae_Microbacterium_paraoxydans_DH1b
PXD005794	Microbacterium sp.	Microbacterium_	Bacteria_Actinobacteria_Actinobacteria_Actinobacteridae_Actinomycetales_Micrococcineae_Microbacteriaceae_Microbacterium_paraoxydans_DH1b
PXD007681	Micrococcus luteus (DSM No. 20030)	Micrococcus_luteus_	Bacteria_Actinobacteria_Actinobacteria_Actinobacteridae_Actinomycetales_Micrococcineae_Micrococcaceae_Micrococcus_luteus_NCTC_2665
PXD010000	Micrococcus luteus (Micrococcus lysodeikticus)	Micrococcus_luteus_	Bacteria_Actinobacteria_Actinobacteria_Actinobacteridae_Actinomycetales_Micrococcineae_Micrococcaceae_Micrococcus_luteus_NCTC_2665
PXD005851	Micrococcus luteus (Micrococcus lysodeikticus)	Micrococcus_luteus_	Bacteria_Actinobacteria_Actinobacteria_Actinobacteridae_Actinomycetales_Micrococcineae_Micrococcaceae_Micrococcus_luteus_NCTC_2665
PXD000164	Morganella	Morganella_	Bacteria_Proteobacteria_Gammaproteobacteria_Enterobacteriales_Enterobacteriaceae_Morganella_morganii_morganii_KT
PXD003844	Mucilaginibacter	Mucilaginibacter_	Bacteria_Bacteroidetes_Chlorobi_group_Bacteroidetes_Sphingobacteriia_Sphingobacteriales_Sphingobacteriaceae_Mucilaginibacter_paludis_TPT56_DSM_18603
PXD007766	Mycobacterium avium subsp. avium ATCC 25291	Mycobacterium_	Bacteria_Actinobacteria_Actinobacteria_Actinobacteridae_Actinomycetales_Corynebacterineae_Mycobacteriaceae_Mycobacterium_abscessus_bolletii_50594
PXD006470	Mycobacterium avium subsp. hominissuis	Mycobacterium_	Bacteria_Actinobacteria_Actinobacteria_Actinobacteridae_Actinomycetales_Corynebacterineae_Mycobacteriaceae_Mycobacterium_abscessus_bolletii_50594
PXD012661	Mycobacterium bovis	Mycobacterium_	Bacteria_Actinobacteria_Actinobacteria_Actinobacteridae_Actinomycetales_Corynebacterineae_Mycobacteriaceae_Mycobacterium_abscessus_bolletii_50594
PXD005920	Mycobacterium bovis AN5	Mycobacterium_	Bacteria_Actinobacteria_Actinobacteria_Actinobacteridae_Actinomycetales_Corynebacterineae_Mycobacteriaceae_Mycobacterium_abscessus_bolletii_50594
PXD004165	Mycobacterium bovis BCG	Mycobacterium_	Bacteria_Actinobacteria_Actinobacteria_Actinobacteridae_Actinomycetales_Corynebacterineae_Mycobacteriaceae_Mycobacterium_abscessus_bolletii_50594
PXD006141	Mycobacterium bovis BCG str. Moreau RDJ	Mycobacterium_	Bacteria_Actinobacteria_Actinobacteria_Actinobacteridae_Actinomycetales_Corynebacterineae_Mycobacteriaceae_Mycobacterium_abscessus_bolletii_50594
PXD005894	Mycobacterium bovis BCG str. Pasteur 1173P2	Mycobacterium_	Bacteria_Actinobacteria_Actinobacteria_Actinobacteridae_Actinomycetales_Corynebacterineae_Mycobacteriaceae_Mycobacterium_abscessus_bolletii_50594
PXD006473	Mycobacterium bovis BCG str. Pasteur 1173P2	Mycobacterium_	Bacteria_Actinobacteria_Actinobacteria_Actinobacteridae_Actinomycetales_Corynebacterineae_Mycobacteriaceae_Mycobacterium_abscessus_bolletii_50594
PXD003766	Mycobacterium marinum ATCC BAA-535	Mycobacterium_	Bacteria_Actinobacteria_Actinobacteria_Actinobacteridae_Actinomycetales_Corynebacterineae_Mycobacteriaceae_Mycobacterium_abscessus_bolletii_50594
PXD008905	Mycobacterium marinum ATCC BAA-535	Mycobacterium_	Bacteria_Actinobacteria_Actinobacteria_Actinobacteridae_Actinomycetales_Corynebacterineae_Mycobacteriaceae_Mycobacterium_abscessus_bolletii_50594
PXD001159	Mycobacterium paratuberculosis (strain ATCC BAA-968 / K-10)	Mycobacterium_	Bacteria_Actinobacteria_Actinobacteria_Actinobacteridae_Actinomycetales_Corynebacterineae_Mycobacteriaceae_Mycobacterium_abscessus_bolletii_50594
PRD000821	Mycobacterium smegmatis	Mycobacterium_	Bacteria_Actinobacteria_Actinobacteria_Actinobacteridae_Actinomycetales_Corynebacterineae_Mycobacteriaceae_Mycobacterium_abscessus_bolletii_50594
PXD002120	Mycobacterium smegmatis	Mycobacterium_	Bacteria_Actinobacteria_Actinobacteria_Actinobacteridae_Actinomycetales_Corynebacterineae_Mycobacteriaceae_Mycobacterium_abscessus_bolletii_50594
PXD005851	Mycobacterium smegmatis	Mycobacterium_	Bacteria_Actinobacteria_Actinobacteria_Actinobacteridae_Actinomycetales_Corynebacterineae_Mycobacteriaceae_Mycobacterium_abscessus_bolletii_50594
PXD000253	Mycobacterium smegmatis (strain ATCC 700084 / mc(2)155)	Mycobacterium_	Bacteria_Actinobacteria_Actinobacteria_Actinobacteridae_Actinomycetales_Corynebacterineae_Mycobacteriaceae_Mycobacterium_abscessus_bolletii_50594
PXD003229	Mycobacterium smegmatis (strain ATCC 700084 / mc(2)155)	Mycobacterium_	Bacteria_Actinobacteria_Actinobacteria_Actinobacteridae_Actinomycetales_Corynebacterineae_Mycobacteriaceae_Mycobacterium_abscessus_bolletii_50594
PXD003303	Mycobacterium smegmatis (strain ATCC 700084 / mc(2)155)	Mycobacterium_	Bacteria_Actinobacteria_Actinobacteria_Actinobacteridae_Actinomycetales_Corynebacterineae_Mycobacteriaceae_Mycobacterium_abscessus_bolletii_50594
PXD003500	Mycobacterium smegmatis (strain ATCC 700084 / mc(2)155)	Mycobacterium_	Bacteria_Actinobacteria_Actinobacteria_Actinobacteridae_Actinomycetales_Corynebacterineae_Mycobacteriaceae_Mycobacterium_abscessus_bolletii_50594
PXD004197	Mycobacterium smegmatis (strain ATCC 700084 / mc(2)155)	Mycobacterium_	Bacteria_Actinobacteria_Actinobacteria_Actinobacteridae_Actinomycetales_Corynebacterineae_Mycobacteriaceae_Mycobacterium_abscessus_bolletii_50594
PXD008075	Mycobacterium smegmatis (strain ATCC 700084 / mc(2)155)	Mycobacterium_	Bacteria_Actinobacteria_Actinobacteria_Actinobacteridae_Actinomycetales_Corynebacterineae_Mycobacteriaceae_Mycobacterium_abscessus_bolletii_50594
PRD000493	Mycobacterium tuberculosis	Mycobacterium_	Bacteria_Actinobacteria_Actinobacteria_Actinobacteridae_Actinomycetales_Corynebacterineae_Mycobacteriaceae_Mycobacterium_abscessus_bolletii_50594
PXD000045	Mycobacterium tuberculosis	Mycobacterium_	Bacteria_Actinobacteria_Actinobacteria_Actinobacteridae_Actinomycetales_Corynebacterineae_Mycobacteriaceae_Mycobacterium_abscessus_bolletii_50594
PXD001188	Mycobacterium tuberculosis	Mycobacterium_	Bacteria_Actinobacteria_Actinobacteria_Actinobacteridae_Actinomycetales_Corynebacterineae_Mycobacteriaceae_Mycobacterium_abscessus_bolletii_50594
PXD002542	Mycobacterium tuberculosis	Mycobacterium_	Bacteria_Actinobacteria_Actinobacteria_Actinobacteridae_Actinomycetales_Corynebacterineae_Mycobacteriaceae_Mycobacterium_abscessus_bolletii_50594
PXD002763	Mycobacterium tuberculosis	Mycobacterium_	Bacteria_Actinobacteria_Actinobacteria_Actinobacteridae_Actinomycetales_Corynebacterineae_Mycobacteriaceae_Mycobacterium_abscessus_bolletii_50594
PXD003842	Mycobacterium tuberculosis	Mycobacterium_	Bacteria_Actinobacteria_Actinobacteria_Actinobacteridae_Actinomycetales_Corynebacterineae_Mycobacteriaceae_Mycobacterium_abscessus_bolletii_50594
PXD004161	Mycobacterium tuberculosis	Mycobacterium_	Bacteria_Actinobacteria_Actinobacteria_Actinobacteridae_Actinomycetales_Corynebacterineae_Mycobacteriaceae_Mycobacterium_abscessus_bolletii_50594
PXD005478	Mycobacterium tuberculosis	Mycobacterium_	Bacteria_Actinobacteria_Actinobacteria_Actinobacteridae_Actinomycetales_Corynebacterineae_Mycobacteriaceae_Mycobacterium_abscessus_bolletii_50594
PXD005687	Mycobacterium tuberculosis	Mycobacterium_	Bacteria_Actinobacteria_Actinobacteria_Actinobacteridae_Actinomycetales_Corynebacterineae_Mycobacteriaceae_Mycobacterium_abscessus_bolletii_50594
PXD005765	Mycobacterium tuberculosis	Mycobacterium_	Bacteria_Actinobacteria_Actinobacteria_Actinobacteridae_Actinomycetales_Corynebacterineae_Mycobacteriaceae_Mycobacterium_abscessus_bolletii_50594
PXD008968	Mycobacterium tuberculosis	Mycobacterium_	Bacteria_Actinobacteria_Actinobacteria_Actinobacteridae_Actinomycetales_Corynebacterineae_Mycobacteriaceae_Mycobacterium_abscessus_bolletii_50594
PXD009489	Mycobacterium tuberculosis	Mycobacterium_	Bacteria_Actinobacteria_Actinobacteria_Actinobacteridae_Actinomycetales_Corynebacterineae_Mycobacteriaceae_Mycobacterium_abscessus_bolletii_50594
PXD009549	Mycobacterium tuberculosis	Mycobacterium_	Bacteria_Actinobacteria_Actinobacteria_Actinobacteridae_Actinomycetales_Corynebacterineae_Mycobacteriaceae_Mycobacterium_abscessus_bolletii_50594
PRD000540	Mycobacterium tuberculosis (strain KZN 1435 / MDR)	Mycobacterium_	Bacteria_Actinobacteria_Actinobacteria_Actinobacteridae_Actinomycetales_Corynebacterineae_Mycobacteriaceae_Mycobacterium_abscessus_bolletii_50594
PXD000931	Mycobacterium tuberculosis C	Mycobacterium_	Bacteria_Actinobacteria_Actinobacteria_Actinobacteridae_Actinomycetales_Corynebacterineae_Mycobacteriaceae_Mycobacterium_abscessus_bolletii_50594
PXD008555	Mycobacterium tuberculosis H37Ra	Mycobacterium_	Bacteria_Actinobacteria_Actinobacteria_Actinobacteridae_Actinomycetales_Corynebacterineae_Mycobacteriaceae_Mycobacterium_abscessus_bolletii_50594
PXD000111	Mycobacterium tuberculosis H37Rv	Mycobacterium_	Bacteria_Actinobacteria_Actinobacteria_Actinobacteridae_Actinomycetales_Corynebacterineae_Mycobacteriaceae_Mycobacterium_abscessus_bolletii_50594
PXD000141	Mycobacterium tuberculosis H37Rv	Mycobacterium_	Bacteria_Actinobacteria_Actinobacteria_Actinobacteridae_Actinomycetales_Corynebacterineae_Mycobacteriaceae_Mycobacterium_abscessus_bolletii_50594
PXD000377	Mycobacterium tuberculosis H37Rv	Mycobacterium_	Bacteria_Actinobacteria_Actinobacteria_Actinobacteridae_Actinomycetales_Corynebacterineae_Mycobacteriaceae_Mycobacterium_abscessus_bolletii_50594
PXD000483	Mycobacterium tuberculosis H37Rv	Mycobacterium_	Bacteria_Actinobacteria_Actinobacteria_Actinobacteridae_Actinomycetales_Corynebacterineae_Mycobacteriaceae_Mycobacterium_abscessus_bolletii_50594
PXD000698	Mycobacterium tuberculosis H37Rv	Mycobacterium_	Bacteria_Actinobacteria_Actinobacteria_Actinobacteridae_Actinomycetales_Corynebacterineae_Mycobacteriaceae_Mycobacterium_abscessus_bolletii_50594
PXD001158	Mycobacterium tuberculosis H37Rv	Mycobacterium_	Bacteria_Actinobacteria_Actinobacteria_Actinobacteridae_Actinomycetales_Corynebacterineae_Mycobacteriaceae_Mycobacterium_abscessus_bolletii_50594
PXD001160	Mycobacterium tuberculosis H37Rv	Mycobacterium_	Bacteria_Actinobacteria_Actinobacteria_Actinobacteridae_Actinomycetales_Corynebacterineae_Mycobacteriaceae_Mycobacterium_abscessus_bolletii_50594
PXD001208	Mycobacterium tuberculosis H37Rv	Mycobacterium_	Bacteria_Actinobacteria_Actinobacteria_Actinobacteridae_Actinomycetales_Corynebacterineae_Mycobacteriaceae_Mycobacterium_abscessus_bolletii_50594
PXD002986	Mycobacterium tuberculosis H37Rv	Mycobacterium_	Bacteria_Actinobacteria_Actinobacteria_Actinobacteridae_Actinomycetales_Corynebacterineae_Mycobacteriaceae_Mycobacterium_abscessus_bolletii_50594
PXD004133	Mycobacterium tuberculosis H37Rv	Mycobacterium_	Bacteria_Actinobacteria_Actinobacteria_Actinobacteridae_Actinomycetales_Corynebacterineae_Mycobacteriaceae_Mycobacterium_abscessus_bolletii_50594
PXD005290	Mycobacterium tuberculosis H37Rv	Mycobacterium_	Bacteria_Actinobacteria_Actinobacteria_Actinobacteridae_Actinomycetales_Corynebacterineae_Mycobacteriaceae_Mycobacterium_abscessus_bolletii_50594
PXD006039	Mycobacterium tuberculosis H37Rv	Mycobacterium_	Bacteria_Actinobacteria_Actinobacteria_Actinobacteridae_Actinomycetales_Corynebacterineae_Mycobacteriaceae_Mycobacterium_abscessus_bolletii_50594
PXD006117	Mycobacterium tuberculosis H37Rv	Mycobacterium_	Bacteria_Actinobacteria_Actinobacteria_Actinobacteridae_Actinomycetales_Corynebacterineae_Mycobacteriaceae_Mycobacterium_abscessus_bolletii_50594
PXD006389	Mycobacterium tuberculosis H37Rv	Mycobacterium_	Bacteria_Actinobacteria_Actinobacteria_Actinobacteridae_Actinomycetales_Corynebacterineae_Mycobacteriaceae_Mycobacterium_abscessus_bolletii_50594
PXD006630	Mycobacterium tuberculosis H37Rv	Mycobacterium_	Bacteria_Actinobacteria_Actinobacteria_Actinobacteridae_Actinomycetales_Corynebacterineae_Mycobacteriaceae_Mycobacterium_abscessus_bolletii_50594
PXD008587	Mycobacterium tuberculosis H37Rv	Mycobacterium_	Bacteria_Actinobacteria_Actinobacteria_Actinobacteridae_Actinomycetales_Corynebacterineae_Mycobacteriaceae_Mycobacterium_abscessus_bolletii_50594
PXD009239	Mycobacterium tuberculosis H37Rv	Mycobacterium_	Bacteria_Actinobacteria_Actinobacteria_Actinobacteridae_Actinomycetales_Corynebacterineae_Mycobacteriaceae_Mycobacterium_abscessus_bolletii_50594
PXD009676	Mycobacterium tuberculosis H37Rv	Mycobacterium_	Bacteria_Actinobacteria_Actinobacteria_Actinobacteridae_Actinomycetales_Corynebacterineae_Mycobacteriaceae_Mycobacterium_abscessus_bolletii_50594
PXD010255	Mycobacterium tuberculosis H37Rv	Mycobacterium_	Bacteria_Actinobacteria_Actinobacteria_Actinobacteridae_Actinomycetales_Corynebacterineae_Mycobacteriaceae_Mycobacterium_abscessus_bolletii_50594
PXD010929	Mycobacterium tuberculosis H37Rv	Mycobacterium_	Bacteria_Actinobacteria_Actinobacteria_Actinobacteridae_Actinomycetales_Corynebacterineae_Mycobacteriaceae_Mycobacterium_abscessus_bolletii_50594
PXD010956	Mycobacterium tuberculosis H37Rv	Mycobacterium_	Bacteria_Actinobacteria_Actinobacteria_Actinobacteridae_Actinomycetales_Corynebacterineae_Mycobacteriaceae_Mycobacterium_abscessus_bolletii_50594
PXD010984	Mycobacterium tuberculosis H37Rv	Mycobacterium_	Bacteria_Actinobacteria_Actinobacteria_Actinobacteridae_Actinomycetales_Corynebacterineae_Mycobacteriaceae_Mycobacterium_abscessus_bolletii_50594
PXD011081	Mycobacterium tuberculosis H37Rv	Mycobacterium_	Bacteria_Actinobacteria_Actinobacteria_Actinobacteridae_Actinomycetales_Corynebacterineae_Mycobacteriaceae_Mycobacterium_abscessus_bolletii_50594
PXD011466	Mycobacterium tuberculosis H37Rv	Mycobacterium_	Bacteria_Actinobacteria_Actinobacteria_Actinobacteridae_Actinomycetales_Corynebacterineae_Mycobacteriaceae_Mycobacterium_abscessus_bolletii_50594
PXD012180	Mycobacterium tuberculosis H37Rv	Mycobacterium_	Bacteria_Actinobacteria_Actinobacteria_Actinobacteridae_Actinomycetales_Corynebacterineae_Mycobacteriaceae_Mycobacterium_abscessus_bolletii_50594
PXD012662	Mycobacterium tuberculosis H37Rv	Mycobacterium_	Bacteria_Actinobacteria_Actinobacteria_Actinobacteridae_Actinomycetales_Corynebacterineae_Mycobacteriaceae_Mycobacterium_abscessus_bolletii_50594
PXD002144	Mycobacterium tuberculosis H37RvAE	Mycobacterium_	Bacteria_Actinobacteria_Actinobacteria_Actinobacteridae_Actinomycetales_Corynebacterineae_Mycobacteriaceae_Mycobacterium_abscessus_bolletii_50594
PXD008786	Mycobacterium tuberculosis K	Mycobacterium_	Bacteria_Actinobacteria_Actinobacteria_Actinobacteridae_Actinomycetales_Corynebacterineae_Mycobacteriaceae_Mycobacterium_abscessus_bolletii_50594
PXD003479	Mycoplasma bovis HB0801	Mycoplasma_	Bacteria_Tenericutes_Mollicutes_Mycoplasmatales_Mycoplasmataceae_Mycoplasma_agalactiae
PXD000249	Mycoplasma gallisepticum	Mycoplasma_	Bacteria_Tenericutes_Mollicutes_Mycoplasmatales_Mycoplasmataceae_Mycoplasma_agalactiae
PXD000922	Mycoplasma gallisepticum S6	Mycoplasma_	Bacteria_Tenericutes_Mollicutes_Mycoplasmatales_Mycoplasmataceae_Mycoplasma_agalactiae
PXD008198	Mycoplasma gallisepticum S6	Mycoplasma_	Bacteria_Tenericutes_Mollicutes_Mycoplasmatales_Mycoplasmataceae_Mycoplasma_agalactiae
PXD000118	Mycoplasma hyopneumoniae (strain 232)	Mycoplasma_	Bacteria_Tenericutes_Mollicutes_Mycoplasmatales_Mycoplasmataceae_Mycoplasma_agalactiae
PXD012742	Mycoplasma hyopneumoniae 7448	Mycoplasma_	Bacteria_Tenericutes_Mollicutes_Mycoplasmatales_Mycoplasmataceae_Mycoplasma_agalactiae
PXD008243	Mycoplasma mycoides	Mycoplasma_	Bacteria_Tenericutes_Mollicutes_Mycoplasmatales_Mycoplasmataceae_Mycoplasma_agalactiae
PXD000331	Mycoplasma pneumoniae	Mycoplasma_	Bacteria_Tenericutes_Mollicutes_Mycoplasmatales_Mycoplasmataceae_Mycoplasma_agalactiae
PXD002779	Mycoplasma pneumoniae (strain ATCC 29342 / M129)	Mycoplasma_	Bacteria_Tenericutes_Mollicutes_Mycoplasmatales_Mycoplasmataceae_Mycoplasma_agalactiae
PXD003231	Mycoplasma pneumoniae (strain ATCC 29342 / M129)	Mycoplasma_	Bacteria_Tenericutes_Mollicutes_Mycoplasmatales_Mycoplasmataceae_Mycoplasma_agalactiae
PXD005606	Mycoplasma pneumoniae (strain ATCC 29342 / M129)	Mycoplasma_	Bacteria_Tenericutes_Mollicutes_Mycoplasmatales_Mycoplasmataceae_Mycoplasma_agalactiae
PXD002501	Mycoplasma pneumoniae M129-B7	Mycoplasma_	Bacteria_Tenericutes_Mollicutes_Mycoplasmatales_Mycoplasmataceae_Mycoplasma_agalactiae
PXD001611	Mycoplasma pneumoniae M29	Mycoplasma_	Bacteria_Tenericutes_Mollicutes_Mycoplasmatales_Mycoplasmataceae_Mycoplasma_agalactiae
PXD009387	Mycoplasma sp. enrichment culture	Mycoplasma_	Bacteria_Tenericutes_Mollicutes_Mycoplasmatales_Mycoplasmataceae_Mycoplasma_agalactiae
PXD009713	Mycoplasma sp. enrichment culture	Mycoplasma_	Bacteria_Tenericutes_Mollicutes_Mycoplasmatales_Mycoplasmataceae_Mycoplasma_agalactiae
PXD002294	Mycoplasma suis (strain KI_3806)	Mycoplasma_	Bacteria_Tenericutes_Mollicutes_Mycoplasmatales_Mycoplasmataceae_Mycoplasma_agalactiae
PXD005851	Myxococcus xanthus DZ2	Myxococcus_xanthus_	Bacteria_Proteobacteria_deltaepsilon_subdivisions_Deltaproteobacteria_Myxococcales_Cystobacterineae_Myxococcaceae_Myxococcus_xanthus_DK_1622
PXD000549	Neisseria gonorrhoeae (strain ATCC 700825 / FA 1090)	Neisseria_gonorrhoeae_	Bacteria_Proteobacteria_Betaproteobacteria_Neisseriales_Neisseriaceae_Neisseria_gonorrhoeae_FA_1090
PXD001481	Neisseria gonorrhoeae (strain ATCC 700825 / FA 1090)	Neisseria_gonorrhoeae_	Bacteria_Proteobacteria_Betaproteobacteria_Neisseriales_Neisseriaceae_Neisseria_gonorrhoeae_FA_1090
PXD001944	Neisseria gonorrhoeae (strain ATCC 700825 / FA 1090)	Neisseria_gonorrhoeae_	Bacteria_Proteobacteria_Betaproteobacteria_Neisseriales_Neisseriaceae_Neisseria_gonorrhoeae_FA_1090
PXD008673	Neisseria gonorrhoeae (strain ATCC 700825 / FA 1090)	Neisseria_gonorrhoeae_	Bacteria_Proteobacteria_Betaproteobacteria_Neisseriales_Neisseriaceae_Neisseria_gonorrhoeae_FA_1090
PXD008412	Neisseria gonorrhoeae FA6140	Neisseria_gonorrhoeae_	Bacteria_Proteobacteria_Betaproteobacteria_Neisseriales_Neisseriaceae_Neisseria_gonorrhoeae_FA_1090
PXD010505	Neisseria meningitidis	Neisseria_	Bacteria_Proteobacteria_Betaproteobacteria_Neisseriales_Neisseriaceae_Neisseria_gonorrhoeae_FA_1090
PXD000891	Neisseria meningitidis serogroup B	Neisseria_	Bacteria_Proteobacteria_Betaproteobacteria_Neisseriales_Neisseriaceae_Neisseria_gonorrhoeae_FA_1090
PXD006121	Neisseria meningitidis serogroup B	Neisseria_	Bacteria_Proteobacteria_Betaproteobacteria_Neisseriales_Neisseriaceae_Neisseria_gonorrhoeae_FA_1090
PXD011622	Neisseria meningitidis serogroup B	Neisseria_	Bacteria_Proteobacteria_Betaproteobacteria_Neisseriales_Neisseriaceae_Neisseria_gonorrhoeae_FA_1090
PXD003690	Neisseria meningitidis serogroup B (strain MC58)	Neisseria_	Bacteria_Proteobacteria_Betaproteobacteria_Neisseriales_Neisseriaceae_Neisseria_gonorrhoeae_FA_1090
PXD001498	Neisseria meningitidis serogroup C / serotype 2a (strain ATCC 700532 / DSM 15464 / FAM18)	Neisseria_	Bacteria_Proteobacteria_Betaproteobacteria_Neisseriales_Neisseriaceae_Neisseria_gonorrhoeae_FA_1090
PXD003706	Neptuniibacter caesariensis	Neptuniibacter_caesariensis_	Bacteria_Proteobacteria_Gammaproteobacteria_Oceanospirillales_Oceanospirillaceae_Neptuniibacter_caesariensis_MED92
PXD008954	Nitrosomonas ureae	Nitrosomonas_	Bacteria_Proteobacteria_Betaproteobacteria_Nitrosomonadales_Nitrosomonadaceae_Nitrosomonas_europaea_ATCC_19718
PXD008954	Nitrosospira multiformis ATCC 25196	Nitrosospira_multiformis_	Bacteria_Proteobacteria_Betaproteobacteria_Nitrosomonadales_Nitrosomonadaceae_Nitrosospira_multiformis_ATCC_25196
PRD000374	Nostoc punctiforme (strain ATCC 29133 / PCC 73102)	Nostoc_	Bacteria_Cyanobacteria_Nostocales_Nostocaceae_Nostoc_azollae
PXD004654	Ochrobactrum anthropi ATCC 49188	Ochrobactrum_anthropi_	Bacteria_Proteobacteria_Alphaproteobacteria_Rhizobiales_Brucellaceae_Ochrobactrum_anthropi_ATCC_49188_1
PXD000579	Oenococcus oeni	Oenococcus_oeni_	Bacteria_Firmicutes_Bacilli_Lactobacillales_Leuconostocaceae_Oenococcus_oeni_PSU_1
PRD000150	Oligotropha carboxidovorans (Pseudomonas carboxydovorans)	Oligotropha_carboxidovorans_	Bacteria_Proteobacteria_Alphaproteobacteria_Rhizobiales_Bradyrhizobiaceae_Oligotropha_carboxidovorans_OM5
PXD004012	P.fluorescens database (strain Pf-5 / ATCC BAA-477)	Pseudomonas_	Bacteria_Proteobacteria_Gammaproteobacteria_Pseudomonadales_Pseudomonadaceae_Pseudomonas_aeruginosa_B136_33
PXD006281	Paenibacillus amylolyticus	Paenibacillus_	Bacteria_Firmicutes_Bacilli_Bacillales_Paenibacillaceae_Paenibacillus_lactis_154
PXD009882	Paenibacillus polymyxa	Paenibacillus_	Bacteria_Firmicutes_Bacilli_Bacillales_Paenibacillaceae_Paenibacillus_lactis_154
PXD005851	Paenibacillus polymyxa ATCC 842	Paenibacillus_	Bacteria_Firmicutes_Bacilli_Bacillales_Paenibacillaceae_Paenibacillus_lactis_154
PXD003970	Paenibacillus sp.	Paenibacillus_	Bacteria_Firmicutes_Bacilli_Bacillales_Paenibacillaceae_Paenibacillus_lactis_154
PXD005851	Paracoccus denitrificans	Paracoccus_denitrificans_	Bacteria_Proteobacteria_Alphaproteobacteria_Rhodobacterales_Rhodobacteraceae_Paracoccus_denitrificans_PD1222_1
PXD006821	Paracoccus denitrificans PD1222	Paracoccus_denitrificans_	Bacteria_Proteobacteria_Alphaproteobacteria_Rhodobacterales_Rhodobacteraceae_Paracoccus_denitrificans_PD1222_1
PRD000014	Pasteurella multocida subsp. multocida str. Pm70	Pasteurella_multocida_	Bacteria_Proteobacteria_Gammaproteobacteria_Pasteurellales_Pasteurellaceae_Pasteurella_multocida_43137
PXD003586	Pasteurella multocida subsp. multocida str. Pm70	Pasteurella_multocida_	Bacteria_Proteobacteria_Gammaproteobacteria_Pasteurellales_Pasteurellaceae_Pasteurella_multocida_43137
PXD003844	Pedobacter sp.	Pedobacter_	Bacteria_Bacteroidetes_Chlorobi_group_Bacteroidetes_Sphingobacteriia_Sphingobacteriales_Sphingobacteriaceae_Pedobacter_saltans_DSM_12145
PRD000619	Photobacterium profundum SS9	Photobacterium_profundum_	Bacteria_Proteobacteria_Gammaproteobacteria_Vibrionales_Vibrionaceae_Photobacterium_profundum_SS9
PXD003444	Porphyromonas gingivalis	Porphyromonas_gingivalis_	Bacteria_Bacteroidetes_Chlorobi_group_Bacteroidetes_Bacteroidia_Bacteroidales_Porphyromonadaceae_Porphyromonas_gingivalis_W83
PXD009081	Porphyromonas gingivalis (strain ATCC BAA-308 / W83)	Porphyromonas_gingivalis_	Bacteria_Bacteroidetes_Chlorobi_group_Bacteroidetes_Bacteroidia_Bacteroidales_Porphyromonadaceae_Porphyromonas_gingivalis_W83
PXD004888	Porphyromonas gingivalis ATCC 33277	Porphyromonas_gingivalis_	Bacteria_Bacteroidetes_Chlorobi_group_Bacteroidetes_Bacteroidia_Bacteroidales_Porphyromonadaceae_Porphyromonas_gingivalis_W83
PXD006153	Porphyromonas gingivalis ATCC 33277	Porphyromonas_gingivalis_	Bacteria_Bacteroidetes_Chlorobi_group_Bacteroidetes_Bacteroidia_Bacteroidales_Porphyromonadaceae_Porphyromonas_gingivalis_W83
PXD008976	Porphyromonas gingivalis ATCC 33277	Porphyromonas_gingivalis_	Bacteria_Bacteroidetes_Chlorobi_group_Bacteroidetes_Bacteroidia_Bacteroidales_Porphyromonadaceae_Porphyromonas_gingivalis_W83
PXD009730	Porphyromonas gingivalis W50	Porphyromonas_gingivalis_	Bacteria_Bacteroidetes_Chlorobi_group_Bacteroidetes_Bacteroidia_Bacteroidales_Porphyromonadaceae_Porphyromonas_gingivalis_W83
PXD005851	Prevotella ruminicola (strain ATCC 19189 / JCM 8958 / 23)	Prevotella_	Bacteria_Bacteroidetes_Chlorobi_group_Bacteroidetes_Bacteroidia_Bacteroidales_Prevotellaceae_Prevotella_dentalis_ES_2772_DSM_3688
PXD009804	Propionibacterium freudenreichii	Propionibacterium_	Bacteria_Actinobacteria_Actinobacteria_Actinobacteridae_Actinomycetales_Propionibacterineae_Propionibacteriaceae_Propionibacterium_acnes_KPA171202
PRD000351	Protochlamydia amoebophila (strain UWE25)	Protochlamydia_amoebophila_	Bacteria_Chlamydiae_Verrucomicrobia_group_Chlamydiae_Chlamydiia_Chlamydiales_Parachlamydiaceae_Candidatus_Protochlamydia_amoebophila_UWE25
PRD000333	Pseudoalteromonas sp. D41	Pseudoalteromonas_	Bacteria_Proteobacteria_Gammaproteobacteria_Alteromonadales_Pseudoalteromonadaceae_Pseudoalteromonas_atlantica_T6c
PRD000293	Pseudomonas aeruginosa	Pseudomonas_aeruginosa_	Bacteria_Proteobacteria_Gammaproteobacteria_Pseudomonadales_Pseudomonadaceae_Pseudomonas_aeruginosa_B136_33
PXD000687	Pseudomonas aeruginosa	Pseudomonas_aeruginosa_	Bacteria_Proteobacteria_Gammaproteobacteria_Pseudomonadales_Pseudomonadaceae_Pseudomonas_aeruginosa_B136_33
PXD000732	Pseudomonas aeruginosa	Pseudomonas_aeruginosa_	Bacteria_Proteobacteria_Gammaproteobacteria_Pseudomonadales_Pseudomonadaceae_Pseudomonas_aeruginosa_B136_33
PXD002373	Pseudomonas aeruginosa	Pseudomonas_aeruginosa_	Bacteria_Proteobacteria_Gammaproteobacteria_Pseudomonadales_Pseudomonadaceae_Pseudomonas_aeruginosa_B136_33
PXD009705	Pseudomonas aeruginosa	Pseudomonas_aeruginosa_	Bacteria_Proteobacteria_Gammaproteobacteria_Pseudomonadales_Pseudomonadaceae_Pseudomonas_aeruginosa_B136_33
PXD010588	Pseudomonas aeruginosa	Pseudomonas_aeruginosa_	Bacteria_Proteobacteria_Gammaproteobacteria_Pseudomonadales_Pseudomonadaceae_Pseudomonas_aeruginosa_B136_33
PXD011105	Pseudomonas aeruginosa	Pseudomonas_aeruginosa_	Bacteria_Proteobacteria_Gammaproteobacteria_Pseudomonadales_Pseudomonadaceae_Pseudomonas_aeruginosa_B136_33
PXD011792	Pseudomonas aeruginosa	Pseudomonas_aeruginosa_	Bacteria_Proteobacteria_Gammaproteobacteria_Pseudomonadales_Pseudomonadaceae_Pseudomonas_aeruginosa_B136_33
PXD011849	Pseudomonas aeruginosa	Pseudomonas_aeruginosa_	Bacteria_Proteobacteria_Gammaproteobacteria_Pseudomonadales_Pseudomonadaceae_Pseudomonas_aeruginosa_B136_33
PXD004081	Pseudomonas aeruginosa (strain UCBPP-PA14)	Pseudomonas_aeruginosa_	Bacteria_Proteobacteria_Gammaproteobacteria_Pseudomonadales_Pseudomonadaceae_Pseudomonas_aeruginosa_B136_33
PXD007261	Pseudomonas aeruginosa (strain UCBPP-PA14)	Pseudomonas_aeruginosa_	Bacteria_Proteobacteria_Gammaproteobacteria_Pseudomonadales_Pseudomonadaceae_Pseudomonas_aeruginosa_B136_33
PXD007622	Pseudomonas aeruginosa (strain UCBPP-PA14)	Pseudomonas_aeruginosa_	Bacteria_Proteobacteria_Gammaproteobacteria_Pseudomonadales_Pseudomonadaceae_Pseudomonas_aeruginosa_B136_33
PXD008662	Pseudomonas aeruginosa (strain UCBPP-PA14)	Pseudomonas_aeruginosa_	Bacteria_Proteobacteria_Gammaproteobacteria_Pseudomonadales_Pseudomonadaceae_Pseudomonas_aeruginosa_B136_33
PXD010200	Pseudomonas aeruginosa (strain UCBPP-PA14)	Pseudomonas_aeruginosa_	Bacteria_Proteobacteria_Gammaproteobacteria_Pseudomonadales_Pseudomonadaceae_Pseudomonas_aeruginosa_B136_33
PXD000684	Pseudomonas aeruginosa PA14	Pseudomonas_aeruginosa_	Bacteria_Proteobacteria_Gammaproteobacteria_Pseudomonadales_Pseudomonadaceae_Pseudomonas_aeruginosa_B136_33
PXD008924	Pseudomonas aeruginosa PA14-RN6	Pseudomonas_aeruginosa_	Bacteria_Proteobacteria_Gammaproteobacteria_Pseudomonadales_Pseudomonadaceae_Pseudomonas_aeruginosa_B136_33
PXD004365	Pseudomonas aeruginosa PAK	Pseudomonas_aeruginosa_	Bacteria_Proteobacteria_Gammaproteobacteria_Pseudomonadales_Pseudomonadaceae_Pseudomonas_aeruginosa_B136_33
PRD000655	Pseudomonas aeruginosa PAO1	Pseudomonas_aeruginosa_	Bacteria_Proteobacteria_Gammaproteobacteria_Pseudomonadales_Pseudomonadaceae_Pseudomonas_aeruginosa_B136_33
PXD000107	Pseudomonas aeruginosa PAO1	Pseudomonas_aeruginosa_	Bacteria_Proteobacteria_Gammaproteobacteria_Pseudomonadales_Pseudomonadaceae_Pseudomonas_aeruginosa_B136_33
PXD000189	Pseudomonas aeruginosa PAO1	Pseudomonas_aeruginosa_	Bacteria_Proteobacteria_Gammaproteobacteria_Pseudomonadales_Pseudomonadaceae_Pseudomonas_aeruginosa_B136_33
PXD001199	Pseudomonas aeruginosa PAO1	Pseudomonas_aeruginosa_	Bacteria_Proteobacteria_Gammaproteobacteria_Pseudomonadales_Pseudomonadaceae_Pseudomonas_aeruginosa_B136_33
PXD001373	Pseudomonas aeruginosa PAO1	Pseudomonas_aeruginosa_	Bacteria_Proteobacteria_Gammaproteobacteria_Pseudomonadales_Pseudomonadaceae_Pseudomonas_aeruginosa_B136_33
PXD001511	Pseudomonas aeruginosa PAO1	Pseudomonas_aeruginosa_	Bacteria_Proteobacteria_Gammaproteobacteria_Pseudomonadales_Pseudomonadaceae_Pseudomonas_aeruginosa_B136_33
PXD002605	Pseudomonas aeruginosa PAO1	Pseudomonas_aeruginosa_	Bacteria_Proteobacteria_Gammaproteobacteria_Pseudomonadales_Pseudomonadaceae_Pseudomonas_aeruginosa_B136_33
PXD002865	Pseudomonas aeruginosa PAO1	Pseudomonas_aeruginosa_	Bacteria_Proteobacteria_Gammaproteobacteria_Pseudomonadales_Pseudomonadaceae_Pseudomonas_aeruginosa_B136_33
PXD002942	Pseudomonas aeruginosa PAO1	Pseudomonas_aeruginosa_	Bacteria_Proteobacteria_Gammaproteobacteria_Pseudomonadales_Pseudomonadaceae_Pseudomonas_aeruginosa_B136_33
PXD004560	Pseudomonas aeruginosa PAO1	Pseudomonas_aeruginosa_	Bacteria_Proteobacteria_Gammaproteobacteria_Pseudomonadales_Pseudomonadaceae_Pseudomonas_aeruginosa_B136_33
PXD006172	Pseudomonas aeruginosa PAO1	Pseudomonas_aeruginosa_	Bacteria_Proteobacteria_Gammaproteobacteria_Pseudomonadales_Pseudomonadaceae_Pseudomonas_aeruginosa_B136_33
PXD007233	Pseudomonas aeruginosa PAO1	Pseudomonas_aeruginosa_	Bacteria_Proteobacteria_Gammaproteobacteria_Pseudomonadales_Pseudomonadaceae_Pseudomonas_aeruginosa_B136_33
PXD007972	Pseudomonas aeruginosa PAO1	Pseudomonas_aeruginosa_	Bacteria_Proteobacteria_Gammaproteobacteria_Pseudomonadales_Pseudomonadaceae_Pseudomonas_aeruginosa_B136_33
PXD008577	Pseudomonas aeruginosa PAO1	Pseudomonas_aeruginosa_	Bacteria_Proteobacteria_Gammaproteobacteria_Pseudomonadales_Pseudomonadaceae_Pseudomonas_aeruginosa_B136_33
PXD008829	Pseudomonas aeruginosa PAO1	Pseudomonas_aeruginosa_	Bacteria_Proteobacteria_Gammaproteobacteria_Pseudomonadales_Pseudomonadaceae_Pseudomonas_aeruginosa_B136_33
PXD009004	Pseudomonas aeruginosa PAO1	Pseudomonas_aeruginosa_	Bacteria_Proteobacteria_Gammaproteobacteria_Pseudomonadales_Pseudomonadaceae_Pseudomonas_aeruginosa_B136_33
PXD009809	Pseudomonas aeruginosa PAO1	Pseudomonas_aeruginosa_	Bacteria_Proteobacteria_Gammaproteobacteria_Pseudomonadales_Pseudomonadaceae_Pseudomonas_aeruginosa_B136_33
PXD011144	Pseudomonas aeruginosa PAO1	Pseudomonas_aeruginosa_	Bacteria_Proteobacteria_Gammaproteobacteria_Pseudomonadales_Pseudomonadaceae_Pseudomonas_aeruginosa_B136_33
PXD012256	Pseudomonas aeruginosa PAO1	Pseudomonas_aeruginosa_	Bacteria_Proteobacteria_Gammaproteobacteria_Pseudomonadales_Pseudomonadaceae_Pseudomonas_aeruginosa_B136_33
PXD002369	Pseudomonas aeruginosa PAO1H2O	Pseudomonas_aeruginosa_	Bacteria_Proteobacteria_Gammaproteobacteria_Pseudomonadales_Pseudomonadaceae_Pseudomonas_aeruginosa_B136_33
PXD004421	Pseudomonas aeruginosa str. E2UoS	Pseudomonas_aeruginosa_	Bacteria_Proteobacteria_Gammaproteobacteria_Pseudomonadales_Pseudomonadaceae_Pseudomonas_aeruginosa_B136_33
PXD011823	Pseudomonas amygdali pv. tabaci	Pseudomonas_	Bacteria_Proteobacteria_Gammaproteobacteria_Pseudomonadales_Pseudomonadaceae_Pseudomonas_aeruginosa_B136_33
PRD000456	Pseudomonas fluorescens	Pseudomonas_	Bacteria_Proteobacteria_Gammaproteobacteria_Pseudomonadales_Pseudomonadaceae_Pseudomonas_aeruginosa_B136_33
PXD000127	Pseudomonas fluorescens	Pseudomonas_	Bacteria_Proteobacteria_Gammaproteobacteria_Pseudomonadales_Pseudomonadaceae_Pseudomonas_aeruginosa_B136_33
PXD003076	Pseudomonas fluorescens	Pseudomonas_	Bacteria_Proteobacteria_Gammaproteobacteria_Pseudomonadales_Pseudomonadaceae_Pseudomonas_aeruginosa_B136_33
PXD003077	Pseudomonas fluorescens	Pseudomonas_	Bacteria_Proteobacteria_Gammaproteobacteria_Pseudomonadales_Pseudomonadaceae_Pseudomonas_aeruginosa_B136_33
PXD007681	Pseudomonas fluorescens	Pseudomonas_	Bacteria_Proteobacteria_Gammaproteobacteria_Pseudomonadales_Pseudomonadaceae_Pseudomonas_aeruginosa_B136_33
PXD001371	Pseudomonas fluorescens (strain SBW25)	Pseudomonas_	Bacteria_Proteobacteria_Gammaproteobacteria_Pseudomonadales_Pseudomonadaceae_Pseudomonas_aeruginosa_B136_33
PXD001376	Pseudomonas fluorescens (strain SBW25)	Pseudomonas_	Bacteria_Proteobacteria_Gammaproteobacteria_Pseudomonadales_Pseudomonadaceae_Pseudomonas_aeruginosa_B136_33
PXD002573	Pseudomonas fluorescens (strain SBW25)	Pseudomonas_	Bacteria_Proteobacteria_Gammaproteobacteria_Pseudomonadales_Pseudomonadaceae_Pseudomonas_aeruginosa_B136_33
PXD003827	Pseudomonas fluorescens (strain SBW25)	Pseudomonas_	Bacteria_Proteobacteria_Gammaproteobacteria_Pseudomonadales_Pseudomonadaceae_Pseudomonas_aeruginosa_B136_33
PXD005621	Pseudomonas fluorescens (strain SBW25)	Pseudomonas_	Bacteria_Proteobacteria_Gammaproteobacteria_Pseudomonadales_Pseudomonadaceae_Pseudomonas_aeruginosa_B136_33
PXD008578	Pseudomonas fluorescens F113	Pseudomonas_	Bacteria_Proteobacteria_Gammaproteobacteria_Pseudomonadales_Pseudomonadaceae_Pseudomonas_aeruginosa_B136_33
PXD008544	Pseudomonas jessenii	Pseudomonas_	Bacteria_Proteobacteria_Gammaproteobacteria_Pseudomonadales_Pseudomonadaceae_Pseudomonas_aeruginosa_B136_33
PXD009586	Pseudomonas plecoglossicida NB2011	Pseudomonas_	Bacteria_Proteobacteria_Gammaproteobacteria_Pseudomonadales_Pseudomonadaceae_Pseudomonas_aeruginosa_B136_33
PXD004014	Pseudomonas pseudoalcaligenes	Pseudomonas_	Bacteria_Proteobacteria_Gammaproteobacteria_Pseudomonadales_Pseudomonadaceae_Pseudomonas_aeruginosa_B136_33
PXD005056	Pseudomonas pseudoalcaligenes CECT 5344	Pseudomonas_	Bacteria_Proteobacteria_Gammaproteobacteria_Pseudomonadales_Pseudomonadaceae_Pseudomonas_aeruginosa_B136_33
PXD002655	Pseudomonas putida (strain BIRD-1)	Pseudomonas_	Bacteria_Proteobacteria_Gammaproteobacteria_Pseudomonadales_Pseudomonadaceae_Pseudomonas_aeruginosa_B136_33
PXD002679	Pseudomonas putida (strain BIRD-1)	Pseudomonas_	Bacteria_Proteobacteria_Gammaproteobacteria_Pseudomonadales_Pseudomonadaceae_Pseudomonas_aeruginosa_B136_33
PXD003731	Pseudomonas putida (strain BIRD-1)	Pseudomonas_	Bacteria_Proteobacteria_Gammaproteobacteria_Pseudomonadales_Pseudomonadaceae_Pseudomonas_aeruginosa_B136_33
PXD003826	Pseudomonas putida (strain BIRD-1)	Pseudomonas_	Bacteria_Proteobacteria_Gammaproteobacteria_Pseudomonadales_Pseudomonadaceae_Pseudomonas_aeruginosa_B136_33
PXD003829	Pseudomonas putida (strain BIRD-1)	Pseudomonas_	Bacteria_Proteobacteria_Gammaproteobacteria_Pseudomonadales_Pseudomonadaceae_Pseudomonas_aeruginosa_B136_33
PXD003830	Pseudomonas putida (strain BIRD-1)	Pseudomonas_	Bacteria_Proteobacteria_Gammaproteobacteria_Pseudomonadales_Pseudomonadaceae_Pseudomonas_aeruginosa_B136_33
PXD004064	Pseudomonas putida (strain BIRD-1)	Pseudomonas_	Bacteria_Proteobacteria_Gammaproteobacteria_Pseudomonadales_Pseudomonadaceae_Pseudomonas_aeruginosa_B136_33
PXD004065	Pseudomonas putida (strain BIRD-1)	Pseudomonas_	Bacteria_Proteobacteria_Gammaproteobacteria_Pseudomonadales_Pseudomonadaceae_Pseudomonas_aeruginosa_B136_33
PXD001219	Pseudomonas putida (strain F1 / ATCC 700007)	Pseudomonas_	Bacteria_Proteobacteria_Gammaproteobacteria_Pseudomonadales_Pseudomonadaceae_Pseudomonas_aeruginosa_B136_33
PXD005851	Pseudomonas putida KT2440	Pseudomonas_	Bacteria_Proteobacteria_Gammaproteobacteria_Pseudomonadales_Pseudomonadaceae_Pseudomonas_aeruginosa_B136_33
PXD007089	Pseudomonas putida KT2440	Pseudomonas_	Bacteria_Proteobacteria_Gammaproteobacteria_Pseudomonadales_Pseudomonadaceae_Pseudomonas_aeruginosa_B136_33
PXD007090	Pseudomonas putida KT2440	Pseudomonas_	Bacteria_Proteobacteria_Gammaproteobacteria_Pseudomonadales_Pseudomonadaceae_Pseudomonas_aeruginosa_B136_33
PXD007133	Pseudomonas putida KT2440	Pseudomonas_	Bacteria_Proteobacteria_Gammaproteobacteria_Pseudomonadales_Pseudomonadaceae_Pseudomonas_aeruginosa_B136_33
PXD007722	Pseudomonas putida KT2440	Pseudomonas_	Bacteria_Proteobacteria_Gammaproteobacteria_Pseudomonadales_Pseudomonadaceae_Pseudomonas_aeruginosa_B136_33
PXD009279	Pseudomonas putida KT2440	Pseudomonas_	Bacteria_Proteobacteria_Gammaproteobacteria_Pseudomonadales_Pseudomonadaceae_Pseudomonas_aeruginosa_B136_33
PXD010000	Pseudomonas putida KT2440	Pseudomonas_	Bacteria_Proteobacteria_Gammaproteobacteria_Pseudomonadales_Pseudomonadaceae_Pseudomonas_aeruginosa_B136_33
PRD000238	Pseudomonas sp.	Pseudomonas_	Bacteria_Proteobacteria_Gammaproteobacteria_Pseudomonadales_Pseudomonadaceae_Pseudomonas_aeruginosa_B136_33
PRD000239	Pseudomonas sp.	Pseudomonas_	Bacteria_Proteobacteria_Gammaproteobacteria_Pseudomonadales_Pseudomonadaceae_Pseudomonas_aeruginosa_B136_33
PXD000164	Pseudomonas sp.	Pseudomonas_	Bacteria_Proteobacteria_Gammaproteobacteria_Pseudomonadales_Pseudomonadaceae_Pseudomonas_aeruginosa_B136_33
PXD000221	Pseudomonas sp.	Pseudomonas_	Bacteria_Proteobacteria_Gammaproteobacteria_Pseudomonadales_Pseudomonadaceae_Pseudomonas_aeruginosa_B136_33
PXD006881	Pseudomonas sp. 'Pseudom. M1'	Pseudomonas_	Bacteria_Proteobacteria_Gammaproteobacteria_Pseudomonadales_Pseudomonadaceae_Pseudomonas_aeruginosa_B136_33
PXD006835	Pseudomonas sp. UK4	Pseudomonas_	Bacteria_Proteobacteria_Gammaproteobacteria_Pseudomonadales_Pseudomonadaceae_Pseudomonas_aeruginosa_B136_33
PXD003828	Pseudomonas stutzeri DSM4166	Pseudomonas_	Bacteria_Proteobacteria_Gammaproteobacteria_Pseudomonadales_Pseudomonadaceae_Pseudomonas_aeruginosa_B136_33
PXD001344	Pseudomonas syringae	Pseudomonas_	Bacteria_Proteobacteria_Gammaproteobacteria_Pseudomonadales_Pseudomonadaceae_Pseudomonas_aeruginosa_B136_33
PXD010461	Pseudomonas syringae pv. tomato	Pseudomonas_	Bacteria_Proteobacteria_Gammaproteobacteria_Pseudomonadales_Pseudomonadaceae_Pseudomonas_aeruginosa_B136_33
PXD000673	Psychroflexus torquis (strain ATCC 700755 / ACAM 623)	Psychroflexus_	Bacteria_Bacteroidetes_Chlorobi_group_Bacteroidetes_Flavobacteriia_Flavobacteriales_Flavobacteriaceae_Psychroflexus_gondwanensis_ACAM_44
PXD005890	Ralstonia eutropha JMP134	Ralstonia_eutropha_	Bacteria_Proteobacteria_Betaproteobacteria_Burkholderiales_Burkholderiaceae_Ralstonia_eutropha_JMP134
PXD005892	Ralstonia eutropha JMP134	Ralstonia_eutropha_	Bacteria_Proteobacteria_Betaproteobacteria_Burkholderiales_Burkholderiaceae_Ralstonia_eutropha_JMP134
PXD005603	Ralstonia solanacearum (strain GMI1000) (Pseudomonas solanacearum)	Ralstonia_solanacearum_	Bacteria_Proteobacteria_Betaproteobacteria_Burkholderiales_Burkholderiaceae_Ralstonia_solanacearum_GMI1000
PXD010643	Raoultella sp.	Raoultella_	Bacteria_Proteobacteria_Gammaproteobacteria_Enterobacteriales_Enterobacteriaceae_Raoultella_ornithinolytica_B6
PXD004238	Rathayibacter toxicus	Rathayibacter_toxicus_	Bacteria_Actinobacteria_Actinobacteria_Actinobacteridae_Actinomycetales_Micrococcineae_Microbacteriaceae_Rathayibacter_toxicus_DSM_7488
PXD011591	Rhodobacter capsulatus	Rhodobacter_capsulatus_	Bacteria_Proteobacteria_Alphaproteobacteria_Rhodobacterales_Rhodobacteraceae_Rhodobacter_capsulatus_SB1003
PXD003123	Rhodobacter capsulatus (strain ATCC BAA-309 / NBRC 16581 / SB1003)	Rhodobacter_capsulatus_	Bacteria_Proteobacteria_Alphaproteobacteria_Rhodobacterales_Rhodobacteraceae_Rhodobacter_capsulatus_SB1003
PXD000025	Rhodopseudomonas palustris	Rhodopseudomonas_palustris_	Bacteria_Proteobacteria_Alphaproteobacteria_Rhizobiales_Bradyrhizobiaceae_Rhodopseudomonas_palustris_BisB18
PXD005851	Rhodopseudomonas palustris	Rhodopseudomonas_palustris_	Bacteria_Proteobacteria_Alphaproteobacteria_Rhizobiales_Bradyrhizobiaceae_Rhodopseudomonas_palustris_BisB18
PXD006084	Rhodopseudomonas palustris	Rhodopseudomonas_palustris_	Bacteria_Proteobacteria_Alphaproteobacteria_Rhizobiales_Bradyrhizobiaceae_Rhodopseudomonas_palustris_BisB18
PXD009629	Rhodopseudomonas palustris TIE-1	Rhodopseudomonas_palustris_	Bacteria_Proteobacteria_Alphaproteobacteria_Rhizobiales_Bradyrhizobiaceae_Rhodopseudomonas_palustris_BisB18
PXD000348	Rhodospirillum rubrum (strain ATCC 11170 / NCIB 8255)	Rhodospirillum_rubrum_	Bacteria_Proteobacteria_Alphaproteobacteria_Rhodospirillales_Rhodospirillaceae_Rhodospirillum_rubrum_S1_ATCC_11170
PXD003194	Rickettsia conorii (strain ATCC VR-613 / Malish 7)	Rickettsia_conorii_	Bacteria_Proteobacteria_Alphaproteobacteria_Rickettsiales_Rickettsiaceae_Rickettsieae_Rickettsia_conorii_Malish_7
PXD003197	Rickettsia massiliae (strain Mtu5)	Rickettsia_	Bacteria_Proteobacteria_Alphaproteobacteria_Rickettsiales_Rickettsiaceae_Rickettsieae_Rickettsia_conorii_Malish_7
PXD003193	Rickettsia raoultii	Rickettsia_	Bacteria_Proteobacteria_Alphaproteobacteria_Rickettsiales_Rickettsiaceae_Rickettsieae_Rickettsia_conorii_Malish_7
PXD003195	Rickettsia slovaca (strain 13-B)	Rickettsia_	Bacteria_Proteobacteria_Alphaproteobacteria_Rickettsiales_Rickettsiaceae_Rickettsieae_Rickettsia_conorii_Malish_7
PXD012448	Roseburia intestinalis L1-82	Roseburia_	Bacteria_Firmicutes_Clostridia_Clostridiales_Lachnospiraceae_Roseburia_hominis_A2_183_DSM_16839
PXD000337	Roseobacter denitrificans (strain ATCC 33942 / OCh 114) (Erythrobacter sp. (strain OCh 114)) (Roseobacter denitrificans)	Roseobacter_	Bacteria_Proteobacteria_Alphaproteobacteria_Rhodobacterales_Rhodobacteraceae_Roseobacter_litoralis_Och_149
PXD000364	Roseobacter denitrificans (strain ATCC 33942 / OCh 114) (Erythrobacter sp. (strain OCh 114)) (Roseobacter denitrificans)	Roseobacter_	Bacteria_Proteobacteria_Alphaproteobacteria_Rhodobacterales_Rhodobacteraceae_Roseobacter_litoralis_Och_149
PXD003706	Roseobacter sp. MED193	Roseobacter_	Bacteria_Proteobacteria_Alphaproteobacteria_Rhodobacterales_Rhodobacteraceae_Roseobacter_litoralis_Och_149
PXD003643	Ruminococcus gnavus	Ruminococcus_	Bacteria_Firmicutes_Clostridia_Clostridiales_Ruminococcaceae_Ruminococcus_obeum_A2_162_draft_genome.
PXD005851	Ruminococcus gnavus ATCC 29149	Ruminococcus_	Bacteria_Firmicutes_Clostridia_Clostridiales_Ruminococcaceae_Ruminococcus_obeum_A2_162_draft_genome.
PXD010000	Ruminococcus gnavus ATCC 29149	Ruminococcus_	Bacteria_Firmicutes_Clostridia_Clostridiales_Ruminococcaceae_Ruminococcus_obeum_A2_162_draft_genome.
PXD002472	Saccharopolyspora erythraea (Streptomyces erythraeus)	Saccharopolyspora_erythraea_	Bacteria_Actinobacteria_Actinobacteria_Actinobacteridae_Actinomycetales_Pseudonocardineae_Pseudonocardiaceae_Saccharopolyspora_erythraea_NRRL_2338
PXD002677	Saccharopolyspora erythraea (Streptomyces erythraeus)	Saccharopolyspora_erythraea_	Bacteria_Actinobacteria_Actinobacteria_Actinobacteridae_Actinomycetales_Pseudonocardineae_Pseudonocardiaceae_Saccharopolyspora_erythraea_NRRL_2338
PXD011154	Salmonella enterica subsp. enterica serovar Enteritidis str. P125109		Bacteria_Proteobacteria_Gammaproteobacteria_Enterobacteriales_Enterobacteriaceae_Salmonella_enterica_Enterica_sv._Heidelberg_41578
PXD005028	Salmonella enterica subsp. enterica serovar Typhimurium		Bacteria_Proteobacteria_Gammaproteobacteria_Enterobacteriales_Enterobacteriaceae_Salmonella_enterica_Enterica_sv._Heidelberg_41578
PXD005597	Salmonella enterica subsp. enterica serovar Typhimurium		Bacteria_Proteobacteria_Gammaproteobacteria_Enterobacteriales_Enterobacteriaceae_Salmonella_enterica_Enterica_sv._Heidelberg_41578
PXD010470	Salmonella enterica subsp. enterica serovar Typhimurium		Bacteria_Proteobacteria_Gammaproteobacteria_Enterobacteriales_Enterobacteriaceae_Salmonella_enterica_Enterica_sv._Heidelberg_41578
PXD011041	Salmonella enterica subsp. enterica serovar Typhimurium str. D23580		Bacteria_Proteobacteria_Gammaproteobacteria_Enterobacteriales_Enterobacteriaceae_Salmonella_enterica_Enterica_sv._Heidelberg_41578
PRD000292	Salmonella enterica subsp. enterica serovar Typhimurium str. SL1344		Bacteria_Proteobacteria_Gammaproteobacteria_Enterobacteriales_Enterobacteriaceae_Salmonella_enterica_Enterica_sv._Heidelberg_41578
PXD003113	Salmonella enterica subsp. enterica serovar Typhimurium str. SL1344		Bacteria_Proteobacteria_Gammaproteobacteria_Enterobacteriales_Enterobacteriaceae_Salmonella_enterica_Enterica_sv._Heidelberg_41578
PXD003360	Salmonella enterica subsp. enterica serovar Typhimurium str. SL1344		Bacteria_Proteobacteria_Gammaproteobacteria_Enterobacteriales_Enterobacteriaceae_Salmonella_enterica_Enterica_sv._Heidelberg_41578
PXD003589	Salmonella enterica subsp. enterica serovar Typhimurium str. SL1344		Bacteria_Proteobacteria_Gammaproteobacteria_Enterobacteriales_Enterobacteriaceae_Salmonella_enterica_Enterica_sv._Heidelberg_41578
PXD003590	Salmonella enterica subsp. enterica serovar Typhimurium str. SL1344		Bacteria_Proteobacteria_Gammaproteobacteria_Enterobacteriales_Enterobacteriaceae_Salmonella_enterica_Enterica_sv._Heidelberg_41578
PXD005579	Salmonella enterica subsp. enterica serovar Typhimurium str. SL1344		Bacteria_Proteobacteria_Gammaproteobacteria_Enterobacteriales_Enterobacteriaceae_Salmonella_enterica_Enterica_sv._Heidelberg_41578
PXD005844	Salmonella enterica subsp. enterica serovar Typhimurium str. SL1344		Bacteria_Proteobacteria_Gammaproteobacteria_Enterobacteriales_Enterobacteriaceae_Salmonella_enterica_Enterica_sv._Heidelberg_41578
PXD005855	Salmonella enterica subsp. enterica serovar Typhimurium str. SL1344		Bacteria_Proteobacteria_Gammaproteobacteria_Enterobacteriales_Enterobacteriaceae_Salmonella_enterica_Enterica_sv._Heidelberg_41578
PXD006825	Salmonella enterica subsp. enterica serovar Typhimurium str. SL1344		Bacteria_Proteobacteria_Gammaproteobacteria_Enterobacteriales_Enterobacteriaceae_Salmonella_enterica_Enterica_sv._Heidelberg_41578
PXD005290	Salmonella enterica subsp. enterica serovar Untypable str. 83332		Bacteria_Proteobacteria_Gammaproteobacteria_Enterobacteriales_Enterobacteriaceae_Salmonella_enterica_Enterica_sv._Heidelberg_41578
PRD000057	Salmonella typhimurium		Bacteria_Proteobacteria_Gammaproteobacteria_Enterobacteriales_Enterobacteriaceae_Salmonella_enterica_Enterica_sv._Heidelberg_41578
PXD000388	Salmonella typhimurium (strain 14028s / SGSC 2262)		Bacteria_Proteobacteria_Gammaproteobacteria_Enterobacteriales_Enterobacteriaceae_Salmonella_enterica_Enterica_sv._Heidelberg_41578
PXD000389	Salmonella typhimurium (strain 14028s / SGSC 2262)		Bacteria_Proteobacteria_Gammaproteobacteria_Enterobacteriales_Enterobacteriaceae_Salmonella_enterica_Enterica_sv._Heidelberg_41578
PXD000390	Salmonella typhimurium (strain 14028s / SGSC 2262)		Bacteria_Proteobacteria_Gammaproteobacteria_Enterobacteriales_Enterobacteriaceae_Salmonella_enterica_Enterica_sv._Heidelberg_41578
PXD000391	Salmonella typhimurium (strain 14028s / SGSC 2262)		Bacteria_Proteobacteria_Gammaproteobacteria_Enterobacteriales_Enterobacteriaceae_Salmonella_enterica_Enterica_sv._Heidelberg_41578
PXD000392	Salmonella typhimurium (strain 14028s / SGSC 2262)		Bacteria_Proteobacteria_Gammaproteobacteria_Enterobacteriales_Enterobacteriaceae_Salmonella_enterica_Enterica_sv._Heidelberg_41578
PXD005256	Salmonella typhimurium (strain 14028s / SGSC 2262)		Bacteria_Proteobacteria_Gammaproteobacteria_Enterobacteriales_Enterobacteriaceae_Salmonella_enterica_Enterica_sv._Heidelberg_41578
PXD003495	Salmonella typhimurium (strain LT2 / SGSC1412 / ATCC 700720)		Bacteria_Proteobacteria_Gammaproteobacteria_Enterobacteriales_Enterobacteriaceae_Salmonella_enterica_Enterica_sv._Heidelberg_41578
PXD005133	Salmonella typhimurium (strain LT2 / SGSC1412 / ATCC 700720)		Bacteria_Proteobacteria_Gammaproteobacteria_Enterobacteriales_Enterobacteriaceae_Salmonella_enterica_Enterica_sv._Heidelberg_41578
PXD010239	Salmonella typhimurium (strain LT2 / SGSC1412 / ATCC 700720)		Bacteria_Proteobacteria_Gammaproteobacteria_Enterobacteriales_Enterobacteriaceae_Salmonella_enterica_Enterica_sv._Heidelberg_41578
PXD005859	Selenomonas sputigena ATCC 35185	Selenomonas_	Bacteria_Firmicutes_Negativicutes_Selenomonadales_Veillonellaceae_Selenomonas_ruminantium_lactilytica_TAM6421
PXD005225	Serratia marcescens	Serratia_	Bacteria_Proteobacteria_Gammaproteobacteria_Enterobacteriales_Enterobacteriaceae_Serratia_fonticola_RB_25
PXD004819	Serratia plymuthica PRI-2C	Serratia_	Bacteria_Proteobacteria_Gammaproteobacteria_Enterobacteriales_Enterobacteriaceae_Serratia_fonticola_RB_25
PXD000320	Shewanella oneidensis (strain MR-1)	Shewanella_oneidensis_	Bacteria_Proteobacteria_Gammaproteobacteria_Alteromonadales_Shewanellaceae_Shewanella_oneidensis_MR_1
PXD000321	Shewanella oneidensis (strain MR-1)	Shewanella_oneidensis_	Bacteria_Proteobacteria_Gammaproteobacteria_Alteromonadales_Shewanellaceae_Shewanella_oneidensis_MR_1
PXD000322	Shewanella oneidensis (strain MR-1)	Shewanella_oneidensis_	Bacteria_Proteobacteria_Gammaproteobacteria_Alteromonadales_Shewanellaceae_Shewanella_oneidensis_MR_1
PXD000323	Shewanella oneidensis (strain MR-1)	Shewanella_oneidensis_	Bacteria_Proteobacteria_Gammaproteobacteria_Alteromonadales_Shewanellaceae_Shewanella_oneidensis_MR_1
PXD000324	Shewanella oneidensis (strain MR-1)	Shewanella_oneidensis_	Bacteria_Proteobacteria_Gammaproteobacteria_Alteromonadales_Shewanellaceae_Shewanella_oneidensis_MR_1
PXD001472	Shewanella oneidensis (strain MR-1)	Shewanella_oneidensis_	Bacteria_Proteobacteria_Gammaproteobacteria_Alteromonadales_Shewanellaceae_Shewanella_oneidensis_MR_1
PXD004090	Shewanella oneidensis (strain MR-1)	Shewanella_oneidensis_	Bacteria_Proteobacteria_Gammaproteobacteria_Alteromonadales_Shewanellaceae_Shewanella_oneidensis_MR_1
PXD010000	Shewanella oneidensis (strain MR-1)	Shewanella_oneidensis_	Bacteria_Proteobacteria_Gammaproteobacteria_Alteromonadales_Shewanellaceae_Shewanella_oneidensis_MR_1
PXD012554	Shewanella oneidensis (strain MR-1)	Shewanella_oneidensis_	Bacteria_Proteobacteria_Gammaproteobacteria_Alteromonadales_Shewanellaceae_Shewanella_oneidensis_MR_1
PRD000497	Shigella dysenteriae	Shigella_	Bacteria_Proteobacteria_Gammaproteobacteria_Enterobacteriales_Enterobacteriaceae_Shigella_flexneri_2003036
PRD000500	Shigella dysenteriae	Shigella_	Bacteria_Proteobacteria_Gammaproteobacteria_Enterobacteriales_Enterobacteriaceae_Shigella_flexneri_2003036
PRD000506	Shigella dysenteriae	Shigella_	Bacteria_Proteobacteria_Gammaproteobacteria_Enterobacteriales_Enterobacteriaceae_Shigella_flexneri_2003036
PXD006086	Shigella flexneri	Shigella_flexneri_	Bacteria_Proteobacteria_Gammaproteobacteria_Enterobacteriales_Enterobacteriaceae_Shigella_flexneri_2003036
PRD000545	Shigella flexneri 2a str. 2457T	Shigella_flexneri_	Bacteria_Proteobacteria_Gammaproteobacteria_Enterobacteriales_Enterobacteriaceae_Shigella_flexneri_2003036
PXD002517	Shigella flexneri 2a str. 2457T	Shigella_flexneri_	Bacteria_Proteobacteria_Gammaproteobacteria_Enterobacteriales_Enterobacteriaceae_Shigella_flexneri_2003036
PRD000081	Sorangium cellulosum (strain So ce56) (Polyangium cellulosum (strain So ce56))	Sorangium_cellulosum_	Bacteria_Proteobacteria_deltaepsilon_subdivisions_Deltaproteobacteria_Myxococcales_Sorangiineae_Polyangiaceae_Sorangium_cellulosum_So0157_2
PXD001243	Sphingobium chlorophenolicum	Sphingobium_	Bacteria_Proteobacteria_Alphaproteobacteria_Sphingomonadales_Sphingomonadaceae_Sphingobium_japonicum_UT26S_1
PXD000403	Sphingomonas wittichii	Sphingomonas_wittichii_	Bacteria_Proteobacteria_Alphaproteobacteria_Sphingomonadales_Sphingomonadaceae_Sphingomonas_wittichii_RW1
PRD000548	Spiroplasma melliferum	Spiroplasma_	Bacteria_Tenericutes_Mollicutes_Entomoplasmatales_Spiroplasmataceae_Spiroplasma_culicicola_AES_1
PXD010836	Sporocytophaga myxococcoides	Sporocytophaga_myxococcoides_	Bacteria_Bacteroidetes_Chlorobi_group_Bacteroidetes_Cytophagia_Cytophagales_Cytophagaceae_Sporocytophaga_myxococcoides_DSM_11118
PRD000249	Staphylococcus aureus	Staphylococcus_aureus_	Bacteria_Firmicutes_Bacilli_Bacillales_Staphylococcaceae_Staphylococcus_aureus_502A
PRD000503	Staphylococcus aureus	Staphylococcus_aureus_	Bacteria_Firmicutes_Bacilli_Bacillales_Staphylococcaceae_Staphylococcus_aureus_502A
PXD000702	Staphylococcus aureus	Staphylococcus_aureus_	Bacteria_Firmicutes_Bacilli_Bacillales_Staphylococcaceae_Staphylococcus_aureus_502A
PXD001003	Staphylococcus aureus	Staphylococcus_aureus_	Bacteria_Firmicutes_Bacilli_Bacillales_Staphylococcaceae_Staphylococcus_aureus_502A
PXD001395	Staphylococcus aureus	Staphylococcus_aureus_	Bacteria_Firmicutes_Bacilli_Bacillales_Staphylococcaceae_Staphylococcus_aureus_502A
PXD001659	Staphylococcus aureus	Staphylococcus_aureus_	Bacteria_Firmicutes_Bacilli_Bacillales_Staphylococcaceae_Staphylococcus_aureus_502A
PXD002384	Staphylococcus aureus	Staphylococcus_aureus_	Bacteria_Firmicutes_Bacilli_Bacillales_Staphylococcaceae_Staphylococcus_aureus_502A
PXD003643	Staphylococcus aureus	Staphylococcus_aureus_	Bacteria_Firmicutes_Bacilli_Bacillales_Staphylococcaceae_Staphylococcus_aureus_502A
PXD004036	Staphylococcus aureus	Staphylococcus_aureus_	Bacteria_Firmicutes_Bacilli_Bacillales_Staphylococcaceae_Staphylococcus_aureus_502A
PXD004283	Staphylococcus aureus	Staphylococcus_aureus_	Bacteria_Firmicutes_Bacilli_Bacillales_Staphylococcaceae_Staphylococcus_aureus_502A
PXD004680	Staphylococcus aureus	Staphylococcus_aureus_	Bacteria_Firmicutes_Bacilli_Bacillales_Staphylococcaceae_Staphylococcus_aureus_502A
PXD004918	Staphylococcus aureus	Staphylococcus_aureus_	Bacteria_Firmicutes_Bacilli_Bacillales_Staphylococcaceae_Staphylococcus_aureus_502A
PXD006030	Staphylococcus aureus	Staphylococcus_aureus_	Bacteria_Firmicutes_Bacilli_Bacillales_Staphylococcaceae_Staphylococcus_aureus_502A
PXD006285	Staphylococcus aureus	Staphylococcus_aureus_	Bacteria_Firmicutes_Bacilli_Bacillales_Staphylococcaceae_Staphylococcus_aureus_502A
PXD006483	Staphylococcus aureus	Staphylococcus_aureus_	Bacteria_Firmicutes_Bacilli_Bacillales_Staphylococcaceae_Staphylococcus_aureus_502A
PXD006546	Staphylococcus aureus	Staphylococcus_aureus_	Bacteria_Firmicutes_Bacilli_Bacillales_Staphylococcaceae_Staphylococcus_aureus_502A
PXD006913	Staphylococcus aureus	Staphylococcus_aureus_	Bacteria_Firmicutes_Bacilli_Bacillales_Staphylococcaceae_Staphylococcus_aureus_502A
PXD007167	Staphylococcus aureus	Staphylococcus_aureus_	Bacteria_Firmicutes_Bacilli_Bacillales_Staphylococcaceae_Staphylococcus_aureus_502A
PXD007259	Staphylococcus aureus	Staphylococcus_aureus_	Bacteria_Firmicutes_Bacilli_Bacillales_Staphylococcaceae_Staphylococcus_aureus_502A
PXD007885	Staphylococcus aureus	Staphylococcus_aureus_	Bacteria_Firmicutes_Bacilli_Bacillales_Staphylococcaceae_Staphylococcus_aureus_502A
PXD007953	Staphylococcus aureus	Staphylococcus_aureus_	Bacteria_Firmicutes_Bacilli_Bacillales_Staphylococcaceae_Staphylococcus_aureus_502A
PXD008067	Staphylococcus aureus	Staphylococcus_aureus_	Bacteria_Firmicutes_Bacilli_Bacillales_Staphylococcaceae_Staphylococcus_aureus_502A
PXD008528	Staphylococcus aureus	Staphylococcus_aureus_	Bacteria_Firmicutes_Bacilli_Bacillales_Staphylococcaceae_Staphylococcus_aureus_502A
PXD008708	Staphylococcus aureus	Staphylococcus_aureus_	Bacteria_Firmicutes_Bacilli_Bacillales_Staphylococcaceae_Staphylococcus_aureus_502A
PXD008797	Staphylococcus aureus	Staphylococcus_aureus_	Bacteria_Firmicutes_Bacilli_Bacillales_Staphylococcaceae_Staphylococcus_aureus_502A
PXD009210	Staphylococcus aureus	Staphylococcus_aureus_	Bacteria_Firmicutes_Bacilli_Bacillales_Staphylococcaceae_Staphylococcus_aureus_502A
PXD009614	Staphylococcus aureus	Staphylococcus_aureus_	Bacteria_Firmicutes_Bacilli_Bacillales_Staphylococcaceae_Staphylococcus_aureus_502A
PXD009874	Staphylococcus aureus	Staphylococcus_aureus_	Bacteria_Firmicutes_Bacilli_Bacillales_Staphylococcaceae_Staphylococcus_aureus_502A
PXD000330	Staphylococcus aureus (strain COL)	Staphylococcus_aureus_	Bacteria_Firmicutes_Bacilli_Bacillales_Staphylococcaceae_Staphylococcus_aureus_502A
PRD000312	Staphylococcus aureus (strain MRSA252)	Staphylococcus_aureus_	Bacteria_Firmicutes_Bacilli_Bacillales_Staphylococcaceae_Staphylococcus_aureus_502A
PXD001622	Staphylococcus aureus (strain USA300)	Staphylococcus_aureus_	Bacteria_Firmicutes_Bacilli_Bacillales_Staphylococcaceae_Staphylococcus_aureus_502A
PXD005596	Staphylococcus aureus subsp. aureus	Staphylococcus_aureus_	Bacteria_Firmicutes_Bacilli_Bacillales_Staphylococcaceae_Staphylococcus_aureus_502A
PXD011157	Staphylococcus aureus subsp. aureus NCTC 8325	Staphylococcus_aureus_	Bacteria_Firmicutes_Bacilli_Bacillales_Staphylococcaceae_Staphylococcus_aureus_502A
PRD000448	Staphylococcus aureus subsp. aureus USA300_FPR3757	Staphylococcus_aureus_	Bacteria_Firmicutes_Bacilli_Bacillales_Staphylococcaceae_Staphylococcus_aureus_502A
PXD000404	Staphylococcus epidermidis	Staphylococcus_	Bacteria_Firmicutes_Bacilli_Bacillales_Staphylococcaceae_Staphylococcus_aureus_502A
PXD000631	Staphylococcus epidermidis	Staphylococcus_	Bacteria_Firmicutes_Bacilli_Bacillales_Staphylococcaceae_Staphylococcus_aureus_502A
PXD000683	Staphylococcus epidermidis	Staphylococcus_	Bacteria_Firmicutes_Bacilli_Bacillales_Staphylococcaceae_Staphylococcus_aureus_502A
PXD010389	Staphylococcus haemolyticus	Staphylococcus_	Bacteria_Firmicutes_Bacilli_Bacillales_Staphylococcaceae_Staphylococcus_aureus_502A
PXD008643	Staphylococcus saprophyticus	Staphylococcus_	Bacteria_Firmicutes_Bacilli_Bacillales_Staphylococcaceae_Staphylococcus_aureus_502A
PRD000826	Staphylococcus sp. 1	Staphylococcus_	Bacteria_Firmicutes_Bacilli_Bacillales_Staphylococcaceae_Staphylococcus_aureus_502A
PXD012823	Staphylococcus xylosus	Staphylococcus_	Bacteria_Firmicutes_Bacilli_Bacillales_Staphylococcaceae_Staphylococcus_aureus_502A
PXD006281	Stenotrophomonas rhizophila	Stenotrophomonas_	Bacteria_Proteobacteria_Gammaproteobacteria_Xanthomonadales_Xanthomonadaceae_Stenotrophomonas_maltophilia_ATCC_19867
PXD005851	Stigmatella aurantiaca (strain DW4/3-1)	Stigmatella_aurantiaca_	Bacteria_Proteobacteria_deltaepsilon_subdivisions_Deltaproteobacteria_Myxococcales_Cystobacterineae_Cystobacteraceae_Stigmatella_aurantiaca_DW43_1
PXD001091	Streptoccous pyogenes		Bacteria_Firmicutes_Bacilli_Lactobacillales_Streptococcaceae_Streptococcus_mutans_GS_5
PXD002037	Streptoccous pyogenes		Bacteria_Firmicutes_Bacilli_Lactobacillales_Streptococcaceae_Streptococcus_mutans_GS_5
PXD000142	Streptococcus	Streptococcus_	Bacteria_Firmicutes_Bacilli_Lactobacillales_Streptococcaceae_Streptococcus_mutans_GS_5
PXD005851	Streptococcus agalactiae	Streptococcus_	Bacteria_Firmicutes_Bacilli_Lactobacillales_Streptococcaceae_Streptococcus_mutans_GS_5
PXD008744	Streptococcus agalactiae	Streptococcus_	Bacteria_Firmicutes_Bacilli_Lactobacillales_Streptococcaceae_Streptococcus_mutans_GS_5
PXD009330	Streptococcus agalactiae	Streptococcus_	Bacteria_Firmicutes_Bacilli_Lactobacillales_Streptococcaceae_Streptococcus_mutans_GS_5
PXD010000	Streptococcus agalactiae	Streptococcus_	Bacteria_Firmicutes_Bacilli_Lactobacillales_Streptococcaceae_Streptococcus_mutans_GS_5
PXD003151	Streptococcus mutans 19	Streptococcus_mutans_	Bacteria_Firmicutes_Bacilli_Lactobacillales_Streptococcaceae_Streptococcus_mutans_GS_5
PXD006735	Streptococcus mutans UA159	Streptococcus_mutans_	Bacteria_Firmicutes_Bacilli_Lactobacillales_Streptococcaceae_Streptococcus_mutans_GS_5
PXD001740	Streptococcus pneumoniae	Streptococcus_	Bacteria_Firmicutes_Bacilli_Lactobacillales_Streptococcaceae_Streptococcus_mutans_GS_5
PXD005178	Streptococcus pneumoniae	Streptococcus_	Bacteria_Firmicutes_Bacilli_Lactobacillales_Streptococcaceae_Streptococcus_mutans_GS_5
PXD000764	Streptococcus pneumoniae (strain ATCC BAA-255 / R6)	Streptococcus_	Bacteria_Firmicutes_Bacilli_Lactobacillales_Streptococcaceae_Streptococcus_mutans_GS_5
PXD003313	Streptococcus pneumoniae serotype 2 (strain D39 / NCTC 7466)	Streptococcus_	Bacteria_Firmicutes_Bacilli_Lactobacillales_Streptococcaceae_Streptococcus_mutans_GS_5
PXD007687	Streptococcus pneumoniae serotype 2 (strain D39 / NCTC 7466)	Streptococcus_	Bacteria_Firmicutes_Bacilli_Lactobacillales_Streptococcaceae_Streptococcus_mutans_GS_5
PXD008814	Streptococcus pneumoniae serotype 2 (strain D39 / NCTC 7466)	Streptococcus_	Bacteria_Firmicutes_Bacilli_Lactobacillales_Streptococcaceae_Streptococcus_mutans_GS_5
PXD001182	Streptococcus pneumoniae SP14-BS69	Streptococcus_	Bacteria_Firmicutes_Bacilli_Lactobacillales_Streptococcaceae_Streptococcus_mutans_GS_5
PXD008621	Streptococcus pneumoniae TIGR4	Streptococcus_	Bacteria_Firmicutes_Bacilli_Lactobacillales_Streptococcaceae_Streptococcus_mutans_GS_5
PRD000562	Streptococcus pyogenes M1 GAS	Streptococcus_	Bacteria_Firmicutes_Bacilli_Lactobacillales_Streptococcaceae_Streptococcus_mutans_GS_5
PXD005167	Streptococcus pyogenes M1 GAS	Streptococcus_	Bacteria_Firmicutes_Bacilli_Lactobacillales_Streptococcaceae_Streptococcus_mutans_GS_5
PXD003405	Streptococcus pyogenes serotype M1 (strain ATCC BAA-947 / MGAS5005)	Streptococcus_	Bacteria_Firmicutes_Bacilli_Lactobacillales_Streptococcaceae_Streptococcus_mutans_GS_5
PXD011861	Streptococcus pyogenes serotype M2	Streptococcus_	Bacteria_Firmicutes_Bacilli_Lactobacillales_Streptococcaceae_Streptococcus_mutans_GS_5
PXD006479	Streptococcus sanguinis SK36	Streptococcus_	Bacteria_Firmicutes_Bacilli_Lactobacillales_Streptococcaceae_Streptococcus_mutans_GS_5
PXD005663	Streptococcus suis	Streptococcus_	Bacteria_Firmicutes_Bacilli_Lactobacillales_Streptococcaceae_Streptococcus_mutans_GS_5
PRD000514	Streptomyces coelicolor	Streptomyces_coelicolor_	Bacteria_Actinobacteria_Actinobacteria_Actinobacteridae_Actinomycetales_Streptomycineae_Streptomycetaceae_Streptomyces_coelicolor_A32
PXD000095	Streptomyces coelicolor	Streptomyces_coelicolor_	Bacteria_Actinobacteria_Actinobacteria_Actinobacteridae_Actinomycetales_Streptomycineae_Streptomycetaceae_Streptomyces_coelicolor_A32
PXD002216	Streptomyces coelicolor	Streptomyces_coelicolor_	Bacteria_Actinobacteria_Actinobacteria_Actinobacteridae_Actinomycetales_Streptomycineae_Streptomycetaceae_Streptomyces_coelicolor_A32
PXD005558	Streptomyces coelicolor	Streptomyces_coelicolor_	Bacteria_Actinobacteria_Actinobacteria_Actinobacteridae_Actinomycetales_Streptomycineae_Streptomycetaceae_Streptomyces_coelicolor_A32
PRD000736	Streptomyces coelicolor A3(2)	Streptomyces_coelicolor_	Bacteria_Actinobacteria_Actinobacteria_Actinobacteridae_Actinomycetales_Streptomycineae_Streptomycetaceae_Streptomyces_coelicolor_A32
PXD010607	Streptomyces coelicolor A3(2)	Streptomyces_coelicolor_	Bacteria_Actinobacteria_Actinobacteria_Actinobacteridae_Actinomycetales_Streptomycineae_Streptomycetaceae_Streptomyces_coelicolor_A32
PXD005851	Streptomyces griseorubens	Streptomyces_	Bacteria_Actinobacteria_Actinobacteria_Actinobacteridae_Actinomycetales_Streptomycineae_Streptomycetaceae_Streptomyces_coelicolor_A32
PXD006818	Streptomyces lividans TK24	Streptomyces_	Bacteria_Actinobacteria_Actinobacteria_Actinobacteridae_Actinomycetales_Streptomycineae_Streptomycetaceae_Streptomyces_coelicolor_A32
PXD006819	Streptomyces lividans TK24	Streptomyces_	Bacteria_Actinobacteria_Actinobacteria_Actinobacteridae_Actinomycetales_Streptomycineae_Streptomycetaceae_Streptomyces_coelicolor_A32
PXD009675	Streptomyces lividans TK24	Streptomyces_	Bacteria_Actinobacteria_Actinobacteria_Actinobacteridae_Actinomycetales_Streptomycineae_Streptomycetaceae_Streptomyces_coelicolor_A32
PXD007820	Streptomyces scabiei 87.22	Streptomyces_	Bacteria_Actinobacteria_Actinobacteria_Actinobacteridae_Actinomycetales_Streptomycineae_Streptomycetaceae_Streptomyces_coelicolor_A32
PXD006577	Streptomyces sp. MBT76	Streptomyces_	Bacteria_Actinobacteria_Actinobacteria_Actinobacteridae_Actinomycetales_Streptomycineae_Streptomycetaceae_Streptomyces_coelicolor_A32
PXD008953	Sulfurospirillum halorespirans DSM 13726	Sulfurospirillum_	Bacteria_Proteobacteria_deltaepsilon_subdivisions_Epsilonproteobacteria_Campylobacterales_Campylobacteraceae_Sulfurospirillum_barnesii_SES_3
PXD010303	Sulfurospirillum multivorans	Sulfurospirillum_	Bacteria_Proteobacteria_deltaepsilon_subdivisions_Epsilonproteobacteria_Campylobacterales_Campylobacteraceae_Sulfurospirillum_barnesii_SES_3
PXD010316	Sulfurospirillum multivorans	Sulfurospirillum_	Bacteria_Proteobacteria_deltaepsilon_subdivisions_Epsilonproteobacteria_Campylobacterales_Campylobacteraceae_Sulfurospirillum_barnesii_SES_3
PXD004011	Sulfurospirillum multivorans DSM 12446	Sulfurospirillum_	Bacteria_Proteobacteria_deltaepsilon_subdivisions_Epsilonproteobacteria_Campylobacterales_Campylobacteraceae_Sulfurospirillum_barnesii_SES_3
PXD009308	Sulfurospirillum multivorans DSM 12446	Sulfurospirillum_	Bacteria_Proteobacteria_deltaepsilon_subdivisions_Epsilonproteobacteria_Campylobacterales_Campylobacteraceae_Sulfurospirillum_barnesii_SES_3
PXD011485	Synechococcus elongatus		Bacteria_Cyanobacteria_Chroococcales_Synechococcus_sp._CC9902
PXD000510	Synechococcus elongatus (strain PCC 7942) (Anacystis nidulans R2)		Bacteria_Cyanobacteria_Chroococcales_Synechococcus_sp._CC9902
PXD005105	Synechococcus elongatus (strain PCC 7942) (Anacystis nidulans R2)		Bacteria_Cyanobacteria_Chroococcales_Synechococcus_sp._CC9902
PXD000329	Synechococcus sp. (strain ATCC 27264 / PCC 7002 / PR-6) (Agmenellum quadruplicatum)		Bacteria_Cyanobacteria_Chroococcales_Synechococcus_sp._CC9902
PXD000897	Synechococcus sp. (strain ATCC 27264 / PCC 7002 / PR-6) (Agmenellum quadruplicatum)		Bacteria_Cyanobacteria_Chroococcales_Synechococcus_sp._CC9902
PXD007963	Synechococcus sp. (strain ATCC 27264 / PCC 7002 / PR-6) (Agmenellum quadruplicatum)		Bacteria_Cyanobacteria_Chroococcales_Synechococcus_sp._CC9902
PXD003976	Synechococcus sp. (strain WH8102)		Bacteria_Cyanobacteria_Chroococcales_Synechococcus_sp._CC9902
PXD002914	Synechococcus sp. BL107		Bacteria_Cyanobacteria_Chroococcales_Synechococcus_sp._CC9902
PXD000363	Synechocystis sp.		Bacteria_Cyanobacteria_Chroococcales_Synechococcus_sp._CC9902
PXD009626	Synechocystis sp.		Bacteria_Cyanobacteria_Chroococcales_Synechococcus_sp._CC9902
PXD000632	Synechocystis sp. (strain PCC 6803 / Kazusa)		Bacteria_Cyanobacteria_Chroococcales_Synechococcus_sp._CC9902
PXD001831	Synechocystis sp. (strain PCC 6803 / Kazusa)		Bacteria_Cyanobacteria_Chroococcales_Synechococcus_sp._CC9902
PXD003149	Synechocystis sp. (strain PCC 6803 / Kazusa)		Bacteria_Cyanobacteria_Chroococcales_Synechococcus_sp._CC9902
PRD000476	Synechocystis sp. PCC 6803		Bacteria_Cyanobacteria_Chroococcales_Synechococcus_sp._CC9902
PRD000782	Synechocystis sp. PCC 6803		Bacteria_Cyanobacteria_Chroococcales_Synechococcus_sp._CC9902
PRD000815	Synechocystis sp. PCC 6803		Bacteria_Cyanobacteria_Chroococcales_Synechococcus_sp._CC9902
PXD000545	Synechocystis sp. PCC 6803		Bacteria_Cyanobacteria_Chroococcales_Synechococcus_sp._CC9902
PXD000980	Synechocystis sp. PCC 6803		Bacteria_Cyanobacteria_Chroococcales_Synechococcus_sp._CC9902
PXD001246	Synechocystis sp. PCC 6803		Bacteria_Cyanobacteria_Chroococcales_Synechococcus_sp._CC9902
PXD001266	Synechocystis sp. PCC 6803		Bacteria_Cyanobacteria_Chroococcales_Synechococcus_sp._CC9902
PXD001619	Synechocystis sp. PCC 6803		Bacteria_Cyanobacteria_Chroococcales_Synechococcus_sp._CC9902
PXD003023	Synechocystis sp. PCC 6803		Bacteria_Cyanobacteria_Chroococcales_Synechococcus_sp._CC9902
PXD003079	Synechocystis sp. PCC 6803		Bacteria_Cyanobacteria_Chroococcales_Synechococcus_sp._CC9902
PXD003150	Synechocystis sp. PCC 6803		Bacteria_Cyanobacteria_Chroococcales_Synechococcus_sp._CC9902
PXD005085	Synechocystis sp. PCC 6803		Bacteria_Cyanobacteria_Chroococcales_Synechococcus_sp._CC9902
PXD006440	Synechocystis sp. PCC 6803		Bacteria_Cyanobacteria_Chroococcales_Synechococcus_sp._CC9902
PXD008027	Synechocystis sp. PCC 6803		Bacteria_Cyanobacteria_Chroococcales_Synechococcus_sp._CC9902
PXD011671	Synechocystis sp. PCC 6803		Bacteria_Cyanobacteria_Chroococcales_Synechococcus_sp._CC9902
PXD009582	Synechocystis sp. PCC 6803 substr. GT-S		Bacteria_Cyanobacteria_Chroococcales_Synechococcus_sp._CC9902
PXD003633	Syntrophomonas wolfei	Syntrophomonas_wolfei_	Bacteria_Firmicutes_Clostridia_Clostridiales_Syntrophomonadaceae_Syntrophomonas_wolfei_Goettingen_DSM_2245B
PXD004638	Syntrophus aciditrophicus	Syntrophus_aciditrophicus_	Bacteria_Proteobacteria_deltaepsilon_subdivisions_Deltaproteobacteria_Syntrophobacterales_Syntrophaceae_Syntrophus_aciditrophicus_SB
PRD000142	Tannerella forsythia ATCC 43037	Tannerella_	Bacteria_Bacteroidetes_Chlorobi_group_Bacteroidetes_Bacteroidia_Bacteroidales_Porphyromonadaceae_Tannerella_forsythensis_ATCC_43037
PXD005211	Tetrasphaera elongata Lp2	Tetrasphaera_elongata_	Bacteria_Actinobacteria_Actinobacteria_Actinobacteridae_Actinomycetales_Micrococcineae_Intrasporangiaceae_Tetrasphaera_elongata_DSM_14184
PXD011824	Thalassolituus oleivorans MIL-1	Thalassolituus_oleivorans_	Bacteria_Proteobacteria_Gammaproteobacteria_Oceanospirillales_Oceanospirillaceae_Thalassolituus_oleivorans_R6_15
PXD001446	Thermoanaerobacter pseudethanolicus	Thermoanaerobacter_	Bacteria_Firmicutes_Clostridia_Thermoanaerobacterales_Thermoanaerobacteraceae_Thermoanaerobacter_italicus_Ab9
PXD000264	Thermoanaerobacter tengcongensis (strain DSM 15242 / JCM 11007 / NBRC 100824 / MB4) (Caldanaerobacter subterraneus subsp. tengcongensis)	Thermoanaerobacter_	Bacteria_Firmicutes_Clostridia_Thermoanaerobacterales_Thermoanaerobacteraceae_Thermoanaerobacter_italicus_Ab9
PXD000864	Thermoanaerobacter tengcongensis (strain DSM 15242 / JCM 11007 / NBRC 100824 / MB4) (Caldanaerobacter subterraneus subsp. tengcongensis)	Thermoanaerobacter_	Bacteria_Firmicutes_Clostridia_Thermoanaerobacterales_Thermoanaerobacteraceae_Thermoanaerobacter_italicus_Ab9
PXD012206	Thermosynechococcus elongatus BP-1	Thermosynechococcus_elongatus_	Bacteria_Cyanobacteria_Chroococcales_Thermosynechococcus_elongatus_BP_1
PXD002833	Thermus thermophilus (strain HB8 / ATCC 27634 / DSM 579)	Thermus_	Bacteria_Deinococcus_Thermus_Deinococci_Thermales_Thermaceae_Thermus_oshimai_JL_2
PXD010024	Thiobacillus denitrificans ATCC 25259	Thiobacillus_denitrificans_	Bacteria_Proteobacteria_Betaproteobacteria_Hydrogenophilales_Hydrogenophilaceae_Thiobacillus_denitrificans_ATCC_25259
PXD011495	Treponema denticola ATCC 35405	Treponema_denticola_	Bacteria_Spirochaetes_Spirochaetia_Spirochaetales_Spirochaetaceae_Treponema_denticola_ATCC_35405
PXD010515	Trichodesmium erythraeum IMS101	Trichodesmium_erythraeum_	Bacteria_Cyanobacteria_Oscillatoriales_Trichodesmium_erythraeum_IMS101
PXD005929	Veillonella parvula DSM 2008	Veillonella_parvula_	Bacteria_Firmicutes_Negativicutes_Selenomonadales_Veillonellaceae_Veillonella_parvula_DSM_2008
PXD000896	Vibrio cholerae	Vibrio_	Bacteria_Proteobacteria_Gammaproteobacteria_Vibrionales_Vibrionaceae_Vibrio_anguillarum_775_I
PXD003261	Vibrio cholerae	Vibrio_	Bacteria_Proteobacteria_Gammaproteobacteria_Vibrionales_Vibrionaceae_Vibrio_anguillarum_775_I
PXD003000	Vibrio cholerae O1 str. VC91	Vibrio_	Bacteria_Proteobacteria_Gammaproteobacteria_Vibrionales_Vibrionaceae_Vibrio_anguillarum_775_I
PXD009379	Vibrio cholerae O395	Vibrio_	Bacteria_Proteobacteria_Gammaproteobacteria_Vibrionales_Vibrionaceae_Vibrio_anguillarum_775_I
PXD008055	Vibrio cholerae V52	Vibrio_	Bacteria_Proteobacteria_Gammaproteobacteria_Vibrionales_Vibrionaceae_Vibrio_anguillarum_775_I
PXD000924	Vibrio paraaemolytics RIMD 2210633	Vibrio_	Bacteria_Proteobacteria_Gammaproteobacteria_Vibrionales_Vibrionaceae_Vibrio_anguillarum_775_I
PXD009215	Vibrio vulnificus CMCP6	Vibrio_	Bacteria_Proteobacteria_Gammaproteobacteria_Vibrionales_Vibrionaceae_Vibrio_anguillarum_775_I
PXD003585	Wolbachia endosymbiont of Onchocerca volvulus str. Cameroon	Wolbachia_endosymbiont_	Bacteria_Proteobacteria_Alphaproteobacteria_Rickettsiales_Anaplasmataceae_Wolbachieae_Wolbachia_endosymbiont_of_Drosophila_melanogaster
PXD004047	Wolbachia pipientis subsp. Culex pipiens (strain wPip)	Wolbachia_	Bacteria_Proteobacteria_Alphaproteobacteria_Rickettsiales_Anaplasmataceae_Wolbachieae_Wolbachia_endosymbiont_of_Drosophila_melanogaster
PXD006310	Xanthomonas axonopodis pv. glycines str. 8ra	Xanthomonas_axonopodis_	Bacteria_Proteobacteria_Gammaproteobacteria_Xanthomonadales_Xanthomonadaceae_Xanthomonas_axonopodis_Xac29_1
PXD007140	Xanthomonas campestris pv. vesicatoria str. 85-10	Xanthomonas_	Bacteria_Proteobacteria_Gammaproteobacteria_Xanthomonadales_Xanthomonadaceae_Xanthomonas_axonopodis_Xac29_1
PXD002625	Xanthomonas oryzae pv. oryzae (strain PXO99A)	Xanthomonas_oryzae_	Bacteria_Proteobacteria_Gammaproteobacteria_Xanthomonadales_Xanthomonadaceae_Xanthomonas_oryzae_ATCC_35933
PXD006310	Xanthomonas oryzae pv. oryzae (strain PXO99A)	Xanthomonas_oryzae_	Bacteria_Proteobacteria_Gammaproteobacteria_Xanthomonadales_Xanthomonadaceae_Xanthomonas_oryzae_ATCC_35933
PXD006281	Xanthomonas retroflexus	Xanthomonas_	Bacteria_Proteobacteria_Gammaproteobacteria_Xanthomonadales_Xanthomonadaceae_Xanthomonas_axonopodis_Xac29_1
PXD006870	Xanthomonas translucens	Xanthomonas_	Bacteria_Proteobacteria_Gammaproteobacteria_Xanthomonadales_Xanthomonadaceae_Xanthomonas_axonopodis_Xac29_1
PXD000475	Yersinia enterocolitica	Yersinia_	Bacteria_Proteobacteria_Gammaproteobacteria_Enterobacteriales_Enterobacteriaceae_Yersinia_pestis_Nepal516
PXD004429	Yersinia enterocolitica	Yersinia_	Bacteria_Proteobacteria_Gammaproteobacteria_Enterobacteriales_Enterobacteriaceae_Yersinia_pestis_Nepal516
PRD000484	Yersinia pestis	Yersinia_pestis_	Bacteria_Proteobacteria_Gammaproteobacteria_Enterobacteriales_Enterobacteriaceae_Yersinia_pestis_Nepal516
PRD000494	Yersinia pestis	Yersinia_pestis_	Bacteria_Proteobacteria_Gammaproteobacteria_Enterobacteriales_Enterobacteriaceae_Yersinia_pestis_Nepal516
PRD000499	Yersinia pestis	Yersinia_pestis_	Bacteria_Proteobacteria_Gammaproteobacteria_Enterobacteriales_Enterobacteriaceae_Yersinia_pestis_Nepal516
PXD000393	Yersinia pestis	Yersinia_pestis_	Bacteria_Proteobacteria_Gammaproteobacteria_Enterobacteriales_Enterobacteriaceae_Yersinia_pestis_Nepal516
PXD002955	Yersinia pestis CO92	Yersinia_pestis_	Bacteria_Proteobacteria_Gammaproteobacteria_Enterobacteriales_Enterobacteriaceae_Yersinia_pestis_Nepal516
PXD002961	Yersinia pestis CO92	Yersinia_pestis_	Bacteria_Proteobacteria_Gammaproteobacteria_Enterobacteriales_Enterobacteriaceae_Yersinia_pestis_Nepal516
PXD007254	Yersinia pestis CO92	Yersinia_pestis_	Bacteria_Proteobacteria_Gammaproteobacteria_Enterobacteriales_Enterobacteriaceae_Yersinia_pestis_Nepal516
PXD005439	Yersinia ruckeri	Yersinia_	Bacteria_Proteobacteria_Gammaproteobacteria_Enterobacteriales_Enterobacteriaceae_Yersinia_pestis_Nepal516
PXD011545	Zymomonas mobilis	Zymomonas_mobilis_	Bacteria_Proteobacteria_Alphaproteobacteria_Sphingomonadales_Sphingomonadaceae_Zymomonas_mobilis_mobilis_CP4
