# Supplementary material for: Lost and Found: Re-searching and Re-scoring Proteomics Data Aids Genome Annotation and Improves Proteome Coverage
Source: mSystems. 2020 Oct 27;5(5):e00833-20. doi: 10.1128/mSystems.00833-20 (PMC7593589; doi:10.1128/mSystems.00833-20)
Supplement: TABLE S9 [file mSystems.00833-20-st009.xlsx]

## Sheet: Table S9A-Peptides
Peptide	Genome Location(s)	Match_NCBI_ASM856v1	# Peptide identifications	#Samples	Samples	Search#1	Search#2	Search#3
LAQTLASETGAR	1:2525970-2526005_-	NP_296243.1;	31	16	C4_3h;V2_6h;C2_6h;C1_3h;C2_3h;C3_6h;C3_3h;V3_6h;C4_6h;V1_6h;V1_3h;V2_3h;V3_3h;C1_6h;V4_6h;V4_3h;	31	0	0
VALEAVEQGLR	1:2419440-2419472_-		29	16	C1_3h;C2_6h;C2_3h;C3_6h;C3_3h;V3_6h;C4_3h;V2_6h;V2_3h;V3_3h;V4_6h;C1_6h;V4_3h;C4_6h;V1_6h;V1_3h;	29	0	0
LEDIGADVLVVDPPR	1:236686-236730_+		32	16	V2_3h;V3_3h;V4_6h;C1_6h;V4_3h;C4_6h;V1_6h;V1_3h;C1_3h;C2_6h;C3_6h;C2_3h;C3_3h;V3_6h;C4_3h;V2_6h;	32	0	0
MEQLGTQPELIQDAGGGVR	1:100772-100828_+		60	16	V1_3h;V1_6h;C4_6h;V4_3h;V4_6h;C1_6h;V3_3h;V2_3h;V2_6h;C4_3h;V3_6h;C3_3h;C3_6h;C2_3h;C1_3h;C2_6h;	42	18	0
GLGFLDLIQEGNQGLIR	1:929933-929983_+	NP_294640.1;	33	16	V4_3h;C1_6h;V4_6h;V3_3h;V2_3h;V1_3h;V1_6h;C4_6h;V3_6h;C3_3h;C2_3h;C3_6h;C2_6h;C1_3h;V2_6h;C4_3h;	33	0	0
LDAGLLSDSAEMAR	1:2532909-2532950_-		45	16	V3_6h;C3_3h;C2_3h;C3_6h;C1_3h;C2_6h;V2_6h;C4_3h;V4_3h;V4_6h;C1_6h;V3_3h;V2_3h;V1_3h;V1_6h;C4_6h;	34	11	0
MVQLDSGAVAEGR	1:1782157-1782195_+		54	16	C4_6h;V1_3h;V1_6h;V3_3h;V2_3h;V4_3h;C1_6h;V4_6h;C4_3h;V2_6h;C3_6h;C2_3h;C2_6h;C1_3h;V3_6h;C3_3h;	36	18	0
FTLDDPQPAIQSSPQLGER	1:352117-352173_-		35	16	V3_6h;C3_3h;C2_3h;C3_6h;C2_6h;C1_3h;V2_6h;C4_3h;V4_3h;C1_6h;V4_6h;V3_3h;V2_3h;V1_3h;V1_6h;C4_6h;	35	0	0
AYETEQALEGQPWTEATVQR	2:181386-181445_+	NP_296359.1;	32	16	C4_3h;V2_6h;C3_6h;C2_3h;C2_6h;C1_3h;V3_6h;C3_3h;C4_6h;V1_3h;V1_6h;V3_3h;V2_3h;V4_3h;C1_6h;V4_6h;	32	0	0
LETGTLDVDVLVNYLK	2:18538-18585_-	NP_296356.1;	35	16	V4_3h;C1_6h;V4_6h;V3_3h;V2_3h;V1_3h;V1_6h;C4_6h;V3_6h;C3_3h;C2_3h;C3_6h;C2_6h;C1_3h;V2_6h;C4_3h;	35	0	0
QQVVGTTASALDGSR	2:19033-19077_-		33	16	C2_3h;C3_6h;C1_3h;C2_6h;V3_6h;C3_3h;C4_3h;V2_6h;V3_3h;V2_3h;V4_3h;V4_6h;C1_6h;C4_6h;V1_3h;V1_6h;	33	0	0
DDAQNPNPANSTAVEEGQAR	1:2173498-2173557_-		38	16	C2_3h;C3_6h;C1_3h;C2_6h;V3_6h;C3_3h;C4_3h;V2_6h;V3_3h;V2_3h;V4_3h;V4_6h;C1_6h;C4_6h;V1_3h;V1_6h;	38	0	0
TDDLYAGLDDAR	1:2069026-2069061_+		31	16	C4_6h;V1_3h;V1_6h;V3_3h;V2_3h;V4_3h;V4_6h;C1_6h;C4_3h;V2_6h;C2_3h;C3_6h;C1_3h;C2_6h;V3_6h;C3_3h;	31	0	0
GVVVANDVPGFVANR	1:2473875-2473919_+	NP_296197.1;	33	16	C1_3h;C2_6h;C2_3h;C3_6h;C3_3h;V3_6h;C4_3h;V2_6h;V2_3h;V3_3h;V4_6h;C1_6h;V4_3h;C4_6h;V1_6h;V1_3h;	33	0	0
LMAAAPLDGQVEVQVAQELPELFEQPTR	1:1644732-1644815_-	NP_295347.1;	47	16	V3_3h;V2_3h;V4_3h;C1_6h;V4_6h;C4_6h;V1_3h;V1_6h;C2_3h;C3_6h;C2_6h;C1_3h;V3_6h;C3_3h;C4_3h;V2_6h;	36	11	0
LIGDLAALDPTLVGAAER	1:1671722-1671775_+		38	16	C3_3h;V3_6h;C1_3h;C2_6h;C2_3h;C3_6h;V2_6h;C4_3h;V4_6h;C1_6h;V4_3h;V2_3h;V3_3h;V1_6h;V1_3h;C4_6h;	38	0	0
LKDDFDVAIGNDPDADR	1:305838-305888_+		31	16	V2_3h;V3_3h;V4_6h;C1_6h;V4_3h;C4_6h;V1_6h;V1_3h;C1_3h;C2_6h;C2_3h;C3_6h;C3_3h;V3_6h;C4_3h;V2_6h;	31	0	0
NMVAGGILGDK	1:2474142-2474174_+	NP_296197.1;	31	16	V4_3h;V4_6h;C1_6h;V3_3h;V2_3h;V1_3h;V1_6h;C4_6h;V3_6h;C3_3h;C3_6h;C2_3h;C1_3h;C2_6h;V2_6h;C4_3h;	31	0	0
DFTQELLDER	MP1:14909-14938_-		32	16	C3_3h;V3_6h;C2_6h;C1_3h;C3_6h;C2_3h;V2_6h;C4_3h;C1_6h;V4_6h;V4_3h;V2_3h;V3_3h;V1_6h;V1_3h;C4_6h;	32	0	0
EALQPGDDPVEVGSGFFYK	1:301839-301895_-	NP_294023.1;	34	16	V2_6h;C4_3h;V3_6h;C3_3h;C2_3h;C3_6h;C2_6h;C1_3h;V1_3h;V1_6h;C4_6h;V4_3h;C1_6h;V4_6h;V3_3h;V2_3h;	34	0	0
DVEDLMITILDR	1:2031731-2031766_+	NP_295736.1;	46	16	C4_6h;V1_3h;V1_6h;V3_3h;V2_3h;V4_3h;C1_6h;V4_6h;C4_3h;V2_6h;C2_3h;C3_6h;C2_6h;C1_3h;V3_6h;C3_3h;	32	14	0
DIIQSYFDQQAVAQLGQVAGLDPTLTQR	1:2533686-2533769_-		34	16	V2_6h;C4_3h;C3_3h;V3_6h;C1_3h;C2_6h;C3_6h;C2_3h;V1_6h;V1_3h;C4_6h;V4_6h;C1_6h;V4_3h;V2_3h;V3_3h;	34	0	0
AVTPEAAADAATDTAEAAPAPK	1:929046-929111_+		39	16	C4_3h;V2_6h;C1_3h;C2_6h;C3_6h;C2_3h;C3_3h;V3_6h;C4_6h;V1_6h;V1_3h;V2_3h;V3_3h;V4_6h;C1_6h;V4_3h;	39	0	0
DAVADSLLPVTPEGTTPSETPTPAPSEK	1:355565-355648_-		35	16	C4_6h;V1_6h;V1_3h;V2_3h;V3_3h;V4_6h;C1_6h;V4_3h;C4_3h;V2_6h;C1_3h;C2_6h;C3_6h;C2_3h;C3_3h;V3_6h;	35	0	0
AIQTDAAINPGNSGGPLLGSDGR	1:1001056-1001124_-	NP_294708.1;	33	16	C1_3h;C2_6h;C2_3h;C3_6h;C3_3h;V3_6h;C4_3h;V2_6h;V2_3h;V3_3h;V4_6h;C1_6h;V4_3h;C4_6h;V1_6h;V1_3h;	33	0	0
DSFYGDFIPDENLDSPVDNAAK	1:930293-930358_+	NP_294640.1;	34	16	V2_3h;V3_3h;C1_6h;V4_6h;V4_3h;C4_6h;V1_6h;V1_3h;C2_6h;C1_3h;C3_6h;C2_3h;C3_3h;V3_6h;C4_3h;V2_6h;	34	0	0
AGELLAPALLGTQAEDIVQQVTR	1:2533455-2533523_-		40	16	C4_3h;V2_6h;C1_3h;C2_6h;C3_6h;C2_3h;C3_3h;V3_6h;C4_6h;V1_6h;V1_3h;V2_3h;V3_3h;V4_6h;C1_6h;V4_3h;	38	2	0
LADVLIDSGMVGEK	1:1986402-1986443_-		40	16	C2_3h;C3_6h;C2_6h;C1_3h;V3_6h;C3_3h;C4_3h;V2_6h;V3_3h;V2_3h;V4_3h;C1_6h;V4_6h;C4_6h;V1_3h;V1_6h;	33	7	0
EAGYAVDEAGSAAEAR	1:1628414-1628461_+	NP_295328.1;	33	16	C4_6h;V1_6h;V1_3h;V2_3h;V3_3h;V4_6h;C1_6h;V4_3h;C4_3h;V2_6h;C1_3h;C2_6h;C2_3h;C3_6h;C3_3h;V3_6h;	33	0	0
FIDTVHLEEDNAR	1:2032185-2032223_+		34	16	C2_6h;C1_3h;C2_3h;C3_6h;C3_3h;V3_6h;C4_3h;V2_6h;V2_3h;V3_3h;C1_6h;V4_6h;V4_3h;C4_6h;V1_6h;V1_3h;	32	2	0
TVLALAPDYVQPVMR	1:2475349-2475393_+	NP_296197.1;	53	16	C4_3h;V2_6h;C3_6h;C2_3h;C2_6h;C1_3h;V3_6h;C3_3h;C4_6h;V1_3h;V1_6h;V3_3h;V2_3h;V4_3h;C1_6h;V4_6h;	33	20	0
AWPTNVDESEVVGTGPFK	2:220732-220785_-	NP_296361.1;	33	16	C2_6h;C1_3h;C2_3h;C3_6h;C3_3h;V3_6h;C4_3h;V2_6h;V2_3h;V3_3h;C1_6h;V4_6h;V4_3h;C4_6h;V1_6h;V1_3h;	33	0	0
MAFGESGDWEAEPIR	1:330963-331007_+		46	16	V1_6h;V1_3h;C4_6h;C1_6h;V4_6h;V4_3h;V2_3h;V3_3h;V2_6h;C4_3h;C3_3h;V3_6h;C2_6h;C1_3h;C2_3h;C3_6h;	36	10	0
EATHEEIAEAMGPGWDAAK	1:930170-930226_+	NP_294640.1;	50	16	V4_6h;C1_6h;V4_3h;V2_3h;V3_3h;V1_6h;V1_3h;C4_6h;C3_3h;V3_6h;C1_3h;C2_6h;C3_6h;C2_3h;V2_6h;C4_3h;	33	17	0
MQLDSGAVAEGR	1:1782160-1782195_+		39	16	V2_6h;C4_3h;V3_6h;C3_3h;C3_6h;C2_3h;C2_6h;C1_3h;V1_3h;V1_6h;C4_6h;V4_3h;C1_6h;V4_6h;V3_3h;V2_3h;	29	10	0
YGLTPAEVDQLTGPALGR	1:2473965-2474018_+	NP_296197.1;	32	16	C4_6h;V1_6h;V1_3h;V2_3h;V3_3h;V4_6h;C1_6h;V4_3h;C4_3h;V2_6h;C1_3h;C2_6h;C3_6h;C2_3h;C3_3h;V3_6h;	32	0	0
MESVVALFPDPAQAR	1:945630-945674_-		39	16	V2_3h;V3_3h;C1_6h;V4_6h;V4_3h;C4_6h;V1_6h;V1_3h;C2_6h;C1_3h;C3_6h;C2_3h;C3_3h;V3_6h;C4_3h;V2_6h;	30	9	0
GLESEALHGDLAQTQR	1:1645449-1645496_-	NP_295347.1;	34	16	C2_3h;C3_6h;C1_3h;C2_6h;V3_6h;C3_3h;C4_3h;V2_6h;V3_3h;V2_3h;V4_3h;V4_6h;C1_6h;C4_6h;V1_3h;V1_6h;	34	0	0
FTDLQQPGQQLGMTLLPAVQR	1:2475160-2475222_+	NP_296197.1;	47	16	C3_3h;V3_6h;C2_6h;C1_3h;C2_3h;C3_6h;V2_6h;C4_3h;C1_6h;V4_6h;V4_3h;V2_3h;V3_3h;V1_6h;V1_3h;C4_6h;	37	10	0
AGELLLENGYSDVVNLR	1:2162575-2162625_-		36	16	C4_3h;V2_6h;C1_3h;C2_6h;C2_3h;C3_6h;C3_3h;V3_6h;C4_6h;V1_6h;V1_3h;V2_3h;V3_3h;V4_6h;C1_6h;V4_3h;	36	0	0
AAQAYVAPTPAPGSAEER	1:2628849-2628902_+		33	16	V2_6h;C4_3h;V3_6h;C3_3h;C2_3h;C3_6h;C1_3h;C2_6h;V1_3h;V1_6h;C4_6h;V4_3h;V4_6h;C1_6h;V3_3h;V2_3h;	32	1	0
VGNGQYEVDIAVDPVEGTNVTAK	1:2031491-2031559_+	NP_295736.1;	39	16	V1_3h;V1_6h;C4_6h;V4_3h;C1_6h;V4_6h;V3_3h;V2_3h;V2_6h;C4_3h;V3_6h;C3_3h;C3_6h;C2_3h;C2_6h;C1_3h;	38	1	0
QDAAPQEQAPAEDTDEDFANIPDEER	1:354503-354580_-		35	16	C4_6h;V1_3h;V1_6h;V3_3h;V2_3h;V4_3h;C1_6h;V4_6h;C4_3h;V2_6h;C3_6h;C2_3h;C2_6h;C1_3h;V3_6h;C3_3h;	35	0	0
ADAIAQVAGLLAANGNVDPAYVQGMYAR	MP1:94440-94523_-		48	16	V2_6h;C4_3h;C3_3h;V3_6h;C1_3h;C2_6h;C3_6h;C2_3h;V1_6h;V1_3h;C4_6h;V4_6h;C1_6h;V4_3h;V2_3h;V3_3h;	40	8	0
ATANVDEGPAEVAASAEQPK	1:355244-355303_-		38	16	C4_6h;V1_6h;V1_3h;V2_3h;V3_3h;V4_6h;C1_6h;V4_3h;C4_3h;V2_6h;C1_3h;C2_6h;C2_3h;C3_6h;C3_3h;V3_6h;	37	1	0
TPSAPTAADAAPR	1:355511-355549_-		30	16	V2_6h;C4_3h;C3_3h;V3_6h;C1_3h;C2_6h;C3_6h;C2_3h;V1_6h;V1_3h;C4_6h;V4_6h;C1_6h;V4_3h;V2_3h;V3_3h;	30	0	0
GAGNANSGYAAATPAAPR	1:101155-101208_+	NP_293826.1;	36	16	C4_3h;V2_6h;C1_3h;C2_6h;C3_6h;C2_3h;C3_3h;V3_6h;C4_6h;V1_6h;V1_3h;V2_3h;V3_3h;V4_6h;C1_6h;V4_3h;	36	0	0
IEATDPGIDIALLR	1:301707-301748_-	NP_294023.1;	30	16	C2_3h;C3_6h;C1_3h;C2_6h;V3_6h;C3_3h;C4_3h;V2_6h;V3_3h;V2_3h;V4_3h;V4_6h;C1_6h;C4_6h;V1_3h;V1_6h;	30	0	0
DFSEFAEHTLGK	1:2473839-2473874_+	NP_296197.1;	31	16	C1_6h;V4_6h;V4_3h;V2_3h;V3_3h;V1_6h;V1_3h;C4_6h;C3_3h;V3_6h;C2_6h;C1_3h;C2_3h;C3_6h;V2_6h;C4_3h;	31	0	0
LVGATMDDAAGEAFDK	1:382260-382307_+	NP_294105.1;	50	16	C2_3h;C3_6h;C1_3h;C2_6h;V3_6h;C3_3h;C4_3h;V2_6h;V3_3h;V2_3h;V4_3h;V4_6h;C1_6h;C4_6h;V1_3h;V1_6h;	38	12	0
FGSVQDALNTSSGALDLQR	1:2533524-2533580_-		38	16	V2_6h;C4_3h;V3_6h;C3_3h;C2_3h;C3_6h;C1_3h;C2_6h;V1_3h;V1_6h;C4_6h;V4_3h;V4_6h;C1_6h;V3_3h;V2_3h;	38	0	0
TSQQLEVVSTGTAANGGR	2:13382-13435_-	NP_285336.2;	32	16	V4_6h;C1_6h;V4_3h;V2_3h;V3_3h;V1_6h;V1_3h;C4_6h;C3_3h;V3_6h;C1_3h;C2_6h;C3_6h;C2_3h;V2_6h;C4_3h;	30	2	0
EQFGTGDAQSALGTLQQALTEQPEDR	1:158729-158806_-		33	16	C4_6h;V1_3h;V1_6h;V3_3h;V2_3h;V4_3h;C1_6h;V4_6h;C4_3h;V2_6h;C2_3h;C3_6h;C2_6h;C1_3h;V3_6h;C3_3h;	33	0	0
FELDGDDLTTTVDVPAPVAALGGEVK	1:123800-123877_-	NP_293852.1;	37	16	V3_6h;C3_3h;C2_3h;C3_6h;C1_3h;C2_6h;V2_6h;C4_3h;V4_3h;V4_6h;C1_6h;V3_3h;V2_3h;V1_3h;V1_6h;C4_6h;	37	0	0
AFYMQPDPEDPR	1:1276986-1277021_-	NP_294994.1;	33	16	C4_3h;V2_6h;C2_6h;C1_3h;C2_3h;C3_6h;C3_3h;V3_6h;C4_6h;V1_6h;V1_3h;V2_3h;V3_3h;C1_6h;V4_6h;V4_3h;	31	2	0
TDIPVMGDAAIGAIK	1:2475394-2475438_+	NP_296197.1;	44	16	C3_3h;V3_6h;C2_6h;C1_3h;C3_6h;C2_3h;V2_6h;C4_3h;C1_6h;V4_6h;V4_3h;V2_3h;V3_3h;V1_6h;V1_3h;C4_6h;	33	11	0
MNALGEDQLR	1:2474770-2474799_+	NP_296197.1;	39	16	V1_3h;V1_6h;C4_6h;V4_3h;V4_6h;C1_6h;V3_3h;V2_3h;V2_6h;C4_3h;V3_6h;C3_3h;C3_6h;C2_3h;C1_3h;C2_6h;	34	5	0
DLGTLDAGVEALLTR	1:1670607-1670651_+	NP_295370.1;	34	16	V2_3h;V3_3h;V4_6h;C1_6h;V4_3h;C4_6h;V1_6h;V1_3h;C1_3h;C2_6h;C3_6h;C2_3h;C3_3h;V3_6h;C4_3h;V2_6h;	34	0	0
LYEIGVDVVYPPTYR	1:2419884-2419928_-		34	16	V2_3h;V3_3h;V4_6h;C1_6h;V4_3h;C4_6h;V1_6h;V1_3h;C1_3h;C2_6h;C2_3h;C3_6h;C3_3h;V3_6h;C4_3h;V2_6h;	34	0	0
GGFAGGQVNLDDLFGGASGGLGGAGAGR	1:124085-124168_-	NP_293852.1;	43	16	V4_6h;C1_6h;V4_3h;V2_3h;V3_3h;V1_6h;V1_3h;C4_6h;C3_3h;V3_6h;C1_3h;C2_6h;C2_3h;C3_6h;V2_6h;C4_3h;	41	2	0
VTADAAPAAAPAAQATDAAPPAPK	1:928920-928991_+		36	16	C3_3h;V3_6h;C1_3h;C2_6h;C2_3h;C3_6h;V2_6h;C4_3h;V4_6h;C1_6h;V4_3h;V2_3h;V3_3h;V1_6h;V1_3h;C4_6h;	36	0	0
DLSDEEKELYTK	1:123614-123649_-	NP_293852.1;	29	16	V1_6h;V1_3h;C4_6h;V4_6h;C1_6h;V4_3h;V2_3h;V3_3h;V2_6h;C4_3h;C3_3h;V3_6h;C1_3h;C2_6h;C2_3h;C3_6h;	29	0	0
FYNGNETVTPSGEK	1:2474596-2474637_+	NP_296197.1;	32	16	V3_3h;V2_3h;V4_3h;C1_6h;V4_6h;C4_6h;V1_3h;V1_6h;C2_3h;C3_6h;C2_6h;C1_3h;V3_6h;C3_3h;C4_3h;V2_6h;	30	2	0
ELSVSTPQVAAVK	MP1:92200-92238_-		29	15	V2_3h;C1_3h;V3_3h;C2_3h;C3_6h;C3_3h;C1_6h;V4_6h;V4_3h;V3_6h;C4_3h;C4_6h;V2_6h;V1_6h;V1_3h;	29	0	0
LPDEADYWQGSPVHGTNTTAGGSQ	1:2629260-2629331_+		29	15	C3_3h;C1_6h;V4_6h;V4_3h;V3_6h;C2_6h;C1_3h;V2_3h;C2_3h;V3_3h;V1_6h;V2_6h;V1_3h;C4_3h;C4_6h;	29	0	0
VSQEPVSLETPIGDEK	1:930245-930292_+	NP_294640.1;	31	15	C4_6h;C4_3h;V1_3h;V1_6h;V2_6h;C2_3h;V3_3h;C3_6h;V2_3h;C2_6h;V3_6h;V4_3h;V4_6h;C1_6h;C3_3h;	31	0	0
LSSGDLAWAGNLR	1:1443431-1443469_-	NP_295163.1;	30	15	C4_3h;C4_6h;V1_3h;V1_6h;V2_6h;C3_6h;V3_3h;C2_3h;C2_6h;V2_3h;C1_3h;V4_3h;C3_3h;C1_6h;V4_6h;	30	0	0
ASDLGDVQR	MP1:93382-93408_-		28	15	C3_3h;C1_6h;V4_6h;V4_3h;V3_6h;C2_6h;V2_3h;C1_3h;C2_3h;V3_3h;C3_6h;V2_6h;V1_3h;C4_3h;C4_6h;	28	0	0
LVQQGALLVDVR	1:2162764-2162799_-		33	15	V3_3h;C3_6h;C2_3h;C2_6h;V2_3h;C1_3h;V4_3h;C1_6h;C3_3h;V4_6h;C4_3h;C4_6h;V1_3h;V1_6h;V2_6h;	31	2	0
DSAPSEANQEQEYR	MP1:92833-92874_-		30	15	C2_3h;V3_3h;C3_6h;V2_3h;C1_3h;C2_6h;V3_6h;V4_3h;V4_6h;C1_6h;C4_6h;C4_3h;V1_3h;V1_6h;V2_6h;	30	0	0
TNVLADEFGR	1:1928035-1928064_+	NP_295631.1;	29	15	V3_3h;C3_6h;C2_3h;C2_6h;V2_3h;C1_3h;V3_6h;V4_3h;C3_3h;C1_6h;V4_6h;C4_6h;V1_3h;V1_6h;V2_6h;	29	0	0
DGLIPGLLAAEMTAR	1:306189-306233_+		31	15	V1_6h;V2_6h;V1_3h;C4_6h;C4_3h;V4_6h;C1_6h;C3_3h;V4_3h;V2_3h;C1_3h;C2_6h;V3_3h;C3_6h;C2_3h;	30	1	0
VAEVTATVAGR	1:2568972-2569004_+		31	15	C3_6h;V3_3h;C2_3h;C2_6h;V2_3h;C1_3h;V3_6h;V4_3h;C1_6h;C3_3h;V4_6h;C4_3h;V1_3h;V1_6h;V2_6h;	29	2	0
ANPTLNAQPEGR	2:18502-18537_-	NP_296356.1;	28	15	C3_3h;C1_6h;V4_6h;V3_6h;V4_3h;C2_6h;V2_3h;C1_3h;C3_6h;C2_3h;V2_6h;V1_6h;V1_3h;C4_3h;C4_6h;	28	0	0
YNPPSGGPADTDVTGQVQAR	1:305437-305496_+	NP_294026.1;	30	15	V1_3h;V2_6h;C4_6h;C4_3h;V4_3h;V3_6h;V4_6h;C3_3h;C1_6h;C2_3h;V3_3h;C3_6h;C1_3h;V2_3h;C2_6h;	30	0	0
NMFENIADAAK	1:103836-103868_+		36	15	C4_6h;C4_3h;V1_6h;V2_6h;V1_3h;V2_3h;C1_3h;V3_3h;C3_6h;C2_3h;V4_6h;C3_3h;C1_6h;V3_6h;V4_3h;	31	5	0
IVEEYAGLTSDAQGLSEMLDLADEEER	1:174968-175048_-	NP_293897.1;	32	15	V3_3h;C2_3h;C3_6h;C2_6h;V2_3h;C1_3h;V3_6h;C3_3h;C1_6h;V4_6h;C4_3h;C4_6h;V1_3h;V2_6h;V1_6h;	32	0	0
IYSTDDLAPGK	1:2032032-2032064_+		28	15	V2_6h;V1_6h;C4_3h;C4_6h;C3_3h;C1_6h;V4_6h;V4_3h;V3_6h;C2_6h;C1_3h;V2_3h;V3_3h;C3_6h;C2_3h;	26	2	0
DGSGFVQGTVFK	1:1277897-1277932_-	NP_294994.1;	30	15	C4_6h;C4_3h;V1_6h;V2_6h;V1_3h;C1_3h;V2_3h;C2_6h;V3_3h;C2_3h;C3_6h;V4_6h;C3_3h;V4_3h;V3_6h;	28	2	0
SGGLDIDQGLDDFPPEEDDLPF	1:101293-101358_+	NP_293826.1;	28	15	V3_6h;V4_6h;C3_3h;C1_6h;V3_3h;C3_6h;C2_3h;V2_3h;C1_3h;C2_6h;V1_3h;V2_6h;V1_6h;C4_6h;C4_3h;	28	0	0
IGVIGAVTPDLPTISSPGPNVK	2:19506-19571_-	NP_296356.1;	33	15	C4_3h;C4_6h;V1_3h;V1_6h;V2_6h;V3_3h;C2_3h;C3_6h;C2_6h;V2_3h;C1_3h;V4_3h;V3_6h;C1_6h;V4_6h;	33	0	0
WSDGQTFNADDVVFTYK	2:220990-221040_-	NP_296361.1;	33	15	V4_6h;C1_6h;C3_3h;V4_3h;V3_6h;C1_3h;V2_3h;C2_6h;C2_3h;V3_3h;V2_6h;V1_6h;V1_3h;C4_6h;C4_3h;	33	0	0
SSQDLQQLAAQALTQTDAAAVR	MP1:92116-92181_-		34	15	V3_3h;C3_6h;C2_3h;V2_3h;C1_3h;C2_6h;V4_3h;V3_6h;V4_6h;C1_6h;C3_3h;C4_6h;V1_3h;V2_6h;V1_6h;	34	0	0
ALVNPDAAAADAFEVEVR	1:1838306-1838359_-		36	15	C4_6h;C4_3h;V1_3h;V2_6h;V1_6h;C3_6h;C2_3h;V2_3h;C1_3h;C2_6h;V4_3h;V3_6h;V4_6h;C3_3h;C1_6h;	32	4	0
LYLNPSENDVQAAR	MP1:93067-93108_-		28	15	C4_3h;C4_6h;V1_6h;V2_6h;V1_3h;C2_6h;C1_3h;C2_3h;V3_3h;C3_6h;C1_6h;C3_3h;V4_6h;V4_3h;V3_6h;	28	0	0
YGDEIVVVDGGLAFPK	1:2420848-2420895_-	NP_296138.1;	32	15	V4_6h;C1_6h;C3_3h;V4_3h;V3_6h;C1_3h;C2_6h;C3_6h;V3_3h;C2_3h;V2_6h;V1_6h;V1_3h;C4_6h;C4_3h;	32	0	0
QVADEFSK	1:1646006-1646029_-		29	15	C1_3h;V2_3h;C2_6h;C3_6h;V3_3h;C2_3h;V4_6h;C1_6h;C3_3h;V4_3h;V3_6h;C4_6h;V1_6h;V2_6h;V1_3h;	29	0	0
IDPDVGTGAGIVSDLER	1:2420428-2420478_-	NP_296138.1;	34	15	V2_6h;V1_3h;C4_6h;C4_3h;V4_6h;C3_3h;C1_6h;V4_3h;V3_6h;V2_3h;C1_3h;C2_6h;C3_6h;V3_3h;C2_3h;	32	2	0
GEESDEALALAPTNAADAR	1:735529-735585_-		33	15	V2_6h;V1_6h;V1_3h;C4_3h;C4_6h;C1_6h;C3_3h;V4_6h;V3_6h;C2_6h;C1_3h;V2_3h;C3_6h;V3_3h;C2_3h;	33	0	0
AFELIATAK	1:2475223-2475249_+	NP_296197.1;	28	15	V2_6h;V1_6h;V1_3h;C4_6h;C4_3h;C3_3h;C1_6h;V3_6h;V4_3h;V2_3h;C1_3h;C2_6h;V3_3h;C2_3h;C3_6h;	28	0	0
EAALGTLDEQEFPR	1:1483120-1483161_+	NP_295194.1;	30	15	C4_3h;C4_6h;V1_3h;V2_6h;V1_6h;C3_6h;V3_3h;C2_3h;C2_6h;C1_3h;V2_3h;V4_3h;C1_6h;C3_3h;V4_6h;	30	0	0
PAAFMDNDR	1:2473503-2473529_+	NP_296197.1;	29	15	C1_6h;C3_3h;V4_6h;V3_6h;V4_3h;C2_6h;V2_3h;C1_3h;V3_3h;C2_3h;V1_6h;V2_6h;V1_3h;C4_3h;C4_6h;	28	1	0
VDLASILNAASNMNDK	1:557430-557477_-		37	15	C3_6h;V3_3h;C2_3h;C2_6h;C1_3h;V2_3h;V3_6h;V4_3h;C3_3h;C1_6h;V4_6h;C4_3h;V1_3h;V1_6h;V2_6h;	31	6	0
VDILDEVAGDQAGYQSIEFIIR	1:174704-174769_-	NP_293897.1;	29	15	C1_6h;V4_6h;V3_6h;V4_3h;C2_6h;C1_3h;V2_3h;C2_3h;V3_3h;C3_6h;V2_6h;V1_6h;V1_3h;C4_3h;C4_6h;	29	0	0
QDVAQSVAEGAGEK	1:236611-236652_+		29	15	C4_6h;C4_3h;V1_6h;V2_6h;C1_3h;V2_3h;C2_6h;V3_3h;C3_6h;C2_3h;V4_6h;C1_6h;C3_3h;V4_3h;V3_6h;	29	0	0
ALQEADLDTVLGILGPELR	2:187575-187631_+		32	15	C4_6h;C4_3h;V1_6h;V2_6h;V1_3h;V2_3h;C1_3h;C2_6h;C2_3h;C3_6h;V4_6h;C1_6h;C3_3h;V3_6h;V4_3h;	32	0	0
LSEFGLQDVDLR	1:2420620-2420655_-	NP_296138.1;	37	15	V1_6h;V2_6h;V1_3h;C4_3h;V4_6h;C3_3h;C1_6h;V4_3h;V3_6h;C1_3h;V2_3h;C2_6h;V3_3h;C3_6h;C2_3h;	37	0	0
LQNEQNTIEIVQK	1:1001598-1001636_-		30	15	C2_3h;V3_3h;C3_6h;C2_6h;V2_3h;C1_3h;V4_3h;V3_6h;C1_6h;V4_6h;C4_3h;C4_6h;V1_3h;V2_6h;V1_6h;	30	0	0
LDEVTTLTGVEPLLER	1:2147039-2147086_+		34	15	C4_6h;C4_3h;V2_6h;V1_6h;V1_3h;V2_3h;C1_3h;C2_6h;C3_6h;V3_3h;V4_6h;C1_6h;C3_3h;V3_6h;V4_3h;	34	0	0
VLSNLSPEQVTATTLAGDPITAK	1:306336-306404_+		32	15	V4_3h;V3_6h;V4_6h;C3_3h;C1_6h;V3_3h;C2_3h;C3_6h;V2_3h;C1_3h;C2_6h;V1_3h;V2_6h;C4_6h;C4_3h;	32	0	0
AAPEESAEPVLANAGTAESADTEPEVSEAPAAPKPR	1:355322-355429_-		28	15	C1_6h;C3_3h;V4_6h;V4_3h;V3_6h;C2_6h;C1_3h;V2_3h;V3_3h;C2_3h;C3_6h;V1_6h;V2_6h;V1_3h;C4_6h;	28	0	0
MGVPAEQAER	1:945246-945275_-		29	15	V4_3h;V3_6h;V4_6h;C1_6h;C3_3h;V3_3h;C3_6h;C1_3h;V2_3h;C2_6h;V1_3h;V1_6h;V2_6h;C4_6h;C4_3h;	28	1	0
AETVIAVDALPELR	2:180843-180884_+	NP_296359.1;	32	15	V4_6h;C3_3h;V3_6h;V4_3h;C1_3h;V2_3h;C2_6h;V3_3h;C2_3h;C3_6h;V1_6h;V2_6h;V1_3h;C4_6h;C4_3h;	32	0	0
GTLGGLNLLLEPGDTGETVR	1:1781859-1781918_-		32	15	C4_3h;C4_6h;V1_3h;V1_6h;V2_6h;C2_3h;V3_3h;C3_6h;C2_6h;V2_3h;C1_3h;V4_3h;C1_6h;C3_3h;V4_6h;	32	0	0
EIYTIFDDASTTPDVGK	2:219806-219856_-		30	15	C1_3h;V2_3h;C2_6h;C3_6h;V3_3h;C2_3h;V4_6h;C1_6h;V4_3h;V3_6h;C4_6h;C4_3h;V2_6h;V1_6h;V1_3h;	30	0	0
SAAPAPESETTPAPK	1:355448-355492_-		28	15	V1_3h;V1_6h;V2_6h;C4_3h;C4_6h;V3_6h;V4_3h;C1_6h;C3_3h;V4_6h;C3_6h;V3_3h;C2_6h;C1_3h;V2_3h;	28	0	0
DPLIVDMVGEGK	1:1645659-1645694_-	NP_295347.1;	31	15	V3_3h;C3_6h;C2_3h;V2_3h;C1_3h;C2_6h;V3_6h;V4_3h;V4_6h;C1_6h;C4_6h;C4_3h;V1_3h;V1_6h;V2_6h;	28	3	0
LGAILLDQGYLGDNDLQR	1:1986477-1986530_-		33	15	C4_3h;C4_6h;V1_6h;V1_3h;C2_6h;C1_3h;V2_3h;V3_3h;C3_6h;C2_3h;C1_6h;C3_3h;V4_6h;V3_6h;V4_3h;	33	0	0
LLADADALAASGLLSDK	1:1593278-1593328_+	NP_295295.1;	33	15	C4_3h;C4_6h;V1_6h;V2_6h;V1_3h;C2_6h;C1_3h;V2_3h;C3_6h;V3_3h;C2_3h;C1_6h;C3_3h;V4_3h;V3_6h;	31	2	0
ELLADEGTVQDAVSR	MP1:93508-93552_-		34	15	C2_6h;V2_3h;V3_3h;C2_3h;C3_6h;C1_6h;C3_3h;V4_6h;V4_3h;V3_6h;C4_3h;C4_6h;V2_6h;V1_6h;V1_3h;	32	2	0
LEGASPLENAR	2:193341-193373_+	NP_296360.1;	31	15	V2_3h;C1_3h;C2_6h;V3_3h;C3_6h;C2_3h;V4_6h;C1_6h;C3_3h;V3_6h;V4_3h;C4_6h;C4_3h;V2_6h;V1_3h;	31	0	0
VTFDDAGAVTAWEGNPIPVTSDIAEDDTAR	2:19119-19208_-	NP_296356.1;	31	15	C4_6h;C4_3h;V1_6h;V2_6h;V1_3h;C1_3h;V2_3h;C2_6h;C3_6h;V3_3h;C2_3h;V4_6h;C1_6h;C3_3h;V4_3h;	31	0	0
DVVETLQPEQNEAMR	1:1592540-1592584_+	NP_295295.1;	35	15	V4_3h;V3_6h;C1_6h;C3_3h;V4_6h;C2_3h;V3_3h;C2_6h;V2_3h;C1_3h;V1_3h;V2_6h;V1_6h;C4_3h;C4_6h;	29	6	0
IQDVLGSALDEYLR	2:283091-283132_+		28	15	C2_6h;V2_3h;C1_3h;C2_3h;V3_3h;C3_6h;C3_3h;C1_6h;V4_3h;V3_6h;C4_3h;C4_6h;V1_6h;V2_6h;V1_3h;	28	0	0
LTDGEIDDIAAYLR	1:2629209-2629250_+		33	15	V4_6h;C3_3h;C1_6h;V3_6h;V4_3h;V2_3h;C1_3h;C2_6h;V3_3h;C3_6h;C2_3h;V2_6h;V1_6h;V1_3h;C4_6h;	32	1	0
SLLNSLDIR	1:2031401-2031427_+	NP_295736.1;	29	15	C3_3h;C1_6h;V4_6h;V3_6h;C2_6h;C1_3h;V2_3h;C2_3h;V3_3h;C3_6h;V1_6h;V2_6h;V1_3h;C4_3h;C4_6h;	29	0	0
SQIGEAVSNLPR	1:2533581-2533616_-		30	15	C4_3h;C4_6h;V1_3h;V2_6h;V1_6h;C3_6h;V3_3h;C2_3h;C2_6h;V2_3h;C1_3h;V4_3h;V3_6h;C1_6h;V4_6h;	30	0	0
AADAAGALDAGAEGVGLMR	MP1:92899-92955_-		46	15	C4_6h;V1_6h;V2_6h;V1_3h;C2_6h;V2_3h;C1_3h;C3_6h;V3_3h;C2_3h;C1_6h;C3_3h;V4_6h;V3_6h;V4_3h;	36	10	0
VLADLLTVYNPEK	1:1645560-1645598_-	NP_295347.1;	30	15	C1_3h;V2_3h;C2_6h;V3_3h;C2_3h;C3_6h;V4_6h;C3_3h;V3_6h;V4_3h;C4_6h;C4_3h;V1_6h;V2_6h;V1_3h;	30	0	0
IGVDPLGGSSLPVWEAIEAR	1:305652-305711_+		33	15	C2_6h;V2_3h;C1_3h;V3_3h;C3_6h;C2_3h;C1_6h;V4_6h;V3_6h;V4_3h;C4_3h;C4_6h;V1_6h;V2_6h;V1_3h;	33	0	0
WGFGWEQGPFETMDTIGVQQVIK	1:2474459-2474527_+	NP_296197.1;	38	15	V1_3h;V1_6h;V2_6h;C4_3h;C4_6h;V4_3h;V3_6h;C1_6h;C3_3h;V4_6h;C3_6h;C2_3h;C2_6h;C1_3h;V2_3h;	30	8	0
PSGTEDVYK	1:306483-306509_+		27	14	C1_3h;V2_3h;C2_6h;C2_3h;V3_3h;C3_6h;C3_3h;C1_6h;V3_6h;V4_3h;C4_6h;V1_6h;V2_6h;V1_3h;	27	0	0
FFYESQQGESDVR	2:181542-181580_+	NP_296359.1;	28	14	C4_3h;C4_6h;V2_6h;V1_6h;C3_6h;V3_3h;C2_3h;C2_6h;V2_3h;C1_3h;V3_6h;V4_3h;C1_6h;V4_6h;	28	0	0
EALEGSDEVINVDGK	1:123995-124039_-	NP_293852.1;	29	14	C2_6h;C1_3h;V2_3h;C3_6h;V3_3h;C2_3h;C3_3h;C1_6h;V4_6h;V4_3h;C4_3h;C4_6h;V1_6h;V2_6h;	29	0	0
AGADSLADR	1:103869-103895_+		27	14	C1_6h;V4_3h;V3_6h;C1_3h;V2_3h;C2_6h;V3_3h;C2_3h;C3_6h;V2_6h;V1_6h;V1_3h;C4_6h;C4_3h;	27	0	0
GVVQPQVGTMNMSR	1:2011235-2011276_-		35	14	C4_6h;C4_3h;V1_3h;V2_6h;V3_3h;C2_3h;C3_6h;C1_3h;C2_6h;V4_3h;V3_6h;V4_6h;C3_3h;C1_6h;	26	9	0
YDPAALLPSLADR	1:1665566-1665604_+		29	14	V1_3h;V1_6h;V2_6h;C4_3h;C4_6h;V3_6h;C3_3h;C1_6h;V4_6h;V3_3h;C3_6h;C2_6h;V2_3h;C1_3h;	29	0	0
IDYLLEHQDK	1:2420782-2420811_-	NP_296138.1;	27	14	V1_3h;V2_6h;V1_6h;C4_3h;C4_6h;V3_6h;C3_3h;C1_6h;V4_6h;C3_6h;C2_3h;C2_6h;C1_3h;V2_3h;	27	0	0
FDAVGALQQEK	1:2214869-2214901_+	NP_295939.1;	26	14	C4_6h;C4_3h;V1_6h;V2_6h;C3_6h;V3_3h;C2_3h;V2_3h;C1_3h;C2_6h;V4_3h;V3_6h;V4_6h;C1_6h;	26	0	0
LVNEGWTDK	1:101068-101094_+	NP_293826.1;	26	14	C3_6h;C2_3h;C1_3h;V2_3h;C2_6h;V3_6h;V4_3h;V4_6h;C1_6h;C3_3h;C4_3h;V1_3h;V2_6h;V1_6h;	26	0	0
ELLEDEQAGLQK	1:174932-174967_-	NP_293897.1;	28	14	V1_6h;V1_3h;C4_3h;C4_6h;C1_6h;C3_3h;V3_6h;V4_3h;C2_6h;V2_3h;C1_3h;C2_3h;V3_3h;C3_6h;	28	0	0
LLLADPLSGIPTPR	1:1593338-1593379_+	NP_295295.1;	28	14	C2_3h;C3_6h;C1_3h;C2_6h;V4_3h;V3_6h;V4_6h;C1_6h;C3_3h;C4_6h;C4_3h;V1_3h;V1_6h;V2_6h;	28	0	0
VTYTEALEIIR	1:1277175-1277207_-	NP_294994.1;	29	14	C1_3h;V2_3h;C2_6h;V3_3h;C3_6h;V4_6h;C1_6h;C3_3h;V4_3h;V3_6h;C4_6h;V2_6h;V1_6h;V1_3h;	29	0	0
VSTSALDAR	1:2475250-2475276_+	NP_296197.1;	25	14	C4_3h;C4_6h;V1_3h;V1_6h;V2_6h;V3_3h;C3_6h;C2_6h;C1_3h;V2_3h;V3_6h;C1_6h;C3_3h;V4_6h;	25	0	0
PVAEEAPAESK	1:928851-928883_+		28	14	V1_3h;V2_6h;V1_6h;C4_3h;V3_6h;V4_3h;V4_6h;C1_6h;C3_3h;C3_6h;V3_3h;V2_3h;C1_3h;C2_6h;	27	1	0
AQGEVTLAPELAADPDPLVR	2:312730-312789_-		29	14	V1_3h;V2_6h;C4_6h;C4_3h;V3_6h;V4_3h;V4_6h;C1_6h;C3_3h;C2_3h;V3_3h;C3_6h;V2_3h;C2_6h;	29	0	0
TDPLSGWQPAPAGFK	1:1396664-1396711_+		31	14	C4_6h;C4_3h;V1_6h;V2_6h;C3_6h;C2_3h;V2_3h;C1_3h;C2_6h;V3_6h;V4_3h;V4_6h;C3_3h;C1_6h;	29	2	0
ASPEDAAAYR	1:881094-881123_-		26	14	V4_6h;C1_6h;C3_3h;V4_3h;C1_3h;V2_3h;C2_6h;V3_3h;C3_6h;C2_3h;V1_6h;V2_6h;V1_3h;C4_3h;	26	0	0
QLGTFDLAAANK	2:220235-220270_-		31	14	V4_6h;C1_6h;V4_3h;V3_6h;C1_3h;V2_3h;C2_6h;V3_3h;C3_6h;V2_6h;V1_6h;V1_3h;C4_6h;C4_3h;	29	2	0
QLEEDESLDDR	1:929789-929821_+	NP_294640.1;	27	14	V2_6h;V1_6h;C4_3h;C4_6h;C1_6h;C3_3h;V4_6h;V3_6h;V4_3h;C2_6h;V2_3h;C1_3h;C3_6h;V3_3h;	27	0	0
GDVAEDVFEAAK	1:1277861-1277896_-	NP_294994.1;	26	14	V1_6h;V2_6h;V1_3h;C4_6h;V4_6h;C3_3h;V3_6h;V4_3h;V2_3h;C1_3h;C2_6h;V3_3h;C2_3h;C3_6h;	26	0	0
AYINAFTSTDSR	1:2069224-2069259_+		32	14	C4_3h;C4_6h;V1_3h;V2_6h;V1_6h;C3_6h;C2_3h;C2_6h;C1_3h;V2_3h;V3_6h;V4_3h;C1_6h;V4_6h;	30	2	0
SEPAMSLQDGQDYYALLDTNR	1:2544413-2544475_-		36	14	C1_3h;V2_3h;C2_6h;C3_6h;C2_3h;V4_6h;C3_3h;C1_6h;V3_6h;C4_6h;C4_3h;V2_6h;V1_6h;V1_3h;	30	6	0
TEAGAAELLSNSQDLDR	1:2532972-2533022_-		29	14	V2_6h;V1_3h;C4_6h;C4_3h;V4_6h;C1_6h;C3_3h;V4_3h;V3_6h;V2_3h;C1_3h;C2_6h;C3_6h;C2_3h;	29	0	0
KQLEEDESLDDR	1:929786-929821_+	NP_294640.1;	27	14	V2_6h;V1_6h;V1_3h;C4_6h;C4_3h;V4_6h;C3_3h;C1_6h;V4_3h;C1_3h;C2_6h;V3_3h;C3_6h;C2_3h;	27	0	0
DLAALPQTAPAEAAPDLAALQAAAAER	1:1481635-1481715_+	NP_295194.1;	29	14	V2_6h;V1_6h;C4_3h;C4_6h;C3_3h;C1_6h;V4_6h;V4_3h;V3_6h;C2_6h;V2_3h;C1_3h;C3_6h;V3_3h;	29	0	0
MTDSQTNIAPR	1:2012551-2012583_-		30	14	V4_3h;V3_6h;V4_6h;V3_3h;C2_3h;C3_6h;C1_3h;V2_3h;C2_6h;V1_3h;V2_6h;V1_6h;C4_6h;C4_3h;	23	7	0
LIAGESEIQEQFGDVR	1:236347-236394_+		36	14	V4_3h;V3_6h;C1_6h;C3_3h;V3_3h;C3_6h;C2_3h;C2_6h;V2_3h;C1_3h;V1_3h;V1_6h;C4_3h;C4_6h;	32	4	0
IEEQGLPLEAFDWYLDLR	1:1276836-1276889_-	NP_294994.1;	25	14	V3_6h;V4_3h;C3_3h;V4_6h;C3_6h;V3_3h;C2_3h;C2_6h;V2_3h;C1_3h;V1_3h;V1_6h;V2_6h;C4_6h;	25	0	0
DLGELFDQNGIR	1:2069101-2069136_+		26	14	V2_6h;V1_6h;C4_6h;C4_3h;V3_6h;V4_3h;V4_6h;C1_6h;C3_6h;V3_3h;C2_3h;C1_3h;V2_3h;C2_6h;	26	0	0
EIGEAYAVLNDPEK	1:124346-124387_-	NP_293852.1;	28	14	V1_6h;V2_6h;V1_3h;C4_6h;C4_3h;V4_6h;C3_3h;C1_6h;V3_6h;C1_3h;V2_3h;C2_3h;V3_3h;C3_6h;	28	0	0
VTEGAALAASR	1:2031311-2031343_+	NP_295736.1;	26	14	V4_6h;V3_6h;V4_3h;C2_6h;C1_3h;V2_3h;V3_3h;C2_3h;C3_6h;V1_6h;V2_6h;V1_3h;C4_3h;C4_6h;	26	0	0
VTSEAAVLPFDINEAPR	1:265005-265055_-		27	14	C4_3h;V1_3h;V1_6h;V3_3h;C3_6h;C2_3h;C1_3h;V2_3h;C2_6h;V4_3h;V3_6h;V4_6h;C1_6h;C3_3h;	27	0	0
GNVVSPTEVR	1:1451557-1451586_-		25	14	V4_3h;V4_6h;C3_3h;C1_6h;V3_3h;C3_6h;C2_3h;C1_3h;V2_3h;C2_6h;V1_6h;V2_6h;C4_6h;C4_3h;	25	0	0
VTVLDTSAEALSR	1:236566-236604_+		35	14	C4_6h;V1_6h;V2_6h;V1_3h;C2_6h;C1_3h;V2_3h;C2_3h;V3_3h;C3_6h;C3_3h;V4_6h;V4_3h;V3_6h;	29	6	0
LDELQGSMTASQER	2:396157-396198_+	NP_296368.1;	41	14	V3_6h;V4_3h;C1_6h;C3_3h;C3_6h;V3_3h;C2_3h;C2_6h;C1_3h;V2_3h;V2_6h;V1_6h;C4_3h;C4_6h;	29	12	0
YELFDAGNVTGALLAK	1:2215510-2215557_+	NP_295939.1;	27	14	C3_3h;C1_6h;V4_6h;V4_3h;C2_6h;V2_3h;C1_3h;C2_3h;V3_3h;V1_6h;V2_6h;V1_3h;C4_3h;C4_6h;	27	0	0
VGVLVATDVAAR	1:1645380-1645415_-	NP_295347.1;	26	14	V2_3h;C1_3h;C3_6h;C2_3h;V4_6h;C3_3h;C1_6h;V3_6h;V4_3h;C4_6h;C4_3h;V1_6h;V2_6h;V1_3h;	25	1	0
LYDIEMK	1:174350-174370_-	NP_293897.1;	30	14	V4_3h;V3_6h;C3_3h;C1_6h;V4_6h;V3_3h;C2_3h;C3_6h;C2_6h;V2_3h;V1_6h;V2_6h;C4_3h;C4_6h;	28	2	0
DNFTADEWFK	1:881403-881432_-		25	14	V3_3h;C3_6h;V2_3h;C1_3h;C2_6h;V4_3h;V3_6h;V4_6h;C1_6h;C4_6h;C4_3h;V1_3h;V1_6h;V2_6h;	25	0	0
VLGIGDDVFLTR	1:479531-479566_+		29	14	V1_6h;V1_3h;C4_3h;C4_6h;C1_6h;C3_3h;V4_6h;V4_3h;C2_6h;C1_3h;V2_3h;V3_3h;C2_3h;C3_6h;	29	0	0
IQQMFEQFDPTEYDAEVK	1:1651510-1651563_-	NP_295351.1;	29	14	V1_6h;V2_6h;V1_3h;C4_3h;C4_6h;C1_6h;C3_3h;V4_6h;V3_6h;V4_3h;V2_3h;C1_3h;C3_6h;C2_3h;	27	2	0
DAAYALGTPDGEDPLAQR	2:180615-180668_+	NP_296359.1;	27	14	V4_6h;C1_6h;C3_3h;V3_6h;V2_3h;C1_3h;C2_6h;V3_3h;C3_6h;C2_3h;V1_6h;V1_3h;C4_6h;C4_3h;	27	0	0
NGDIVNLGPDEFR	1:2419680-2419718_-		28	14	C3_6h;V3_3h;C2_3h;C2_6h;V2_3h;C1_3h;C1_6h;C3_3h;V4_6h;C4_3h;C4_6h;V1_3h;V1_6h;V2_6h;	28	0	0
DVDWVLEAIIEK	1:2473581-2473616_+	NP_296197.1;	29	14	C4_3h;V1_3h;V2_6h;V1_6h;C2_3h;V3_3h;C3_6h;V2_3h;C1_3h;V4_3h;V3_6h;C3_3h;C1_6h;V4_6h;	29	0	0
QFQQTTTSMR	1:2474956-2474985_+	NP_296197.1;	26	14	C4_3h;V1_3h;V2_6h;V1_6h;V3_3h;C3_6h;C2_3h;C2_6h;V2_3h;C1_3h;V3_6h;V4_3h;C1_6h;V4_6h;	26	0	0
LLLVDDSLSVR	2:397516-397548_+	NP_296368.1;	30	14	V2_6h;V1_6h;V1_3h;C4_3h;C4_6h;C3_3h;V4_6h;V3_6h;V4_3h;C1_3h;V2_3h;C3_6h;V3_3h;C2_3h;	30	0	0
GGTNAWVEDGLPSVR	1:2162530-2162574_-		26	14	V2_3h;C2_6h;C2_3h;V3_3h;C3_6h;V4_6h;C1_6h;C3_3h;V3_6h;V4_3h;C4_6h;C4_3h;V1_6h;V1_3h;	26	0	0
TFGGMPLER	1:351995-352021_-		29	14	V4_6h;C1_6h;V3_6h;V4_3h;V2_3h;C1_3h;C2_6h;C3_6h;V3_3h;C2_3h;V1_6h;V2_6h;V1_3h;C4_3h;	27	2	0
AVTALGEVSGLQR	1:1946436-1946474_+		28	14	C4_6h;C4_3h;V1_3h;V1_6h;C2_3h;V3_3h;V2_3h;C1_3h;C2_6h;V4_3h;V3_6h;V4_6h;C1_6h;C3_3h;	28	0	0
SITSDEIELNK	1:1927483-1927515_+	NP_295631.1;	28	14	C2_6h;C1_3h;C3_6h;V3_3h;C1_6h;C3_3h;V4_6h;V4_3h;V3_6h;C4_3h;C4_6h;V2_6h;V1_6h;V1_3h;	28	0	0
LTGEDVQIGDILEYLPDGK	CP1:26878-26934_+		29	14	C2_6h;V2_3h;C1_3h;V3_3h;C2_3h;C3_6h;C3_3h;C1_6h;V4_6h;V3_6h;C4_6h;V1_6h;V2_6h;V1_3h;	29	0	0
RPDLSYPDFTPAVPDLDDDEGGIFETLR	1:1960973-1961056_-,1:1960423-1960506_-	NP_295662.1;	29	14	V1_3h;V1_6h;V2_6h;C4_6h;C4_3h;V3_6h;V4_6h;C3_3h;C1_6h;V3_3h;C3_6h;C2_3h;V2_3h;C2_6h;	27	2	0
LLEGIQVQR	CP1:45569-45595_+		24	14	V4_3h;V3_6h;V4_6h;C3_3h;C1_6h;C3_6h;V2_3h;C1_3h;C2_6h;V1_3h;V1_6h;V2_6h;C4_6h;C4_3h;	24	0	0
VAYLQPANLETR	1:2568705-2568740_+		28	14	V3_3h;C3_6h;C2_3h;V2_3h;C1_3h;V4_3h;V3_6h;V4_6h;C1_6h;C3_3h;C4_6h;C4_3h;V1_3h;V2_6h;	28	0	0
ADGSYDFSALQNQK	1:2151813-2151854_-		27	14	C2_3h;V3_3h;C3_6h;V2_3h;C1_3h;V4_3h;V3_6h;C1_6h;C3_3h;V4_6h;C4_3h;V1_3h;V2_6h;V1_6h;	27	0	0
DLSVISENVGEYPITPK	1:1277723-1277773_-	NP_294994.1;	29	14	V3_3h;C3_6h;C2_3h;C2_6h;C1_3h;V2_3h;V4_3h;C1_6h;C3_3h;V4_6h;C4_3h;V1_3h;V1_6h;V2_6h;	29	0	0
VEWGSQMR	1:174281-174304_-	NP_293897.1;	24	13	V3_6h;V4_3h;V4_6h;C1_6h;C2_3h;V3_3h;C1_3h;V2_3h;C2_6h;V1_3h;V2_6h;V1_6h;C4_3h;	24	0	0
VQGVTAPGTLAFGDSAR	1:301656-301706_-	NP_294023.1;	26	13	V1_3h;V1_6h;V2_6h;C4_6h;V3_6h;V4_3h;V4_6h;C3_3h;C2_3h;V3_3h;C1_3h;V2_3h;C2_6h;	26	0	0
LQDIDNALK	1:2474432-2474458_+	NP_296197.1;	24	13	C3_3h;C1_6h;V4_3h;V3_6h;C1_3h;C2_6h;C2_3h;V3_3h;C3_6h;V2_6h;V1_6h;C4_6h;C4_3h;	24	0	0
DPTTPPTPGQPPAESSR	1:2230139-2230189_+		25	13	V1_6h;V1_3h;C4_6h;C4_3h;V4_6h;C3_3h;C1_6h;V3_6h;C1_3h;C2_6h;C3_6h;V3_3h;C2_3h;	25	0	0
DPGADLWYDLAR	1:410328-410363_-		27	13	V1_3h;V2_6h;V1_6h;C4_3h;V3_6h;V4_3h;C1_6h;C3_3h;V4_6h;V3_3h;C3_6h;C2_3h;C1_3h;	25	2	0
ADEALSIMR	1:945156-945182_-		29	13	C4_6h;C4_3h;V1_6h;V2_6h;V1_3h;V2_3h;C1_3h;C2_6h;C3_6h;V3_3h;C2_3h;C1_6h;C3_3h;	25	4	0
VQGTPAGGVSGPDLSFFGTR	1:2628969-2629028_+		28	13	V1_3h;V2_6h;V1_6h;C4_6h;V3_6h;V4_6h;C3_3h;C1_6h;C3_6h;C2_3h;C1_3h;V2_3h;C2_6h;	28	0	0
VPAVDAVK	1:2474279-2474302_+	NP_296197.1;	23	13	V4_3h;V4_6h;C3_3h;C2_3h;V3_3h;C3_6h;C1_3h;V2_3h;C2_6h;V1_6h;V2_6h;C4_6h;C4_3h;	23	0	0
LLADGLGANFTADGAGR	1:2486869-2486919_+		27	13	C4_6h;V1_6h;V2_6h;V1_3h;V2_3h;C1_3h;C2_6h;C3_6h;V3_3h;C2_3h;C3_3h;C1_6h;V3_6h;	27	0	0
VEWVTQPFDTLLIGLNQGR	MP1:97084-97140_-		27	13	C4_3h;C4_6h;V2_6h;V1_6h;C2_6h;C1_3h;C2_3h;C3_6h;C3_3h;C1_6h;V4_6h;V3_6h;V4_3h;	27	0	0
IYGESFR	1:306510-306530_+		22	13	C1_3h;C2_6h;C3_6h;V3_3h;C2_3h;V4_6h;C3_3h;V4_3h;V3_6h;C4_3h;V1_6h;V2_6h;V1_3h;	22	0	0
EGGFLGIGGEQVNDK	1:881004-881048_-		26	13	C1_3h;V2_3h;C2_6h;C3_6h;V4_6h;C1_6h;V4_3h;V3_6h;C4_6h;C4_3h;V2_6h;V1_6h;V1_3h;	26	0	0
IVIVNEPK	2:18478-18501_-	NP_296356.1;	23	13	C1_3h;C2_6h;V3_3h;C3_6h;C2_3h;C3_3h;V3_6h;V4_3h;C4_6h;C4_3h;V1_6h;V2_6h;V1_3h;	23	0	0
EHTLEEVGQR	1:930455-930484_+	NP_294640.1;	24	13	C4_3h;V2_6h;V1_6h;V1_3h;C2_6h;C1_3h;V2_3h;C3_6h;C2_3h;C1_6h;C3_3h;V4_6h;V3_6h;	24	0	0
ADLLALLNADPSR	1:1671354-1671392_+	NP_295370.1;	26	13	C2_6h;C1_3h;C3_6h;V3_3h;C2_3h;C1_6h;C3_3h;V4_6h;V4_3h;C4_3h;C4_6h;V2_6h;V1_3h;	26	0	0
LAGQGPGGGDVLLTIR	1:123896-123943_-	NP_293852.1;	29	13	C4_6h;C4_3h;V2_6h;V1_6h;V1_3h;C1_3h;V2_3h;C2_6h;C2_3h;C3_6h;V4_6h;V4_3h;V3_6h;	27	2	0
SDAPLTLEIEK	1:235673-235708_+	NP_293962.1;	25	13	V4_3h;V4_6h;C1_6h;V3_3h;C2_3h;C1_3h;V2_3h;C2_6h;V1_3h;V2_6h;V1_6h;C4_6h;C4_3h;	25	0	0
AQAATAPVEEVEETPAAAAEPEAVSEPAPAPAK	1:355109-355207_-		25	13	C3_6h;V3_3h;C2_3h;C1_3h;V2_3h;V3_6h;V4_3h;C3_3h;V4_6h;C4_3h;V1_3h;V2_6h;V1_6h;	25	0	0
IIGELPGPVAMVGDGVNDAPALAR	1:1443063-1443134_-		36	13	V1_6h;V2_6h;V1_3h;C4_3h;C4_6h;C3_3h;V4_6h;V3_6h;V4_3h;C1_3h;V2_3h;V3_3h;C2_3h;	28	8	0
ALDALGLNK	2:220208-220234_-		26	13	V3_3h;C3_6h;C2_3h;C2_6h;C1_3h;V2_3h;C3_3h;C1_6h;V4_6h;C4_6h;V1_3h;V2_6h;V1_6h;	26	0	0
SAQELEQLSSDELGR	2:396835-396879_+	NP_296368.1;	29	13	V1_3h;V1_6h;V2_6h;C4_6h;V4_3h;C1_6h;V4_6h;V3_3h;C2_3h;C3_6h;C2_6h;C1_3h;V2_3h;	29	0	0
LDDLSLELAVR	2:193203-193235_+	NP_296360.1;	25	13	V4_3h;V4_6h;C1_6h;C2_3h;V3_3h;C3_6h;C1_3h;V2_3h;C2_6h;V1_3h;V1_6h;C4_6h;C4_3h;	24	1	0
LDPATEIAFR	1:236165-236194_+	NP_293962.1;	24	13	C4_6h;C4_3h;V4_6h;C1_6h;C3_3h;V3_6h;V4_3h;C1_3h;V2_3h;C2_6h;V3_3h;C2_3h;C3_6h;	24	0	0
YTPAGDAVLSLSIAVNENYQDR	1:100892-100957_+	NP_293826.1;	28	13	V1_6h;V2_6h;V1_3h;C4_6h;C3_3h;C1_6h;V4_6h;V3_6h;C2_6h;C1_3h;V2_3h;C3_6h;C2_3h;	28	0	0
GGTVADVPSEFVEK	1:1644816-1644857_-	NP_295347.1;	24	13	V1_3h;V2_6h;V1_6h;C4_3h;V3_6h;V4_3h;C1_6h;V3_3h;C3_6h;C2_3h;C2_6h;V2_3h;C1_3h;	24	0	0
TETTTTEVTAPGAVPAGYTEVK	1:2544509-2544574_-		27	13	V1_3h;V1_6h;C4_6h;C4_3h;V4_3h;V4_6h;C3_3h;C1_6h;V3_3h;C2_3h;C3_6h;V2_3h;C1_3h;	27	0	0
NAVDGAGTEAMR	1:2031365-2031400_+	NP_295736.1;	32	13	C3_3h;C1_6h;V4_6h;V4_3h;V3_6h;C2_6h;V2_3h;C3_6h;V3_3h;C2_3h;V1_6h;V2_6h;C4_3h;	24	8	0
TQSDDQFQGQTELDQPEQNQTDR	1:912115-912186_+		25	13	C2_3h;V3_3h;C3_6h;V2_3h;C1_3h;V4_3h;C3_3h;V4_6h;C4_3h;C4_6h;V1_3h;V2_6h;V1_6h;	25	0	0
EAFLTLAGK	1:2475586-2475612_+	NP_296197.1;	23	13	V3_3h;C2_3h;C3_6h;C2_6h;C1_3h;V2_3h;V4_3h;V3_6h;C3_3h;C4_3h;C4_6h;V1_6h;V2_6h;	23	0	0
LSDTAAELSEENEQLGK	2:396406-396456_+	NP_296368.1;	27	13	C4_6h;V2_6h;V1_6h;C3_6h;V3_3h;C2_3h;C2_6h;C1_3h;V2_3h;V4_3h;C3_3h;C1_6h;V4_6h;	27	0	0
VSAVTLNGQPLDDAR	2:18661-18705_-	NP_296356.1;	27	13	V3_3h;C2_3h;C3_6h;V2_3h;C1_3h;V3_6h;V4_6h;C3_3h;C1_6h;C4_6h;C4_3h;V1_3h;V2_6h;	25	2	0
LETTLGGVTSTK	1:2568582-2568617_+		25	13	C1_3h;V2_3h;C2_6h;C2_3h;V3_3h;C3_6h;C3_3h;C1_6h;V4_3h;C4_6h;C4_3h;V2_6h;V1_3h;	25	0	0
ELSDPDLWNDQSR	1:175088-175126_-	NP_293897.1;	27	13	V4_3h;C1_6h;V4_6h;C3_6h;V3_3h;C2_3h;C2_6h;V2_3h;C1_3h;V1_3h;V1_6h;C4_3h;C4_6h;	23	4	0
DDAGIRPEFQQLTLDDLGAGDTLVR	1:1503780-1503854_+	NP_295212.1;	24	13	C2_6h;C1_3h;V3_3h;C2_3h;C1_6h;V4_6h;V3_6h;V4_3h;C4_3h;C4_6h;V1_6h;V2_6h;V1_3h;	24	0	0
VTDLYDDEQGGDTGGR	1:1592441-1592488_+	NP_295295.1;	28	13	V4_6h;C1_6h;V4_3h;V3_6h;C1_3h;V2_3h;C2_6h;C2_3h;V3_3h;C3_6h;V1_3h;C4_6h;C4_3h;	28	0	0
MNIIPPPISMR	1:1348535-1348567_+		22	12	V4_3h;C1_6h;C3_3h;V4_6h;C3_6h;V2_3h;C1_3h;V1_3h;V2_6h;V1_6h;C4_3h;C4_6h;	21	1	0
VAGDLSAQQIFADR	1:1959409-1959450_-	NP_295662.1;	20	12	V3_6h;V4_3h;V4_6h;C3_3h;C2_3h;V3_3h;C3_6h;V2_3h;V1_3h;V2_6h;C4_6h;C4_3h;	20	0	0
TDTIAQEVGQYLATTASIQQGNSGGPVLDSR	1:301455-301547_-	NP_294023.1;	22	12	C4_6h;C4_3h;V2_6h;C1_3h;V2_3h;C2_6h;C3_6h;V3_3h;V4_6h;C1_6h;C3_3h;V3_6h;	22	0	0
TADLSGLDIISHVATDIGGVTPDDEDFTLTESFK	1:2474040-2474141_+	NP_296197.1;	22	12	C4_6h;V1_3h;V1_6h;C2_3h;V3_3h;C3_6h;C1_3h;V2_3h;C2_6h;V3_6h;V4_3h;C1_6h;	22	0	0
SGNLNVPAGSSGGR	1:123737-123778_-	NP_293852.1;	24	12	C1_3h;V2_3h;C2_6h;V3_3h;C3_6h;C2_3h;V4_6h;C1_6h;V4_3h;C4_3h;V2_6h;V1_6h;	24	0	0
SGGNGDLYVR	1:123671-123700_-	NP_293852.1;	22	12	V2_6h;V1_6h;V1_3h;C4_6h;C4_3h;V4_6h;C1_6h;C3_3h;V4_3h;C1_3h;C2_6h;C3_6h;	22	0	0
FMGLGDK	1:2031344-2031364_+	NP_295736.1;	23	12	C3_6h;V3_3h;C1_3h;V2_3h;C2_6h;V4_3h;C3_3h;C4_6h;C4_3h;V1_3h;V1_6h;V2_6h;	23	0	0
LIEVGNLEDDLK	1:2473536-2473571_+	NP_296197.1;	28	12	V2_6h;V1_6h;C4_6h;C4_3h;V4_6h;C1_6h;V3_6h;V4_3h;V2_3h;C2_6h;C3_6h;C2_3h;	26	2	0
TGPFDVDATK	1:410247-410276_-		23	12	V4_6h;C3_3h;V4_3h;C1_3h;C2_6h;C3_6h;V3_3h;C2_3h;V2_6h;V1_6h;V1_3h;C4_3h;	23	0	0
DEGGQFSAEPSR	1:1928616-1928651_+		24	12	V3_6h;V4_6h;C1_6h;C3_3h;C3_6h;C1_3h;V2_3h;V1_3h;V2_6h;V1_6h;C4_6h;C4_3h;	22	2	0
QGLIEANLR	1:929870-929896_+	NP_294640.1;	20	12	V1_6h;V2_6h;C4_6h;V4_3h;V3_6h;C3_3h;V4_6h;C2_3h;C3_6h;C2_6h;V2_3h;C1_3h;	20	0	0
QALDALQAR	1:945603-945629_-		20	12	V1_6h;V2_6h;V1_3h;C4_3h;C4_6h;V4_6h;V3_6h;V4_3h;C2_6h;V2_3h;C3_6h;C2_3h;	20	0	0
EEAAEVLSGLEEGVTGLR	2:395096-395149_+		26	12	C4_6h;C4_3h;V1_3h;V2_6h;V1_6h;C2_3h;V3_3h;C3_6h;V2_3h;C2_6h;V4_3h;C3_3h;	24	2	0
EADELANELIHR	1:1645497-1645532_-	NP_295347.1;	23	12	C1_3h;V2_3h;C2_6h;C3_6h;V4_6h;C1_6h;V3_6h;C4_6h;C4_3h;V1_6h;V2_6h;V1_3h;	21	1	1
LDGQPVTIK	2:220912-220938_-	NP_296361.1;	22	12	C4_6h;C4_3h;V2_6h;V1_3h;V2_3h;C1_3h;C2_6h;C2_3h;V4_6h;C3_3h;V3_6h;V4_3h;	22	0	0
EVTYGDEVR	1:2420593-2420619_-	NP_296138.1;	24	12	V3_3h;C3_6h;C2_6h;V2_3h;C1_3h;V4_3h;C3_3h;V4_6h;C4_3h;C4_6h;V1_3h;V1_6h;	23	1	0
VLGDEALVER	MP1:94198-94227_-		22	12	V1_3h;V1_6h;V2_6h;C4_6h;C3_3h;V4_6h;V3_3h;C3_6h;C2_3h;C2_6h;V2_3h;C1_3h;	22	0	0
VPEEEEASVR	1:1593170-1593199_+	NP_295295.1;	22	12	V3_6h;V4_6h;C3_3h;C1_6h;V3_3h;C1_3h;V2_3h;C2_6h;V1_3h;V1_6h;C4_6h;C4_3h;	22	0	0
STALFGSPPFVAYNFDAADPALAK	2:220418-220489_-		26	12	V1_3h;C4_6h;V3_6h;C1_6h;C3_3h;V4_6h;C2_3h;V3_3h;C3_6h;C2_6h;V2_3h;C1_3h;	26	0	0
EGAADLVAELLTR	1:1981731-1981769_+		23	12	C4_3h;V1_3h;V2_6h;V1_6h;C2_3h;C2_6h;V2_3h;C1_3h;V3_6h;V4_3h;C1_6h;C3_3h;	23	0	0
LDDPVLAGR	MP1:93409-93435_-		22	12	C2_3h;V3_3h;C3_6h;V2_3h;C1_3h;C2_6h;V4_3h;V4_6h;C3_3h;C4_3h;V1_3h;V2_6h;	22	0	0
IFASTTPVTEAR	1:1593239-1593274_+	NP_295295.1;	23	12	C4_6h;C4_3h;V1_6h;V2_3h;C2_6h;V3_3h;C2_3h;C3_6h;V4_6h;C1_6h;V4_3h;V3_6h;	23	0	0
LQADYSSAR	1:2136803-2136829_-		23	12	C2_6h;V2_3h;V3_3h;C3_6h;C2_3h;C3_3h;V4_6h;V4_3h;C4_3h;C4_6h;V2_6h;V1_3h;	23	0	0
MTQSDDQFQGQTELDQPEQNQTDR	1:912115-912186_+		27	12	C4_3h;V2_6h;V1_6h;V1_3h;V2_3h;C1_3h;C2_3h;V3_3h;C3_3h;V4_6h;V3_6h;V4_3h;	23	4	0
LEGLMDQLGELVTAR	2:396085-396129_+	NP_296368.1;	26	12	C4_6h;C4_3h;V1_3h;V1_6h;V2_6h;V3_3h;C3_6h;V2_3h;C1_3h;V3_6h;V4_6h;C1_6h;	24	2	0
AVLAVVPLQDLLNLGSEDR	1:1665464-1665520_+		26	12	V4_6h;C1_6h;C1_3h;V2_3h;C2_6h;C2_3h;C3_6h;V2_6h;V1_6h;V1_3h;C4_6h;C4_3h;	26	0	0
IVVPTDVR	MP1:15071-15094_-		22	12	C4_6h;C4_3h;V1_3h;V1_6h;V3_3h;C2_3h;C3_6h;C2_6h;V3_6h;V4_3h;V4_6h;C1_6h;	22	0	0
NSFDVIR	1:301081-301101_-		22	12	C4_3h;C4_6h;V1_3h;V1_6h;V2_6h;C3_6h;V3_3h;C2_6h;C1_3h;V2_3h;C1_6h;C3_3h;	22	0	0
MENNTPDLNELMAR	1:557514-557555_-		30	12	C2_3h;V3_3h;V2_3h;C1_3h;V3_6h;V4_6h;C3_3h;C4_6h;C4_3h;V1_3h;V2_6h;V1_6h;	22	8	0
TLVSSALIDR	1:306003-306032_+		24	12	C1_3h;C2_3h;V3_3h;C3_6h;V4_6h;C1_6h;V3_6h;V4_3h;C4_6h;C4_3h;V1_6h;V1_3h;	24	0	0
SADSAVSPTPAEPR	1:1962017-1962061_-		21	12	V1_3h;V1_6h;C4_3h;V3_6h;V4_3h;C1_6h;C3_3h;V4_6h;V3_3h;C2_3h;C2_6h;C1_3h;	21	0	0
YGLTVIGAVIPGLSTER	1:2526099-2526149_-	NP_296243.1;	23	12	V3_6h;V4_3h;V4_6h;C1_6h;C3_6h;C2_3h;V2_3h;C1_3h;C2_6h;V1_3h;V2_6h;C4_6h;	23	0	0
ESTMANVLADAALLAGQNAGAELALVNGGGVR	2:18919-19014_-	NP_296356.1;	25	12	V1_3h;V2_6h;V1_6h;C4_6h;V3_6h;C1_6h;V4_6h;C2_3h;C3_6h;C2_6h;C1_3h;V2_3h;	23	2	0
GAGTLIPAEDFR	1:1147441-1147476_-		21	12	V3_3h;C2_3h;C3_6h;V2_3h;C1_3h;V3_6h;V4_6h;C3_3h;C1_6h;C4_6h;V1_3h;V1_6h;	21	0	0
LEDALGGGR	1:945112-945138_-		23	12	V3_3h;C3_6h;C1_3h;V2_3h;V4_3h;V4_6h;C1_6h;C3_3h;C4_6h;C4_3h;V1_3h;V1_6h;	23	0	0
LDGGAWSTDK	1:306159-306188_+		23	11	V3_3h;C2_3h;C3_6h;V2_3h;C1_3h;C3_3h;C4_6h;C4_3h;V1_3h;V2_6h;V1_6h;	23	0	0
NLEEIIK	1:2420308-2420328_-	NP_296138.1;	19	11	V3_6h;C1_6h;V4_6h;C3_6h;C2_6h;V2_3h;V1_3h;V2_6h;V1_6h;C4_3h;C4_6h;	19	0	0
AIEALMDLNPEGATVR	1:1444262-1444309_-	NP_295163.1;	25	11	V2_3h;C1_3h;C2_3h;V3_3h;V4_6h;C3_3h;V4_3h;V3_6h;C4_6h;V2_6h;V1_6h;	21	4	0
LGDEVVQTMR	1:1628956-1628985_+	NP_295328.1;	23	11	C4_3h;V1_6h;V2_6h;V1_3h;C2_6h;C1_3h;V2_3h;C2_3h;V3_3h;V4_3h;V3_6h;	19	4	0
QLQDAFDDLGVR	1:2518725-2518760_-		23	11	C4_3h;V1_3h;V2_6h;V1_6h;C3_6h;V2_3h;C1_3h;C2_6h;V4_3h;V4_6h;C3_3h;	23	0	0
EPEEFANVHAEGAQLIPLSEFESR	1:2162692-2162763_-		21	11	V4_3h;C1_6h;V4_6h;C3_6h;C2_3h;C1_3h;V2_3h;V1_3h;V1_6h;V2_6h;C4_3h;	21	0	0
AGLDEAAR	1:236731-236754_+		19	11	C4_3h;V2_6h;V1_6h;V1_3h;C2_6h;C1_3h;V2_3h;C3_6h;C3_3h;V4_6h;V4_3h;	19	0	0
VSPFDSNNR	1:174620-174646_-	NP_293897.1;	19	11	V2_3h;C1_3h;C2_3h;V3_3h;V4_6h;C1_6h;C3_3h;V4_3h;C4_6h;C4_3h;V1_3h;	19	0	0
VSQEPVSLETPIGDEKDSFYGDFIPDENLDSPVDNAAK	1:930245-930358_+	NP_294640.1;	21	11	V1_6h;V1_3h;C4_6h;C4_3h;C3_3h;C1_6h;V4_3h;C1_3h;V2_3h;C2_6h;C3_6h;	21	0	0
DAGQLALSLGPAR	1:2214830-2214868_+	NP_295939.1;	21	11	C4_6h;C4_3h;V1_3h;V1_6h;V2_6h;C2_3h;C3_6h;V3_3h;C1_3h;V3_6h;V4_3h;	21	0	0
LQSIEAELER	1:1671692-1671721_+		21	11	C4_6h;V1_6h;C2_6h;C1_3h;V2_3h;C3_6h;V3_3h;C3_3h;C1_6h;V4_6h;V4_3h;	21	0	0
TLLSEELEK	1:930359-930385_+	NP_294640.1;	19	11	V1_3h;V2_6h;V1_6h;C4_3h;C4_6h;V3_6h;V4_3h;C1_6h;V4_6h;C1_3h;V2_3h;	19	0	0
FQELDEELAQAER	1:1482604-1482642_+	NP_295194.1;	22	11	V1_3h;V2_6h;V1_6h;V3_6h;V4_3h;V4_6h;C1_6h;V3_3h;V2_3h;C1_3h;C2_6h;	22	0	0
NASLAQLSDR	1:1927321-1927350_+	NP_295631.1;	21	11	C3_3h;C1_6h;V4_6h;V3_6h;C2_6h;C1_3h;C2_3h;V2_6h;V1_3h;C4_3h;C4_6h;	21	0	0
FIPSGVDAEPGVK	2:193302-193340_+	NP_296360.1;	22	11	V3_6h;C1_6h;V4_6h;C2_3h;V3_3h;C2_6h;C1_3h;V1_3h;V1_6h;C4_3h;C4_6h;	22	0	0
VWELDTQR	1:2628718-2628741_+	NP_296338.1;	17	11	V4_3h;V4_6h;C3_3h;C1_6h;C3_6h;V3_3h;C1_3h;V2_3h;C2_6h;V2_6h;V1_6h;	17	0	0
EIGEAYAVLNDPEKR	1:124343-124387_-	NP_293852.1;	21	11	C4_6h;C4_3h;V2_6h;V1_3h;C1_3h;V2_3h;C2_6h;V3_3h;C2_3h;V4_6h;C3_3h;	21	0	0
DEGGVVLVR	1:235739-235765_+	NP_293962.1;	20	11	C4_6h;C4_3h;V1_6h;V1_3h;V2_3h;C3_6h;C2_3h;C1_6h;C3_3h;V3_6h;V4_3h;	20	0	0
VVGFDMDLLNAVAK	1:1040236-1040277_+	NP_294751.1;	24	11	C1_6h;V4_6h;V3_6h;C2_6h;V2_3h;C1_3h;C2_3h;C3_6h;V1_6h;V1_3h;C4_6h;	22	2	0
TGTAIIMYGDR	1:1645245-1645277_-	NP_295347.1;	21	10	V1_3h;V1_6h;C4_6h;V3_6h;V4_3h;V4_6h;C3_3h;C2_3h;V2_3h;C2_6h;	20	1	0
LMELLSLGLTR	MP1:93937-93969_-		18	10	C4_6h;V1_6h;V2_6h;C1_3h;V2_3h;C2_6h;C3_6h;V4_6h;C1_6h;V3_6h;	18	0	0
EVLLAPELGDNPALLADFQTR	1:1052086-1052148_+	NP_294763.1;	20	10	C4_6h;V2_6h;C1_3h;C2_6h;C2_3h;C3_6h;V4_6h;C3_3h;C1_6h;V4_3h;	20	0	0
DDGQLWLDFGGQPVPVVDAR	2:397159-397218_+	NP_296368.1;	21	10	V2_6h;V1_6h;V1_3h;C4_3h;C1_6h;C3_3h;V4_6h;V4_3h;V2_3h;C2_3h;	20	1	0
VGDQVALK	1:1000586-1000609_-		19	10	C1_3h;C2_6h;C3_6h;V3_3h;C2_3h;V4_6h;C1_6h;C4_6h;V2_6h;V1_3h;	19	0	0
AEADYQAEAETLELQR	1:1483390-1483437_+	NP_295194.1;	20	10	C1_6h;C3_3h;V3_6h;V4_3h;C2_6h;V2_3h;V3_3h;V2_6h;V1_6h;V1_3h;	20	0	0
MSGAMNEVLVLGNVTR	1:100829-100876_+	NP_293826.1;	27	10	V4_6h;C1_6h;C3_3h;C3_6h;V2_3h;C1_3h;C2_6h;V2_6h;V1_6h;C4_6h;	19	8	0
FTGADVNK	2:220786-220809_-	NP_296361.1;	17	10	C4_6h;V1_3h;V1_6h;V2_6h;V3_3h;C3_6h;V3_6h;V4_3h;V4_6h;C3_3h;	17	0	0
DAGVGLVGVADLGK	1:1961594-1961635_-		21	10	C4_6h;C4_3h;V2_6h;V1_3h;V2_3h;C1_3h;C3_6h;V3_3h;V4_6h;C3_3h;	21	0	0
TVDAEVIGLAPQYDLALLR	1:1001319-1001375_-		20	10	V3_3h;C3_6h;C2_3h;C2_6h;V2_3h;V4_3h;C3_3h;C1_6h;C4_6h;V1_3h;	20	0	0
APYFIVADLK	1:2474650-2474679_+	NP_296197.1;	21	10	V1_6h;V2_6h;V1_3h;C4_6h;V4_6h;C1_6h;V4_3h;V2_3h;C2_6h;C3_6h;	21	0	0
ADLGVAVASGTDVAIESADVVLMQNDMSK	1:1442976-1443062_-		21	10	V4_6h;V3_6h;V2_3h;C1_3h;C2_6h;C2_3h;V3_3h;V1_6h;V2_6h;V1_3h;	19	2	0
EEGLLHDTDFEAMPAFNPR	1:1664370-1664426_+		16	10	V1_6h;V1_3h;C4_3h;C4_6h;C3_3h;V4_6h;V3_6h;C2_6h;C1_3h;C3_6h;	16	0	0
QEPGANMSEETLDENVETGNTK	1:2173399-2173464_-		23	10	V1_3h;V1_6h;C4_6h;V3_6h;C3_3h;V4_6h;C2_3h;C2_6h;C1_3h;V2_3h;	21	2	0
ESGADKFYNGNETVTPSGEK	1:2474578-2474637_+	NP_296197.1;	18	10	V1_6h;V2_6h;V1_3h;C1_6h;V4_6h;V3_6h;C2_6h;V2_3h;C1_3h;C3_6h;	18	0	0
DFDTDAQPITTQEHR	1:1593910-1593954_+		20	10	C1_6h;C3_3h;V3_6h;V2_3h;C1_3h;C3_6h;V3_3h;V1_6h;V1_3h;C4_3h;	20	0	0
LVALMEDAQTQK	1:1443968-1444003_-	NP_295163.1;	26	10	V2_3h;V3_3h;C2_3h;C3_3h;V4_3h;C4_3h;C4_6h;V1_6h;V2_6h;V1_3h;	17	9	0
LGFALSDVVAENDIAQATGISPEAGAPGGSGTAIK	1:945480-945584_-		20	10	V1_3h;V1_6h;V2_6h;C4_6h;V4_3h;C1_6h;C2_3h;C2_6h;V2_3h;C1_3h;	20	0	0
APGGVELSVR	1:1277774-1277803_-	NP_294994.1;	18	10	V2_6h;V1_3h;C1_3h;C2_6h;C2_3h;C3_6h;V3_3h;V4_6h;V4_3h;V3_6h;	18	0	0
LDVNQTSR	2:396475-396498_+	NP_296368.1;	21	10	V1_3h;C3_6h;V3_3h;C2_3h;C2_6h;C1_3h;V2_3h;V4_3h;V3_6h;V4_6h;	20	1	0
FVTLEGGER	1:265173-265199_-		19	10	C1_6h;V4_6h;V4_3h;V3_6h;C1_3h;C2_3h;V1_6h;V1_3h;C4_3h;C4_6h;	19	0	0
VAISTTSK	1:2628625-2628648_+	NP_296338.1;	17	10	V4_6h;C1_6h;C2_6h;V3_3h;C3_6h;C2_3h;V2_6h;V1_3h;C4_6h;C4_3h;	17	0	0
ELEDLSEAEWLR	1:264833-264868_-		18	10	V3_3h;C2_3h;C1_3h;V2_3h;C2_6h;V4_6h;C3_3h;C1_6h;C4_6h;V2_6h;	18	0	0
YGETAYSR	1:306279-306302_+		18	10	C4_6h;V2_6h;C3_6h;C2_3h;C2_6h;V2_3h;C1_3h;V3_6h;V4_3h;C1_6h;	18	0	0
SSAALDALANVNTIAFDK	1:1443677-1443730_-	NP_295163.1;	21	10	C1_3h;V2_3h;C2_3h;C3_6h;V4_6h;C3_3h;C1_6h;V3_6h;V1_6h;V1_3h;	21	0	0
EAAQVPVAER	1:158345-158374_-		18	10	C3_6h;V2_3h;C1_3h;V3_6h;V4_6h;C3_3h;C4_6h;C4_3h;V2_6h;V1_6h;	18	0	0
DEGGQFSAEPSREDTL	1:1928616-1928663_+		19	10	C1_6h;V4_3h;V3_6h;C2_6h;V3_3h;C2_3h;V2_6h;V1_6h;V1_3h;C4_3h;	19	0	0
AEIQALFNAELPGEGSLPDTPAELAGAAR	1:1927630-1927716_+	NP_295631.1;	20	10	C3_6h;C2_3h;V3_3h;V2_3h;C2_6h;V4_3h;V4_6h;C4_6h;V1_3h;V1_6h;	20	0	0
VATNNFTASGGDGFTMFK	2:18598-18651_-	NP_296356.1;	32	10	C3_3h;C1_6h;V4_3h;C2_6h;V3_3h;C2_3h;C3_6h;V2_6h;V1_3h;C4_6h;	20	12	0
DLPQQNTR	1:881193-881216_-		19	10	C4_3h;C4_6h;C2_6h;C1_3h;V2_3h;C2_3h;C3_6h;V4_6h;V3_6h;V4_3h;	19	0	0
MMSDLSADSASPR	1:22230-22268_+		30	10	C3_6h;C2_3h;C2_6h;V3_6h;C3_3h;C1_6h;C4_3h;C4_6h;V1_3h;V1_6h;	20	10	0
TELMLGQPDR	1:158393-158422_-		18	10	C4_3h;V1_3h;V2_6h;C2_3h;V3_3h;C3_6h;V2_3h;C1_3h;V4_3h;V4_6h;	18	0	0
DYYDVLGVSR	1:124490-124519_-	NP_293852.1;	19	10	V4_6h;V4_3h;C2_6h;C1_3h;V2_3h;V3_3h;C3_6h;V2_6h;V1_6h;C4_6h;	19	0	0
LLAGQVAPVSGTR	1:2146808-2146846_+		16	9	V3_3h;C3_6h;V2_3h;C1_3h;V4_3h;V3_6h;V4_6h;C4_6h;V1_3h;	16	0	0
LVAGGLGLAR	1:235709-235738_+	NP_293962.1;	17	9	V4_3h;V3_6h;C1_6h;V3_3h;V2_3h;C2_6h;V1_3h;V2_6h;V1_6h;	17	0	0
LLPPISDEPIFVAYPPDK	1:2568381-2568434_+		18	9	C4_3h;C4_6h;V1_6h;C2_6h;C1_3h;C2_3h;C1_6h;V4_6h;V4_3h;	16	2	0
AFVEEALAR	1:235937-235963_+	NP_293962.1;	16	9	C2_3h;V2_3h;C1_3h;C3_3h;V4_6h;C4_3h;C4_6h;V1_3h;V1_6h;	16	0	0
PAVDAVK	1:2474279-2474302_+	NP_296197.1;	12	9	C4_6h;V1_6h;C2_3h;C3_6h;C2_6h;V4_3h;V3_6h;C1_6h;V4_6h;	12	0	0
WSTGPLDTGTLEIGAGLNLSDIER	2:180894-180965_+	NP_296359.1;	19	9	C2_6h;C2_3h;C3_6h;V4_6h;C1_6h;V3_6h;V2_6h;V1_6h;V1_3h;	19	0	0
FDAESNVVDTYVR	1:1628902-1628940_+	NP_295328.1;	18	9	V1_6h;C3_6h;C2_3h;C1_3h;C2_6h;V3_6h;V4_6h;C3_3h;C1_6h;	18	0	0
QLQQELSR	1:930146-930169_+	NP_294640.1;	18	9	V4_6h;C3_3h;C1_6h;V3_3h;C2_3h;V2_3h;V1_3h;V1_6h;V2_6h;	18	0	0
VYTSSDPGEDTFAWQLTEVAFGTR	1:1665392-1665463_+		18	9	C3_3h;C2_6h;C1_3h;V2_3h;C3_6h;V1_6h;V2_6h;C4_3h;C4_6h;	18	0	0
MGLVEVGVGLIPGGGGTK	1:2475091-2475144_+	NP_296197.1;	19	9	C3_6h;C1_3h;V2_3h;V3_6h;V4_6h;C1_6h;C4_6h;V1_3h;V2_6h;	17	2	0
HLLGLGEDTVQTGAAPVILLAPDLTPSDTAR	MP1:93277-93369_-		16	9	V2_3h;C1_3h;C2_3h;V3_3h;C3_6h;C1_6h;V3_6h;V2_6h;V1_6h;	16	0	0
NFIMNPEAR	2:220963-220989_-	NP_296361.1;	18	9	V3_3h;C3_6h;V2_3h;V4_3h;V3_6h;C1_6h;C4_6h;V1_3h;V2_6h;	14	4	0
DGLTSAELLR	1:3703-3732_-		18	9	C4_3h;V1_6h;V2_6h;V2_3h;C1_3h;V3_3h;V4_6h;C3_3h;V4_3h;	18	0	0
LIDHLER	1:1645878-1645898_-	NP_295347.1;	15	9	C1_6h;V4_6h;V4_3h;V3_6h;C2_6h;C1_3h;C2_3h;C4_3h;C4_6h;	15	0	0
EALSSDDYAVAFDTLEQAMR	2:312967-313026_-		23	8	C4_3h;C4_6h;V2_6h;V1_3h;C1_3h;V3_3h;C1_6h;V4_6h;	17	6	0
EALEGSDEVINVDGKR	1:123992-124039_-	NP_293852.1;	16	8	V3_3h;C2_3h;C3_6h;C2_6h;C3_3h;V4_6h;V1_3h;V2_6h;	16	0	0
VAAGVVGLTNSR	2:193236-193271_+	NP_296360.1;	15	8	V4_3h;C1_6h;V4_6h;C2_3h;V2_3h;V1_3h;V2_6h;C4_6h;	15	0	0
AAEGPNPPQKDEGGQFSAEPSREDTL	1:1928586-1928663_+		16	8	V1_3h;V1_6h;V2_6h;C4_6h;C1_6h;V4_6h;C3_6h;C2_6h;	16	0	0
VYGQLGSISNR	1:3793-3825_-		15	8	V3_6h;C1_6h;C3_3h;V4_6h;V3_3h;V2_3h;V1_3h;V1_6h;	15	0	0
IATLEDFR	MP1:92584-92607_-		16	8	C3_3h;C1_6h;V4_3h;C2_6h;V3_3h;C3_6h;V2_6h;C4_6h;	16	0	0
DDMYGAVR	1:2419389-2419412_-		11	8	V1_6h;C4_3h;V3_6h;C1_6h;V3_3h;C3_6h;C2_3h;C2_6h;	11	0	0
LPIEVVDAPDVIGMEEHASDVR	1:2019228-2019293_-	NP_295719.1;	15	8	C3_3h;C1_6h;C1_3h;C3_6h;C2_3h;V2_6h;V1_6h;C4_6h;	15	0	0
LVNEGWTDKDGNK	1:101068-101106_+	NP_293826.1;	15	8	V1_3h;V2_6h;C2_3h;C2_6h;V2_3h;C1_3h;V4_3h;C1_6h;	15	0	0
SGFEALLER	1:1959877-1959903_-	NP_295662.1;	15	8	C4_6h;C4_3h;V1_6h;V1_3h;C1_3h;C3_6h;C3_3h;V3_6h;	15	0	0
MLSVATPDTR	1:1175744-1175773_-		15	8	C1_6h;V4_6h;C2_6h;V2_3h;C1_3h;C3_6h;V2_6h;C4_6h;	12	3	0
LTGEVVAALIGTGEPR	1:236204-236251_+	NP_293962.1;	20	8	V2_6h;V1_6h;V1_3h;C1_3h;V2_3h;C2_3h;V4_6h;V4_3h;	20	0	0
ETDADIEQR	1:2200901-2200927_+		14	8	V1_3h;C1_6h;C3_3h;V4_6h;V3_6h;C2_6h;C1_3h;C3_6h;	14	0	0
VEDISVFMELLPR	1:1927891-1927929_+	NP_295631.1;	14	8	C1_3h;C3_6h;C3_3h;C1_6h;V3_6h;C4_6h;V2_6h;V1_3h;	14	0	0
NPVLIPMIVD	1:2419332-2419361_-		10	8	C2_6h;V3_3h;C2_3h;V4_6h;C3_3h;V3_6h;C4_6h;V2_6h;	10	0	0
DLELQIR	1:2419476-2419496_-		15	8	V2_6h;C4_6h;C1_6h;V4_3h;C1_3h;C2_3h;V3_3h;C3_6h;	15	0	0
MVGVDIR	1:427537-427557_-		14	8	V2_6h;V1_6h;C4_3h;C1_6h;V4_6h;C2_6h;V2_3h;C2_3h;	14	0	0
VGQNTYGGYSR	2:19884-19916_-	NP_296356.1;	15	8	V1_3h;C4_6h;V4_6h;C3_3h;V3_6h;V2_3h;C2_6h;C2_3h;	15	0	0
LWTTTDAGDLIEALTGER	MP1:94144-94197_-		15	8	C1_6h;V3_6h;C1_3h;V2_3h;C2_6h;C3_6h;V2_6h;C4_6h;	10	5	0
LIGDGDVVAGLAVGVR	1:2031821-2031868_+	NP_295736.1;	17	8	V1_6h;V1_3h;C4_6h;C3_3h;V4_6h;V2_3h;V3_3h;C3_6h;	17	0	0
AQSIEGVR	1:881151-881174_-		11	8	V2_6h;C4_6h;C1_6h;V4_6h;V4_3h;V2_3h;C1_3h;C2_3h;	11	0	0
LVEEEAVSR	1:1593137-1593163_+	NP_295295.1;	13	7	V2_3h;C1_3h;C4_6h;C2_3h;V1_6h;V2_6h;V4_3h;	11	2	0
DHDTVVMNK	1:2475295-2475321_+	NP_296197.1;	12	7	C1_6h;V4_6h;V2_6h;V1_6h;V1_3h;C2_6h;C2_3h;	12	0	0
VSEQHLLDLER	1:2475553-2475585_+	NP_296197.1;	14	7	V2_6h;V4_6h;C1_6h;C2_3h;C3_6h;C4_6h;V2_3h;	14	0	0
EAADAEAAAAELR	1:1483441-1483479_+	NP_295194.1;	15	7	V2_3h;C4_6h;C2_6h;V1_6h;V2_6h;C3_3h;V1_3h;	15	0	0
ANFPLLAANLDVSTEPLLK	2:19617-19673_-	NP_296356.1;	15	7	C3_6h;V2_3h;C4_6h;V4_3h;V1_3h;C1_6h;V4_6h;	15	0	0
ELATLASAVK	1:2526054-2526083_-	NP_296243.1;	14	7	V1_3h;V2_6h;C3_3h;C1_6h;C2_3h;C1_3h;C2_6h;	14	0	0
QTSFASVDVVPEVPEEEINIHIPDSDLR	1:174533-174616_-	NP_293897.1;	13	7	V2_6h;V1_6h;C3_3h;C4_6h;V2_3h;C2_6h;C3_6h;	13	0	0
QLVGFEIDLGNALGR	MP1:97156-97200_-		16	7	V2_3h;C1_3h;C4_6h;C3_6h;V2_6h;C3_3h;V1_3h;	16	0	0
EAQQALAESDTLDR	1:915770-915811_-		13	7	C4_3h;C2_6h;V3_3h;C1_6h;V1_6h;V3_6h;V1_3h;	13	0	0
AIVVAPTR	1:1646042-1646065_-		11	7	V2_3h;V3_3h;C2_3h;C1_6h;V4_6h;V4_3h;V1_3h;	11	0	0
MMMPSSLPSGAVTGTPLMR	1:1899893-1899949_-		12	7	C2_6h;C4_6h;C1_3h;V3_3h;C3_6h;V1_6h;V3_6h;	12	0	0
LIEVGNLEDDLKK	1:2473536-2473574_+	NP_296197.1;	13	7	V1_3h;V2_6h;V4_6h;C1_6h;C3_6h;C1_3h;C4_6h;	13	0	0
AITPEWIVTNFDGQPGDEYIATSNLQDVIFNAR	1:2151915-2152013_-		14	7	C2_3h;C3_6h;C1_6h;V1_6h;V2_6h;V3_6h;V1_3h;	14	0	0
YFDDMPR	1:929648-929668_+	NP_294640.1;	13	7	C2_3h;C3_6h;C1_3h;V2_3h;V3_6h;V1_6h;C1_6h;	13	0	0
SAEASPANLSAK	1:2019462-2019500_-	NP_295719.1;	14	7	V4_6h;C3_6h;C2_3h;C2_6h;C1_3h;V2_3h;C4_6h;	14	0	0
MLELMTSLK	2:19479-19505_-	NP_296356.1;	14	7	C1_6h;V2_6h;C2_6h;V2_3h;C4_6h;C1_3h;C3_6h;	14	0	0
EVPYLGLAR	MP1:92740-92766_-		14	7	C1_6h;V3_6h;V1_3h;C2_6h;C4_6h;C1_3h;C3_6h;	14	0	0
SLIFDWSALR	1:2014652-2014684_-		15	7	V1_3h;V4_6h;C1_6h;C2_3h;V2_3h;C4_6h;C1_3h;	15	0	0
SVGSQVGTAQLPVLR	MP1:96898-96942_-		14	7	V1_3h;C1_6h;V1_6h;V2_6h;C2_6h;C4_6h;V2_3h;	14	0	0
AALEYGVATWSENK	2:18775-18816_-	NP_296356.1;	13	6	V2_6h;V4_6h;C1_6h;V2_3h;C1_3h;C3_6h;	13	0	0
FDAPFFTPNAAEGTTELFEIDLFGEDK	1:1277507-1277587_-	NP_294994.1;	12	6	C2_3h;C3_6h;C1_3h;C2_6h;V1_3h;C1_6h;	12	0	0
TLSLLLTDTDNGR	1:1592858-1592896_+	NP_295295.1;	12	6	C4_6h;C1_3h;V3_6h;V2_6h;V1_6h;C3_3h;	12	0	0
QTALQPGELIR	2:181182-181214_+	NP_296359.1;	10	6	C3_6h;V2_3h;C4_6h;C1_6h;V4_6h;V2_6h;	10	0	0
GAAQIVADSVLPDENR	1:2568657-2568704_+		16	6	V4_6h;C1_6h;V1_3h;C1_3h;C4_6h;C3_6h;	16	0	0
VSLLTLEEEIALAR	1:929717-929758_+	NP_294640.1;	11	6	C1_6h;V2_6h;C3_6h;V2_3h;C1_3h;C4_6h;	11	0	0
MNDDAPDDPTDQQAAQAVQVAR	1:1955412-1955477_+		12	6	V1_3h;V2_6h;V4_6h;V1_6h;C4_3h;C2_6h;	12	0	0
EGGFLGIGGEQVNDKER	1:880998-881048_-		13	6	C2_6h;C4_6h;C2_3h;C3_6h;C1_6h;V1_3h;	12	1	0
GGAGGTEAQDWAGMLAR	1:174806-174856_-	NP_293897.1;	12	6	C2_3h;V2_3h;C1_3h;V1_3h;V4_6h;V1_6h;	12	0	0
GVEVEGVQFPYVTDEVPHGIR	1:265110-265172_-		13	6	C3_6h;C2_3h;C2_6h;C1_3h;C4_6h;V4_6h;	13	0	0
EDNSFLGMR	MP1:92713-92739_-		12	6	V4_6h;V1_3h;C4_6h;C4_3h;V3_3h;C3_6h;	10	2	0
QLGGELLISSER	2:396973-397008_+	NP_296368.1;	12	6	C1_6h;V1_6h;V3_6h;V1_3h;V2_3h;V3_3h;	12	0	0
TSVTGVSAHEPLDPTR	1:1584545-1584592_-		12	6	V1_3h;C1_6h;V2_6h;V4_6h;C1_3h;C4_6h;	12	0	0
PTSGGYQSQPSR	1:101236-101271_+	NP_293826.1;	12	6	C2_6h;C4_3h;C1_3h;C4_6h;C3_6h;V1_6h;	12	0	0
EVGLTEYR	1:1443164-1443187_-	NP_295163.1;	11	6	V3_3h;V2_3h;V4_3h;V1_3h;V4_6h;V1_6h;	11	0	0
TEFLFLER	MP1:92875-92898_-		12	6	C3_6h;C2_6h;C4_6h;C1_6h;V1_6h;V4_6h;	12	0	0
LPVALDAMGGDHGLTPNVDGAVQAAR	1:2019372-2019449_-	NP_295719.1;	16	6	V4_3h;V1_3h;C1_6h;V4_6h;C3_6h;C4_6h;	12	4	0
PAVTVAAASGR	1:1661559-1661591_-		11	6	V4_3h;V1_3h;C1_6h;V4_6h;V2_6h;V3_3h;	11	0	0
GNTSVDESPITGESRPIDK	1:1444100-1444156_-	NP_295163.1;	12	6	C2_3h;V3_3h;V2_3h;C1_3h;V1_3h;V2_6h;	12	0	0
MLFLTLYQGETR	1:909010-909045_-		10	6	C3_6h;C2_3h;C2_6h;V2_3h;C4_6h;V1_6h;	10	0	0
ETEEAFTEIGGR	2:282272-282307_+	NP_296364.1;	11	6	V2_6h;V1_6h;C2_6h;C1_3h;C4_6h;C3_6h;	11	0	0
MAALAQPR	1:2054111-2054134_-		11	6	C2_3h;C3_6h;C4_3h;C2_6h;V2_3h;V4_6h;	11	0	0
AFDFSFSGLK	1:382419-382448_+	NP_294105.1;	11	6	V4_6h;C2_3h;C3_6h;C4_6h;C2_6h;C4_3h;	11	0	0
ASVAEVQADPAGVLGR	1:1671599-1671646_+		11	6	C4_6h;C4_3h;C2_6h;V3_3h;V1_3h;V3_6h;	11	0	0
MNFAQLIAPELAAR	1:1646243-1646284_-		12	6	C2_3h;V3_6h;V2_6h;V4_6h;V1_6h;C3_3h;	12	0	0
AEGNLETAQTR	1:1481860-1481892_+	NP_295194.1;	12	6	V2_6h;C1_6h;V1_3h;V2_3h;C2_6h;C2_3h;	12	0	0
AQYNWLPNER	1:1839031-1839060_-	NP_295535.1;	11	6	C1_6h;V1_6h;V4_6h;C1_3h;C2_3h;C3_6h;	11	0	0
MLSGMIGGRVTEPVGK	1:2214409-2214456_-		8	5	V3_6h;C3_3h;V4_6h;V1_6h;C3_6h;	8	0	0
ISGVTEPAK	1:1645002-1645028_-	NP_295347.1;	6	5	C4_6h;V3_3h;C3_6h;V4_6h;C3_3h;	6	0	0
AGLQGGGAPQDFPGGGR	1:1000700-1000750_-		9	5	C3_6h;V2_3h;C1_3h;V1_3h;V2_6h;	9	0	0
TVAVQLGTAQEK	1:1040496-1040531_+	NP_294751.1;	9	5	V1_3h;V4_3h;V1_6h;C1_6h;C2_3h;	9	0	0
TSTTTMTGDAMTPATLSASDNFAR	1:1795884-1795958_-		12	5	C1_6h;C3_6h;V2_3h;C1_3h;C4_6h;	10	2	0
AQQLSEQVSAASR	1:1150935-1150973_-		10	5	C2_6h;C2_3h;C3_6h;C1_6h;V1_3h;	10	0	0
VILTENTVSTR	1:2526006-2526038_-	NP_296243.1;	11	5	C1_6h;V4_3h;V1_3h;C4_3h;V3_3h;	11	0	0
MTVSDGVPLMGGEDFSAYLTR	1:1735053-1735115_-		7	5	C1_3h;C2_6h;C3_6h;C1_6h;V1_3h;	0	5	2
EVMGLER	1:1645215-1645235_-	NP_295347.1;	7	5	V1_3h;V1_6h;C3_6h;C4_6h;C4_3h;	7	0	0
DPQVLAIK	1:1960874-1960897_-,1:1960324-1960347_-	NP_295662.1;	9	5	V4_6h;C2_3h;C4_6h;C1_3h;C2_6h;	9	0	0
EGSSTVIVGVGPR	1:1443326-1443364_-	NP_295163.1;	10	5	C4_3h;V4_3h;V1_3h;V4_6h;V1_6h;	10	0	0
MQPDPEDPR	1:1276986-1277012_-	NP_294994.1;	11	5	C4_3h;C4_6h;V3_3h;V4_3h;V1_3h;	9	2	0
IGLGGVAATPLR	2:181350-181385_+	NP_296359.1;	9	5	C1_6h;V2_6h;V4_3h;V2_3h;C4_6h;	9	0	0
DGSGEQDLGGR	1:1480998-1481030_+		8	5	C3_3h;V2_6h;C1_3h;V2_3h;C3_6h;	8	0	0
VSEQTQNLATR	1:1152002-1152034_-		10	5	V2_6h;V3_3h;C3_6h;C4_6h;V2_3h;	10	0	0
QVIGGDQTNQPTVVQETLPESTGTTMPAPDGSGNSN	1:880869-880976_-		13	5	V3_3h;C3_6h;C4_6h;C4_3h;C2_6h;	10	3	0
GDPVMIMGR	1:101041-101067_+	NP_293826.1;	6	5	V2_3h;C4_3h;V1_6h;C3_3h;V1_3h;	6	0	0
ALEAELTAR	2:312790-312816_-		9	5	C3_6h;C4_6h;V2_6h;V4_6h;C3_3h;	9	0	0
YGLGLTIVNR	1:305712-305741_+		10	5	C4_6h;C2_3h;C1_6h;V4_6h;V1_3h;	10	0	0
MISVDATWEQVK	2:313027-313062_-		9	5	V4_6h;C1_6h;C1_3h;V2_3h;C3_6h;	9	0	0
MQQGDLKVYTDPLASPTGFPFK	1:2546190-2546255_-		10	5	C3_3h;C1_6h;C2_6h;C4_6h;C3_6h;	0	10	0
MAGTVSGR	1:2474408-2474431_+	NP_296197.1;	8	5	V3_3h;C3_6h;C4_6h;V1_3h;V3_6h;	8	0	0
FDGQSFSTETHR	1:1671309-1671344_+	NP_295370.1;	10	5	C3_6h;V1_3h;V4_6h;V1_6h;C1_6h;	10	0	0
DAGLSYAGQAGGTAR	2:367349-367393_+	NP_296367.1;	8	5	C2_6h;C4_3h;V2_3h;C4_6h;V2_6h;	8	0	0
VSGYGSLGVTNGK	2:221260-221298_-	NP_296361.1;	9	5	C1_3h;V4_3h;V3_6h;V2_6h;C1_6h;	9	0	0
LPDGLDAQPELQAGDVTLEQALR	2:281529-281597_+	NP_296364.1;	10	5	C4_3h;C2_6h;C3_6h;C3_3h;C1_6h;	10	0	0
VNADSAAAQQGGLDAAAAEVAR	1:1483051-1483116_+	NP_295194.1;	10	5	V1_6h;V4_6h;C1_3h;C2_6h;C3_6h;	10	0	0
MGLVGVADLGK	1:1961594-1961626_-		8	5	C1_3h;V3_3h;C2_3h;C1_6h;V4_3h;	8	0	0
VVAGSALSQR	1:2376681-2376710_+		9	5	C4_3h;C2_3h;C1_6h;V1_6h;V3_6h;	9	0	0
ELTYGDLYDQVGR	2:281193-281231_+	NP_296364.1;	10	5	C3_3h;C2_6h;C1_3h;C4_6h;C3_6h;	10	0	0
TPDGWQFTALGVPGGGMTLR	1:2215567-2215626_+	NP_295939.1;	10	5	V4_6h;C2_6h;C1_3h;V2_3h;C2_3h;	10	0	0
APGNDAAIGGLK	1:306414-306449_+		10	5	C4_6h;C3_6h;C1_6h;V4_6h;V4_3h;	10	0	0
SSIQDLK	1:1278017-1278037_-	NP_294994.1;	7	5	V3_3h;C4_3h;C2_6h;V4_3h;V1_3h;	7	0	0
GLTTEGLAMQTMK	1:1928328-1928366_+		10	4	C4_6h;C1_3h;V1_6h;C1_6h;	8	2	0
VTSQDPFGWMMGAPQSEVQR	1:1001499-1001558_-		9	4	V4_6h;V1_3h;C2_6h;C2_3h;	9	0	0
LSDMLAR	1:158297-158317_-		5	4	C3_6h;V1_6h;V2_6h;V1_3h;	5	0	0
SGPPAAFTETDPWYR	1:1661149-1661193_-		8	4	C4_3h;V3_3h;V4_3h;V1_3h;	8	0	0
EVLVMHAVVAHVGQFFHQGTLHR	1:2569884-2569952_-		6	4	V1_6h;C1_6h;C2_6h;V3_3h;	6	0	0
YFTPTQVNTYQPDIAR	2:193107-193154_+	NP_296360.1;	8	4	C3_6h;C1_3h;C4_6h;C1_6h;	8	0	0
SEYGDQLSAMPLPDGLPEHLR	1:436016-436078_-		8	4	C3_6h;C2_3h;V1_3h;C1_6h;	8	0	0
DEQAVQTWVEQTLPSLK	1:253521-253571_-,MP1:169055-169105_+,CP1:3458-3508_+	NP_277099.1;	7	4	C2_6h;C1_3h;V1_3h;C1_6h;	6	1	0
LSAQWFGQDIR	MP1:96488-96520_-		8	4	V1_3h;V4_6h;V3_3h;C3_6h;	8	0	0
ILEAFDDLIQEYSQLEGQLGALK	1:1151856-1151924_-		7	4	V3_6h;C3_6h;C2_3h;C4_6h;	7	0	0
LETALNSYAR	1:1482070-1482099_+	NP_295194.1;	7	4	V1_3h;C2_3h;C4_6h;C4_3h;	6	1	0
EAIPFPR	1:1276731-1276751_-	NP_294994.1;	7	4	C1_6h;C2_6h;C2_3h;V3_3h;	7	0	0
NVQTALSAADPAGQATYAK	1:2526279-2526335_-	NP_296243.1;	11	4	V4_3h;C4_3h;C2_6h;C2_3h;	9	2	0
NTDYEFEEEEAEDLLATIEDGLR	1:1961216-1961284_-		7	4	V2_6h;V1_6h;C4_6h;C1_3h;	7	0	0
EEWTAEVLALLDR	1:1670928-1670966_+	NP_295370.1;	8	4	C3_6h;C4_6h;C2_6h;V1_3h;	8	0	0
DVLLAGAEGEHLR	1:2146967-2147005_+		8	4	C2_6h;C1_3h;C2_3h;V4_6h;	8	0	0
DLLAEYDAAAEASR	1:1151481-1151522_-		8	4	C3_6h;C2_6h;V3_6h;V4_6h;	8	0	0
DVPLGDLR	2:397132-397155_+	NP_296368.1;	7	4	C1_3h;V1_6h;V1_3h;V3_6h;	7	0	0
MTQTLNSPEQAR	2:228996-229031_+		7	4	V1_6h;V1_3h;C4_6h;C2_3h;	7	0	0
AGASDDELR	1:268801-268827_-		8	4	C4_6h;C4_3h;V3_3h;V1_3h;	8	0	0
MLEGPLGTADLMGVSVR	1:1961057-1961107_-		10	4	V4_6h;V1_6h;C1_6h;C4_6h;	8	2	0
LAYIDTVTAR	1:3673-3702_-		5	4	V2_3h;V3_6h;V2_6h;V4_6h;	5	0	0
AGLQAAPTQK	1:1838485-1838514_-	NP_295535.1;	7	4	V2_3h;C4_6h;C1_6h;V1_3h;	7	0	0
LLAGGTDWNVDVNLR	2:180789-180833_+	NP_296359.1;	8	4	C2_6h;C3_6h;C1_6h;C3_3h;	8	0	0
AVPGADLSPYGETLPDTDWSR	1:2613146-2613208_+	NP_296325.1;	8	4	C3_3h;C3_6h;V2_3h;C4_6h;	8	0	0
VGLLPTLSGEVSTDVAPLLPTLPGDLR	1:1470632-1470712_-		7	4	C1_6h;V4_6h;C2_3h;C3_6h;	7	0	0
FVMSEGWR	1:1928367-1928390_+		7	4	V2_3h;C1_3h;C1_6h;V2_6h;	7	0	0
MSFIGSRALVGTADELLTVSDR	1:1165198-1165263_-		7	4	V1_3h;V2_6h;V3_3h;C2_6h;	0	7	0
TELLALPLELTPNPALR	1:1134650-1134700_+		7	4	C2_6h;V1_6h;V2_6h;C1_6h;	7	0	0
LEDVRDDMYGAVR	1:2419389-2419427_-		7	4	C2_3h;C3_6h;V2_3h;V4_6h;	7	0	0
WGDTDAYR	1:1651480-1651503_-	NP_295351.1;	8	4	C1_6h;V2_6h;V3_6h;C2_6h;	8	0	0
TNDGESAADLAR	1:1981791-1981826_+		8	4	V3_6h;V1_6h;C1_6h;C3_6h;	4	4	0
LVTLAGELVEPGGAITGGR	1:1482505-1482561_+	NP_295194.1;	7	4	C3_3h;V2_3h;C4_6h;C3_6h;	7	0	0
PEAGFSLK	1:2063933-2063956_-		6	4	V2_6h;C2_3h;C1_3h;C4_6h;	6	0	0
DSGSAVLADQR	1:1482568-1482600_+	NP_295194.1;	8	4	C1_3h;V2_3h;C3_6h;C2_3h;	8	0	0
AEQQPATISPAELR	CP1:35134-35175_+		8	4	C4_6h;C2_6h;C3_6h;C1_6h;	8	0	0
MAGPDLVGR	1:2210777-2210803_-		5	4	V1_3h;V3_6h;C1_6h;C1_3h;	5	0	0
MQDAAGNLK	1:1265158-1265184_+		7	4	V1_3h;C1_6h;C2_3h;C1_3h;	7	0	0
AVDVDTR	1:1644885-1644905_-	NP_295347.1;	7	4	C4_3h;C2_6h;V3_6h;V4_3h;	7	0	0
LVVSIAK	1:929897-929917_+	NP_294640.1;	6	4	V4_6h;V1_3h;C4_6h;C3_6h;	6	0	0
LEPALAESWAVSNGGK	2:221074-221121_-	NP_296361.1;	7	3	C2_3h;C2_6h;C1_6h;	2	5	0
MASPVGWPR	1:466273-466299_+		3	3	C3_3h;V3_3h;C4_3h;	3	0	0
LVTPGYAPLEQYSGSAK	2:365474-365524_+	NP_296367.1;	7	3	C4_6h;C1_6h;V4_6h;	7	0	0
GEDPDFAR	1:1961429-1961452_-		4	3	V1_6h;V3_6h;V1_3h;	4	0	0
TVIDVALEGAAPEEAVR	1:1504709-1504759_+		5	3	V2_3h;V2_6h;V4_6h;	5	0	0
GVLGTAPIVIPPPPTGDDVQK	1:895711-895773_+		6	3	C4_6h;V2_3h;V1_3h;	6	0	0
MLAAESALR	1:2157801-2157827_-		4	3	C1_3h;C2_6h;V3_6h;	4	0	0
DPQFMAK	1:1585329-1585349_+		4	3	C4_3h;V4_6h;C1_6h;	4	0	0
MIGVPQGGEYRVLLSTDDGEFGGFGTQQPDLSAR	1:1871889-1871990_-		6	3	C3_6h;C1_3h;V2_6h;	0	5	1
MEGLMLNR	1:566255-566278_-		6	3	V1_3h;V3_6h;V1_6h;	6	0	0
NGLTVVTSPDYPPFETLDANNK	1:1040170-1040235_+	NP_294751.1;	6	3	C2_6h;V3_6h;C3_3h;	6	0	0
EEGGLEVLK	MP1:14810-14836_-		5	3	C3_3h;C2_6h;C3_6h;	5	0	0
ELTAGLK	1:2526414-2526434_-	NP_296243.1;	5	3	V1_6h;C4_3h;C1_3h;	5	0	0
GGIVNMVAGR	1:2151783-2151812_-		6	3	V4_6h;C1_6h;V2_3h;	6	0	0
DLASGQELNWDGQTADVWVDAQDPTAEELAR	1:2402522-2402614_-		4	3	V1_3h;V4_3h;V2_3h;	4	0	0
MVTHDEAVALSLPEHFR	MP1:56507-56557_+		4	3	C2_3h;V4_6h;C3_3h;	4	0	0
AMAAALGER	MP1:92806-92832_-		4	3	C3_6h;C4_6h;C1_6h;	4	0	0
EYSAELLGGAGELEPEQDEAGR	1:1483558-1483623_+	NP_295194.1;	5	3	C4_3h;V1_6h;V3_6h;	5	0	0
MPPATSLLLR	2:220506-220535_+		3	3	V4_3h;C4_6h;V3_3h;	2	1	0
TLAFALPIIMK	1:1646102-1646134_-		4	3	V2_3h;V4_6h;V2_6h;	4	0	0
QLAEDLGGPLGQAEFVER	MP1:101263-101316_-		6	3	V2_6h;C2_3h;C3_6h;	2	4	0
GYGGLTDDWVNLR	1:2201204-2201242_+		6	3	V4_6h;C4_3h;V3_3h;	6	0	0
QIAEDFR	1:1533712-1533732_+	NP_295240.1;	6	3	C2_3h;C3_6h;V1_6h;	6	0	0
QMEDGAAAR	1:929843-929869_+	NP_294640.1;	5	3	V3_6h;C1_6h;V3_3h;	5	0	0
DAAPAPASSSPPSPLAGEK	1:2567751-2567807_+		5	3	C4_3h;V3_3h;C2_3h;	5	0	0
AALGSLPIIAEDLGVITPDVEK	1:1665134-1665199_+		5	3	C3_6h;C4_6h;C1_6h;	5	0	0
MAAPSLTR	1:514606-514629_+		4	3	C1_6h;V1_6h;V2_6h;	4	0	0
MAVELSVRAGEGKIYGAVTHQDVANSLDQLGFDVDR	1:101928-102035_+		5	3	C3_6h;V1_3h;V2_6h;	0	5	0
VNDYTVQFDLPR	2:220873-220908_-	NP_296361.1;	6	3	V2_6h;C4_3h;V3_3h;	6	0	0
MQAYLSDWGVPFDLDPSIVR	1:1354735-1354794_-		4	3	V1_3h;V4_3h;V3_3h;	4	0	0
NPAPAPATAPAAEAGAR	1:1001637-1001687_-		5	3	V1_3h;V1_6h;V2_3h;	5	0	0
MILENSLTASASAPGITLGR	1:2369307-2369366_-		5	3	C1_6h;C3_6h;C4_3h;	5	0	0
MASVVSGR	1:723511-723534_+		5	3	V2_6h;V1_6h;C2_6h;	5	0	0
GTVVSPTEVR	1:1451347-1451376_-		4	3	V1_3h;V4_3h;V3_6h;	4	0	0
VGGEVVGR	1:1838407-1838430_-	NP_295535.1;	6	3	C4_3h;V4_3h;V1_3h;	6	0	0
DVGDLVR	1:236824-236844_+		6	3	C4_6h;V2_6h;V1_6h;	6	0	0
MVDLLGLR	1:515712-515735_-		4	3	V4_3h;C3_6h;C4_6h;	4	0	0
MQELLEK	1:175194-175214_-		6	3	V3_3h;C4_6h;C4_3h;	6	0	0
DALLATMR	1:1134572-1134595_+		5	3	V4_3h;V3_3h;C4_3h;	5	0	0
MLEMSTAENFILGEQDR	1:970055-970105_+		5	3	V2_3h;C3_6h;C1_6h;	5	0	0
FNSLTDPGMIEALYR	1:1959784-1959828_-	NP_295662.1;	6	3	V1_6h;C1_3h;C2_3h;	6	0	0
YEPGLVYISTEAR	1:1001559-1001597_-		6	3	V1_3h;V1_6h;C1_6h;	6	0	0
VLSGGTGNNR	1:2475514-2475543_+	NP_296197.1;	4	3	C4_6h;V4_3h;V3_6h;	4	0	0
TELGVQEGDELILVK	MP1:15026-15070_-		7	3	C2_3h;C2_6h;C1_6h;	3	4	0
MPSAVSSAATFTMAAATFR	MP1:161020-161076_+		4	3	V2_3h;C2_6h;V1_6h;	4	0	0
MSEGHPDKLSDFISDSILDEFLR	1:653041-653109_+		5	3	C2_3h;C1_3h;V2_6h;	0	5	0
LVEVPVGFK	1:306057-306083_+		5	3	V4_3h;C1_6h;V2_3h;	5	0	0
TGDAMTPATLSASDNFAR	1:1795884-1795940_-		3	2	V4_6h;V3_6h;	3	0	0
TDDLYAGLDDARFDADLSSLGEQVR	1:2069026-2069100_+		4	2	C3_3h;C2_6h;	4	0	0
FVQNVEGELQVTLR	1:124040-124081_-	NP_293852.1;	3	2	C1_6h;C4_6h;	0	3	0
ETQTLPFLAPK	1:1946510-1946542_+		3	2	C4_6h;V1_6h;	3	0	0
MPFSEVVR	1:1451908-1451931_+		2	2	C1_6h;V3_3h;	2	0	0
MIHIALKENPDVMSESVGEGAAR	1:242403-242471_-		4	2	C2_3h;V2_6h;	0	4	0
SGSANVAYVK	1:410277-410306_-		2	2	V2_3h;V2_6h;	2	0	0
MDIFSVPSR	1:2644953-2644979_-		2	2	C3_6h;V2_6h;	2	0	0
MLDIDTPEAWAQAQQLFAEVTPGAQDGP	2:4582-4665_+		2	2	C1_6h;V2_6h;	2	0	0
MSGPMSTR	1:514699-514722_+		4	2	V4_6h;C3_3h;	4	0	0
MIVTIDGVAASGK	1:2544789-2544827_+		6	2	C4_6h;V2_3h;	4	2	0
SDASLTTLR	1:1481818-1481844_+	NP_295194.1;	4	2	V3_6h;C4_3h;	4	0	0
TYALGGQVQPSAVQAR	1:2146847-2146894_+		4	2	V2_6h;V4_3h;	4	0	0
MNTFELTVNGAAR	2:180141-180179_+	NP_296359.1;	6	2	V4_3h;C4_6h;	4	2	0
MVPLLAWMR	2:271354-271380_+		2	2	V3_6h;V4_3h;	2	0	0
TLEQALR	2:281574-281597_+	NP_296364.1;	3	2	V4_6h;V2_3h;	3	0	0
MDVAGQQVTAKVEGMAPVQPGDQVELLIDQTR	1:2154395-2154490_+		3	2	C2_6h;V1_3h;	0	3	0
IDAWLEEELPALEK	1:1538516-1538557_+,MP1:64683-64724_+,MP1:134196-134237_+	NP_295246.1;	4	2	C4_6h;C1_6h;	4	0	0
MRDLANRMISQSDNTATDLLLAR	2:252492-252560_-		3	2	C2_3h;V1_3h;	0	2	1
MHTMDDDGNGLTLRYVK	1:1012490-1012540_+		5	2	V3_3h;V2_6h;	3	2	0
QLVGAELLAR	1:1282694-1282723_-		2	2	C3_6h;C1_6h;	2	0	0
MEAVIAGFAGHGIPSFGAELMVQGW	1:2311647-2311721_+		2	2	V4_3h;V4_6h;	2	0	0
VEMVGAGR	1:105249-105275_-		4	2	C4_3h;C1_3h;	4	0	0
DVTLTLDESAFQ	1:1000526-1000561_-		4	2	C1_3h;V3_3h;	4	0	0
NVLPDPHESVSASSTDPLEPFNSR	2:282962-283033_+		3	2	C2_6h;C3_6h;	3	0	0
MVSMGAFSR	1:1888033-1888059_-		2	2	V3_6h;V1_3h;	2	0	0
VDAQVDVQVPFPR	1:977285-977323_+		4	2	V3_3h;C2_6h;	4	0	0
RVDDLYR	1:174911-174931_-	NP_293897.1;	2	2	V4_6h;C1_3h;	2	0	0
VPGEVAR	1:1471087-1471110_+		4	2	C2_3h;C3_3h;	4	0	0
VGGVQVGR	1:502871-502894_+		2	2	V4_6h;V2_6h;	2	0	0
LDSMAGDSSALMVSGEPATV	1:400326-400385_+		3	2	C2_6h;C3_6h;	3	0	0
DNPTVGLLSIGEEDHK	1:2018898-2018945_-	NP_295719.1;	4	2	V2_6h;C4_6h;	4	0	0
AELANLQAR	1:915740-915766_-		4	2	C2_6h;V1_6h;	4	0	0
WLLEANLR	1:540796-540819_+		2	2	C2_3h;C1_6h;	1	1	0
MAWAMVSAAVPMTALNQRMR	1:2204829-2204888_-		3	2	C3_3h;C4_6h;	3	0	0
MDVPAPVAALGGEVK	1:123800-123844_-		2	2	V4_6h;V2_3h;	2	0	0
MPALTEELR	1:1487447-1487473_+		2	2	V1_3h;V3_3h;	2	0	0
MVLISAGVGITPMLAMVQTLAQAGSQR	2:254884-254964_+		2	2	C3_6h;V1_6h;	2	0	0
EGAVSLSSDVR	2:395822-395854_+		4	2	V4_3h;V2_6h;	4	0	0
MLTPLLTSRPK	1:1885977-1886009_-		2	2	C2_3h;V1_6h;	2	0	0
FDADLSSLGEQVR	1:2069062-2069100_+		4	2	C3_3h;C3_6h;	4	0	0
MGAALTAASAR	1:120484-120516_+		3	2	V1_3h;V3_3h;	3	0	0
MAASSALGSR	1:224870-224899_+		3	2	C1_6h;C3_6h;	3	0	0
NQADAEDAQVIDMVNTHVK	1:967423-967479_+		2	2	C4_3h;C4_6h;	0	2	0
TLTLLALAQEQQGEPQADATYR	1:915494-915559_-		4	2	C3_6h;C4_6h;	4	0	0
MAADVHGAQR	MP1:69169-69198_-		3	2	V4_6h;C4_6h;	3	0	0
FPPDAGGQSGRPPAPWSR	1:33938-33991_+		2	2	C2_6h;C3_6h;	2	0	0
MDLGGLR	2:132861-132881_-		2	2	V1_3h;C4_3h;	2	0	0
EDPEITR	1:433543-433563_+		3	2	C2_6h;C2_3h;	3	0	0
GEDADLQVMFR	2:395693-395725_+		6	2	V3_3h;V1_6h;	4	2	0
MAASGSVR	1:1312798-1312821_+		2	2	V4_3h;V2_3h;	2	0	0
DQPVVAPER	1:1454852-1454878_-	NP_295175.1;	2	2	C2_3h;C2_6h;	2	0	0
QIPIGFSTGGEGITQR	1:1001125-1001172_-	NP_294708.1;	4	2	C1_6h;C4_6h;	4	0	0
GFAGYWEIPYPAETAMNGR	1:1665035-1665091_+		6	2	C2_3h;C4_6h;	4	2	0
YDAVLASHAITPER	MP1:97042-97083_-		4	2	C1_6h;V1_3h;	4	0	0
MNVSAPDPSASVPAR	1:1181491-1181535_+		3	2	C1_3h;V2_6h;	3	0	0
MLSVGLASEMGTGLA	MP1:109968-110012_+		2	2	C3_6h;V1_6h;	2	0	0
MAAPDEYLMVVNAGNIDK	1:1838947-1839000_-	NP_295535.1;	4	2	V1_3h;C4_3h;	4	0	0
WVAGGQVDPAALAYLQER	1:2201474-2201527_+		3	2	V1_3h;C2_6h;	3	0	0
EAEELAAR	1:174320-174343_-	NP_293897.1;	2	2	C1_3h;V2_6h;	2	0	0
MAAAATTPR	1:647406-647432_+		3	2	C4_6h;C1_6h;	3	0	0
MQPGVVER	1:753304-753327_-		3	2	V4_3h;C4_6h;	3	0	0
VLFANGAGLEPWLPR	1:2526468-2526512_-	NP_296243.1;	4	2	C4_6h;V4_6h;	4	0	0
ELLATVAR	1:3844-3867_-		3	2	V4_3h;V3_6h;	3	0	0
MQTFIEPLVHDSSSSTFLV	1:434155-434211_-		3	2	V3_3h;C3_3h;	3	0	0
ETDVFLR	2:193904-193924_+		3	2	C2_3h;C2_6h;	3	0	0
MFNALTR	1:684097-684117_-		3	2	C3_6h;C4_3h;	3	0	0
MTLAAEAAALR	1:1941370-1941402_+		4	2	V4_3h;C3_6h;	4	0	0
GGGVSLEATR	1:2518692-2518721_-		3	2	C1_3h;C4_6h;	3	0	0
MGGSGAGMGDGVARPLR	1:673140-673190_-		3	2	V1_3h;C3_6h;	3	0	0
MSPTVPPTSISTISAPADSPAARMR	1:1594747-1594821_-		3	2	C2_6h;C1_3h;	0	2	1
MVAISLR	1:2509805-2509828_+		2	2	V1_3h;C1_6h;	2	0	0
MDEGKVTPEARFVEDLGADSLETVELIMGLEDK	1:1965047-1965145_-		4	2	C2_3h;C3_6h;	0	4	0
VQDAGSFR	1:793863-793886_+		2	2	V3_6h;C4_6h;	2	0	0
ALNQAYAAAPALR	2:312835-312873_-		3	2	C4_6h;C1_6h;	3	0	0
TEIPFYKP	1:1838258-1838281_-		3	2	V2_3h;C1_6h;	3	0	0
MAEQVLPGQVWTP	1:672386-672424_+		2	2	C3_6h;V2_6h;	2	0	0
MGASAAQGVATPR	1:2421919-2421957_-		3	2	V3_3h;C3_6h;	3	0	0
MPAVGVITASASP	1:1232353-1232391_+		2	2	V2_6h;C4_6h;	1	1	0
MPGGGMTLR	1:2215600-2215626_+		2	2	V2_3h;V1_3h;	1	1	0
MVGELSR	1:1012880-1012900_+		4	2	C4_3h;V4_3h;	4	0	0
DSFLAAVR	1:778490-778513_-		4	2	C2_3h;V2_3h;	4	0	0
MVNLMSGFR	MP1:170710-170736_+		3	2	C3_6h;V3_6h;	3	0	0
MNEDFMMVLQNGSVPAR	1:265200-265250_-		4	2	C1_3h;C4_6h;	4	0	0
IASVEGK	1:72338-72358_+		4	2	C1_3h;C2_3h;	4	0	0
MWAFSLIGQSVGGAELGHGQQGYK	1:831869-831940_+		2	2	C4_3h;V4_6h;	2	0	0
MLIVELGSQLR	1:2396721-2396753_+		2	2	V2_3h;C2_6h;	2	0	0
MGDDGTWSADVAAPTEGSK	1:2531778-2531834_-		3	2	V2_3h;C4_6h;	3	0	0
MPAGNALAVDR	1:210737-210769_-		2	2	C2_6h;C4_6h;	2	0	0
MPAAEVLQIR	1:1547121-1547150_+		4	2	V2_6h;C4_6h;	2	2	0
METAVELGRLSEDDSPLFAAEAAATGEGR	1:1921176-1921262_-		4	2	V1_3h;V3_3h;	0	3	1
MIEPMDK	1:568116-568136_+		2	2	C3_6h;V3_6h;	2	0	0
MASLTGAVMASP	2:225044-225079_+		2	2	C4_3h;V3_3h;	2	0	0
ISAAAQAARPR	1:875100-875132_-		2	2	V2_3h;C4_6h;	2	0	0
MSSPRASK	1:1937878-1937904_-		2	2	C1_3h;C4_6h;	2	0	0
EDAATLER	2:223016-223039_+		2	1	V3_6h;	2	0	0
WTSSSPR	1:1949299-1949319_+		1	1	C4_3h;	1	0	0
MPLEDPEPSSPSTR	1:825390-825434_+		2	1	C4_3h;	2	0	0
MPGGSVSSAVAPPR	2:360283-360324_-		1	1	C1_3h;	1	0	0
VGQQHPQQALAAPDAEFHR	1:1801268-1801324_+		1	1	C3_6h;	1	0	0
MRPGTPLAFWPMR	1:1659416-1659454_+		1	1	V3_3h;	0	1	0
MMAANLLSSGGTMVAK	1:2115319-2115366_+		1	1	V4_6h;	1	0	0
MLVLGSDAVQR	2:146144-146176_-		1	1	C4_3h;	1	0	0
DGVDTVAARR	1:2233392-2233421_+		1	1	V1_6h;	1	0	0
MYFSISPPAR	2:102459-102488_-		1	1	V2_6h;	1	0	0
MPESFTPAQAAAFPVSFMTAYHALK	1:1072289-1072363_+		2	1	C4_6h;	2	0	0
VAAMVGNSAASR	2:140170-140205_+		2	1	C3_6h;	2	0	0
MYNAPIK	1:162348-162368_+		1	1	C4_6h;	1	0	0
MDYHPQR	1:533718-533738_-		1	1	V2_3h;	1	0	0
MPVWAELEGR	1:53093-53122_+		2	1	C3_6h;	2	0	0
HPDILDSIR	1:2500286-2500312_-		1	1	C4_6h;	0	1	0
MLDEASAPDAR	1:1643872-1643904_+		1	1	C3_6h;	0	1	0
PASSPASSASAGSLPLGTEVAR	1:613333-613401_-		2	1	V1_6h;	2	0	0
PPSAVAAR	1:1521345-1521368_+		2	1	C1_3h;	2	0	0
MIVGMGR	1:955344-955364_+		2	1	C2_6h;	2	0	0
AGAVAAAAR	1:2605220-2605246_-		1	1	C2_3h;	0	1	0
VAQWAKPSR	1:542788-542817_-		1	1	C3_6h;	1	0	0
VPGRQLGPARGAAHHQR	1:1289756-1289806_+		1	1	C1_3h;	0	0	1
MLSSSPLMALTR	1:619257-619292_-		1	1	C1_3h;	1	0	0
AVLHFLEVPLVFRAAFAEQGAQGSEGKPGGNADDAGVFQR	1:478999-479118_-		2	1	V4_3h;	2	0	0
TVLRAPRVAR	1:1407566-1407598_+		1	1	C1_3h;	0	0	1
MADSVAHALEVVHAAGLLHR	2:360701-360760_+		1	1	V2_6h;	1	0	0
MIGLAVALALDAPDASALK	2:201656-201712_-		1	1	C1_6h;	1	0	0
SLSELAGK	1:304954-304980_+	NP_294026.1;	1	1	C1_3h;	1	0	0
VDEADDLPPLHR	1:1361364-1361399_+		1	1	V2_3h;	1	0	0
MPASMAALR	1:2427558-2427584_+		1	1	C2_6h;	1	0	0
TSLNSLASAGSAASKL	2:220404-220451_+		1	1	C1_3h;	0	1	0
MAPQRVVLVKGAVDLNPVDPYEPNDTMAEAK	2:307135-307227_+		2	1	C1_6h;	0	2	0
MMDADAR	2:339774-339794_-		1	1	V2_6h;	1	0	0
MPGWSAFIR	1:2572484-2572510_-		1	1	C1_3h;	1	0	0
TSPTSSASAALDSPVPHATSAPSSRPVR	1:1108319-1108402_-		1	1	V2_6h;	1	0	0
VHEAVVAVQGDEAGNPQKTRR	1:477736-477798_-		1	1	V1_3h;	0	0	1
SMSSLMR	1:2230741-2230764_-		1	1	V1_3h;	1	0	0
MNPGVRPVFR	1:1988275-1988304_-		2	1	V2_3h;	2	0	0
LDSAHLGQPDR	1:2605382-2605414_-		1	1	C1_3h;	1	0	0
MTDPLSGWQPAPAGFK	1:1396664-1396711_+		2	1	V1_3h;	2	0	0
AGAGGIGAGQR	1:2396937-2396969_-		1	1	V2_3h;	1	0	0
MAALESGTGQPHPAAQR	1:1629189-1629239_+		2	1	C2_6h;	0	2	0
MTGTSTFR	2:389083-389106_-		2	1	C3_3h;	2	0	0
MNIHTMVMNSAGKPISP	1:1693254-1693304_+		1	1	V4_6h;	1	0	0
MMPITPLPR	1:736002-736028_-		1	1	V2_6h;	1	0	0
YNVATVVR	1:2525872-2525895_-		2	1	V4_6h;	2	0	0
MMLLMMSLGVALTPAPARR	1:1365403-1365459_-		1	1	V1_3h;	0	0	1
PPPMMTTALTLSSAAAASSPALR	1:1502145-1502213_+		1	1	V4_3h;	1	0	0
MLIKPSQVR	1:2453589-2453615_+		1	1	V3_6h;	1	0	0
MTAAASTLMR	2:390445-390474_+		1	1	V1_6h;	1	0	0
ELFPESYR	1:831826-831849_-		2	1	C4_6h;	2	0	0
MQDLRPDAEVAGVGGQAELQVGVHR	1:156576-156650_-		1	1	V3_3h;	0	1	0
VNLDWPVEANLSVIAQSLER	1:2031671-2031730_+	NP_295736.1;	2	1	V1_3h;	2	0	0
MNFWPDAEPLPLLNLAIDR	1:124859-124915_-		1	1	C2_3h;	1	0	0
MNTVSADSAVSPTPAEPR	1:1962017-1962070_-		4	1	C4_6h;	2	2	0
MPLGSPMVAVK	1:2644509-2644541_-		2	1	V2_6h;	2	0	0
ETQANTYLGNGIAIPHGTPESR	MP1:94374-94439_-		2	1	C1_6h;	2	0	0
MLDGLEAGQMLSAER	1:2264136-2264180_-		1	1	V2_3h;	1	0	0
MPLEQFSELR	1:1776089-1776118_+		2	1	C2_3h;	2	0	0
MHWVGLAVQETQGGGAEGDQADK	1:1678054-1678122_-		1	1	V2_3h;	1	0	0
GNVEGAVFHAHAGK	1:2318851-2318892_-		1	1	C2_3h;	1	0	0
MVDGAAPAFAQAGNAGQHVAHASSEQQAAR	1:414514-414603_-		1	1	V3_3h;	0	1	0
MQLGMDITAQEAVK	1:2601061-2601102_+		2	1	V2_6h;	2	0	0
MPGLNMLR	1:2630032-2630055_-		1	1	C1_3h;	0	0	1
TVSAGWYTATAPLGSLSATSPSAPMAPSVP	2:135142-135231_+		1	1	V1_3h;	1	0	0
GEGFLPGMVGIR	1:860106-860141_-		2	1	V2_3h;	2	0	0
MLQGGGGAQLQR	1:552486-552521_-		1	1	V2_3h;	1	0	0
STAAIAAPSSRLPLR	1:2281180-2281224_+		1	1	V4_6h;	1	0	0
AVSNDPVR	1:929669-929692_+	NP_294640.1;	1	1	V1_3h;	1	0	0
MPWGVSSVTMMSPAGVTR	1:832121-832174_-		1	1	C2_6h;	1	0	0
LQAASGGLVSAPR	1:1000903-1000941_-	NP_294708.1;	2	1	C4_6h;	2	0	0
MTLTGGTFLLLAQAMLGGNMLLSTLPSSPQKASTMAGR	1:1975832-1975945_+		1	1	V1_3h;	0	0	1
SISTPTSR	1:137284-137307_-		2	1	V1_3h;	2	0	0
VGDGGLIR	1:1052810-1052833_+		2	1	C1_3h;	2	0	0
FTALLAIASAQSSMNPSSSASTSSEL	1:965230-965307_+		1	1	V2_3h;	1	0	0
MVSSAMSSVSSPVR	1:2208125-2208166_+		1	1	V3_3h;	1	0	0
PAFQTLR	1:2093634-2093657_+		2	1	V3_3h;	2	0	0
TPSASASAVR	1:1514973-1515002_+		1	1	V3_3h;	1	0	0
VVDDVTK	1:2215474-2215494_+	NP_295939.1;	1	1	C4_6h;	1	0	0
MLPLTLTR	1:2046086-2046109_+		1	1	V1_6h;	1	0	0
MLPEVTVSDGVPLMGGEDFSAYLTR	1:1735053-1735127_-		2	1	V1_3h;	2	0	0
AILDEVR	MP1:92554-92574_-		2	1	C1_6h;	2	0	0
PTILVSTSMGTSGQQR	2:164455-164502_-		2	1	C1_3h;	2	0	0
EQLLFGEGALAR	1:1854469-1854504_+		1	1	C1_3h;	0	1	0
MVNGEGLAQELVVQAREVQTFIEPLVHDSSSSTFLV	1:434155-434262_-		1	1	V2_6h;	1	0	0
TAGGGAGGVYARPGGDR	1:2269174-2269224_+		1	1	C2_6h;	1	0	0
MIANALR	1:164785-164805_+		1	1	V4_3h;	1	0	0
MLPEPSHASTLTAISDTPLATP	1:2323186-2323251_+		1	1	C4_6h;	1	0	0
MFEAAKR	1:1277858-1277878_-		1	1	C4_6h;	1	0	0
VVAANLR	1:1383875-1383895_-		1	1	V4_6h;	1	0	0
MAAAYSSGTRPPSR	1:292560-292601_-		1	1	C4_3h;	1	0	0
MAGHAQNR	2:160825-160848_+		1	1	V4_3h;	1	0	0
MVGTAMPR	2:260272-260295_-		1	1	C1_6h;	1	0	0
EALALLDSPEAPWVAPGTAR	1:2612984-2613043_+	NP_296325.1;	2	1	C2_6h;	2	0	0
PGEHVER	2:227317-227337_+		1	1	V3_6h;	1	0	0
VTISLDSLDPQVFGEMNGLGVSPQK	1:269259-269333_-	NP_293989.1;	2	1	C2_6h;	2	0	0
MPSAAPATSR	1:347548-347577_+		1	1	C4_3h;	1	0	0
ATGNSTPALR	1:1703447-1703476_-		2	1	C2_6h;	2	0	0
MEMWSIWSALPLLLMALTESPPPTTV	1:1348100-1348177_+		1	1	V3_3h;	1	0	0
MGTALFADGGAALVVTAPDVPGPR	1:2104092-2104163_+		2	1	V1_6h;	2	0	0
EIYTIFDDASTTPDVGKR	2:219803-219856_-		2	1	C2_6h;	2	0	0
TEQAELTR	1:1151259-1151282_-		2	1	C4_3h;	2	0	0
EFGHAPVLEAPGVGAVERPVHR	1:2597572-2597637_-		1	1	C2_3h;	1	0	0
ETDLQHPR	2:80888-80911_-		1	1	V4_3h;	1	0	0
VLAAVTR	1:17757-17780_+		2	1	V2_6h;	2	0	0
TLTLPSLTRR	1:122545-122577_+		1	1	V1_3h;	0	0	1
LEGGDHALR	2:6830-6856_-		1	1	V2_3h;	1	0	0
MVSPTTR	1:1173622-1173642_+		2	1	V1_6h;	2	0	0
MVTGGTLDR	1:1912058-1912084_+		2	1	C1_3h;	2	0	0
VVFAGHVGGGEHAHHAGHR	2:181814-181870_-		1	1	V3_3h;	1	0	0
MYVGLSAR	1:877472-877495_+		1	1	V3_3h;	1	0	0
TLPSETQGPYPADGSSASGQTLNLLEQSGIVR	2:172807-172902_+		2	1	C3_6h;	2	0	0
PLAAPHALEVAVY	1:928215-928253_-		1	1	V2_3h;	1	0	0
VMEPGGVTSPPGMIR	1:805683-805730_-		1	1	V2_3h;	1	0	0
MMGVMLLMFYALVR	1:1310753-1310794_+		1	1	V1_3h;	1	0	0
GSPMSPAMIR	2:406655-406684_-		1	1	C2_6h;	1	0	0
MHAAPGGNGPSLRRPR	1:431477-431524_+		1	1	V3_6h;	1	0	0
SSSVPMSR	1:1263495-1263521_-		1	1	C3_6h;	1	0	0
MEMKPSR	1:711931-711951_-		1	1	V2_6h;	1	0	0
NPLYSSEYLTHHLWR	1:798905-798949_-		1	1	C3_3h;	1	0	0
DFDYDVDYR	1:2259049-2259075_-		2	1	V4_6h;	2	0	0
MWLPAPATGGGGPP	1:1090670-1090711_-		1	1	V4_6h;	1	0	0
EWNSLEAELTK	1:1151193-1151225_-		2	1	C2_6h;	2	0	0
MPNALASAR	1:1430700-1430726_-		1	1	C4_6h;	1	0	0
MAPAHHR	1:1378140-1378160_-		2	1	V4_6h;	2	0	0
MLDSAVMR	2:90872-90895_-		3	1	V3_3h;	2	1	0
MSPDMPDPAAVTEQFDQLATR	1:1982147-1982209_+		2	1	C2_3h;	0	2	0
MHFAFPGGDDQR	1:2521747-2521782_-		1	1	C4_6h;	1	0	0
MLEVILGGGGEGAGHAESVPGEGERAPDGGL	1:2540929-2541021_-		1	1	V3_6h;	1	0	0
MNLTSPR	1:1269012-1269032_+		2	1	C4_6h;	2	0	0
MALSTVLVTMGLPPLPPTVMVSLGSF	1:693833-693910_-		1	1	V2_6h;	1	0	0
MPMVVGHEYVGVVAGMGSEVR	1:1688249-1688311_-		1	1	C3_6h;	1	0	0
PAQVQAR	1:1189700-1189720_-		1	1	C4_6h;	1	0	0
MYMDLIDAYQR	1:720195-720227_-		2	1	V4_6h;	2	0	0
MWHSFELDPSARPLNPIAMR	1:671256-671315_-		1	1	C4_6h;	0	1	0
MLGMVDGALVLVDAAEGPMPQTR	1:1207459-1207527_-		1	1	V1_3h;	1	0	0
LSAIMPMETPSNL	1:1386694-1386732_+		1	1	V2_6h;	1	0	0
MDGSGGLHWR	1:1516006-1516035_+		1	1	C1_6h;	1	0	0
IEGEAEESPGIHVLTLQVR	1:741095-741151_+		1	1	C4_3h;	1	0	0
FAVAVEGR	1:2057083-2057106_+		2	1	C2_6h;	2	0	0
MPAGVVGGVAR	1:692279-692311_-		1	1	C3_6h;	1	0	0
MTSVASSMPR	1:1557949-1557978_-		1	1	C2_3h;	1	0	0
MDFVAHVHEVGGATGAEVLVTLAVVAVVGVR	1:2308852-2308944_+		1	1	C1_3h;	0	1	0
VSGTVAAGAVYVDGLGVGDVNDDVLLDR	1:2419596-2419679_-		2	1	V2_3h;	2	0	0
MVLEEGR	1:2065974-2065994_+		2	1	C4_3h;	2	0	0
MDADELFTRTTGHEVYLINDADAAGLAEAK	1:835628-835717_+		1	1	C1_3h;	0	1	0
LLGLGAGR	1:2465852-2465875_+		2	1	C3_6h;	2	0	0
MFGGFSVSALADR	1:2465841-2465879_+		1	1	C3_3h;	1	0	0
MHALERTADLLDILGGEDFK	1:469118-469177_-		1	1	C3_6h;	0	1	0
MISIITR	1:2191150-2191170_-		1	1	C2_6h;	1	0	0
MRPPLIGSPQVSPR	1:1622547-1622588_+		1	1	V4_3h;	1	0	0
GGTRAVAADDVEEDVEQDGAQAR	2:179838-179906_-		1	1	V1_3h;	0	0	1
MGAEVTFDTPAGPETVFTTRPDTLMGATFMVLAPEHAK	1:2171025-2171138_+		1	1	C3_6h;	0	1	0
NALLVNLAPLGGNPGAVDDGDLAAVGQGDR	1:1569243-1569332_-		1	1	V3_3h;	1	0	0
MFHEFGHLLHHAMSR	1:1684431-1684475_-		2	1	C3_6h;	2	0	0
MDTETER	1:2065860-2065880_+		1	1	C3_6h;	1	0	0
ALTPSPPPDAPPAEAPGVWAGR	1:452985-453050_-		1	1	V1_3h;	1	0	0
MSTFSSSISAAPMPIVMPPR	2:240257-240316_+		1	1	C1_3h;	0	0	1
MGAVMPLSR	1:622908-622934_+		1	1	V4_6h;	1	0	0
MLLMLLVNNVALGDSTPR	1:1624727-1624780_+		2	1	C4_6h;	0	2	0
MTQPDATPLR	1:1839295-1839324_-		2	1	C2_3h;	2	0	0
MALPALQMPQDSGR	1:696927-696968_+		1	1	C1_6h;	1	0	0
AYQGSVGLSAAMWR	2:175517-175558_+		1	1	C2_6h;	1	0	0
MLGSDYVYPR	2:346098-346127_+		2	1	V3_3h;	2	0	0
MDLFEENGTAYLVMEFLEGQTLGSAIEK	2:365189-365272_+	NP_296367.1;	2	1	C3_3h;	2	0	0
MGLPPLPPTVMVSLGSF	1:693833-693883_-		1	1	V1_6h;	1	0	0
MGAGAAAFGLYR	2:100864-100899_+		1	1	C3_6h;	1	0	0
MVPAPSMR	1:1131452-1131475_+		1	1	C4_6h;	1	0	0
DFSTPMAGIPLR	1:1051756-1051791_+	NP_294763.1;	2	1	C1_3h;	2	0	0
MLTEDIGVTPADIAFVAQETPATLGMNTDTSSVTGYGVYR	1:159512-159631_+		2	1	V3_6h;	2	0	0
FEPPVPPLGRAYQPAAAGASHGTR	1:227359-227430_+		1	1	V1_3h;	0	0	1
AEYVDADLGQVEVDLAGFGLGQHGDGGGGGVDAPLR	1:992410-992517_+		1	1	V1_6h;	1	0	0
FKLGLAAAIMPAHWPWPSGTTRHGTGSTAQEVGYENR	1:1614425-1614535_+		1	1	V4_3h;	1	0	0
MNALGISR	2:15852-15875_-		1	1	C1_3h;	1	0	0
MMGNSTLRPSMAMK	1:2166999-2167040_+		1	1	C3_6h;	1	0	0
TGAAASTQASR	1:1607852-1607887_+		1	1	C3_3h;	1	0	0
SSPLTLKIR	1:849871-849897_-		1	1	C2_6h;	0	1	0
MMVTVFSHQRRL	1:2207573-2207608_+		1	1	V1_3h;	0	1	0
MLLIQAGSMAIRP	1:316606-316644_-		2	1	C3_3h;	2	0	0
MNGYGGPAGLAYLR	1:1953051-1953092_-		2	1	V3_3h;	2	0	0
MVTADGVTVSAELDGAGAATLLVR	2:168592-168663_+		1	1	C3_3h;	1	0	0
QISEFAR	2:277918-277938_+		1	1	V2_6h;	1	0	0
TAADGAARRR	1:764473-764502_-		2	1	V1_6h;	2	0	0
NMVAMSPTAPSR	1:1956146-1956181_-		1	1	C4_6h;	1	0	0
TMTSTGTMVTAFTR	1:227003-227044_+		1	1	C3_3h;	1	0	0
MAGVLLAYALFR	1:32179-32214_+		1	1	C4_6h;	1	0	0
DAYAGSLDTLR	1:1481527-1481559_+	NP_295194.1;	2	1	V3_3h;	2	0	0
TDPQVVK	1:2473818-2473838_+	NP_296197.1;	1	1	V1_3h;	1	0	0
MPPELAHAPMLMTHLGSGIWSYTR	1:1521515-1521586_+		2	1	V1_3h;	2	0	0
MAVATRPDELAGFEAADLGHHHGQQR	1:2642014-2642091_-		1	1	V3_3h;	1	0	0
MPLFFALFFSGVLPQLYGNRHGPFDELLSAQLDGDVNR	1:2335329-2335442_-		1	1	C2_3h;	1	0	0
MPEGAVHGVNGLR	1:2069170-2069208_-		1	1	C1_6h;	1	0	0
LMDFVQDGLSESSMSVNEYY	1:2396048-2396107_+		1	1	V3_3h;	1	0	0
PELLDQPVAVGDGDQPR	1:388646-388696_-		1	1	V4_6h;	1	0	0
MWVNPGNLPVYLQPDR	1:1627395-1627442_+		1	1	V4_3h;	1	0	0
VENEPAR	1:2580163-2580186_+		1	1	C1_3h;	1	0	0
GEVIGWYVK	1:2151888-2151914_-		2	1	V2_3h;	2	0	0
VGLPPSHL	1:1509366-1509389_+		1	1	V3_6h;	1	0	0
LADELIGK	2:193155-193178_+	NP_296360.1;	1	1	V2_6h;	1	0	0
MMVFIVNPTGGVLGGDHSEIHVEAGAGTR	2:339391-339477_-		1	1	V2_3h;	1	0	0
MVTAANK	1:2287782-2287802_-		2	1	C1_3h;	2	0	0
MVDALGSR	1:461005-461028_-		2	1	V2_3h;	2	0	0
MGGPGAEIDDR	1:1143869-1143901_+		1	1	C2_6h;	1	0	0
VLFQAER	1:686130-686153_-		1	1	C2_3h;	1	0	0
MLVGAGGMLSAAVKLK	1:532565-532612_-		1	1	C1_3h;	0	0	1
DVAGGFSLGVEPR	1:837471-837509_+		2	1	V3_3h;	2	0	0
MGSSPIISQAVLWAYSSGAGSPGPLLR	1:691392-691472_-		2	1	V3_3h;	2	0	0
WLASTEMWR	2:373823-373852_-		1	1	C1_6h;	1	0	0
DGQNGGHR	1:1851723-1851746_+		2	1	V1_6h;	2	0	0
DHHRHWDEHQPR	1:1413174-1413209_-		1	1	C1_3h;	1	0	0
MRPAVAVALNGAQHQR	1:1250323-1250370_-		1	1	C4_6h;	1	0	0
MMPASISSR	2:141566-141592_+		2	1	V3_3h;	2	0	0
MGFGLGR	MP1:4964-4984_-		1	1	C1_3h;	1	0	0
MAEVLAHR	1:47742-47765_+		2	1	C2_3h;	2	0	0
MEVPLGSHIR	2:145122-145151_+		1	1	V3_3h;	1	0	0
MGSSGPSTR	1:235861-235887_-		2	1	V3_6h;	2	0	0
VDGGYSEFAR	1:1504035-1504064_+	NP_295212.1;	2	1	C2_6h;	2	0	0
MVDVGQDDAQGR	1:2497227-2497262_+		1	1	V1_3h;	1	0	0
VAVVGAELYEK	2:281418-281450_+	NP_296364.1;	1	1	C3_6h;	1	0	0
MLGLFAETGSAASVAQDDASVIDALMDLVLK	1:1695727-1695819_-		2	1	V4_6h;	2	0	0
MPVWPTR	1:1328724-1328744_+		1	1	C1_6h;	1	0	0
MMIPKNR	1:711403-711423_-		1	1	C3_6h;	1	0	0
MSPAMIR	2:406655-406675_-		1	1	C4_3h;	1	0	0
PSSATIR	1:1108012-1108035_+		2	1	C3_6h;	2	0	0
KPGGGMLTPPSP	1:1417086-1417121_-		1	1	V2_3h;	1	0	0
LEDALGGGRLQSERAGQNGH	1:945079-945138_-		1	1	C1_3h;	0	0	1
TLSSTATPFR	1:101918-101947_-		1	1	V3_6h;	1	0	0
AALAVFMDAVGSLAVTAEVPASES	1:1826557-1826628_-		1	1	C2_6h;	1	0	0
PRRDADPR	2:369308-369331_+		1	1	V1_3h;	0	0	1
WASGTAWSAPA	1:148925-148957_-		1	1	C3_6h;	1	0	0
MDGLWIADASVMPTVPR	1:979004-979054_-		1	1	C4_3h;	1	0	0
SALYGMHEGGYITDYDLVVSNELAR	1:2475439-2475513_+	NP_296197.1;	4	1	C4_6h;	2	2	0
MMMSALLTMASVVAGK	1:365380-365427_-		1	1	C3_3h;	1	0	0
AVAEVLR	1:2238829-2238849_+		1	1	C1_6h;	1	0	0
SSLMAAK	1:590621-590641_-		1	1	C1_6h;	1	0	0
SIVGTSPK	1:873058-873081_+		2	1	C3_3h;	2	0	0
QPSGSLMSPAVMWSPMFILVTSTTSSWGMR	1:426516-426605_-		1	1	C2_6h;	1	0	0
MPADDAQWASYAPEFAALQEADLTAGDVPAWLER	2:215331-215432_-		1	1	V3_3h;	0	1	0
SPGVTLR	1:90767-90787_+		2	1	V4_3h;	2	0	0
MLEVSELWR	1:1813838-1813864_+		2	1	C2_3h;	2	0	0
MLYAVTENAER	1:55561-55593_+		1	1	V2_6h;	1	0	0
VSAQQALVTPDEINTVEVVQAALPAVVR	1:301917-302000_-	NP_294023.1;	2	1	C4_6h;	2	0	0
QNRQPEGDVGHEGPVHHVHMRPIGAGDGLQLLSQPR	1:1404697-1404804_+		2	1	V1_3h;	2	0	0
FVSSASR	1:1151194-1151214_+		1	1	C2_6h;	1	0	0
MALQELGEVPAELTGDLSD	1:740783-740839_-		1	1	V3_6h;	1	0	0
MWSTAGHVQVHPHDR	1:1476357-1476401_+		1	1	V1_3h;	0	0	1
MRATIPLAPETAR	1:2070839-2070877_+		2	1	C4_6h;	2	0	0
MAEGEVIEAGALLADASEGAR	1:922435-922497_-		1	1	V4_3h;	1	0	0
LNAVAAR	1:1775515-1775535_+		1	1	V3_3h;	1	0	0
MPDFVGEGGVAAHRAVPR	1:1650400-1650453_-		1	1	V3_3h;	0	1	0
MEGAIDAVPLIGDFVAMGFDYFVNPTYTVSDPGGQPTYR	1:2437755-2437871_+		1	1	V2_6h;	1	0	0
HPLGHLAEESDSPR	1:2251466-2251507_-		1	1	C1_3h;	0	0	1
MAHFHNVMMFGTAFLAMAGLYYWWPK	1:2630501-2630578_+		1	1	C3_6h;	1	0	0
GATQAAPPAVVQK	1:1928547-1928585_+		2	1	C4_6h;	2	0	0
AAGGWAGPTAAR	1:887725-887760_+		1	1	V3_3h;	1	0	0
VALSGGFR	2:366203-366226_-		1	1	C4_6h;	1	0	0
EPQHVAQASADAR	2:201752-201790_+		2	1	C1_3h;	2	0	0
MTGTASASIFFSIPR	1:2463256-2463300_+		2	1	C4_6h;	0	2	0
MTTWAYLPAASTTATASF	1:608456-608509_-		1	1	C2_3h;	1	0	0
MRGGNFQR	1:1766684-1766707_+		1	1	V3_6h;	1	0	0
MAQATGTAPSPSVLEGPAGLLR	2:258347-258412_+		1	1	C4_3h;	1	0	0
MPVLTVLR	MP1:112112-112135_-		2	1	C3_6h;	2	0	0
MDAINQFITGGLISMMTSTFLIIVFMTVMLTINWR	1:2066561-2066665_+		2	1	V1_3h;	0	1	1
VLGPEVR	CP1:19065-19085_+		2	1	C1_3h;	2	0	0
MPDLQLPAHQGDGLR	1:2486722-2486766_-		2	1	V1_3h;	2	0	0
MIFTDARPVAFSAR	1:1100714-1100755_+		1	1	V2_6h;	0	1	0
MVGSYRHAKPIGSLGEGAEIVTGSGIGNVLR	2:273536-273628_-		2	1	C2_3h;	0	2	0
MPAQHHVR	1:2448797-2448820_+		1	1	C1_3h;	1	0	0
MSADWTR	1:149409-149429_-		1	1	C2_6h;	1	0	0
FLAPPLFVSGGGGLVGTAADYLR	2:228633-228701_+		2	1	C4_6h;	2	0	0
MSGTGIDNVLVR	1:2547108-2547143_-		2	1	C4_6h;	2	0	0
RGEGDGGGPYLATR	1:335912-335953_+		1	1	V1_3h;	0	0	1
KALGAEPLQHFPLGAGGHAVALAHGVQNR	1:2084062-2084148_+		1	1	V1_3h;	0	0	1
VTSSSGVGASVMGR	1:2232028-2232069_+		1	1	C4_6h;	1	0	0
MPLPQSR	1:534321-534341_+		1	1	V4_3h;	1	0	0
TPDEVDMPASIHK	MP1:57869-57907_-		1	1	C2_3h;	1	0	0
MGEGPGAEEDR	1:1778673-1778705_+		1	1	C1_3h;	0	0	1
HSEVGGRLADVLIDSGMVGEK	1:1986402-1986464_-		1	1	C1_3h;	0	0	1
MTNPADAAGVLLGAVAHMER	1:402341-402400_-		1	1	V3_6h;	1	0	0
ELAFFLQDAGIK	2:281382-281417_+	NP_296364.1;	2	1	C4_6h;	2	0	0
MQEPTALSDGDELAFGNLMLTFHQD	2:362853-362927_+		1	1	C1_6h;	0	1	0
VASLSPAGVR	2:70466-70495_+		1	1	C1_6h;	1	0	0
MSPTASR	1:2428393-2428413_-		1	1	V4_3h;	1	0	0
MRQAIGMAINKK	1:1736717-1736752_-		1	1	V1_3h;	0	0	1
DDALDPGPLGR	1:1306148-1306180_-		2	1	C1_3h;	2	0	0
MGLLSMGLVTAGFMLMLLLNTNK	1:1693034-1693102_-		1	1	C4_6h;	1	0	0
MAWLDNLPNTSAFVIFMNQNIK	1:363699-363764_+		1	1	V1_6h;	1	0	0
QQVGGGGQVR	1:180387-180416_-		1	1	V1_3h;	0	1	0
MWAATSPQLYGVGGLFLEDLQHSTPLDESAPNPLFGYK	1:2601978-2602091_-		1	1	V3_6h;	1	0	0
LAAALQQR	1:1622138-1622161_+		1	1	V2_3h;	1	0	0
MQPTSLLLPPANSMMVLGR	1:2416861-2416917_+		1	1	V3_6h;	1	0	0
GPSAASVLISR	1:1117006-1117038_+		1	1	C1_6h;	1	0	0
PGGQFAAVAGGPQR	1:729461-729502_+		1	1	V4_6h;	1	0	0
VGYWAASSAVMSAAWPRTV	1:790295-790351_-		1	1	V1_3h;	0	0	1
SYAGTPFIK	1:2151861-2151887_-		1	1	C1_6h;	1	0	0
MPLALYEAVNDGR	1:1967575-1967613_-		1	1	C4_6h;	0	1	0
MEGVAFAGHGQILRPVEAHAHR	2:182393-182458_-		1	1	V3_3h;	0	1	0
MWAFLGDGEMDEPESVGAIR	1:258577-258636_-		4	1	C4_6h;	2	2	0
MWVVQARLPLVLADFGPLPSAQPGDWVAFR	1:861449-861538_-		1	1	V3_6h;	1	0	0
MLTEAGLLPGALSR	1:225330-225371_-		1	1	C1_3h;	1	0	0
FNAEVLEAR	1:920593-920619_+		1	1	C4_3h;	0	1	0
PAGESLLR	1:2121224-2121247_-		1	1	C3_6h;	1	0	0
MHFYGFDPPMENLWAASPR	2:380568-380624_-		1	1	V3_3h;	1	0	0
MQATDHLLFSHLHMDHIAGFDDFFR	1:274126-274200_+		1	1	C1_6h;	1	0	0
MQIGLGAEVNQDLR	1:1928283-1928324_-		2	1	V4_6h;	2	0	0
MHGGVDGVLHPAGPVR	1:922315-922362_+		2	1	C4_6h;	2	0	0
MSNALVPR	1:190800-190823_-		1	1	C2_3h;	0	1	0
MTMVDGQLR	2:303290-303316_+		2	1	V1_3h;	2	0	0
MSPGLSVR	1:2145726-2145749_+		2	1	C4_6h;	2	0	0
ADPLPYWGQVELAR	1:158423-158464_-		2	1	C1_3h;	2	0	0
AEHVNPGAAGEVFPTPDGEQR	1:283605-283667_-		1	1	V4_6h;	1	0	0
MDWALGADAMPSR	1:1067033-1067071_-		2	1	V4_6h;	2	0	0
MMPAVMIR	1:2122475-2122498_-		2	1	C3_6h;	2	0	0
MIELLMPTR	1:2039231-2039257_+		1	1	C1_3h;	0	0	1
MMPASSVMMTSSTSTTTK	1:2145801-2145854_+		1	1	C1_6h;	1	0	0
MTGLWAMAAEPMPASLLNVAR	MP1:154630-154692_+		1	1	V2_6h;	0	1	0
NLLLGSMTVASHTASFLR	1:847615-847668_+		1	1	C2_3h;	0	1	0
MAVLTAER	MP1:93037-93060_-		2	1	C4_6h;	2	0	0
MLDPTGLTTSGQATVR	1:1450360-1450407_-		1	1	C2_6h;	1	0	0
MALMEMAR	1:346472-346495_-		2	1	C3_6h;	2	0	0
MLATMTFLPR	1:2019683-2019712_+		1	1	V2_3h;	1	0	0
TVTLTLASR	1:1698594-1698623_-		1	1	C2_3h;	0	1	0
MDFFSVGTNDLTQYTLAMDR	MP1:92407-92466_-		2	1	V3_3h;	2	0	0
MAGLFIWNEGEK	1:407274-407309_+		2	1	C4_6h;	2	0	0
NTEGQPPR	1:1964908-1964931_+		2	1	C2_3h;	2	0	0
MNAVFLVR	1:1849910-1849933_+		1	1	C3_3h;	1	0	0
MKPLSGPSTMYSSVPNTITIDSTEMK	1:842840-842917_+		2	1	C2_3h;	2	0	0
MGVQVEGR	MP1:157422-157445_-		2	1	V4_6h;	2	0	0
EEGGQPGPQLAGNSGAGGGQPEK	2:189837-189905_+		1	1	V2_3h;	1	0	0
AAPAEVGER	1:1617951-1617977_-		1	1	C3_3h;	1	0	0
MMDGIEAPGEGVVTGSGTIDGR	1:1321662-1321727_+		2	1	C1_6h;	0	2	0
LNLDAAR	1:535614-535634_+		2	1	V1_3h;	2	0	0
NSPVASFATLPR	2:181009-181044_+		1	1	C1_6h;	1	0	0
MTEHKVWR	1:1989803-1989826_-		1	1	C1_3h;	1	0	0
AGQAVGGAVPLSGSGK	1:2455440-2455487_-		1	1	V1_6h;	1	0	0
MLDDDQR	1:1799207-1799227_+		1	1	C3_6h;	1	0	0
MVPFATISTPLSVR	1:902441-902482_+		2	1	V2_3h;	2	0	0
NFTAASSTAAR	1:1405794-1405826_+		1	1	V3_3h;	1	0	0
PAPMMPADLMSVVGVSLLR	1:1501407-1501466_+		1	1	V4_6h;	1	0	0
MSPWALTK	1:1784643-1784666_+		1	1	C4_6h;	1	0	0
MQVGAGAGEQR	1:589917-589949_-		1	1	C1_3h;	0	1	0
MLEIGVELGGPK	1:435006-435041_-		1	1	V1_6h;	1	0	0
MDSLEVLIER	2:298818-298847_-		2	1	V2_3h;	2	0	0
MVDAADALAYTAHDLDDGLR	1:1019221-1019280_-		1	1	V2_3h;	1	0	0
MNVQTGR	1:520278-520298_+		1	1	C4_3h;	1	0	0
MDEAQIK	1:363666-363686_+		1	1	V1_3h;	1	0	0
MSGFWYYLVVP	MP1:170164-170196_+		1	1	V3_3h;	1	0	0
MEFIAIIGEDLVTAGGK	1:945890-945940_+		1	1	V1_6h;	1	0	0
MRPVSAVITVPR	1:1497359-1497394_-		1	1	V2_6h;	0	1	0
MRVAQPAAAVDELLAEK	1:2416085-2416135_+		1	1	V1_3h;	0	0	1
MSVGLASEMGTGLA	MP1:109971-110012_+		1	1	V3_3h;	1	0	0
MAADGDAR	1:1067552-1067575_+		2	1	C1_6h;	2	0	0
MEPGGVTSPPGMIR	1:805683-805724_-		1	1	C2_6h;	0	1	0
MAGHAGHESAHQVEQSGPLQQAAVER	1:1624910-1624987_-		2	1	V1_6h;	2	0	0
MLLTYPSGPQGDAVLYYTGIHGSTADR	1:523868-523948_+		2	1	V4_6h;	2	0	0
MMTYGQLALLAGQPGAAR	1:427103-427156_+		1	1	V3_3h;	1	0	0
MGGRPPDRPDGAAAAVAGQQIVR	2:162861-162929_+		1	1	V3_3h;	0	1	0
MFFEFVPDFLSPAR	1:1974681-1974722_+		1	1	C1_3h;	0	0	1
MDGAGGLFQR	1:984697-984726_+		2	1	C3_6h;	2	0	0
LSLGEVGR	1:1981894-1981917_-		2	1	C3_3h;	2	0	0
GELAAGFQAVGQGR	1:1116194-1116235_+		1	1	C1_6h;	1	0	0
MAAVPPLPR	1:2581774-2581800_+		1	1	C1_6h;	1	0	0
LEQGSYLDWLELDPDQVYEHLR	1:1572842-1572907_-	NP_295277.1;	2	1	V1_3h;	2	0	0
MATIVMASLWVGFTLPGMMLEPGSFSGMVISPMPLR	1:2639058-2639165_+		1	1	V3_6h;	1	0	0
MQPVMRTDIPVMGDAAIGAIK	1:2475376-2475438_+		1	1	C2_3h;	0	1	0
MLGLAGPFYR	1:1416538-1416567_+		1	1	C3_6h;	1	0	0
VLMVHMSLMPWAPLAFQTGMK	1:1591122-1591187_+		1	1	C1_3h;	0	0	1
PPTIGPMTGTSHTLMSPR	1:1950858-1950911_+		1	1	V2_3h;	1	0	0
EVVALPQKPPWREAR	1:275575-275619_+		1	1	C1_3h;	0	0	1
MSSPATITSR	2:111423-111452_-		1	1	C1_6h;	1	0	0
MVQHVVGNDEVEALAPTQQLPAQR	2:354244-354315_-		1	1	V3_6h;	1	0	0
LDLFQEASPRNLNFRGLLLGLDPLFR	1:2364516-2364593_-		2	1	V3_3h;	2	0	0
LGLAEVLR	2:166702-166725_-		2	1	C4_6h;	2	0	0
EQANPLR	1:1633741-1633761_+		1	1	V1_3h;	1	0	0
AAPEESAEPVLANAGTAESADTEPEVSEAPAAPK	1:355328-355429_-		2	1	V3_3h;	2	0	0
MQVLPGGTYR	MP1:58815-58844_+		2	1	C4_6h;	2	0	0
MSWPVVQSWW	1:2113134-2113163_+		1	1	C3_6h;	1	0	0
VPGQAQLVAPAGR	1:2373850-2373891_-		1	1	C1_3h;	0	0	1
MLVDGQNILEMEPDER	1:2116471-2116518_-		1	1	C1_3h;	0	1	0
MRTVPGGLSGGAELR	1:1465800-1465844_-		2	1	C4_3h;	2	0	0
MVAGLVAGAAVFWTVR	1:2244485-2244532_-		2	1	C2_3h;	2	0	0
DTLTPAFGR	1:2042355-2042381_+,1:757961-757987_+		1	1	V1_6h;	1	0	0
MGVPGGAGTGAAGAVR	1:1603262-1603309_+		1	1	C1_3h;	0	1	0
TVLIDFGSAR	2:365408-365437_+	NP_296367.1;	1	1	C2_6h;	1	0	0
PSPSLER	1:485700-485723_+		1	1	C1_3h;	1	0	0
MLLSGGDPLTLAPK	2:28839-28880_+		2	1	V2_6h;	0	2	0
WKVTGWPASLTGLSVLSR	1:1805458-1805511_-		1	1	C1_3h;	0	0	1
MLAAVAPDGAEDELHQR	1:2166884-2166934_+		1	1	C3_3h;	1	0	0
MPSAFLR	1:1890402-1890422_+		1	1	V4_6h;	1	0	0
MAAAAPTTR	1:614690-614716_-		1	1	C4_6h;	1	0	0
MPQPAHLPHQVTVQAAQGAVAGHVGK	1:2493582-2493659_+		1	1	V4_3h;	1	0	0
VSLAEALITAQALTPEQAR	1:1584864-1584920_+		2	1	C4_6h;	2	0	0
MVAALLAPK	1:468777-468803_+		2	1	V4_3h;	2	0	0
MVLPQAWR	1:2275508-2275531_-		2	1	C3_3h;	2	0	0
PFQAQLNAFPPWPR	2:368795-368836_+		1	1	C1_6h;	1	0	0
MDPAMLALR	1:943979-944005_-		2	1	C3_6h;	2	0	0
MFSVFLWPR	1:1005052-1005078_+		1	1	C1_3h;	1	0	0
FVLMPPPVEPGLAPMNIHTMVMNSAGK	1:1693212-1693292_+		1	1	C4_3h;	1	0	0
GLEALADHIFPIENIYAE	1:831499-831552_-		2	1	V3_3h;	2	0	0
PGHGAAAPLRAR	2:328875-328910_+		1	1	C4_6h;	0	1	0
WHSFLASGLVQLVESEYK	1:1776170-1776223_-		1	1	V2_3h;	1	0	0
NELVYAGVVPSVR	1:2136719-2136757_-		2	1	C4_6h;	2	0	0
MTAPFRFGGVGSGSGYTVTVR	1:2531592-2531654_-		2	1	V1_3h;	0	1	1
PAAAVAMAMPTMLR	1:1677510-1677554_-		1	1	C4_6h;	1	0	0
MPDVALGR	2:25045-25068_-		1	1	V3_3h;	1	0	0
MEAFPAELEEAVK	1:1152212-1152250_-		1	1	C4_3h;	1	0	0
MEDLFLDFAAVQFGALVTDDDFQAR	1:912844-912918_-		1	1	V3_6h;	1	0	0
MVLAPPSTR	1:1949424-1949450_+		1	1	C1_6h;	1	0	0
MWFTFAASAHWLPEK	MP1:72147-72191_-		1	1	V2_3h;	1	0	0
ENMPPYDDDHHFFVFIFK	2:109-162_-		2	1	C4_6h;	2	0	0
MNVAGVILNR	MP1:9988-10017_+		1	1	C3_3h;	1	0	0
VFDPAQGSR	2:228606-228632_+		2	1	C4_6h;	2	0	0
MMAIAPTGSISYVSHASASIMPITEK	MP1:128622-128699_+		2	1	C2_3h;	2	0	0
MTAGNASGLNDGAAALVLMSAER	2:57712-57780_+		1	1	C4_3h;	1	0	0
SHAAWSK	1:1879031-1879051_+		1	1	V1_6h;	1	0	0
MISMLLVLNAPTAYLPAR	1:1608835-1608888_-		1	1	V2_3h;	1	0	0
FVPRPYR	CP1:19002-19022_-		1	1	C3_3h;	1	0	0
MAEMPATFLMASLSSTDTASFLISSMATATALSMPR	1:618579-618686_-		1	1	V4_6h;	1	0	0
MVGTSTSPQR	CP1:8765-8794_-		1	1	C2_6h;	1	0	0
MSPWIEMDQDNFK	1:2130964-2131002_+		1	1	C4_6h;	0	1	0
AGLLELAMEEAGR	1:1544226-1544264_+		4	1	C4_6h;	2	2	0
MAALPIMR	1:2566969-2566992_+		1	1	C3_6h;	1	0	0
MLDEAQDYSPLLYALLAR	1:1593487-1593540_+		2	1	V3_3h;	2	0	0
MDLPELRRDP	1:179476-179505_+		1	1	V1_3h;	0	0	1
MPAMNSTPSSPDSIMR	1:646420-646467_-		1	1	V3_6h;	1	0	0
EQVEVLK	1:1363604-1363624_-		1	1	C4_3h;	1	0	0
MVPGTVSGSTLIQ	1:1689301-1689339_-		2	1	C3_6h;	0	2	0
PLALTSPSR	1:1942449-1942475_-		1	1	C3_6h;	1	0	0
MPTGNALEHLVISVLPTGMPASMAALR	1:2427504-2427584_+		1	1	V1_3h;	1	0	0
MLHAAFAPHGLFGGGVVEESGHR	1:1955955-1956023_-		1	1	V1_3h;	0	0	1
SPATSTLR	1:1862667-1862690_-		2	1	V4_3h;	2	0	0
PVPPPGETSRPAASATPPR	1:2036069-2036125_-		1	1	C3_6h;	1	0	0
MLALPAK	1:1544394-1544414_+		1	1	V1_3h;	1	0	0
MAPEEAVR	1:2620786-2620809_-		1	1	V2_3h;	1	0	0
MTTSDAPISASSVTK	2:98086-98130_+		1	1	C2_6h;	1	0	0
GTGLGAGAGEAGPWGGALGSGAAGGTVTRPTVPRAPR	1:498618-498728_-		1	1	C1_3h;	0	1	0
LDDAGLR	1:2149300-2149320_+		1	1	C3_6h;	1	0	0
MLNTALR	1:1653932-1653952_+		1	1	V2_6h;	1	0	0
MMPPSMVSGAGLR	1:1447043-1447081_-		1	1	V1_6h;	1	0	0
HHQVHHDDFGAQALGLLQGFFAVGGLAHHFDAFVQPQK	1:1577226-1577339_-		2	1	C4_3h;	2	0	0
MGQEIMAR	1:359052-359075_+		1	1	C1_3h;	0	0	1
MLHVQPALPER	1:888707-888739_+		2	1	V3_3h;	2	0	0
MAFGEETR	1:2398603-2398626_-		1	1	V3_3h;	1	0	0
MPGTTTPEPK	1:1539981-1540010_+		1	1	V1_3h;	1	0	0
MQAQYVAESQMAMITR	1:1237983-1238030_+		2	1	C3_6h;	0	2	0
MNEISSVMSSSFSGPRPIIM	1:1305922-1305981_-		1	1	V3_3h;	1	0	0
MAGTSTTALSVSSSMTGWPSLTVSPTLTR	1:255886-255972_+		1	1	C3_3h;	1	0	0
MALTSPAAR	1:253894-253920_+,MP1:168706-168732_-		1	1	C2_3h;	1	0	0
MLNLTMTNIR	1:2145512-2145541_-		2	1	V2_6h;	2	0	0
QLVVHAQNR	MP1:170037-170063_-		1	1	C4_6h;	0	1	0
YFFSADENAFFR	1:2567844-2567879_+		2	1	C2_3h;	2	0	0
PGGGHAAAGARAGAR	1:663528-663572_-		1	1	C1_3h;	0	0	1
MNPAQQIR	1:853787-853810_+		1	1	V3_3h;	1	0	0
MTLDLTR	1:1505134-1505154_+		1	1	C2_3h;	1	0	0
MRVGALLQQQPRR	1:1981647-1981685_-		1	1	V1_3h;	0	0	1
VGQPQVGNPALPGAANLAGAAQLEVGLGNDK	1:1938962-1939054_-		2	1	V3_6h;	2	0	0
MTSPSRPFTSTAYFSSSRSSQPTR	1:35725-35799_-		1	1	C3_3h;	1	0	0
MQEQMEANENESLDLAAAQETLGAVEAR	1:2377150-2377233_+		2	1	V2_3h;	2	0	0
TSASTASQSPASAEPMWMTISISSAPVSALR	1:1215260-1215352_-		2	1	V4_6h;	2	0	0
PSAYTMPWPGG	2:196394-196426_+		1	1	V1_3h;	0	0	1
MQSVATR	1:1379271-1379291_+		1	1	V3_6h;	1	0	0
MRPSVPGAR	2:116598-116624_-		1	1	C1_3h;	1	0	0
MAAALATLVR	1:1639968-1639997_+		1	1	V2_6h;	1	0	0
GPLLDVNSAALMAGRFF	1:558940-558990_+		2	1	C3_6h;	2	0	0
MMATLTSGISRPWAK	1:395129-395173_-		1	1	C3_3h;	1	0	0
LIVPPPAAGR	1:2031641-2031670_+	NP_295736.1;	1	1	V2_3h;	1	0	0
MDELKELGPPTVGPAAASLER	2:376839-376901_+		2	1	V1_3h;	0	1	1
ADFAGVRLR	1:2352424-2352450_+		1	1	C1_3h;	0	0	1
MMNQTGGAEIAR	1:2218638-2218673_+		2	1	V2_6h;	2	0	0
MFSVMLPSR	1:286012-286038_-		1	1	V1_3h;	0	0	1
DALGVER	1:1333277-1333297_-		1	1	V2_3h;	1	0	0
PLQAQQVHGGPEGHIGQKPQLLEGGRGGHQAALPEQPR	2:220628-220741_-		1	1	C4_6h;	1	0	0
MQIYSSIFSTVWLSQV	1:707808-707855_-		1	1	V3_6h;	1	0	0
MAQSAQALPLHPGTGGQVAR	1:2623723-2623782_-		1	1	V1_3h;	1	0	0
MSTGEFR	1:1052005-1052025_+		1	1	V1_3h;	1	0	0

## Sheet: Table S9B-ORFs
ORF	Class	#Peptides	Identified peptides	Amino Acids	Sequence	Best_BLASTP_hit	HitLen	Pid
1:354317-355669_-_StartATG	intergenic	8	AAPEESAEPVLANAGTAESADTEPEVSEAPAAPK;AAPEESAEPVLANAGTAESADTEPEVSEAPAAPKPR;AQAATAPVEEVEETPAAAAEPEAVSEPAPAPAK;ATANVDEGPAEVAASAEQPK;DAVADSLLPVTPEGTTPSETPTPAPSEK;QDAAPQEQAPAEDTDEDFANIPDEER;SAAPAPESETTPAPK;TPSAPTAADAAPR;	451	MPKQRKKDAVADSLLPVTPEGTTPSETPTPAPSEKTKSRRTPSAPTAADAAPRKTGRSRSAAPAPESETTPAPKRGRQPKAAPEESAEPVLANAGTAESADTEPEVSEAPAAPKPRRSRKPKATANVDEGPAEVAASAEQPKAPAPKRRGRKPKAQAATAPVEEVEETPAAAAEPEAVSEPAPAPAKRGRKPKAPAAPEQPSAELTAETQEAAEAPKPRRGRKPRAQAPAEPTTEDSAEAALSPVLDATAPQEVSEPQEQEQAPTEAPAPKRRGRRKAVAAEPAPLSDVLDGVEAVDVETLENAEAPAPTLTVAHEAEAAVPTVDSALAVEDEATPAAPEPDSTSDSEPRQSRKNRKERRAERQDAAPQEQAPAEDTDEDFANIPDEERLLVAHCASLG…	WP_027479590.1	390	98.718
1:2568273-2569061_+_StartTTG	intergenic	5	GAAQIVADSVLPDENR;LETTLGGVTSTK;LLPPISDEPIFVAYPPDK;VAEVTATVAGR;VAYLQPANLETR;	263	MKRTLLPALLLASFAAAQTAAPAAPSPTPAPASATRLLPPISDEPIFVAYPPDKYSVGFDHVLLEGSVKPGATFSLGGQPVDVGADGLFIEWVPLTPGENVLKLETTLGGVTSTKELRVTSRPQTVLRGAAQIVADSVLPDENRVAYLQPANLETRGVPVGFSGTPGGKASYKVGDLGPFPLAETSPGEYEGTFLLPAQLAAAPVSFTLTGADGTTATAESTGKLSVTGTGPRVAEVTATVAGRGLQAAGQVWRNGAGRNFVV	WP_119761744.1	256	66.667
1:1664090-1665640_+_StartGTG	intergenic	5	AALGSLPIIAEDLGVITPDVEK;AVLAVVPLQDLLNLGSEDR;GFAGYWEIPYPAETAMNGR;VYTSSDPGEDTFAWQLTEVAFGTR;YDPAALLPSLADR;	517	MESLPHTQLSREAPENDTSTFQRRAAAPHQPARTLWHRRTRRLGAALRGLARAGRAALLAGHAARPHRLRRQPLSGVFGVRRQPLPHRPDDAEGRRAAARHRFRGYARLQPAPGGFRHAVRVAQPDARPRLRALYLRRTRRTDGGVRGVQGAGSGLARRLRPVHGAQDGARRPALERLGAGAARPRPAGARLRPRXLEGAINRVQFVQFLFFRQWTALREYARERGVQIIGDIPIFVALDSSDAWANRDEFYFDDQGQPTVVAGVPPDYFSETGQLWGNPLYNWPKMKEDGFGWWIRRFQGSLKLYDIIRVDHFRGFAGYWEIPYPAETAMNGRWVPALGHEMFEAVRAALGSLPIIAEDLGVITPDVEKLRDDFGFPGMAVLQFAFGGGDFAVNDFLP…	WP_027479885.1	502	98.784
2:282851-283144_+_StartTTG	intergenic	2	IQDVLGSALDEYLR;NVLPDPHESVSASSTDPLEPFNSR;	98	MPPPARVALETLCQVRLSHGADLTRRGGADMSPQDPRNVLPDPHESVSASSTDPLEPFNSRLPRSLQRRLRVYAALHDRKIQDVLGSALDEYLRQREE	WP_034350671.1	68	100
1:1151966-1152250_-_StartGTG	intergenic, overlap antisense	2	MEAFPAELEEAVK;VSEQTQNLATR;	95	MEAFPAELEEAVKKAREEGIRQANADAKVRSDLLERDWEASKQSYELHLDSLQAAVAAAEAQVAELQAQQQRVSEQTQNLATRAFTTASTSRSEA	WP_139806976.1	65	81.538
MP1:14882-15139_-_StartATG	intergenic, overlap antisense	3	DFTQELLDER;IVVPTDVR;TELGVQEGDELILVK;	86	MTTHAYNLKLQAQGRIVVPTDVRTELGVQEGDELILVKEDFGYRMTSRRLLAESLYGSLKKAEGDERDFTQELLDERQAEAKEKGW	WP_081816091.1	86	100
1:2567691-2568119_+_StartATG	intergenic, overlap sense	2	DAAPAPASSSPPSPLAGEK;YFFSADENAFFR;	143	MPAYTAPMPLGCLASLFGLRDAAPAPASSSPPSPLAGEKRVPTSLPVSARRYFFSADENAFFRALEDGCAARATGPFPMCGSTTSLPSTTPPSAARCWGGCATSTWISSSWTPPTTSGPGWPSSSTASRTRKPSSSTATRSRT	WP_022801060.1	53	58.065
1:2136212-2137153_-_StartGTG	intergenic, overlap sense	2	LQADYSSAR;NELVYAGVVPSVR;	314	MQALEAQARQATAARDAAIQSRDAAAAARDQAVAERQEALDARDRLVAERDRLQAERTQAVQARDKAVQDRDRVRQDLATLRTQQRQLQGSNAALAQDLAQTRQSLSRLQADYSSARSELSLSRTAELTYPKNELVYAGVVPSVRSLDTFLKVAGGTAAARGARPGADSPAARLGPSARASLETKLRGLNTSAFVICRAAQNSVAGLPVELTCDARANTLLYRAGQPIRQATINLQNQSVLQSQITELMQDTVLELTLRGVPGEYIANPGLDVGDLLTLLTGLRDKGGSTAVISIAAREDVRPSTRVDLYARGP	WP_092263830.1	656	65.951
1:2518632-2518976_-_StartGTG	intergenic, overlap sense	2	GGGVSLEATR;QLQDAFDDLGVR;	115	MLPSAPAFHVWTLPGGLTLAFERRAGPGFAFDLRVPLGSAHDPVGEEGSLAVIEEWLYKGAATAANQRRDARQLQDAFDDLGVRRGGGVSLEATRLHVSGCGPTSARHSRWWPTW	WP_103131229.1	95	72.727
1:1134527-1134778_+_StartATG	intergenic, overlap sense	2	DALLATMR;TELLALPLELTPNPALR;	84	MSRPAHWLLAPPASRDALLATMREWQVSPPVAQVLCGRDLRTELLALPLELTPNPALREAASTSWQRCARESASVFTVTTTPTG	WP_027479621.1	61	100
2:228417-229097_+_StartGTG	intergenic, overlap sense	2	FLAPPLFVSGGGGLVGTAADYLR;VFDPAQGSR;	227	MAVLGSDRRAGLRRAAGGGRTLRAVSEGADSDAAGHARHRLSGAARKSRAPDDLLRADAAGQKVFDPAQGSRFLAPPLFVSGGGGLVGTAADYLRFCRCLLRGGELDGARLIGPKTLHLMVQNHLPGGADIASLSRSVIGGGDAAGVGFGLGFAVTIDPARTLLPGSRGDFFWGGAAGSYFWVDPAEDLAVVFMTQTLNSPEQARHTLRTMVYAALEDSATDWPTRA	WP_051618882.1	403	100
1:880869-881444_-_StartATG	intergenic, overlap antisense	7	AQSIEGVR;ASPEDAAAYR;DLPQQNTR;DNFTADEWFK;EGGFLGIGGEQVNDK;EGGFLGIGGEQVNDKER;QVIGGDQTNQPTVVQETLPESTGTTMPAPDGSGNSN;	192	MSVKDNFTADEWFKVMTGPGRAGAAVVAASPSGLTGLLAEAQAIAASVRESVSGTPRTPLMEAMAAELLGTPPDPKDLPQQNTRDMEEVKAQSIEGVRQAAWLVSSKASPEDAAAYRQMLLKVVENTANAAKEGGFLGIGGEQVNDKERAVMDELRQVIGGDQTNQPTVVQETLPESTGTTMPAPDGSGNSN	WP_114671864.1	187	82.812
1:157493-158866_-_StartATG	intergenic, overlap antisense	5	ADPLPYWGQVELAR;EAAQVPVAER;EQFGTGDAQSALGTLQQALTEQPEDR;LSDMLAR;TELMLGQPDR;	458	MFWRKANAAPRESETLRRAREQFGTGDAQSALGTLQQALTEQPEDRAAYAFAAELLAAMGAEEEAALFQAATQSEPLQALFDLGMHFAEADQPLAEPFLQRAFELSGHPIAALALAETKRGNFQIEAAAEVLRRADPLPYWGQVELARTELMLGQPDRARQLPREAAQVPVAEREHYATSTQRLSDMLARFEAATRPGLARPLAEWTIREWHFVQYGAAILDYMDERVGAGALEVAGGRYVYQSGGTDEVALILHKLRQFLQDVGQVPPVVWAVPERDSEVLGRALASLLGVPLVTGERPQGAALIVAADSKFLLQSERDVEELGTVRPGQVVFAYTVNWVDAGNVTPDVAGLLSQMYVFPWAGGQMRLNMDDPEKPQVEQTEPDLRPAEAIAQEVLAA…	ANC72564.1	458	100
1:944763-945674_-_StartATG	intergenic, overlap antisense	5	ADEALSIMR;LGFALSDVVAENDIAQATGISPEAGAPGGSGTAIK;MESVVALFPDPAQAR;MGVPAEQAER;QALDALQAR;	304	MESVVALFPDPAQARQALDALQARGFERERLGFALSDVVAENDIAQATGISPEAGAPGGSGTAIKGTLYGALIGIAVMIPVWVLLRLIPDTRIYSNGALMAMILVTIGTAGMGLLFGALAGSDHGDHVRLLRRMGVPAEQAERFGQGIKNGLTLVIARDPNGQRADEALSIMRRSARCASKTRSAVAGSRASALDRTATEFQQHKRHQGECLPGAALLFTLESALPEQPGRVAHRHLPHLLLGDAPAPQIRQDVVGDVERVPVLDGGQGGFGDGRRASQPVPDAVVREQQPVGVALAEQRGQHA	WP_092264173.1	175	76.571
1:1150821-1151966_-_StartATG	intergenic, overlap antisense	5	AQQLSEQVSAASR;DLLAEYDAAAEASR;EWNSLEAELTK;ILEAFDDLIQEYSQLEGQLGALK;TEQAELTR;	382	MSVKRPADSATKAKILEAFDDLIQEYSQLEGQLGALKGQLAQKDKEVREAQKQVAQQQVVQQQAAPKGPMQEASRELPTEPGEASGRMTVALGLLAQLQAGASGTLAELSEQLSAEAAGLQGVLKLAQTEREALRDLYGLTAGEHALRDLLAEYDAAAEASRTELETQQTATAEEWEARQREWEDEEDARERATAERDLAARTARERDTADYSYQRDLDRRLDDETYRTEQAELTRARAERLDAQEREWNSLEAELTKREQKWREVTERAAALPAEREAALKRAEAEGNGIGTRQARVRTELQEKDIEGQRRVYEQRIQSAQTRLDLLSVRAQQLSEQVSAASRQMQDLAVKAIEGQANASSLSAFKELAMEQAKAQGKGKN	WP_107136731.1	378	77.487
1:2068822-2069631_+_StartTTG	intergenic, overlap antisense	5	AYINAFTSTDSR;DLGELFDQNGIR;FDADLSSLGEQVR;TDDLYAGLDDAR;TDDLYAGLDDARFDADLSSLGEQVR;	270	MTERWHSFLASGLVQLAESECKTWSRTNLQSREARMERPACCCRRTRHSKNCSRLPAMSQPTEMPRWRTDDLYAGLDDARFDADLSSLGEQVRDLGELFDQNGIRQGGAPLSAEVLAQAIDAMNSTFRQLGELRAYINAFTSTDSRNAAAQQRMGELTTLALPLSPCVAPDRVAGQRRGRATSRRAGQLRAGARPRVFRAPRRRVRPAPDDAARRRPRRAVAAQRRGRLGQAARQLHQPVARRVPGRTSARHGAAGIGDRAGRSGAPRRF	WP_027479961.1	104	99.038
1:264981-265250_-_StartATG	intergenic, overlap antisense	4	FVTLEGGER;GVEVEGVQFPYVTDEVPHGIR;MNEDFMMVLQNGSVPAR;VTSEAAVLPFDINEAPR;	90	MNEDFMMVLQNGSVPARFVTLEGGERGVEVEGVQFPYVTDEVPHGIRALTDEQTHKMSELRQRCKVTSEAAVLPFDINEAPRREESGHEH	WP_092263372.1	85	87.059
1:2162524-2163561_-_StartGTG	intergenic, overlap antisense	4	AGELLLENGYSDVVNLR;EPEEFANVHAEGAQLIPLSEFESR;GGTNAWVEDGLPSVR;LVQQGALLVDVR;	346	MGHEVVADGEDGQRPHAVFGGEGVEPGGFHFHRQHAELGPALKLGRVVVVEGVAAHDVADVGAEAALLGNLVRPQQQLEVGDGREGALAEADAVDVAVGARRLRQHEVAHVHAFLIAARRAHTNQVLAAVVLNQFVDINHAARNAHAGALHADALALVGAGKAQHPAHGVVLHGVFQKGFGDVPRPQGVARQQDGFGNLAFFGVEVNAHTPQSIRRPQRVSAKFPAIGCSSRFFLSRVRYAAPMKEVTPAEGQKLVQQGALLVDVREPEEFANVHAEGAQLIPLSEFESRFAELPKDQPLVMICRSGARSQRAGELLLENGYSDVVNLRGGTNAWVEDGLPSVRGQ	WP_081816032.1	141	99.291
1:2533395-2533832_-_StartTTG	intergenic, overlap antisense	4	AGELLAPALLGTQAEDIVQQVTR;DIIQSYFDQQAVAQLGQVAGLDPTLTQR;FGSVQDALNTSSGALDLQR;SQIGEAVSNLPR;	146	MFSLDCSPVRCLLSFTGGRMKDIIQSYFDQQAVAQLGQVAGLDPTLTQRALSLGLPLQLDALAAHAQTPEGRSQIGEAVSNLPRFGSVQDALNTSSGALDLQRAGELLAPALLGTQAEDIVQQVTRRVGGSVGGVQKVMNMASRSC	WP_034350594.1	123	100
1:3559-4251_-_StartATG	intergenic, overlap antisense	4	DGLTSAELLR;ELLATVAR;LAYIDTVTAR;VYGQLGSISNR;	231	MKNAPLTLNFGSVRLPVSADGLLHAPTAQQQLGLTQSWEAALVEHGLPETYRDFGAGPEAAVSVPDFVALAFALDTPEARRWQKRARELLARAMQGDVRVAAQIAERNPEPDARRWLAARLESTGARRELLATVARHGGEGRVYGQLGSISNRTVLGKDSASVRQERGVKATRDGLTSAELLRLAYIDTVTARAIQESEARGNAAILTLHEQVARSERQSWERAGQVQRVG	WP_027480257.1	231	100
1:2200634-2201542_+_StartTTG	intergenic, overlap antisense	3	ETDADIEQR;GYGGLTDDWVNLR;WVAGGQVDPAALAYLQER;	303	MRDKREGVLSGAGTLPSMTFSVVGRDPRTGDLGVAVASKFLAVGALVPFVRGGVGAVATQSYVNPNFGPEGLGLLTQGLDPQAIVARFRETDADIEQRQFGLVGADGQSATFTGTGCHAWAGGFAGPDVAIQGNILAGPGVLDAMRAAWEAGHELPLPRRLLATLRAGDEAGGDRRGRQSAALLCAGPGRGYGGLTDDWVNLRADDHADPCGELARLLDLHDLLFGRPQDTRPLTEDELKWLRALLIWQDYATSLPAGDWDADTEAAAWALYGTENLEERWVAGGQVDPAALAYLQERYPEPF	WP_114670992.1	289	87.543
1:915299-916084_-_StartATG	intergenic, overlap antisense	3	AELANLQAR;EAQQALAESDTLDR;TLTLLALAQEQQGEPQADATYR;	262	MDVGGLLHNYGWLLGLFSILNIVCLVHAVVTRQGALWIVFLALNLFLGGFIATLFYTFMVLVPSLQGSRRAATQAVQRGVEAIKPLDVRVREAQQALAESDTLDRRAELANLQARAGRPEEAQATLAPLLSGIYADDPVVLLSAAQLDLAQGNPAGAEARLSRVDLRTSAATRTRTLTLLALAQEQQGEPQADATYREASVGATTEEPRARHAAYLLRQGRPEEAHAVLDALAKTERQASPLYRKQEREWFALAAELRRQLR	WP_017869023.1	261	90.805
1:928809-929726_+_StartATG	intergenic, overlap antisense	3	AVTPEAAADAATDTAEAAPAPK;PVAEEAPAESK;VTADAAPAAAPAAQATDAAPPAPK;	306	MAEPVKTRVRPKAKPVAEEAPAESKIITPDKPRTRRKVTADAAPAAAPAAQATDAAPPAPKPAPKPAAKPAAKKAAPKKAVTPEAAADAATDTAEAAPAPKKARAKPAASTKAADEKLTDDKPAAPKKLLPKRRRPRKLPPLRVPKPLKRHPQKLRPRPRRAAPRPLRPRRRLSNPPLVAPLKSPTTSTPAFRNCSRQARPPASWRAKISLRRWLPRSKRMGSTPKALTPSRICRSTSPGRTSKCRTSTRTKTNLKATTPTPRTRCPVRPRRSRTTTRKSTSTICPAPSATTRCASTSTRSGAFRC	WP_027479682.1	121	100
1:945079-945144_-_StartGTG	intergenic, overlap antisense	2	LEDALGGGR;LEDALGGGRLQSERAGQNGH;	22	MRLEDALGGGRLQSERAGQNGH	WP_103127685.1	199	81.818
1:2173378-2173644_-_StartGTG	intergenic, overlap antisense	2	DDAQNPNPANSTAVEEGQAR;QEPGANMSEETLDENVETGNTK;	89	MASPVRRKESSLSSHFAARPAPQHRPMTKDDAQNPNPANSTAVEEGQARDMNMEPGRGARQEPGANMSEETLDENVETGNTKYTALDNE	WP_017870941.1	63	90.476
1:831499-831888_-_StartATG	intergenic, overlap antisense	2	ELFPESYR;GLEALADHIFPIENIYAE;	130	MSEKAHTAAELLRELFPESYREIFGERPLNTPPTLGLYPVADGRLALVHGNQLAEFTPIAPKGSTALHCDLCHHTRSRSEAQMYRVVVGSRRTRYVTLCTPTEGCQQRAGERGLEALADHIFPIENIYAE	WP_017870986.1	130	92.308
1:1584678-1585430_+_StartATG	intergenic, overlap antisense	2	DPQFMAK;VSLAEALITAQALTPEQAR;	251	MAPLTRRASPPPSSPTAVTAPVQQAYARYGRQAGQWTAQYLAKGGEVFCGAGCYFCCDMPIRVSLAEALITAQALTPEQARAFEKHARAVGQNARTARDEDEFVQRHRIEISFCPLLDRETGACSQYDARPTRCRDTFSAFPAHFCACGTWENMTRREQAEYRREVARTPGTDGEVHFIAPLEHLSEPVWAAASKAMRKAWGLEVWGDFWTLTTLARDPQFMAKVQAGDGRGAWSQAKSRGLAHAVTLEIG	WP_051618803.1	251	100
1:477517-479160_-_StartGTG	intergenic, overlap antisense	2	AVLHFLEVPLVFRAAFAEQGAQGSEGKPGGNADDAGVFQR;VHEAVVAVQGDEAGNPQKTRR;	548	MRRHRAVHAGPGVRAVLHFLEVPLVFRAAFAEQGAQGSEGKPGGNADDAGVFQRENRRALHRVASGGLFGRVHAHDVGAQRNQDQGHGEAADDAPHRAVGVEAAPEQGVENHRQVGAGSDGEGERDQKGHVLVLGEQPQHDGEQTHGDRRHAGDLELLLLIGFAAFHHAVVDVVGKRRAGADGQARDHREDGGEGHSGDKGEAELAAERPGSPAERLSEQWRGHVARRVGGHDGVLADQHVGGVAHQGGHDVKGADQAHRHDHALAGVLRGGHGEKAHQDVRQPGGAQHQREAQRNQVEGVFVLQARFQKGGPVLVGGGPEQVAEREAEAGENEHAHHDGGEHQQHRLDDLHPRRRQHPADHHVHDHQQADERNSKCRLEQPAREQRDERPGADHLRDH…
2:312526-313062_-_StartATG	intergenic, overlap sense	5	ALEAELTAR;ALNQAYAAAPALR;AQGEVTLAPELAADPDPLVR;EALSSDDYAVAFDTLEQAMR;MISVDATWEQVK;	179	MISVDATWEQVKEALSSDDYAVAFDTLEQAMREAAPPVRGELALRLAHLHSLYGDPAQPDVRRALNQAYAAAPALRSAPLARALEAELTARAQGEVTLAPELAADPDPLVRYHALCAWRWPGGPRRRWTWRCPPLSCPSTCAGACVPGRPTRKKPWARVPRRRCSTPRPRTSPPGLTAP	WP_056299501.1	141	52.482
1:2146613-2147425_+_StartTTG	intergenic, overlap sense	4	DVLLAGAEGEHLR;LDEVTTLTGVEPLLER;LLAGQVAPVSGTR;TYALGGQVQPSAVQAR;	271	MHHQPAASYTRRMSLLPPPPLVHLEHVTVIAGGQALLRDLSLTVRPGEALRLAGPNGGGKTTLLRLLAGQVAPVSGTRTYALGGQVQPSAVQARRTLSVVGPDAEAFYLTRDWELTVRDVLLAGAEGEHLRLWEATPEQLARLDEVTTLTGVEPLLERDFRTLSHGQRRRVMLARALMPAPPLLLLDEFTDGLSEAARADLGDVLRRVHAAGTALVLATHRPEEAPTLNWRTVYVAGGELSDEPPAFPSAPLAIPAALPLAPSAALRPSWN	WP_017869834.1	222	84.475
1:2605091-2605696_-_StartGTG	intergenic, overlap sense	2	AGAVAAAAR;LDSAHLGQPDR;	202	MQNEEQDEEWSGWRCLSDARVIRRPALEGEGVRRGGPPRSRLAGPAPACALPFPHVDPAPAHPASAAARFSSHHPRGRGGGARAGRGAGRAAARLDSAHLGQPDRQRKRLARRAARFRAVFQSCGARRLARVRAHAGRPRRHGRPHQGERAGAVAAAARQRRTAGAGPLARHFPVRAPRPRQCAAAGPHLAGRREAGRKIGA	WP_010887573.1	60	73.333
1:1981206-1981913_+_StartTTG	intergenic, overlap sense	2	EGAADLVAELLTR;TNDGESAADLAR;	236	MPLHPLPCPHVRRRDHPFHRHSRQQPRGRAPAGAGRAGTLASAQPERPVAGHVRGVLPAALRARRAAGGGPGTGRVRGGGDGPAPTGRSGRERLQPRRLHAPTPRRHVRAHGGGAGAARRRGGPARAEPQPAAASPLHSALGGRQWETARLLLEQGADSHAAQPGGWTPLLLAVREGAADLVAELLTRGADPHARTNDGESAADLARDNEHEGLLRQFPVLAQAGTESQDAPPRPN	WP_081816073.1	86	98.837
1:1450021-1452756_-_StartGTG	intergenic, overlap sense	2	GNVVSPTEVR;GTVVSPTEVR;	912	MPTKSFDDSRHRVFVPATASVQCMIFGSEHLAFFPLPSGPVPSGPQPPRSVPRHAAARAALGGRRPGPAAVRHPARRAEHHRGHSAAGVGGADLAAGAGVVQHRGNPGQRGQAAGPGSVQPHAQPRRLRRLHRQLQARPQLFRRRNLQQGKDLRDELRPDRPRRHGGQPPVRHQPRAHLGQPLCGRVAGGHLHPQGDEPGQRQELLRSAGVGALCARNERLQRQRPRYRKGPAARRAPEHSRRVGGQDGQRHQLRHRRPAGGRVVDRAARQRARQPDHLGKRQVGHQPLYRHPAAGGRVAGLHPRAAHHQAVLQRDSLLFPHRRPAHPGPGRRLRDAQGHLDRHPAGRGRGGHPGQPHSGVELRAGRGKHCQALAAAGYTPVSSSLVEGKGNVVSPTEV…	WP_010888086.1	449	99.777
1:912115-914205_+_StartATG	Nt-extension	2	MTQSDDQFQGQTELDQPEQNQTDR;TQSDDQFQGQTELDQPEQNQTDR;	697	MTQSDDQFQGQTELDQPEQNQTDRKPAQNEPNEQMSFSHAAGTADDYNADQISVLEGMDAVRKRPGMYVQGGTGIDGYHQLLTEIIDNGIDEGLAGFAGEIQIVLHADGSATVTDDGRGIPVDIMKSKGRPAIEVIFSELHAGGKFGQGAYKVSGGLHGVGSTVVNALSTYLDVTVNKHKQLHHIRFERGVLVQPLEVLGATPKDVKWSTKVSFHPDPTIFKEFDNQFDYLRIRNRLRELAYLTGLKIVIRDERTELHGGEIKEEVFHEKGGIANFARALVTDDTKLLYDQPVVMRGTHAEVEVEVAFIHANTYASDNILTYANMIRTRDGGTPLTGFKTAYTRVLNKYAKDKNLIKAGNPVPSGDDLLEGIYCVVSVKVGDPQFESQAKVKLLNSEAQ…	WP_010887551.1	663	100
1:556200-557555_-_StartATG	Nt-extension	2	MENNTPDLNELMAR;VDLASILNAASNMNDK;	452	MENNTPDLNELMARIDLGKLGALAGKVDLASILNAASNMNDKQLKQLSRALGVGGSGRQRVLPAADGDYYDYLDTLTDSQVEVAGRVHDFMRAEVMPIMNEYWSRDEFPRDLIGKMRELNLLRSIWNEDGTRKPDATLIEGVVILEACRVDVSTAVFFGVHGGLATASIALGSDEEQKKRWLPDMLDMKKIGAFGLTEPEGGSQVSEGMRTTCRRDGDGWVLNGEKKWIGNSTFSDFTVIWARDEETNEVRGFVVEAGTPGYDVEKIQGKIALRMVENGHITLKDCRVADANRLQAVQGWETVSQVLKLTRAGVAWQGVGCAMGAYELALAYTQTRKQFGKRIGEFQLIQSHLTHMLADVTAMLGMVMRLSHIADEGRMDDAHAALAKVHTAARCREVV…	WP_010887196.1	414	100
1:1396664-1397596_+_StartATG	Nt-extension	2	MTDPLSGWQPAPAGFK;TDPLSGWQPAPAGFK;	311	MTDPLSGWQPAPAGFKHVVSVSLGNSKRNAREEINVLGQPFILERLGTDGDSALAARLFRELDGRVDAFGLGGADLYVIAGRRRYTFGNVRKLVANAKLTPVLDGSGLKNTLEREAVAQLDPLLNWRTQRVLMVSAVDRFGMAEALAEHGADVVYGDLIFGLNVDRPIRNIGTLRRVARLALPVITTLPQDWFYPTGEKQEQSVEGKGTRYYSWADVLAGDTHYVKRYAPRDLRGKTVLTQTITEADRTWMQEHGVARLITTTPRMGKRNFATNVLEAFFVALSGKREALSEQEYLDYIRQVGFKPEINEL	WP_010888031.1	276	99.638
1:2150514-2152121_-_StartATG	Nt-extension	5	ADGSYDFSALQNQK;AITPEWIVTNFDGQPGDEYIATSNLQDVIFNAR;GEVIGWYVK;GGIVNMVAGR;SYAGTPFIK;	536	MTNPTPKKLLLPISAVLGATLLSGCAQTGPLPNFGKAITPEWIVTNFDGQPGDEYIATSNLQDVIFNARGEVIGWYVKSYAGTPFIKKKADGSYDFSALQNQKGGIVNMVAGRKAFALQAGDALSPDKPAEAQPAQVKTDLAANRQDAVFRYAQNGVQVTKTITLHPRNFKVDVRTEVRNGPAQVNMLFPGLGKADNPRVQAVPVGGQPASVQGSGTLSVQNIQYAALQENPSQIAHALIVRPQQGTKVDVQLTGGPQGLVTATLPATSSLEVYGGKNELIHLYQSGYTELPGLFQPNFFGQISLLIVKLMEALYKVIGNWGLVIMALTILLRLVMWPLMQAQGRTTARMQLVQPLQKEIQEKYKGKTDPESQRAMQMEMAQLMRDYQVNPAGCFSTLL…	WP_010888780.1	428	100
1:1983897-1986557_-_StartTTG	Nt-extension	3	HSEVGGRLADVLIDSGMVGEK;LADVLIDSGMVGEK;LGAILLDQGYLGDNDLQR;	887	MALSIGDRRLGAILLDQGYLGDNDLQRALERHSEVGGRLADVLIDSGMVGEKRIARAIEEALGIPLVNLLAVQPDPAALRSIRPQTALNLQAFPFALEGDRLRVALVDPLSSFSIETLEDDSGFDIEPYQALREEVMWAIATHYPELGLEIVVPSGASDAGRTGGKLGERLITHGYITDAQLQVALDAQQQTGEALGATLISQRAITEDQLYEVLAEQEGTTFLPNPSGFHPGEEVLGSMLRADALRLLAVPVDETEQGVTVLTSDPRKRPDIDALIGRPVQLMLTRPRDIERLIEQFYPQRGRLGEQLVQEGTLSRDQLREALQVQAREGKVKPLGEVITELGFASPDEVDSALQKQNVGGGRLEDTLVQSGKLSPEMLARSLAAQLGYEFLDPIQNP…	WP_010888597.1	846	99.882
1:407322-411398_-_StartGTG	Nt-extension	3	DPGADLWYDLAR;SGSANVAYVK;TGPFDVDATK;	1359	MRPSPQHPLFQGERAGRHLSGEFGLVRAEEDGLARVLGGAQVGQHRVFAARVEVGERFVEQQQRRGREQHPGELQTLAHPRTQVTGALVRRRAEAHPFEQLGRGGSQAVHPRREVQILGGGQVAVEPASLSHEKDVFAHTAFVFQVVAEDPALAPARREQPRHHPQQRGFARSVAAEQRGHLARAQVERHVAQHELRAELAGDVGELQGEVGSGRGHRPDSTAPGAGRVPLRRSWGSDFGPTHSTPIHYTLPTMKMLLTGLTLALAASAAAQTSLPADTVRIHYQRPDGAYAGWGLHAWEDVAAAVDWNKPLAQTGKDDWGAYWDVKLRPGAQKLGFLVHQGDAKDPGADLWYDLARGRELFLKSGSANVAYVKTGPFDVDATKQTTGSLPPQETPIPA…	WP_027479569.1	1106	100
1:103791-104417_+_StartTTG	Nt-extension	2	AGADSLADR;NMFENIADAAK;	209	MYPGVAQAGGMSDKKNMFENIADAAKAGADSLADRARAVGHDIASHVGDEAGNAQDRAEAAAARARAESHGADYRREMDSANDDLLSGLGQAKHKTDQAAEKVRADTQEAAQNAREKAQDVRANVHESAQDFRAGAQEQAQTLRADARDAAAQARDHAQNLRTDVHEKAQDLREGAHETAQNVKADVHNAAEDVRADVREIDRRSKNQD	WP_010886753.1	163	99.387
1:2531409-2533328_-_StartGTG	Nt-extension	2	LDAGLLSDSAEMAR;TEAGAAELLSNSQDLDR;	640	MAWATSTSARDSLPGPLRWAPVRLAWPAPPCPRLLPPTASRRRSSRRGPLPPAACSTPCVASSAAKTPTALAARRASAAPRRARPCRAPCRWCSAPWISRGRTEAGAAELLSNSQDLDRLAGEGGRLDAGLLSDSAEMARLEGQGRGVLGQLYGNVDALTGRLGTALSGSGANAGRLLALLTPLVLAVLGRLARSSRMSPLVLSGLLGAMQDKLPDLIPAGMGGIAGLLSTGAAAQTSPAPVTAAAQPPATQEVVAAATPKVVESAPPVTPPPPPSTPVTTTTTAAVPPVPPRRGVSPWWLLLIPLLLGGCWLLNNQNKTTQNQTTQTNTSTTGTTAQDSGIIVTTPAESGSNLPAKPFTMSGTAAPNMHLKIEDEGQTVAESTADGEGNWTADIPAPT…	WP_034350594.1	789	99.816
1:2543936-2544826_-_StartTTG	Nt-extension	2	SEPAMSLQDGQDYYALLDTNR;TETTTTEVTAPGAVPAGYTEVK;	297	MPLAATPSMVTITGEKVAALGRRSLPFPFSSRAARTLEPVKKLTLPAALLLGLLTLSACQSKTETTTTETKTEAADPKTDTTTKTETTTTEVTAPGAVPAGYTEVKALSDKPVREFKSEPAMSLQDGQDYYALLDTNRGQVLIDLYEQETPVTVNNFVTLARNHFYDGLRFHRVIDGFMAQTGDPKSADDAQKDAWGSGGPGYQFPDEVRSKLTFDTGGQLAMANSGPNTNGSQFFVTFGPAAFLDGHYSLFGKVVTGDDVLAKLTRTAETSGGQETPIAGAVPDKLLSVRILTKNK	WP_010889167.1	176	100
MP1:92101-94326_-_StartGTG	pseudogene ('authentic frameshift')	18	AADAAGALDAGAEGVGLMR;AILDEVR;AMAAALGER;ASDLGDVQR;DSAPSEANQEQEYR;EDNSFLGMR;ELLADEGTVQDAVSR;ELSVSTPQVAAVK;EVPYLGLAR;HLLGLGEDTVQTGAAPVILLAPDLTPSDTAR;LDDPVLAGR;LMELLSLGLTR;LWTTTDAGDLIEALTGER;LYLNPSENDVQAAR;MAVLTAER;SSQDLQQLAAQALTQTDAAAVR;TEFLFLER;VLGDEALVER;	742	MEWGEDADGPVHLVVGIAAASDEHLQILRRLTRVLGDEALVERLWTTTDAGDLIEALTGERPVAAAAAAPGLPYSAQVTLPNPQGLHARPATLLAGMVKKAGAKARLTRDDGRSADATKLMELLSLGLTRGTPLTVSTDQQALLRPLVDAIQSGLGDDLSAAAPQAAAPPTTRTPDWVPQQVGAALEGVGAADGLVVGTTRQHLQRSLTVTDEPADPAQGAAQLDAALQAAAADLDSMMADVHARFGADKAAIFAAHKELLADEGTVQDAVSRILDGHGPAWAYQQATNERIAQLQKLDDPVLAGRASDLGDVQRRVLRHLLGLGEDTVQTGAAPVILLAPDLTPSDTARLGPDTLLGFATAQGGPTSHTAIIARGLGLPAIVAAGAGVLEVPDGTLAI…	WP_027480352.1	826	99.865
1:305508-306599_+_StartGTG	pseudogene ('authentic frameshift')	12	APGNDAAIGGLK;DGLIPGLLAAEMTAR;IGVDPLGGSSLPVWEAIEAR;IYGESFR;LDGGAWSTDK;LKDDFDVAIGNDPDADR;LVEVPVGFK;PSGTEDVYK;TLVSSALIDR;VLSNLSPEQVTATTLAGDPITAK;YGETAYSR;YGLGLTIVNR;	364	MRGGLKDVKQVPLADALAAALPFDFIAPYVEQLPQVIDLDVIRQSGVRIGVDPLGGSSLPVWEAIEARYGLGLTIVNREIDPRFAFMSVDKDGKIRMDCSSPYAMAGLLRLKDDFDVAIGNDPDADRHGVVTKDGLMNPNHYLAVMIEYLFQNRPGWQPSAGVGKTLVSSALIDRVAAGLGRRLVEVPVGFKYFVEGLLSGELGFGGEESAGASFLRLDGGAWSTDKDGLIPGLLAAEMTARTGKTPSERLRDLTARYGETAYSRVDAPANAEQKKVLSNLSPEQVTATTLAGDPITAKLTRAPGNDAAIGGLKVTTEHAWFAARPSGTEDVYKIYGESFRGEEHLQQVFEEAREVVSAALGGQ	WP_027480279.1	549	99.725
1:2419332-2419991_-_StartGTG	pseudogene ('authentic frameshift')	8	DDMYGAVR;DLELQIR;LEDVRDDMYGAVR;LYEIGVDVVYPPTYR;NGDIVNLGPDEFR;NPVLIPMIVD;VALEAVEQGLR;VSGTVAAGAVYVDGLGVGDVNDDVLLDR;	220	MILSSNPIPGNEDAVNLIVNRLYEIGVDVVYPPTYRVHASGHASQEELATILNLTRPKFFLPWHGEPRHQINHAKLAQTLPRPPKRTLIAKNGDIVNLGPDEFRVSGTVAAGAVYVDGLGVGDVNDDVLLDRVNLSQEGLLILTAVLHPTPHVEVVARGFARPNRDLELQIRRVALEAVEQGLREKKRLEDVRDDMYGAVRRFTRKATGRNPVLIPMIVD	WP_056301134.1	555	88.182
1:1927797-1928663_+_StartGTG	pseudogene ('authentic frameshift')	6	AAEGPNPPQKDEGGQFSAEPSREDTL;DEGGQFSAEPSR;DEGGQFSAEPSREDTL;FVMSEGWR;GATQAAPPAVVQK;GLTTEGLAMQTMK;	289	MRGGIGRQRAHVPDDAGGARQHHGHREGAGEGGRHQCLHGTAPAQLHRRAHEPLQLVLERRDPRRRPAGVSPRAARQRAHERPRRRVRAPDAALYPLLGLPERLPRLRTGGRARYGSVYPGPIGAILTPQLLGMHDANANTLPGASSLCGACYDVCPVKINIPQVLIYLRTQANLQKGLTTEGLAMQTMKFVMSEGWRFEGALKLARVGQGPLVHGDAITALPGMLAGWTQARDLRPFPKEGFREWWKHRGATQAAPPAVVQKAAEGPNPPQKDEGGQFSAEPSREDTL	WP_027479808.1	510	98.352
1:236341-236928_+_StartGTG	pseudogene ('authentic frameshift')	6	AGLDEAAR;DVGDLVR;LEDIGADVLVVDPPR;LIAGESEIQEQFGDVR;QDVAQSVAEGAGEK;VTVLDTSAEALSR;	196	MRLIAGESEIQEQFGDVRVSISATGFAQVNPAAAGLAYRRAAALAAQGLGQGEHAVDLYGGAGAIARHLSPHFRRVTVLDTSAEALSRGRQDVAQSVAEGAGEKNISFRQGDASRLEDIGADVLVVDPPRAGLDEAARDHIQESTADRLVYVSCDPATWARDVGDLVRRGWSLGEITPHDFYPQTSHVEIVSVLER	WP_027480162.1	419	99.49
2:219638-220597_-_StartGTG	pseudogene ('authentic frameshift')	5	ALDALGLNK;EIYTIFDDASTTPDVGK;EIYTIFDDASTTPDVGKR;QLGTFDLAAANK;STALFGSPPFVAYNFDAADPALAK;	320	MSQFLAGNLDQLNISGAQFPDLKSKEVAGGKFKVIRSTALFGSPPFVAYNFDAADPALAKLFSDVRFRRAMQSALNRRRIIDTVYNELASLPGHGVAPANKAFYANTTRQLGTFDLAAANKALDALGLNKKNSAGIRLMSNGKPLEFDLTYGTDSPVYPPMAAIIQSDFAKVGVKVNLKGILSSKLLSTGQSGNWEMILHAFGDQPDPELRRPIWQPGGALYYWHRSLMPAKDGDKPNLAKMFPWEKEIYTIFDDASTTPDVGKRKALYTRWQLNFAQNLPVTPIAKPENIGAISDKYGNYVYNLGVIPGYNPVPLIFQK	WP_027479771.1	582	99.688
1:1001190-1001783_-_StartATG	pseudogene ('authentic frameshift')	5	LQNEQNTIEIVQK;NPAPAPATAPAAEAGAR;TVDAEVIGLAPQYDLALLR;VTSQDPFGWMMGAPQSEVQR;YEPGLVYISTEAR;	198	MKSKAWGVILVLVGLGLGATLLRDQVPLGSARNPAPAPATAPAAEAGARLQNEQNTIEIVQKYEPGLVYISTEARVTSQDPFGWMMGAPQSEVQRGVGSGFFVNAAGDILTNYHVVAGTNGGAADRIQIRLLGSTKTVDAEVIGLAPQYDLALLRAHDLSPRDIRPIPLGDSDRLAVGQKTVAMGAPSAWNSACLKAS	WP_027479664.1	187	100
1:1960349-1962070_-_StartGTG	pseudogene ('authentic frameshift')	4	DAGVGLVGVADLGK;GEDPDFAR;MNTVSADSAVSPTPAEPR;NTDYEFEEEEAEDLLATIEDGLR;	574	MNTVSADSAVSPTPAEPRGEHKKSAKAARASGPVQTLTTVANPESRFLNRELSWLAFNERVLAEARDERNPLLERLKYVAICGSNLDEFFMVRVAGVHRQIAAGVQTPSPDGLLPRETLKLVREQTHAMLREVEHAARHILRDLRDAGVGLVGVADLGKRERAQLREHYLAEIQPVLTPLIVDPSHPFPYMSNLSLNLGVLLKTKKGEDPDFARVKVPVGVLPRVVAIGEHLLLLEDVIAEHIGELFKGRKVMSTHVFRVTRNTDYEFEEEEAEDLLATIEDGLRRRRFGSAVRLEMEGGMPAEMLELLQDKLNLDPADIFMLEGPLGTADLMGVSVRRPDLSYPDFTPAVPDLDDDEGGIFETLRQGDVVLHHPYDSFVNVLNFLEEAARDPQVLAIK…	WP_081816050.1	470	99.787
1:2628537-2629331_+_StartGTG	pseudogene ('authentic frameshift')	4	AAQAYVAPTPAPGSAEER;LPDEADYWQGSPVHGTNTTAGGSQ;LTDGEIDDIAAYLR;VQGTPAGGVSGPDLSFFGTR;	265	MELHLPRFAGAGRQHGGQRQRDGHARRAEGGDQHDQQGRDSRLLGAQPRRPARVHPHRQARVGTRYPAPRRLPGQLLAAVRRLARQHALQGDRAVARGFAAFNKAAQAYVAPTPAPGSAEERGYNLFMQGNPGTGAIACASCHRVQGTPAGGVSGPDLSFFGTRRTLGAGMWEAMSPEHWAEPQAAAALHAWIKHSPKVKPGSLMPTYDGSTYVVDGKSIQGGRLTDGEIDDIAAYLRSLRLPDEADYWQGSPVHGTNTTAGGSQ	WP_081816070.1	138	100
MP1:96643-97356_-_StartATG	pseudogene ('authentic frameshift')	4	QLVGFEIDLGNALGR;SVGSQVGTAQLPVLR;VEWVTQPFDTLLIGLNQGR;YDAVLASHAITPER;	238	MNRSYAVLAALACLTLTTASAAPRTWQQIKDSGTLHLATEGTFPPFNAYAGKQLVGFEIDLGNALGRTLGVKVEWVTQPFDTLLIGLNQGRYDAVLASHAITPEREKAVDFLKPHYCSTVNIVAKKGGPTTRAALRGKSVGSQVGTAQLPVLRQIPGIADVRTYPNDQTVLTALMSGRVDAWSSNGPVVAYMLKQAKLQDKVVIPLVRVNCGREFLKTKGTARWWPTCSSRRNCKTKW	WP_027480350.1	204	100
1:1645865-1646362_-_StartGTG	pseudogene ('authentic frameshift')	3	AIVVAPTR;QVADEFSK;TLAFALPIIMK;	166	MTGIQAKAVLQERLLVTGELLPKGPQMNFAQLIAPELAARLEERGITEASPIQAESLPHTLAGRDLIGRARTGTGKTLAFALPIIMKLEPSRERARLPRAIVVAPTRELAKQVADEFSKSGVGLTTVTVYGGAATDPRKTRCAVAWTWWWAPRAASSTTSNAATST	WP_027479878.1	114	95.614
1:1000526-1000777_-_StartGTG	pseudogene ('authentic frameshift')	3	AGLQGGGAPQDFPGGGR;DVTLTLDESAFQ;VGDQVALK;	84	MAPGSPAARAGLQGGGAPQDFPGGGRIQLGGDVIVEAAGQPVDALEDLQAVLLDKKVGDQVALKVVRGGKTRDVTLTLDESAFQ	WP_027479664.1	420	98.81
1:1671500-1672015_+_StartGTG	pseudogene ('authentic frameshift')	3	ASVAEVQADPAGVLGR;LIGDLAALDPTLVGAAER;LQSIEAELER;	172	MYPLHGLQQPLLWPRLSVTWLEPNVARLLRRLRASVAEVQADPAGVLGRALAAERDAGAVSAERLQSIEAELERLIGDLAALDPTLVGAAERTRKRALPRVAHLQRLAVNALARAENERSGQLTRLQKHLLPNGTPQEREMNFLTYLLKHGDTPLRQLLALDAGFVGEVEIP	WP_027479890.1	520	99.419
2:395054-396094_+_StartGTG	pseudogene ('authentic frameshift')	3	EEAAEVLSGLEEGVTGLR;EGAVSLSSDVR;GEDADLQVMFR;	347	MMVMAHSELLESFREEAAEVLSGLEEGVTGLRTLSGAAGHAHDTPELAAHLGDLSVLAHRLRGSAALYGYAQLSTLASLQERLLDARPQLDREQHQEFLTLLEQVNAALRQGLSRLQAGGDDHDLGLLFARSGGATTLQRLLQQRPDAFQIRASRLHHAPPSDTPSETAEDAPAPLTVAQEVQAFVRDNAEVWEYFAPEVHEHLASLREQLGRGEDADLQVMFRAAHTIKGSAYMVGLPPLGDFAHGMEDLLGAAREGAVSLSSDVRGLLAEATDTIGDLLTVAAGADGAALPAQLTAVTARCARPTAVSRPRCRPCRRRLRLWLLSRPLLPPPRPASVCRRRASKG	WP_081816085.1	302	99.669
1:1442778-1443848_-_StartGTG	pseudogene ('authentic frameshift')	2	ADLGVAVASGTDVAIESADVVLMQNDMSK;IIGELPGPVAMVGDGVNDAPALAR;	357	MVPRHDLYGSGLALRRRDFDPRRDAQRDGRRRPRRGAVQEQRGAGRSGERQHHRLRQDRHADAGQDDAEPHLRRQRARSSRPGRRTGSPQRTPDCPGHRAGGAGAGRAGGGGAGRTGDSRSRHRGPPEQRRPRLGRQPASRRAGEGRPDPRAAASARHPQPRGQQHRHRRRRAARGRRHGRGRRAAPRHQRGHAGNPGGGRGAPRHADRRQKGSRRNGGEGSRPHRVPRRTAARRQVRIIGELPGPVAMVGDGVNDAPALARADLGVAVASGTDVAIESADVVLMQNDMSKLAGAVRLAKDANRTGRFNLLFAFGIILIVAPLAIMGRVPLPLGVVAHEGGTVFVVFMGLRLLRHRL	WP_081816043.1	109	100
1:2031990-2032238_+_StartATG	pseudogene ('authentic frameshift')	2	FIDTVHLEEDNAR;IYSTDDLAPGK;	83	MRERFAEMGVNEHRIYSTDDLAPGKQIVFSATGITYGELLNGVRRFAGGARTHTLVMGHASRVVRFIDTVHLEEDNARVTIRV	WP_027479842.1	332	100
MP1:94236-94577_-_StartATG	pseudogene ('authentic frameshift')	2	ADAIAQVAGLLAANGNVDPAYVQGMYAR;ETQANTYLGNGIAIPHGTPESR;	114	MIELPKQLVKVGAQAADKADAIAQVAGLLAANGNVDPAYVQGMYARETQANTYLGNGIAIPHGTPESRHLIRQTGIAVLQLPQAWSGARTPTARCIWWSGLPPRATNTCKSCAA	WP_027480352.1	83	100
1:407274-411386_+_StartGTG		1	MAGLFIWNEGEK;	1371	MAGLFIWNEGEKPRLSAHEHRRRQRGHTRLGAAHLARPHDGVAARRQHGVQLHAARRGVVQGHGVRAAVEDDQQVAVGVRRTYPPAELHGDDPGGRGQEAQALLHLRRRVEAEEARRGAHPQQFAEVVAGAGDVGGRHLQRGVTEQRAIQRPVRLVLLGGGQALAEAVGVARPVERIEPVARVVGIGVERLGAQQLVARWDEGQPLPQQQVRVREVLKTHPRRAVHVRRGLEQHGVPERLVVVRRGVVDGFAWAGGVTGGGVAVPELPARDRLAAVVGEAVVAQVARQPQLHEVSQLAPLLGAVVACLPVGNSRQPGRHALFLQAAEGAAAAQRVADAVVEGADARAVEVELRRVRAAPVALHLAEVPALAVEINLLAVHAVFGGGQRVQGAAGGLHVR…
1:918784-922497_-_StartGTG		1	MAEGEVIEAGALLADASEGAR;	1238	MAEGEVIEAGALLADASEGARLRVSRDSNLSGVTFPKKKGDVTVTAHWTRRVEYPIDPTMHVLVGDGSEVTKGQRVIGAIDKEEEVIAEADGVITLHQPASILVSKAKVYAYDDEPLVVNGDRVEPGDELADDGNLRSEISGRIELDLVRKQVRVIESYDFEAKMGAEAVKELLDELNLDELETELNEQMKDNSRHKRAKARKRLEVTRSFKASGNNPSWMILGTVPVMPPDLRPMVQVDGGRFATSDLNDLYRRLINRNNRLKKLMSQGAPDMIIRNEKRMLQEAVDALIDNGRRGSPVTNPGSDRSLRSLTDLLGGKQGRFRQNLLGKRVDYSGRSVIVVGPQLKLHQCGVPKRMALELFKPFLFKVLEEKGEVTNIKQARKMLERYRDTRDSVWDA…
1:1547121-1549739_+_StartGTG		1	MPAAEVLQIR;	873	MPAAEVLQIRDGPQPPLRVLGHARGVKEVGVGGLCPAPHPAPELVELREAEAVTALDQDGVRLRDVEAGLDNRGRQQHVEGTLLETEHDLFEFFLVHAPVRHPDARFGHQIPQVKAARANRRDTVVDVKDFAAAPDLGHDGVAHREGIEGREDGLNGPAALGRRLDRAHVAQAHHAHVQRARNRRGRESQRIHRLLVAGHGEFAVHHLGQAAQLPQLFLLAHAKAVFLVHDNQAEVLELDVAREQTVGADQDVHPARFQFGQDIARLLVGGEAREPLHPHRQAFETLHKRRGVLLGQQRGGHQHRHLLAVPDHPVRGAQGHFGFAETHVAGNQAVGGGRFFQVAHGFFERRHLVFGQLELEILLDLLVPLGLWIKGVAGRHLPGGVLHQQLGGHLLGVL…
1:922315-924816_+_StartGTG		1	MHGGVDGVLHPAGPVR;	834	MHGGVDGVLHPAGPVRGHGHVALLLGEGHAAEVAVTAHAQAGAFAGVGQKRAGFDDFAFGHLHVHAVGHVHAGQHFTANGVGGFFLVAVVRFHAFAQFDHHRVFAEVVHEHGAGHRRGDLHVLFEFGQDFTGAEGFLLDQRIGGQRQAGFHAFAVSNHGAAGETVLREAVHLGHHVAAQNLSTGDVLAVADFHVFDAVGDGVGFLPPKAQFAVLVVAQQFAALEGPPVFLRVERLGHDKGAEVQHLFELPGAQVEQGADLAGAVLDVPDVRGRGREVDVTHAVAAHLAGGHFDAAALADLTLVSLALVLAAGALVVLDRPKDALVEQTFALGLQGAVVDGFRLFDLAERPFADLLRAGDGDADFVEVFHSGSCGMEALLLVKPSNCLTVERLKDVGGLT…
2:80882-80914_-_StartATG		1	ETDLQHPR;	11	METDLQHPRHC
1:1379271-1381667_+_StartGTG		1	MQSVATR;	799	MQSVATRMLVERERERMRFVAATWWDVVVTAQALTAQAGEQTFPARLTEVQGERLAAGKDFDPLTGQLRPGAGVRLLGEAEALAISEGLKGQTLKVLTAEEKPFTSRPPAPFITSTLQQEGSRKLRMSAQTTMRTAQRLYEGGYITYMRTDSTNLSSEAVNAARGQVKDMYGAPYLSPQPRVYAKKSKNAQEAHEAIRPAGSTFRTPEQLRGELSGDEWRLYDLIWKRTVASQMSDARGRSLRVRLGGQTASGQTADSVPVVLNASGRTIDFPGFLRAYVEGSDDPAAALEDRDTPLPPLKXGDAVRAQDVKAEDHETQPPARYTEASLVQALEGAGIGRPSTYASILGTIQDRGYALKKGTALVPSWTAFATSALLEHHFGTLVDYDFTAKMEEDLDE…
2:100864-103197_+_StartGTG		1	MGAGAAAFGLYR;	778	MGAGAAAFGLYRAGVVAVTVAKAAWTVATTAATTASVALRAAIAFLTGPIGLAIAAIGLLVGAGVALYRNWDEVVSWAHKTWNQIKGIVENAINGAMSYLRGVDMKGVGLDIVQGLVNGILAGPRLVLAAARNLGSKVIEGVKGVLNIQSPSRVMKELGEFTGQGFVMGLESEVPSVRKAAEATAKAFLDSFSDLKLERSVGNVDLTTYTRTLEQAAAQLRSKLKTVQEGTPAYVAWLKALQTVTSELDAVKSKSSGAQASAKGLADELTRNRQQIERGEAMEQYVGSLRSATSAQLASALETARARGETEKYNAIRDEQRRRTDAATAAQNKATDSVRRHQEQVADTRSQIAANEAQERYVLGLRSATDAQLRSALETARSRGEMERYNAIRDEQRRR…
1:147108-149429_-_StartGTG		1	MSADWTR;	774	MSADWTRERFTMDEGLSRAVRTQFVKLYHDGLAYRGERIVNWDPASQTTLSELEIDREVRKGKMYTLSYKLENSAERGSNGETGEIRIATVRPETIFADQAIAVHPEDERFRHLVGQKARIPLTDRWVPIIADEAVEMEFGVGALKITPAHDPTDFEVGERHGLERPSVIDLDGNLTRDELVPAEFQGLERFAARKAVVKALEESGDLLEQKDHDTAIGLSERTKVPVEPIISEQWFVKMKPFADQVLEGLDKGEIKLVPERYTKVNRDWLENIRDWNISRQLWWGHQIPAWYDKEGNIYVPDPENPELDCDQDPRYAHLNLRRDPDVFDTWFSSNLWPFSTLGWPDTDSEDFRKFYPTQVLVTGYDILFFWVARMQMAGYGLTGQAPFSTVMLHGLYL…
1:458746-461028_-_StartGTG		1	MVDALGSR;	761	MVDALGSRVPGEAQAELGSITRSIQTLPRSSDPDLSDVDRLSRAQEVEVGARRLFALRHRAPGVRQAMDDVLASVNADPQRLDQLVSEQNYRLAWWQVAAEEINYRRFFDINDLAALRMEDPRVFAWAHTLLFELLREDLIQGVRLDHTDGLYDPAGYFRALQAGAGEVLGRPVDENGQGQPIMQTPLYVVAEKILEPGEELPGDWAVHGTTGYDFLAELNGVFVDTAHEDDLSALYRRFTGDRDSYPEHLYRGKQLIQRVSLPGEVNVLAEHLEGLAEADLTSRDFTLSAIRGAIREVIACFPVYRTYVRENGERESGDNAKIEQAVREAKAHNRREGQPVPPSVFDYLQQVLTISVPGEGEQAEATRAAYADFALKFQQLTGPVTAKGAEDTAFYRY…
1:1237983-1240130_+_StartTTG		1	MQAQYVAESQMAMITR;	716	MQAQYVAESQMAMITRRLQDYQKLLTAEIPGPNGGSITQLQVPPGTTVADLETYAKQFCNKASVTNPWAATSAYAAARSTLDDQLYPDAKECVVDTTVNNADQFSVLADLVTPQAYNVLEDATERPSDINDPATVKAWWKTLLTTDIGTTNWRLGVRALRVVQLSPTVYRFFFGVQNARARGIVGNATRVMTASRANDGEWWFQIELPSLLEDVLMTNHHRSQPPSSSNYDPAGAPSVNFTDQRFDGSIHTNEKFLFDTNASAQFLERVSSVGCTDLPRDGRPASGDCAKTAGVYIGNVLQTPPSTEDTNAKRSKWITDKVAASPRTVGFVKMPDDSTQINYSKVNFTADYKPLPENASDQMAAANSAGLSLSGQVDSVELKAANGSGTPLSSYANSKW…
2:390445-392544_+_StartGTG		1	MTAAASTLMR;	700	MTAAASTLMRIVQPVAGAEQIMPFVNATTDLQRALDDLTLAASAQTSPAAARQRAEQALTQLGALLDSEASTNPISPLPEIRRELRQTLQFANFRAQVERYLALPPSGDRVSSYGTVNSAVQNVLKNITQASSLDLGGGQHTMYLLQRAALGDGLMGLRSNLVQAELLNDRLRRGAPNASADRTRLSALVTHMSTEVGQTQEALNDAVRERPEQARALSSEMQQLSNMMSLVLGNLRAAASGAGGSTSQALIDRNLQKIDRLYAQTSAALSQEGKNFQDEYVRKGIVNGLITLLITALATWLLVYILQRIVRQLRQLTTNAQALTDGNLNIHLPVTTSDELGVLTSSFNEAAAQLRTNAERVEQERLESQRLQDHIGQFLDVTMDIAEGDLTKRGVVTE…
1:256627-258636_-_StartGTG		1	MWAFLGDGEMDEPESVGAIR;	670	MWAFLGDGEMDEPESVGAIRFAAYENLDNLIFVLNANLQRLDGPVRANSKVIQEFEALFRGANWNVIKVIWDSKWDELLQHDYNGVIVKRFEDLVDGESQRYAAFGGKELREHFFNTPELKALIQDWTDADLELLNRGGHDVQKVHAAYASAMGHKGSPTIIIPRTVKGYGLGETAQARNVAHQVKKLEFDALKNLRDLLELPLSDEQVEHLEYYHPGSDSPEVKYTLARREQLGGLIPARQVNFPHLTVPQGSFYEEFAKGSGERQVSTTMAAVGIMSKLLRDKEIGKYIVPIVPDEARTFGMDALVPRIGIYSPRGQTYRPVDFGSLMAYKEAKDGQMLEEGITEAGAMASWIAAGTAYAHHGVPTIPFYVFYSMFGMQRIGDLVWAAADQRARGFL…
2:258355-260295_-_StartGTG		1	MVGTAMPR;	647	MVGTAMPRIIEDLKGFNLYTWVTTAYLLASTVMVPIYGKLSDLYGRKPILIFGILVFLFGSALCGLAGEPFLGNFLGGGMNQLIAFRAVAGFGGAALFTTAFTILADMFDPTERAKFGGLFGAIFGLSMVLGPLIGGWLTDTLSWRWTFYANLPLGILALFLIISKMPKLAHRMQGKIDYWGAALILATTIPLLLALTWGGTTYAWNSSTIISLFAGSLVSLIAFLFVERRTPDAIIPLTLFNVPMFSIGNLASFVMGMAFFGVVMFLPLYMQMVLGVSPTASGTSMLPLMLGLMLSSITSGNIVARTGKYKPWMIGGALILILGMWTLTGIRSDSHLVDLYWRMFIVGLGLGPSQSLFTLAIQSAVPLRQLGVATSSSQFFRQIGSTIGAAIFGTLLM…
1:148925-148963_-_StartTTG		1	WASGTAWSAPA;	13	MKWASGTAWSAPA
1:1487447-1489246_+_StartTTG		1	MPALTEELR;	600	MPALTEELRGEIVRVCSRGGLHLASSLGAVDIITALHYVLDSPRDRILFDVGHQAYAHKILTGRRDQMADIKKEGGISGFTKVSESEHDAITVGHASTSLANALGMALARDAQGKDFHVAAVIGDGSLTGGMALAALNTIGDMGRKMLIVLNDNEMSISENVGAMNKFMRGLQVQKWFQEGEGAGKKAVEAVSKPLADFMSRAKNSTRHFFDPASVNPFAAMGVRYVGPVDGHNVQELVWLLERLVDLDGPTILHIVTTKGKGLSYAEADPIYWHGPAKFDPATGEYVPSSAYSWSAAFGEAVTEWAKTDPRTFVVTPAMREGSGLVEFSRVHPHRYLDVGIAEEVAVTTAAGMALQGMRPVVAIYSTFLQRAYDQVLHDVAIEHLNVTFCIDRAGIVG…
1:2308852-2310618_+_StartGTG		1	MDFVAHVHEVGGATGAEVLVTLAVVAVVGVR;	589	MDFVAHVHEVGGATGAEVLVTLAVVAVVGVRLAEVVARLVHRGVGKAVARLVQRRGQEVERHGLGAGHAVADRLTEQPLVGRLGVGVVEQVIGELILPWRGLVALTDFGLRELEELFALGVGVVGRAGVVGGQREKALVGVGHVATQRRFAHAGRPLDKGVEDAQALAHHSGVDHASTRGGVGALLQREVHIDLLGHVGRGQRRAVQGAGGKQQVDGGVAHDLTEVGGDLLAVSRAGLAGAVFPDGRHALVGNIVAVEVSVADVPGVGPVVGVGRLVVEPEAAGAGLILAGGAAPGDGAAAAALPEVDPGVGLHRLGALVRVAVELEVGPAVPVDQEHGVLGGVDAQFARVVAQPLLDSEAVHFPVAGDLTGNVTGGLGAGVERREVAGLAVQHLEDLL…
1:2171025-2172779_+_StartGTG		1	MGAEVTFDTPAGPETVFTTRPDTLMGATFMVLAPEHAK;	585	MGAEVTFDTPAGPETVFTTRPDTLMGATFMVLAPEHAKVKELTTDEQRAEVEAYVAAAGRKTDVERQQEGEKTGVFTGSYATHPISGHQLPIWVADYVLVTYGTGSIMAVPAHDERDFAFAKKFDLPIREVIRAEGSEGMGDQPSEPYSGEGQIVNSGEFDGMPGGKASIAAIIARLEERGVAKAKTTYRLRDWLFARQRYWGTPIPFVHCEKCGMQPVPEDQLPVKLPENVAFTPTGQSPLKLDEEWKTTTCPCCGGPAERETDTMDTFVDSSWYMYRYLSPNYDGGPFDPSKAGLLPVDLYTGGIEHAILHLLYSRFWTKVMRDMGLTTQSEPFARLRNQGMVLGEDGEKMSKSRGNVVDPDDLVREYGADTVRAFLMFIAPWELGGPWDPQGINGP…
1:467501-469177_-_StartGTG		1	MHALERTADLLDILGGEDFK;	559	MHALERTADLLDILGGEDFKSRAYRSAARSLEELNEETPELLAREFTGIPKVGKGIAAELSDFARSGTFAPLEAAAGQLPPGLLDLLGVRGLGPKKIRSLWLAGIDSLERLREAAESGELAGLKGFGAKSAATILENVVFLFEARQRQSLRAGLAVAEELAGALTDLSPAPAGDVRRGLETVRAAELTVTGTPDDVLARLPELTVQGDGVLSGDYEGVPVEIACAPAEARGALDLLRSGEHFAGQVQAAAQARGFTLTAGGLSRGDEVLPTPTEAVVFHALDLPFRPAEYREPEHDDLWQTLPDPAELVTVGDLRGMIHTHSTWSDGGASIREMAEATLTLGHEFLGTADHSRAAYYANGLTIERLREQLKEIRELQRAGLPIVAGSEVDILDDGSLDF…
2:213765-215432_-_StartGTG		1	MPADDAQWASYAPEFAALQEADLTAGDVPAWLER;	556	MPADDAQWASYAPEFAALQEADLTAGDVPAWLERWNSLSARLQGSGSKLSTHADLHTDDDAIQQRYQTFVAEVLPQAERASQALTEKLLAVPGYVPGPDFALNYRRFQDAAALFREANVDLGVTHNQQINRHSVITGNQKVQLGGQELTLPQAKQQMDSPDRAQREAAWRALSASNAAIAPELDAVMLDLIRTRRQLAHNADEANFRDYRWKELDRVDYTPEQCLDFHASVRDEVVPLLSGLVGDIARQLGLESLRPWDYNRNNLLDPEGRESLRPFATGADLEALAQQTYESLDPDLAARFRQMRESGLLDLESRPGKMTHAYCNYFPTTNEPFVLMNVVGTAEDVRVLFHEVGHAFHGFYSGDRQPLVWNRWSPIEFVEIPSMAMEFLTLDHLSHVF…
1:1386691-1386732_+_StartATG		1	LSAIMPMETPSNL;	14	MLSAIMPMETPSNL
1:2520118-2521782_-_StartGTG		1	MHFAFPGGDDQR;	555	MHFAFPGGDDQRGRAGRTGQQRGRGVDGAHFHLPQRRAGAGVEGVQPAGFVALQRGARPDERTRGQRAPGAVGPGEFAGPQAQGVQVPVAARREQAPAPHRGRPGELGAGLMPPDLAATLKLHPAQRAVPGAVEHVPADQGGGGRHLVARRVGGEGPPGGVGEHQLPAPRPHRHQVALAHHGGGPRHLAGQRHAPQFLHVGDAGGAVGVLAGAGAAPPVLAARVGGPQVAPGQCPQVRERRPALGPPVGPLGEQPQQHPRHRVGHRRVQVARVGHRLVYVLIKHALVAVAHERRTAARHPVEHRPQRVEVAAGVHPAAFGLLGCHISGRAQRHSTAGEVPGLFGQRHQPEIHDARQPGVVEQHVARRQVAVHDAVTVNVMQRPRREGGSGQKAGEWPRR…
1:564719-566278_-_StartGTG		1	MEGLMLNR;	520	MEGLMLNRVVEQLTAQLPARNLGWVFPDETTAALLLDGPDGQPLGNLVLGYRPPQPVLFLSRERLRGDPHNPFQRLLATRVRGELLKIEQFKLDRVVALHFGPAEGFIDQPPARLLFEVTGRNANLLVMEEGEGFAGRITLAAREITGSRNRFRTIRSGGPYTPPPPYDKFDPRTMTPADAQTLAGVPLSEWRGRVDGLGPMLSAELARRAEMRPSQAPGDDWERAYDALKSLVADPSVSEGTLSEGAREAARQEKAGALRKLLREPLEKRVTLLENQLGDVTRAEEGVEIAAQDRAEADLLMAYAQTVEPGAASALLPSFDGEGEVPVSLEPQLSAVQNAEKRYARARRRDEVYLRLAEREGSIRSELEAARERLHRLDHAELEQLEQLASDLEREKP…
2:297315-298847_-_StartGTG		1	MDSLEVLIER;	511	MDSLEVLIERAYREFSKRGAALEKHVYLRNLQDRNEVLFYALLSHHVEEMLPIVYTPTVGDAVKKFSQIYRYPRGLTLSTRTIERAEQALANVPLNDVRIIVATDSSAILGIGDQGFGGMAISIGKLSLYTVAGGVGPDKTLPVELDVGTGRADLREDPHYLGVKHERLTGEEYFAFIDKFVEATIQRYPKAIIQWEDFSKDAAFEVLARYRKVVPSFNDDIQGTGAVVLAGVLNACRIKGEALKDQVVVVHGAGAGGAGVAAAIREGMHREGLSPDEIARRVFVLDSRGLLTDDRSMEAYKQALATPRALVSGWSGTDLLGVVREAKATVLLGLSGVPGTFDEDIVKAALANTPRPLVFPLSNPTAHSEALPEDILRWTDGAAIVATGSPFAPVEHGG…
1:1206004-1207527_-_StartGTG		1	MLGMVDGALVLVDAAEGPMPQTR;	508	MLGMVDGALVLVDAAEGPMPQTRFVLKKAIELGLKPIVVVNKIDRNDARPEEVVNLTFDLMAELGANDDQLDFPVLYAIAREGKAFKDLEQPRDDFKELFDMVLEHIPAPKVDLDSPFQMLVTNLDYSEYLGRIVLGRVARGTVKKGEFVQLMHKDGTMTKSRVVQPFTHLGLKRIEVDEVGAGDIVALAGIEDAQIGETIADLAEPEALPIITVDEPTVSMTFQPNTSPFAGKEGKYVTSRHLNDRLKREVMTNVSLKVEEVRPDEFVVSGRGELHLSILLETMRREGYEVQVGSPRVIIREIDGEKHEPIEHLVIDVPEQHASTVIGVLGARKGQMVNMEPQGSRVRVEFKIPARALFGFRTQFLSMTQGEGIMSHIFDGYAPWAGELKTRQNGSLV…
1:542770-542817_-_StartGTG		1	VAQWAKPSR;	16	MVAQWAKPSRTSSARA
2:175514-175561_+_StartATG		1	AYQGSVGLSAAMWR;	16	MAYQGSVGLSAAMWRT
1:55561-57006_+_StartGTG		1	MLYAVTENAER;	482	MLYAVTENAERAQRRLPTPFPVPGAGDVLVSLGNSEVVRQLARTLGDLLLLPGGAAQVWQALDRVEDDPFPPQPGDDALFAQLAAIRQRGGSPHERAQLEEVLRAGAGPQSALRADPRERPLLREAAQRIRRWLARRLARAPGQLPGTVPAHSVLYAQEEASALSAPAAGDGLTLHLGGPDRLAHWQGLRLSWRSLGPNWQLLVQDETSQPVSGGQLALLRPDLPASERQLFLTVGGQQLQVLFSGDYVLLRRRADAAQTRHLARLAALGRACALLLLPAEQHGRLRLARTLARRLRGDPPRADDPASGQVAFAQTPAECLAAARRSLQRLEPLLGRFSPAQVAHEAQVAQALLHLPPHYAAQVQQAAEHAASAAEPLREAATDPLVGREAGPPVLPAT…
1:875088-875135_-_StartATG		1	ISAAAQAARPR;	16	MISAAAQAARPRRIRP
2:196379-196426_+_StartGTG		1	PSAYTMPWPGG;	16	MLGEKPSAYTMPWPGG
1:2465841-2467283_+_StartGTG		1	MFGGFSVSALADR;	481	MFGGFSVSALADRINNAQSKLLITADAGYRRGKPVTLKINADEAAKLAPCLEHVLVVKRAGIPLEWWTEGRDLWWHDVVDRQSDQHEATALDSEHPLFILYTSGSTGAPKGVQHTTGGYMVGTYLTTQTVFDLRDDDIYWCTADIGWITGHSYSVYGPLLNGATVVMYEGAPNQPDWGRFWDIVQKHRVTILYTAPTAIRSFMQHGDEIPGRYDLASLRLLGSVGEPINPEAWMWYYRVIGGERCPVVDTWWQTETGSIMLTTLPGAFPSKPGSAGLPMFGVEPALMTRDGEEIGDDDGGLLVIKRPWPSMLRTVYGDDERYRKSYWGEIPHVYFAGDGARRDHDGYYTIVGRVDDVLNVSGHRLGTMEIESALVAHPDVSEAAVVGRPDPVKGESVVA…
1:2230717-2230764_-_StartATG		1	SMSSLMR;	16	MSMSSLMRSVASGRRR
1:1676698-1678122_-_StartTTG		1	MHWVGLAVQETQGGGAEGDQADK;	475	MHWVGLAVQETQGGGAEGDQADKGEENHRNRLGQRKAAEPVVGNQQQLRVKEHHVGEQGGPQFVLKGLHAGFHRVAARNRRRREGREGHGRGAVGHDAEVEDEHVRREHLRRVGGVEPRHAGDDRHDQGAHQDVVGGGRQAHAQNQRDQLPHDQHRQNLEKGHLEQVGDTFHHVGEAEAQPGDGHDAHDDAGGGGGDGDANHAAGAALEGFNQFAGAVFQALAQAASVTVSKKAFLHEHHHHHDQDGVQGDALGVGFRVDGQNADQVAERKDVVPAFQHRPFQRRQFGTRQPAQVELERLDVRHGEQRGVTQEGRNRRRQNQRAVLDVQVLRHDEGRRAHDRGHQLAVAGTGDLDGPRLFTAVAGANHGADGDVAAGHHVGHGRPGNDAVEPARQDARL…
1:2251460-2251510_-_StartATG		1	HPLGHLAEESDSPR;	17	MHPLGHLAEESDSPRER
1:53093-54514_+_StartTTG		1	MPVWAELEGR;	474	MPVWAELEGRRAPELALPGARAPEAEKKRAAWPKHAHELGFGVKHVNLVLPHRHPHRAQQLAGVQPVAAERQLLLALGTELANQAGLLPLGALALAQLVFGERQIQVALGVAGHGGGRQRQLTGLGALVAQAHAQVAREVEQPQRAALFLGADREGHRVVEHLVFEHPSVDAGNHLVEGGTQRGVFLDHVQNQVAELARHFQIDLLGRLGLLEDLLVHHRLVAAPEGRHPRHHLVGEQPERIHVAAGVHPVAFGLLGGHVDRRAHAGAGHGKPGQHLAHCNAEVHQFDAAFAQLAVLKGATQHHHVGRLDVAVHDVLHVNVPQRVGHCPQHLHALGKGEGLTLQQVFEAVAVEVFHGDVVLGRLHAVVVDPHDVGVGKALEHFGLAVKALDEFGVGEVL…
1:531191-532612_-_StartGTG		1	MLVGAGGMLSAAVKLK;	474	MLVGAGGMLSAAVKLKNAPNTPAVPANLWGAVCGRPGLKKTYAVNRGAAVLTRAQKAEFDRLDAQRSELETARGKAAAQLEALEARVKRAFKGGGKPVEMPSDDELTEAREALREAEAALTARWYVVNDPNAETLGEILRDSPQGVTVVRDELTGWLAGFERSGRETERAFYLEAANGTESFTLKRVSRGVVHIPLMCAGVLGGIQPGPLADVLDAQRGAGDGLLQRFQVFIWPDIFPEFDQAAQREPVSEALREAAAAVLDGLGTLTPESLGSVYPSGGPAPLLYTPEAQAVYDAWERQHAQALKDLSRGEAYRAHISKQPATFARLALIFHALDVVTLGSAHPQPARVGAEAAALAAVWCEYLAAHARKLWREGRRADVLDAQTVLGYVERGRVCDG…
1:2066561-2067982_+_StartGTG		1	MDAINQFITGGLISMMTSTFLIIVFMTVMLTINWR;	474	MDAINQFITGGLISMMTSTFLIIVFMTVMLTINWRLALIAFTVLPVLFYATNFFRGKLREAFRETRTQQAIVNSKLNENITGMLTVQLFGRERRSALDFDHSNRALLTSLENSVKWFSLFMPTVAVLGQVAIALVLYFAARQILGVDVVGTGTAAAISVGTLFAFVQWTQQLFQPIQDLADVFNNLQAATASSERIFGVLDTEEEITDKPDAKTLVNFRGQVDFDRVWFAYSEDVTAQTPDEDDRWILRDFDLHIQPGESVALVGATGAGKTSVTALVSRFYDVQRGAVRVDGTDVRDLQQHDLRRHVGVVLQDVFLFAGTIESNLTLDNPAIPHDRVVEACQYVGVHDYILSLENGYQTEVRERGATLSTGQKQLLAFARALIQNPDILLVLDEATAN…
1:164785-166176_+_StartGTG		1	MIANALR;	464	MIANALRLVGVIGIFIALQPLLGVLTTLPMLAVGLLLWNYGKTVRPAYRAARARLGELSALIADRLAGIRVVQGFAREEAEAARVEALGRELYREQARAVALRNRAFPVARFVGNLGNVIMLGGGAWLILAGQFTLGGLLAYRGYGRYFYGPIDDLVNISDLLQRAEAAGRRVFAVLDAPVTVADPAHPKPLPTPVRGELHFDNVTFGYDSASYDSASSDPTQPILRGVTLHIPAGQRVALLGASGAGKSTLLGLVTRQHDPQSGRVLLDGVDVRDVALAELRTAAAVMPQDTFLFHDTVLENVRYARPDAALAEVEEALRAAYALDFVRALPQGLETLVGERGVRLSGGQRQRLAIARTLLARPALLLLDEPTSAVDAESEAQVVAALNDLMQGRTSL…
1:2580163-2580216_+_StartGTG		1	VENEPAR;	18	MVENEPARRTFATPTLRS
2:6806-6859_-_StartTTG		1	LEGGDHALR;	18	MLEGGDHALRVPRAQGRA
1:1263468-1263521_-_StartGTG		1	SSSVPMSR;	18	MSSSVPMSRLVAGWSTSA
1:1321662-1323017_+_StartTTG		1	MMDGIEAPGEGVVTGSGTIDGR;	452	MMDGIEAPGEGVVTGSGTIDGRQVFVFSQDFTVLGGSLGKMNASKVTKIMDLAAKTGCPVIGLNDSAGARIQEGVDSLSGYGEIFYRNAVYSGSVPQISAILGPCAGGAVYSPAITDFILMSRGSSYMFITGPEVIKSVTREEVTFDQLGGADVHTRKSGVAHLAYEGDEAVIDGIKDLLGYLPQNAREKAPVKPTSDPADRRNEKLLDIVTPDQRRPYAMQDVIRELVDDGTFLEIQPDWAKNIIVGFARLNGQSVGIVANNPKALSGSLNIDASDKAARFIRTCDCYNVPILTLVDVSGFLPGVQQEYGGIIRHGAKMLYAYAEATVPKVTLITRKSYGGAYLAMNSRDMGADVVYAWPTATVAVMGAEGAANIVYRKDIKDSENPAATRAEKIAEY…
1:1147429-1147485_-_StartGTG		1	GAGTLIPAEDFR;	19	MFRGAGTLIPAEDFRVTVQ
1:1919916-1921262_-_StartGTG		1	METAVELGRLSEDDSPLFAAEAAATGEGR;	449	METAVELGRLSEDDSPLFAAEAAATGEGRIYLPHVLRAEKKLASLIRTLLATPPADGAGNDDWAVPKKARKGLSEEQASVLDQLAGHRLVVLTGGPGTGKSTTTKAVADLAESLGLEVGLCAPTGKAARRLGEVTGRTASTVHRLLGYGPQGFRHNHLEPAPYDLLIVDEVSMMGDALMLSLLAAVPPGARVLLVGDTDQLPPVDAGLPLLALAQAAPTIKLTQVYRQAAKNPIIQAAHGLLHGEAPAWGDKRLNLTEIEPDGGARRVALMVRELGGPGAVQVLTPMRKGPLGMDHLNYHLQALFNPGEGGVRIAEGEARPGDTVVQTKNDYNNEIFNGTLGMVLKAEGARLTVDFDGNVVELTGAELFNLQLGYALTVHRAQGSEWGTVLGVLHEAHM…
1:1416538-1417872_+_StartGTG		1	MLGLAGPFYR;	445	MLGLAGPFYRTSPWELEDEQGVRRINACGYAALPFGEMPPAITSFMQEFLEHNRAMTLPQQSSSPWRAALQTNLVKLLSRELPSHSDSQVFFCSSGTEAIEGAMKFAKAWRPEARHFISFGSGYHGKTYGSLSLTPNPEYQDVFRPLVPGALTSPYGDLDALKALVRRAGPDKIIAVVVEPIQGEGGVNIPPPGFLRGLGEFCRSHGIVVIADEIQTGLGRTGHWFESAAQGLDADIITLAKPLGGGLVPVGATIVRQPIYKKMLGGLSSKRHSNTFGGGALSMAVGLKSLEYLLENDLPARSRALGEQGLARLQDLQRRFPKLLQAVRGQGLLLAMQFQPVVGLALPGAIRELVYEGTAILALRELHHARVMANLSLSSKRVVRLSPALDMPQDVFTE…
1:155316-156650_-_StartGTG		1	MQDLRPDAEVAGVGGQAELQVGVHR;	445	MQDLRPDAEVAGVGGQAELQVGVHRVGPAVLQGVGANFVEQADAAPLLPQVDDGAPAFLGNRLQRRVELRAAVAAQRVEGVAGQALGVNTHQQRLGRDLAHHQRHMLGAAEGVLKTDEAKVAETGRQLGLRDRLHEGVVLHAVGDQRLDAADLQPVLLAEGQQVGQAAHLAVVAHDFADDPDGRKASEAGEVAPGLGVPGAAQHPAGAGHQRKDVPRPAKVGRLRSVLQQRGDRRGAVVGADAGGVAAVIHTDGEGGAIGVRALSISSGPHHRREVEPPGALGRERHANQAPALARHEIDPLRRGSRGGHQQVALVLAVLVVHEDDRASGTEFGEEVGNGREGDGVAHCWTSAGLAAPTASSRSTYFATWSASRLTRVPARQCFSVVTSSVCGTSQRVN…
1:2396721-2398049_+_StartGTG		1	MLIVELGSQLR;	443	MLIVELGSQLRGGAGNVGGRVLAAAPADPRAQASLQAPVPVTDTAASSALTSHLPPGDSVKQQPATPPAPLAPLPGADTARPSALVGRMPGSLSSGATVTTPRIGKNPGVTRMVLDLPPGAGYRIVPGTVGLRVELLGVGLGDANTNEQNTSAEVRAWRYEPSAEGVNLSIVTGSPTTSRSGWRAQVLPPLNSERSRLVLDISPAMANLTPLSPRDKVLAAVPPMTASSGAAVLSLRAASVRPRVIIDPGHGGKDPGATGAITEKDVTLDVARRVRDLLVAAGVDAVLTRETDRELHPDKNTDLQMRAKMGTPGTQMFVSIHVNATEASAALAGYGIETWWNPNHALSYQLATVLQRDMVDVTGAFDRGIKGYRSLSVLRNSRIPAALVEIGFTSHPVD…
MP1:58815-60131_+_StartGTG		1	MQVLPGGTYR;	439	MQVLPGGTYRTVYGNGTYQINKDRKITWQGGPLNKADGSLDFDDYGQAFSLSDVSEDTQDTSLNFECYQRGPRENVALHNFKLRTPKPGSYSCVLADGQGDRGALEVGADNTYRFGGAAGRYRVDYRSDQDSARSSLTLRGEGDLEESGFYSEDETGLRVFTLTVPTGGDLISRSSTAWTCTAVAKPTPAPSLYGSEKAPAPPQGSGGLNGNFVHNRAGKLVPVLQIGPDFTSSMVLGSECPGNVCWAFAFFNPNGYVYTQEPKVDASEADCTRTYPNGLPRCEVYRVTGNTIQIGDRAPVPFTLTGSGLNLDGQRYDKLQPMDTLILRGSYESLEVTPNLYLGGSTSSLALTFGEGRTFSLSSDRSTTVMVPGATVSNSNRAATLTGTYKFSGNTVEL…
1:2545830-2547143_-_StartGTG		1	MSGTGIDNVLVR;	438	MSGTGIDNVLVRRLQDGDPQGHVRRALAEYPNPAKAQEFIAKYFLEGGRAEGQPYARVPLPSHRNHQLAWELSIAGAFVEVWLAREGHSNPVGLNLLTKLELMTLPSLYGAMLAGVDTVIMGAGIPREVPAALDNFAAGRPGTFKLSVKGDPQGDTPGVTLDPAAYGFDGVTTGRPKFYPIVTSHVLAGAMLRKKTGGIEGFIVEGPTAGGHNAPPRGNYALDDLGQPVYGERDVCDLGEMRKFGVPFWLAGGYGKRGGLQDALAEGAAGIQVGTLFAYAQEAGIRDELQRRVLGEVQQGDLKVYTDPLASPTGFPFKVVQLPETLSNPEVYARRMRICDIGYLREAYWDMAPGKEGKVGWRCAAEPVDQYVAKGGKVEDTVGRKCLCNALMSDAGLPQ…
1:590597-590656_-_StartTTG		1	SSLMAAK;	20	MRPTRSSLMAAKASDCATPS
1:2630501-2631790_+_StartGTG		1	MAHFHNVMMFGTAFLAMAGLYYWWPK;	430	MAHFHNVMMFGTAFLAMAGLYYWWPKMTGRFLDEKVGLAHFWLFMIGSWLTFLPQYILGLLGMPRRYYTYPAGNWAWTELNFASTVGAFLLLLGGLAMLYNMFQSFKRPITAGPNPWGGFTLEWTSSSPPAAYNFAHDFPQNFPTERPLYDWEQNGETLTPVDPKSIHLPQDSIWPFMTAFSLLLMGYGLSFGWFTNYDPAVGLKPFADASLSFKIATTVLYLSLPVFFYSLFKWAGTREYAVPVAHHHLTKYDNGFMGMAWFIISEVALFAILIAGYVYLRVIGAAEPPALRPSIWLAALNTLILVTSSGVVHKAEQDLHHGRTSWGRLGLFITLLLGAIFMIFQVYEFSLFGTESDWRQNLWQSCFFIIVGLHGLHILIGGTGIALPYYQLLTGKMD…
1:1960349-1961626_-_StartGTG		1	MGLVGVADLGK;	426	MGLVGVADLGKRERAQLREHYLAEIQPVLTPLIVDPSHPFPYMSNLSLNLGVLLKTKKGEDPDFARVKVPVGVLPRVVAIGEHLLLLEDVIAEHIGELFKGRKVMSTHVFRVTRNTDYEFEEEEAEDLLATIEDGLRRRRFGSAVRLEMEGGMPAEMLELLQDKLNLDPADIFMLEGPLGTADLMGVSVRRPDLSYPDFTPAVPDLDDDEGGIFETLRQGDVVLHHPYDSFVNVLNFLEEAARDPQVLAIKQTLYRTGDDPRLLGALRTAAENGKQVVAMIELKARFDEQRNISWARKLERAGAHVVYGITGLKTHAKVTLVVRREEGGLRRYVHVGTGNYNPKTARLYTDLSVLSADLACQCAGKPDGRFRQASRPVLPRLYPRRAGPRRRRGRHFRD…
1:400323-400385_+_StartGTG		1	LDSMAGDSSALMVSGEPATV;	21	MLDSMAGDSSALMVSGEPATV
1:2619538-2620809_-_StartGTG		1	MAPEEAVR;	424	MAPEEAVRDVPLTRELYIERDDFSPAPPKGFKRLTPGGTVRLRGAGIIRADDFGTDEAGQVTHIRATLLGEDAKAAGVIHWVSAERALPAEFRLYDRLFRVPHPEGENADVEDDSAGPAEHEAEPGAGQETAPVSQGFMRYLTPDSLRVLRGYVEPSVAGDPADTRYQFERQGYFWRDPVELERVDSREDALVFGRIITLKDTWGKQGGGTQQKAEGKKRPSTKGRGPDEVRGEGSSSPAKAHAPKAQPLTPEQDAEFTRLLGLGASEGDARTIARDPALLAFVGGAAPGDTFAQVASWTVNELVAGLRAGEVKVRAADLAPLAEGVASGQLSARIAREALARAAASGDAPLTIIEREGLNAGLSAEALQQVVAQVIAANPDKAEAYRGGKTALLGFFT…
2:373790-373852_-_StartTTG		1	WLASTEMWR;	21	MWLASTEMWRPTLRPCAINFD
1:2497227-2498474_+_StartGTG		1	MVDVGQDDAQGR;	416	MVDVGQDDAQGRVGAPRRVQRTLQLALKRRAARHAGQGVEPRSLQLTAGLLVNREVSLDEPGDQVLREQQREHHEQSGHPGERLVGGQRPGAEQQQGHQRDHQQPDDQPQPRAQQQHIRGKGHHNPQQVGDLITEIVRRQLVLRAVEREQRHHQLRGHPHPERAELACQRQDEHHAADPHARELGRAERRAGQHRAERCVDHVGAAGHSHQPVTGARKECGHHGKGRGRGLRHGHGRGTGRGQDCGQTAASHRKPSATVQVQAGGLPPGRSGKKFAVPEKQRQFALGALGAVAAVGHVLAGAGGEVGADGAGGGVGGVGRAHHGPPAGDGVFAFQRDGDDRPAGDEVHQFTEERTLAVLAVVLLGGFAGHHHLLEADHAVAFVVNAGENFRGQAPAHAV…
1:1544394-1545620_+_StartGTG		1	MLALPAK;	409	MLALPAKHPLTRSNRRRLARIGVEVAPLTPASLRRELKTAALVVDGLLGTGFTPPLRAPLAELVAQVNASGVPTLAIDLPTGLDALTSEVSGDPLRAAWTVTLSGLKPALLFGPAAYLAGEVTLADLRSPPDWALEEALASRPTDAEIAALLPVRHADAHKGTAGRVWVVGGHPGTVGAAALAGVAALRAGSGLVTIHSATDVPLVMPELMMRCHADLSAALMEMPEEQRPDALCVGMGLGPDAASIARQLLGWRLPTVLDADALQPELAGAGHDACIWTPHPGEAARLLGTSTPDIARDPIAAARALQEKFGGVVVVKGGPSVIAHTGGVWVSRGGHPGMASAGMGDTLSGLLASLLGQGLSAPDAALAGVTLHARAGELAGAKHGYGLTATDVSAEL…
1:653041-654222_+_StartGTG		1	MSEGHPDKLSDFISDSILDEFLR;	394	MSEGHPDKLSDFISDSILDEFLRQEPTSRVAVETLVTTGMAVVAGEVRAHTAHVDIQKTVREAVQRVGYTRANYGFDAEYSAVLVAIHEQSPEIASGVDHSEEWREMSEAERQKPENAYSMVGAGDQGLMFGYATDETPELMPLPISLAHGLTRRLAELRKDGTLPYLRPDAKAQVTVVRNGEPHSATETAVDTIVISTQHSDDVTQEQIRADMLEHVIPAVIPAELLNEQTRYFINPSGRFVIGGPHGDTGLTGRKIIVDTYGGAVPHGGGAFSGKDPTKVDRSAAYYARYVAKNIVAAGLARRALVEIAYAIGRAHPVSLRVDTYGTGTVSDEKLDELIAAHFDARPQAIIAQLDLQRPIYAQTAAYGHFGRPEFPWEQTDRAQALKEAAQG
2:168592-169761_+_StartGTG		1	MVTADGVTVSAELDGAGAATLLVR;	390	MVTADGVTVSAELDGAGAATLLVRRGEKPLKTLPPALRKNPEVLALREAVKDLAATRTRMRAALEEAMVRGDHFTPQELRDLARHPIIAPMLGSLVWVLGEGPLGFWEDESLRTLTGELPLGDQALRLAHPHDLFTGGQWREYQAAVLKRQLTQPFKQVFREYYPLTAAEKTAQRSVRYEGHHVQPVKAAALLKARGWVSIYDEGTRKTFHDEGLSVWIDDALSAGTPNEVEGLPLHAAYFMRVGEAQPLPLAAVPPRLFSQVLRDLDLVVSVAHVGGVDPEASQSTVEMRESLLRETLRLLKLKNVRLEHGHALIDGHHSRYSVHLGSGTVHRQPGGFLCIVPVHNQAQGRLFLPFADPDPRTAEVVSKVLLLAEDRKIQDPTILEQLR
1:1603262-1604422_+_StartGTG		1	MGVPGGAGTGAAGAVR;	387	MGVPGGAGTGAAGAVRAVFVGVHAGAAGLLDREQQQLRRGAVAVLRGVWRHVRAAEFLSGLAANAGRVDAFSLHAGPAGGAAGGQGKRGGGAARRGRAAGLVGGDVAGQALGVGARTGEIRGGGRVRRYLRLLRVFVSATVAAQLEYRANFLGAVLASLGEAATALLGLSVLFLQPGTTSVGGWSFREALLVTGFFLLTEGFISVFIQPNMSRIAENIRTGNMDFTLLKPIDAQFNVSARNLNVLRFPDLLIGAGLLVYAAAGLPVTPGGVLAAAGLYLSGLVIVYCIWLALSTTAFWFVKTQNATELFNGVFGAARFPATSFPLPVRFFLTFIIPVTLITTVPAQAVTGRLTPTLALLSPLIALALFVATRLFWQKAVASYTSASS
1:209639-210769_-_StartGTG		1	MPAGNALAVDR;	377	MPAGNALAVDRDAFSAHVTEQVKNHPLIEVVEGEVETVPDGICVIASGPLTADALASDLRRLTGSERLSFYDAAAPVIDVDSIDMDIAWRAGRYDQSADYINCPFTKEEYLAFFEALETARSHTPHDWEKLEFFEGCMPIEEIARRGVDTPRFGPMSPKGLDDPKTGRWPYAVAQLRQEDAEGRMWSLVGFQTGLKWGDQKAVVQLIPGLHNADIVRYGVMHRNTYLNAPEVLDSTLQLRADPQKLVAGVLAGTEGYLESSATGWLAGTNAARLALGLEPLTPPAESMLGGLVRYLASANPKGFQPMNVNWALVPELPTEINEKTGKPKKLGKREKRPPLFRRGLGAFMAWAGQDAGVPVTPPAVPEHPQDELPAIR
1:2373823-2373891_-_StartGTG		1	VPGQAQLVAPAGR;	23	MVPGQAQLVAPAGRDLQDRLNSS
2:360701-361768_+_StartGTG		1	MADSVAHALEVVHAAGLLHR;	356	MADSVAHALEVVHAAGLLHRDIKPDNIFLHHSGRIILIDFGSVRAFDSGKTVAHTRLVTPGYAPLEQYSSAAKFGPYTDLYALGATLFHALTGQMPPAATDLSLGTPLPPLPPGTPPNLREAVLSCMAPRIENRPQSAQALRRILRGEGTVTVTAAPAAAPAPQPQSQPVRPSPAPTPTPMPNPQTDREVEKRLRELEKEVRKEARRQSRRPAPAPAPIPIPAPAPQRPAPPPTPFPGPRRPAAPRDGTLGRRLVVVAITVLSALSGGILMAQTPAWQIISPPELSVMAGAGIGALAGLALGQLLWWALPVALPIFAAAITSSVCQNLGYRPPTVIAASVAAIVVSLILMRLIRRI
1:2011537-2012583_-_StartTTG		1	MTDSQTNIAPR;	349	MTDSQTNIAPRAEDQTVTATVTLNDQREAYALLGANDANLRRMRELTRAKLIARGETVTITGDAADVEGAERMVRDALDVVRSGGELTPDSLLRSARLSSEGRSLAAETQVNGLTLPRGLKPKTPGQKLYLDLINESDITFGVGPAGTGKTYMAVAMAVQALKAKKVKRIILTRPAVEAGEKLGFLPGDLQAKIDPYLRPLYDSLQDMLDQEKFEAYLTSGVIEIAPLAFMRGRTLNDAFIILDEAQNTTGEQMKMFLTRMGFSSKVVVTGDVTQIDLPRHVTSGLAVAKRVLSQIEGIGWHEFTEVDVVRHPLVGRIIKAYDAAEQAEEDRRAARRGELASIPEHEHD
1:1987261-1988304_-_StartTTG		1	MNPGVRPVFR;	348	MNPGVRPVFRQFFQLTFQALALVGKAHAAARLQELLSNRPAQAAGIRHAHHQRCFARKVNRHTHAGDSNAWRGSDAWSGFKPRRRAPLWTATLWTMTAPGLPLLRAPNLAVPHAFTTRAGGVSAGPYAGLNLDDRSDDPRPVAENRARLAAALGFAADDFARLNQVHGVQVVHAQAPGFWEGDALVTATPGVLLAIGTADCYPLLLADPEAGVIGAAHAGWKGTVGRIGQRTVEQMVNLGARPERIHAAVGPGICGEQYEVGEDVAAQFRAAGLGEWVLEREGRTHLDLAGANRALLEGAGVGDLWVSGRCSTEADFYSYRRDAGQTGRMWAVIGLPRREGQTGEARA
1:1624727-1625758_+_StartGTG		1	MLLMLLVNNVALGDSTPR;	344	MLLMLLVNNVALGDSTPRQLSHAHFGGLTLTDLVFPWFLFCAGAALPFSAAAMNKAGVTGWPLYRRLLERAALLYLMGAFVTSVTSHRLTLGLGVLQLIALASFFAALLGQLRGRWQALAAAALLAAYALFLHFTPHPGGIGIVSESANPVQYLNDALLSAWGLRGLLSVVPTTALVLLGALAARPLQQKNPRAPLLLLGLGVVLTALGYGWAASGRLPFSKALWTPPYILYSAGLGTLGILACWVVADSGWLPGGKRLLAPLTIPGRNALAGYVLPILIKVWILLDWQVGWTGKSQSIAASLLEMARSSFGPVGGGWTYTLGYVFAVWLGLAWMARRGIIWKL
1:1955412-1956389_+_StartGTG		1	MNDDAPDDPTDQQAAQAVQVAR;	326	MNDDAPDDPTDQQAAQAVQVARLYYHQGLTTGDIARELGLSRPKVSRLLALARRNGTVDIRIHDPQGHPCSLQARLMERWPGVQAQVVGLPPHSTQDLRLERVALAAAHWLGSALRPGLVVGLAWGNTLDAVSRALTPRPLSGVQFVQLNGSASVLELSSGFVGGTLTRLAQAVRGQAHLFPVPTFFDDPATKQAMWRERSVQHVVQLQRQAELLLFSVGSPHAALPSHVYAAGYLDPDDLTQLEREGAVGDIATMFFRADGSWDGLSLNARSSGPDLALIRDHPNTACIVADPGKAAALRAALDGGLLRTLIVDETTAAGVLGEG
1:1838353-1839324_-_StartGTG		1	MTQPDATPLR;	324	MTQPDATPLRRTPLHAAHQKAGARMVPFGGWDMPVQYAGVKAEHEAVRKNAGVFDVSHMGEFRVTGPDALKFLQHVTPNDVSKLRPGRAQYNWLPNERGGLVDDIYIYMAAPDEYLMVVNAGNIDKDWAHLNALTAGYDVQLANESDNWALLAVQGPQAAALLQPHTDVDLSAKKKNAYFAAKLFGHDVRLARTGYTGEDGFEVFVDAAQAEALWDELLALGITPAGLGARDTLRLEAGFPLYGHEFGDDIHPLSSHYSWVVKDKEHHGRAGLQAAPTQKLIGLKLDKVPVREGYPVKVGGEVVGRVTSGTTSPTLGHPIAWRW
1:1607852-1607923_+_StartATG		1	TGAAASTQASR;	24	MTGAAASTQASRSPGTSVLEKLEL
1:1181491-1182420_+_StartGTG		1	MNVSAPDPSASVPAR;	310	MNVSAPDPSASVPARSGSGPRRAFLFADPAAHSLSPRMHRAAFAWAGLNGTYDAERVPAPELPTAMARLRAPDVLGANLSLPHKEAALPLLDGLSDAARAIGAVNTVIHRAGQLYGDNTDAPGLLQALAGSGLTGRLGAADRVVVLGAGGAARAAVYAGAVILGREVWVVNRTPARARALAAGWQGGGEVRAAGPGEVPWGQVGLVINSSSAGLDNPEETPLPGFDFGQLPAHAGVYDMVYKPRRTRLMRDAEAAGLPAENGLGMLAQQARLAFTAWTGVDVPVSVFLAALEAPATGRGAGDAARTEATR
1:1826557-1826631_-_StartATG		1	AALAVFMDAVGSLAVTAEVPASES;	25	MAALAVFMDAVGSLAVTAEVPASES
1:1143869-1144795_+_StartGTG		1	MGGPGAEIDDR;	309	MGGPGAEIDDRHAEFLDALDQAGGGGLDEGLIVVDRQRAHPGVENLHGARSGFDLLGQVIGQHRLELAHQPRPGGGLGVHEALGLLVVARAFALNRVACEGKRRADKPDERNPARVEFGHQQADALGGVRHRLGGGRHAEHVHVFRRIDGVVNDRADAAHEVQTQAHGGQRGQDVVEKNRGVERHRLDGLQGDFGGEVRRADALQHGLAGPQSAVLGHVTPRLAHEPDRRVRGLLAARRFQKRRVAHAGVEFGPADAGASGHPPHRGVEGGGLVGGRRRRGRLFFRRLFTLRTSHPRSLRRRKSRKVPY
2:181550-182458_-_StartGTG		1	MEGVAFAGHGQILRPVEAHAHR;	303	MEGVAFAGHGQILRPVEAHAHRAPSENGSKRCYRRVAVWLHFLAAEAAAHPQALHGDEVRGHAEHVRRDFLRFGGVLRRGLDEHLPVFVHLRERGVRFEVEVLLPAELELALEDVGGLLETERHVAPAQGGLVALEGLGGDGLAQRDEGGERFVLGENRLRPQPGGLGALGKDPAHRLAVKHHLGREQRLVVLDARVVFAGHVGGGEHAHHAGHRERGGHVEAGEPGVGVRRLQRPGVQQPREPDPEVVSVKSMPSDVQGGALVNGVLAHRAAGGAFGEVGDLNGVTGHAWASLTSLSPCWDS
1:945890-946798_+_StartGTG		1	MEFIAIIGEDLVTAGGK;	303	MEFIAIIGEDLVTAGGKRVRPLVTLLAAQALGAGPDALATSHSWDELLRLSVCVELLHSASLLHDDLIDDSDKRRGQETAFRRFGNVVSVMSGDFMLARLLGELSGMPGSPALTRAFGQAASVICEGEVLQFQVASYADYSFENYFQVIHGKTAALLELAAQAPAMLLGADDSARDALSTFGREYGMAFQMQDDLLDLLGEEAQIGKPVGGDLREGKATYPVLCLLGGPHDAEVRAILERRAGEDGDVARMIALARQERTDDCTREEIRRRARLAIAALDALPPSPARTALAALAERELNRTH
2:110547-111452_-_StartGTG		1	MSSPATITSR;	302	MSSPATITSRMGSTSAQRQAGPRRSSARSACRLRLVGFDTITRLLFGHGVAALGQPRQEIPGRGTDRAVKHGEGNGGLDRQGLDAVLHQEQREGRKRPVERVPQHFAGGGQRFAGHALDAAFPADAGDGDEEGHQHCRAVEDEVAQAEQLGEFGCHGSWRLLAHAVGFVRRAEPLHVPPGQRHAAQRLTGAQGVSAGRVVRQVAAQSGGEPDVGHTVGRAVGAQLDGEGALHVASRGAGHQHPAQEHRCGRSGWCLGELSERGHRKQAGRAPQEEPEFVHGHLVRRSGGVTTEAATARGSGA
1:912013-912918_-_StartGTG		1	MEDLFLDFAAVQFGALVTDDDFQAR;	302	MEDLFLDFAAVQFGALVTDDDFQARQVGEFAQTVADTQVVELVVELLEDGGVGVKADLGGPLHVFRGGAEHFERLHEHAPLKADVVQLLVLVHGHVEVGRECVDHRGAHAVQPARHLVGALTELAARVQLGENHFDGGAALGLHDVHGNAASVVGDSGGAVSVQHNLDFAGEAREPLVDAVVDDFGQQLVIAVDAGAALHVHAGAFAHGVHAFEDTDLVGVVVVGGARRMGKAHLLIGFVLGRLPIGLVLLRLIKLGLALELVITLGHGSPQKAAPLGRAACRGGESLWWPDHALSRLRRCT
1:568116-569018_+_StartGTG		1	MIEPMDK;	301	MIEPMDKYVTSKTDLDKTAVQAMTYKGKLFGIPMFAESVALIYNKKLVPQAPTTWNALLSAAQSAQKAGNLGFVMPLDNAYLTYGFTSAYGGYVFKNNGGTLNTKDIGLGNAGAVKAASFINDLRYKYNLIPEGINGDAVKSAFTQGRAAMMISGPWDIDDIRKAGIDFGIAPFPTPPGASGKWSPFVGVQGTVMNAYSKNKAVAAQFAKSITTADAQISFNTAGGRIPVSLAARTKLKSNPVVAGFSRTISAGTPMPNIPEMGAVWGPWTNAITQVAQKPGQNYSQLLTKAVGEIKGNIK
1:965224-965307_+_StartGTG		1	FTALLAIASAQSSMNPSSSASTSSEL;	28	MRFTALLAIASAQSSMNPSSSASTSSEL
2:28839-29741_+_StartGTG		1	MLLSGGDPLTLAPK;	301	MLLSGGDPLTLAPKVLGRLLSELRKIEHIEIIRIGTRVPVFMPMRVTQELCDTLAEHHPLWMNIHVNHPKEITPEVAEACDRLTRAGVPLGNQSVLLRGVNDHPVIMQKLLRELVKIRVRPYYIYQCDLVHGAGHLRTTVSKGLEIMESLRGHTSGYSVPTYVVDAPGGGGKIPVAPNYVLSHSPEKLILRNFEGYIAAYSEPTDYTGPDMAIPDDWIRKEPGQTGIFGLMEGERISIEPREFSESRHRPGATQHRLNSRQDKWAAHGIGGSAPHAGDMTSGVSDTAPDGMVQAPQPVSGD
1:1417086-1417169_-_StartATG		1	KPGGGMLTPPSP;	28	MTTMPCERQNSPRPRRKPGGGMLTPPSP
1:431477-432373_+_StartTTG		1	MHAAPGGNGPSLRRPR;	299	MHAAPGGNGPSLRRPRRIAVARLMPDFLAELRRAGYAGEVGLLVTDFAGRELYAQAADAVFPAASTIKVPLLLFALEQAGRGDLDLIERVTLRAEDRVPGAGVLHELGLGLALTWQDVLTLMIVVSDNTATNLLIERLGQDHFNLWLTARGLNSTRLIGPLQLPPERQNEAQRRGERNRTTARDQVALLLSLLRGDGLTPQMQHLALDILSRQHLRDLIGRGVPAGPDGEPLYRVASKSGELRGVHHDVGLLWAPRPLVVALLSQGGEDPREHPGNRDVTRLSAALWPLLAELGETETP
MP1:9988-10881_+_StartGTG		1	MNVAGVILNR;	298	MNVAGVILNRVGSVRHAELCAEALTQVGLACLGFLLQDDALRLPSRHLGLLSAQQASWDEAAALAAARYLDLDALLNVTRAPDLSSSSSMSPPPSTRIAYAFDSAFHFYYPDALDELRSCGAELVPFSPLEDAGVPEDVGGLLLGGGYPEAHAAELAANERMRRSVRAFAASGRPVVGECGGLMYLSETLEDENGVTHEMCGVVPYRTRMARRLSLGYRDALSLADSPLLPAGTAIRGHEFHFSTLTHEPTHPAYRWRTHDGQEVAEGYARGNVLASYLHLHYGGFPAVAARLVERCQ
1:1687436-1688311_-_StartGTG		1	MPMVVGHEYVGVVAGMGSEVR;	292	MPMVVGHEYVGVVAGMGSEVRGFEIGDRVSGEGHVTCGHCRNCRAGRRHLCRNTQGVGVNRPGSFAEYLVLPAFNAFKLPDDIPDDVAAIFDPFGNAVHTALSFDLVGEDVLITGAGPIGCMAAAVARHVGARNVVITDVNDYRLDLARQMGVTRAVNVAREDLWTVATQELDMHEGFDVGMEMSGSGPAFAQMVSVMNNGGKVALLGIPSGEVQIDWNAVIFKMLTIKGIYGREMFETWYKMAALIQSGLDLTPVITHHYGIGDFQQGFDAMLSGQSGKVILDWETEEQSA
1:363666-364538_+_StartGTG		1	MDEAQIK;	291	MDEAQIKGKPGVAWLDNLPNTSAFVIFMNQNIKATNLLGSGKLDGNGIPANFFRDANLRRAFSYSFNYQQYIDDVQKGKGKQRTMALPDSFPGYDPKVNTYTFDKAKATQYFKQAWGGNVWKQGFTLTVNYRAGSTTSQTAMEILKRNVESVNPKFKVKIQPEQWSEMLAASKRGEEAMVLIGWSPDYADPDNFLYTFYASDGFYSPRSNFKDASIDKWLNQARATVNTAERNRLYSLVGKRAYEQAPYILVPGGVSYTFFRSNLVGVTANSYNPMTAGTLGVLWKDLSKK
1:274126-274983_+_StartGTG		1	MQATDHLLFSHLHMDHIAGFDDFFR;	286	MQATDHLLFSHLHMDHIAGFDDFFRVNFDRQSRENHLWGPPGAARILAHRLQGYWWNHAPQLRATWRIHEVDDAAVHTWRFELHEAFEIAHDEGRTPRTGPLIETPHLRVDAVPLQHQGPCLGYVLREPGRVNVDPAGLTRLDLTPGPWLAALKAGAEEVEIAGERRPAAPLRAELLREEAGDSLAYLTDFLLDEAELARLAPLLAGVRTLYLEAQYAPADADLAARNHHTTTEQGATLAARAGAQELVLLHLSRRYREADWREMLRAAQAIFPAARFAESWLRGT
1:1164415-1165263_-_StartGTG		1	MSFIGSRALVGTADELLTVSDR;	283	MSFIGSRALVGTADELLTVSDRENQTVRDAIVGYGLNPDELPGAGAEDRPLGYLEIHIEQGPVLQDQGAAVGVVSAIVGQSRLTLHFTGRASHAGTTPMHLRRDALAAAARFIVGAEDLANRTPGLVATVGMIEAKPGAGNVIAGEVSCSLDIRHADDAVRAQSLQELLALAEREAAARQVACSVTPRMAEAAVPMAPSLRALLHQAAEEQGLTHPELVSGAGHDAQIMAQKMPAAMLFLRSPNALSHHPDEMAEPGDVAAGLRVGTRFLELLAAQAEQQVQA
1:363699-364538_+_StartGTG		1	MAWLDNLPNTSAFVIFMNQNIK;	280	MAWLDNLPNTSAFVIFMNQNIKATNLLGSGKLDGNGIPANFFRDANLRRAFSYSFNYQQYIDDVQKGKGKQRTMALPDSFPGYDPKVNTYTFDKAKATQYFKQAWGGNVWKQGFTLTVNYRAGSTTSQTAMEILKRNVESVNPKFKVKIQPEQWSEMLAASKRGEEAMVLIGWSPDYADPDNFLYTFYASDGFYSPRSNFKDASIDKWLNQARATVNTAERNRLYSLVGKRAYEQAPYILVPGGVSYTFFRSNLVGVTANSYNPMTAGTLGVLWKDLSKK
1:401576-402400_-_StartGTG		1	MTNPADAAGVLLGAVAHMER;	275	MTNPADAAGVLLGAVAHMERRYKMMSQVGAKNLEQFNAKMRAVGEVELPHLVIIIDELADLMITSPKEVESAIMRLAQMARATGMHLILATQRPSVDILTSLIKVNIPARIAFAVSSSHDSRTILDTTGAERLTGMGDMLFYQPGLVKPLRLQGPYISEAESARITDELRRMMFDDDFIEAYGADFEGMISSSGPGGDRSQLDFSDPLLRQAALVCIEEGQGSVSRLQRRLSVGHARAGKLMDLLEAMNIVGPHQGSKPREVLIHEADLPEYFGK
1:330777-331586_+_StartGTG		1	MAFGESGDWEAEPIR;	270	MRRRKQMSDQNERRSGPRSQQSRGAQGQQNNQNQQQNRQNNGRGGRPHQNGRPGPAPLPEARMAFGESGDWEAEPIRNGDRAPRQSRGQQGSRGQNSQSRQQSQPRSSESRSNESPPPTSGRTPAASRSAGRPRAAADHDFARQPRGVAQAARRARADARAGEGHSRTARRARRDRHRPHRQRQDPRLPDSGGGARHRRDRQDARHGPRSPDRLAHPRTRGADSGRGPRTRHDGGAHYRGHHARRDHPRSEQQGRGQRHAGPPQGPHRQG
1:2310921-2311721_+_StartGTG		1	MEAVIAGFAGHGIPSFGAELMVQGW;	267	MGFHLLGGNLGGFGHRIGEQDAAGQAQVPLHLQHAGGLGGGLDRERRAEAAAARVEGRKLIGAEGDGGHALRFQHFQRQANVQNALDPGAHHAHVGAGEFEQVGADVHRLARAPVHAAGATRCKDANPGERGNPHGGGHRRRPVAPERHRHRQVAGADFLHRLVGGEQLQLVGTQPHLEPPAEHSDSRGHGAVVAHDLLHAPRHLHVLRVGHPVADDGAFERHHRAALRERGGDFGLKVEVRMEAVIAGFAGHGIPSFGAELMVQGW
1:485700-485792_+_StartATG		1	PSPSLER;	31	MPSPSLERALMAPSSPSRAVFESVTSCKRAS
1:589173-589949_-_StartGTG		1	MQVGAGAGEQR;	259	MQVGAGAGEQRVAPRRRAQAAGHAEGRVGGAGHAHRPPHRHLHHRREVGGVGEVAHQFLHGPELPVRCAEFDVQLAQLTLGALAGTGALGNPFHAEKGHGGPDQPVKQQVRHQLGVPVGKLRDQQFNDNHHQHDQRRQHVAYQPHPVRQPHVAQRLRGRRGNGRRRRDSGSRTHHPQHRPGHGGGILLWIWIGAAALRRLYSSLSILISVLAFPLPCSTFHFTCRSRPRNMRLSALDIRARSSIARHSRIVWRPRTASV
2:379848-380624_-_StartGTG		1	MHFYGFDPPMENLWAASPR;	259	MHFYGFDPPMENLWAASPRASLLTLHALLARQVPALPVSAATIERLCGDDARWANPAAGMDAAQSIGHSDEARQLRVLTDDLLHRLETGAPGLAEQPDFWEAQLAARTAAGLLRYHAVMADPAPDRIARMLAARDLLMAGHLLAIAEREQRCGPTLVFAHNLHLQRPLSRMKMGAQKIGAQTLDWWGAGAHVSRRLGERYAFIASYPGAAEETFLVPSSELTEAAATQLSVRDDGQPYSFPFKLSDLPFLNGALLVGQF
1:1693209-1693304_+_StartGTG		1	FVLMPPPVEPGLAPMNIHTMVMNSAGK;	32	MFVLMPPPVEPGLAPMNIHTMVMNSAGKPISP
1:17757-17852_+_StartGTG		1	VLAAVTR;	32	MVLAAVTRLGVNAQDTCRGPRLRASPVQVLLG
1:2486005-2486766_-_StartTTG		1	MPDLQLPAHQGDGLR;	254	MPDLQLPAHQGDGLRQSVGGLAQRHHQPPAHVARRQRQRDRLPVGLAEGLVHVEGELYRTDILRGLRRAARQRAPGGGRGSQQQRRQEGPQAARRSEGGGGKKAHSASMPAETDACLVSGVPVWGSRLFQVTSPSPPSSTVNAVAESSSSTVASAHASPRLRSPGRPRRSYRPVERVAHSGRVRTRVAPNSPSTVASASAAPPRRAGKVSGSVTVRCAARGEAPSVRAASNSRGGMARSAGSSERTSSGSASRV
1:2500220-2500315_-_StartTTG		1	HPDILDSIR;	32	MHPDILDSIRLAKLRSRADATRRAARQRRKAV
1:1960349-1961107_-_StartATG		1	MLEGPLGTADLMGVSVR;	253	MLEGPLGTADLMGVSVRRPDLSYPDFTPAVPDLDDDEGGIFETLRQGDVVLHHPYDSFVNVLNFLEEAARDPQVLAIKQTLYRTGDDPRLLGALRTAAENGKQVVAMIELKARFDEQRNISWARKLERAGAHVVYGITGLKTHAKVTLVVRREEGGLRRYVHVGTGNYNPKTARLYTDLSVLSADLACQCAGKPDGRFRQASRPVLPRLYPRRAGPRRRRGRHFRDAAAGRRGAAPSLRLLCQRTEFSGRSGP
1:2093634-2093732_+_StartGTG		1	PAFQTLR;	33	MPAFQTLRSGTHGPFSACRPSCPGGRGPPSLTS
2:15138-15875_-_StartTTG		1	MNALGISR;	246	MNALGISRSGCAASAQRMMSRGSVSGPKAGAEASACPGALRGARGSVVRGPPPCSGVLTSAVITQPPQQLLHPVLHTDAVSPQVQVGILGRLIRVGDAGKVRDFSGERLEVQPLHVALGDDFQRRVHEHFQRVRQAGEHLAAGVGVGADGADQYRHPVLGEQPRHEGDAAHVGVAVLPGKAQPFGQVLAHSVTVKQFHRFAARRQFFKQGRRQGAFARAGEAGEPDDAASLINPLPLWQRALRSGE
1:984697-985425_+_StartGTG		1	MDGAGGLFQR;	243	MDGAGGLFQRPGGSVAGRDGHPALSSAHLRLRRPDHAGAARHLRARKRAGVPRRAGDGRDTGRFYPSRSAANGLPRPRLRQQPAGHLRGRAHRQVAEQYRRRHRQHRGHQWGRRGRPVVSGEVLWAWLEHCAGRQPGDFGGRQIPHAVRFARSRRRRVQQCQCLHPGLPGHGATGDTTGVDAQSLSGRLCGRRPAVRNQDGHASLRQGTPQRRSAEVSQLRFDGDGGTASGTLLNLTGTGVYQ
1:2281177-2281278_+_StartGTG		1	STAAIAAPSSRLPLR;	34	MSTAAIAAPSSRLPLRRKAETMPGSTAWLIASPM
1:1703393-1703494_-_StartTTG		1	ATGNSTPALR;	34	MRSTCRATGNSTPALRGKPRSTSRPTATTRTAPA
1:1627395-1628120_+_StartGTG		1	MWVNPGNLPVYLQPDR;	242	MWVNPGNLPVYLQPDRVRETVPVPVAVSSQETALERQARKQGGLLGGLLYRSKFRYVPLAALTFDDAPHPMYEPLLLDMLRRSGVKATFFVIGRNAAAYPYFIRDMTQQGHEVGNHTYHHVRLPPLPLNEAVNEMRWASDIVQKLTGKPVRYFRPPGGEYTPQTLQAARSLGLNTVFWTDDPGDFQNPGDAVLESRLHRNLRPGGVVLLHDNAPEMLNVLQGFLRVARQEGYALTTVGGLPK
1:1005052-1005765_+_StartTTG		1	MFSVFLWPR;	238	MFSVFLWPRYAAPMLHTENEAARPITLLLVDDHPVVRKGTRELLEGETDLRVVGEAGSGEEALAQARSLTPDVILMDVSMPGMNGIEATKAIKAEQPSVGVLVLTSYDDDAYVFALLEAGAAGYLLKNASEDDLLGAVRAVAAGESALHPSIARKVLERFSVASTPTPPEDDLSPRELEVLRVAASGRTNKEIARDLDISPRTVQVHLANIFSKLGVGSRTEAVLHGIKRGWIDPRTL
2:160825-161532_+_StartATG		1	MAGHAQNR;	236	MAGHAQNRAACRRRGHHHRRDAGARPRGRGSRAAALYRLRQQPRQPRPHQADERPAAGNLPGRHLRLRRKPAYGEGGGVAADSADFRHEYARPALQPPQVIKLGRAAPAPSFQGVPHDQSPPPERARREHLLRRQTGRQKRESRCAPWHRQRLHRAVGLRQDDLPAGHQPHARPDPRRPRDRQHPARRAGHLQPERGPRRHAPPRGYGVSKAQPLPDHERVRQRGGGPETDRREKP
1:790295-790396_-_StartTTG		1	VGYWAASSAVMSAAWPRTV;	34	MSTSWPVCPTGVTRRVGYWAASSAVMSAAWPRTV
1:1108012-1108116_+_StartATG		1	PSSATIR;	35	MPSSATIRVPHSSSRSPRASSSARSAAGSGRARNW
1:2144837-2145541_-_StartGTG		1	MLNLTMTNIR;	235	MLNLTMTNIRTVTGSMDLDELLSNRDTINAKLLVVVDEATEPWGVKVTRIEVKDIKPPADLVASMARQMKAEREKRANILDAEGFRQAAILKADGEKQAAVLKAEGEKQASFMESEARERRAQAEAEATRVVSQAIAGGNVQAVNYFIAQQYVEALRDVASAPNQKTLILPIEATSILGSLQGIAEVAKEAFTPGSQPAPMPAMPQMTRPGHDGARRPAGHRRRHASQAAGVSRA
1:1838258-1838362_-_StartGTG		1	ALVNPDAAAADAFEVEVR;	35	MALVNPDAAAADAFEVEVRGKDHPASRTEIPFYKP
2:346098-346787_+_StartTTG		1	MLGSDYVYPR;	230	MLGSDYVYPRTANLILKKHIAASGAKLAGEEYVALGGTEFSSVINKIKAAKPQVIINTLNGDSNVSFFKQYQAAGYSAATLPVISFSIAEQEAQAIGPQLLQGQYATWNYFQSLPGAANKKFVAAYKKKYGAGAVVTDPMAHAYLDVYLWKAAVEKAKSFDPVAVRKAIVGVSLNSPLGKVTVDKSGSLTQGVYTGQSGAGGQFKTVAQSRGVVQPQPYDKLAFPGKTCP
1:159512-160201_+_StartGTG		1	MLTEDIGVTPADIAFVAQETPATLGMNTDTSSVTGYGVYR;	230	MLTEDIGVTPADIAFVAQETPATLGMNTDTSSVTGYGVYRGMKAAAKHALGAESLRGVRVAILGVGAVGRTLAQHLSREGAKLTVADFRPDRAQALAEELGHVTVVPVGEIFDVPCDVFAPCGFGHSVQSADVPRLQCRLIAGGEHHPLTRRGEEAVKEAGIMYVPDFAINSAGLIAAATGVNMDQAGERVYQTVSRIMSVATQYGKPPHVVARKMAERRIDLIGSLVHV
1:1736066-1736752_-_StartGTG		1	MRQAIGMAINKK;	229	MRQAIGMAINKKAIVDAFWNGLGESSSSILPSSLKWADNPSVPADYKFDPAAAKKLLADAGYPNGFSLDLWYMPVSRPYFPTPKPIAEALAADLGAIGIKVNLKTEDWAKYLEDRLKTPGFDMHMIGWTGPYASPYTFYNTHYGLEAEADIKYKSPRLDALMLKAAASSSRAEQAKVYAELHKITYGLNLRFPIVHSRPLAATRSYVKGWEPGPSVLTPFEDITLDGKK
1:2493582-2494262_+_StartGTG		1	MPQPAHLPHQVTVQAAQGAVAGHVGK;	227	MPQPAHLPHQVTVQAAQGAVAGHVGKNQGSQPSLRQPGGQVGHAHAAACCPAVGGDFQTARVEADDHPLRPVFGNQLGHQFGIADRRRADHDPRDARREEGLRRRPVAHAAAHFDRHAQLAHDFGDDGAVLAASGGGVEVHQMQKPGAQGDPVTRGGARRVKIHGFAVRVALVQPHGAARLDVHAGNDLRQRKRHGEQNRSARRAGPAIRLDGGKGSALHVHLSQSI
1:1629189-1629866_+_StartGTG		1	MAALESGTGQPHPAAQR;	226	MAALESGTGQPHPAAQRPVAGAAGGGAEPQPHPGRHRRRHSGRKRHCRQRAHLPGADPALVGRSRWAASAGRGFLANERAARRGAGGGHPGRFPASGRVRHSGGTQSGTARASAAALRPAQWAEPAGPELAGRLGGRQAGAADAAPARKPGGAGAAARLSRPHSRPGAARRGGGAGPRVAKQPRRPARRAGARNPLSGECLARTEDARDRHARRRAAHAESPPAPR
2:220341-220451_+_StartTTG		1	TSLNSLASAGSAASKL;	37	MYTVSMMRRRLSALCMARRKRTSLNSLASAGSAASKL
2:338803-339477_-_StartTTG		1	MMVFIVNPTGGVLGGDHSEIHVEAGAGTR;	225	MMVFIVNPTGGVLGGDHSEIHVEAGAGTRVLILTQSATRVQPSPGGEWATQELHFHVGVGARLEYYPERTLPFAGSRFRQHLRADLGAGAEFGLLETLASGRVQMGERLAWADYRSEVSVYAAQERVYLDRQHFRPGPHSRAPGVLGGNDYFASGVWVAGDSAAGRPAAESPTTAPGWASGLSAGGAVWARGVAATGPALDHAARQLREQVRHDLFGAAPLVLRR
1:1593487-1594155_+_StartGTG		1	MLDEAQDYSPLLYALLAR;	223	MLDEAQDYSPLLYALLARAARPGHVTALGDLNQGMHGYKGPSKWQDVQDQLPGAQVLTLSRTYRSTRQITELGARIAETYNRAAQVQGVDREGAEVQRYEGGDERALIAQAVKDAQAAGHTNIAIVTRRGADADRLSAELRDFDTDAQPITTQEHRFKGGLVILPVSLAKGLEFSAAIVTGANQTTYDESTEYERRLLYVAASRALHWLGLVSGGAELHPLVR
1:1012490-1013146_+_StartGTG		1	MHTMDDDGNGLTLRYVK;	219	MHTMDDDGNGLTLRYVKPGEYFGEEALAGVNRAYFAEAVTDSAIDVINPALMSAEDNLVVTTHLVRTLERAYESIYRLVGKRLRARIAGELLELKDTALATQLDSGETMIYATHDELAAAVGSVRETVTKVVGELSREGVHQRRLRQDHPQGRARPRHHRGGLKLSTLPLTAPTPAVGVFAARTELPVPGFSCLGTLFFGDGAALCEFRRCQNADLWSR
1:1072289-1072942_+_StartGTG		1	MPESFTPAQAAAFPVSFMTAYHALK;	218	MPESFTPAQAAAFPVSFMTAYHALKTLGRGEAGEWVLVQAAAGALGTASVQLAKALGMNVIALASTEEKLQLARNLGADVTILQDDPDRVQKVRDAAGGKGVPLLLEVVGGSRFDESLKMVAPLGRIIFIGNASREEVSMNPAALMKRNVSVIGLWLTSLMLDAEVSAAASQGLAPLIASGKVVPQVGPSYGLADSSRAFQDILDRKTTGKVVIEPQR
1:426495-426608_-_StartGTG		1	QPSGSLMSPAVMWSPMFILVTSTTSSWGMR;	38	MQPSGSLMSPAVMWSPMFILVTSTTSSWGMRRGPGATI
1:2601061-2601714_+_StartGTG		1	MQLGMDITAQEAVK;	218	MQLGMDITAQEAVKEEGVVVPPFIAELIEDIAFQAREDGRIDKLSGVSQRLPISLMELACANAERRSLVSGDAPVVRVTDVYAGLPAITGKMELEYEGELKGADNVAKDLIRKAAGAAYARSYGSADTRELEKWFDQGNVFRFPQGGDASAALKATGEVPGLSDFAAQVAGSSDDAVRVSAAEFILEGLYGRKKLSRAEELYAAPEPELKRERGGRWN
1:1509276-1509389_+_StartTTG		1	VGLPPSHL;	38	MTAIAARKPRYSQVCATPPTGCASRSGSAKVGLPPSHL
1:1465191-1465844_-_StartGTG		1	MRTVPGGLSGGAELR;	218	MRTVPGGLSGGAELRAYPLELPGQTVTANGQLKLSGATFSAAATATNTVGSARLSAEGGLADAVPALESLLGVTPTGEGYSARAVLGAVEVADLGLAPGLSGKVYGEANLSDGGGTFFLASDALQVGERRLPLRVEGSQVAGSWRLRGFLDHSDFTAGLSGGEVFGQGTCRRCRSARCSPPSRAPRRARAWSPGRFVSVSPSPTRWPGAPRWSPSASG
1:1862616-1862735_-_StartTTG		1	SPATSTLR;	40	MSARRPPTSRRWRSRSPATSTLRTCCCNCASCVNSGRSAT
1:1683834-1684475_-_StartGTG		1	MFHEFGHLLHHAMSR;	214	MFHEFGHLLHHAMSRVPVKSLSGTNVAWDFVELPSQIMENWVMEREALDLFARHYQTGEKLPDDLFQKLVKAQNYRAANFAMRQYSFGLTDLTLHVEYDPSGEEDPVAVARDVMARFYPTELPGNYAQVASFNHLFSSPVGYGAGYYSYKWAEVLDADAFSRFAKEGIFNRETGRAYVDSILSRGGSADPAALYREFMGRDPDADALLRRSGLL
1:1952454-1953092_-_StartGTG		1	MNGYGGPAGLAYLR;	213	MNGYGGPAGLAYLRSLDLVDKNNIGLEGHSMGGWTILSAAAAYPDGYKAMVLEGSSTGSGRAPEGSLTYPRNLALVYSQYDEFSQLMWDVPRAKDVINSPKLQKVFGTTETVQPGKVYGDPAAGTARVLYTPATTHPGDHLSHEAIGHALDWFGRTLTGGTPLPASNQVWHWNEVGTTLGWLGFISLVLGTGGLLLHTRSFEGCAARPPPRVG
1:1067552-1068190_+_StartGTG		1	MAADGDAR;	213	MAADGDARRRAQQLPQRLQGAHRPAVAPALLRRHELRNQGRIRRGGVVVAELHQHEAEHVYPEARTPGEQAHRRAHHRQPRHVDAHAQAQVRQPPPRLVRVRPHQRRHDQRNRRADGPQQPQVRALVRRAHEPHHMRRHVDGQQHQPQEGRSEPERRQHPGAGQWGAGQRGMGQGSGGPRSRRKCHVGNSVGSCVSPVPTSEPAPRGRPTPSQ
1:1955391-1956023_-_StartGTG		1	MLHAAFAPHGLFGGGVVEESGHR;	211	MLHAAFAPHGLFGGGVVEESGHRKQVGLPAHRLRQPGQGAAHEARAEFQHAGAAVELHELHAAQRARGQGAAHGVQGVAPRQPHHQPRPQRRAQPVRGGERDPLEPQVLRGVRRQPDHLRLHARPALHEAGLQAARVALRVVNTDVHRAVAPRQRQQAADLGARQPQLAGDVAGGQALVVVEAGDLNGLRGLLVGRVVGCVVVHAVSIGEA
2:98086-98712_+_StartGTG		1	MTTSDAPISASSVTK;	209	MTTSDAPISASSVTKKYYKTNGGTATRGTGATVTFTVSGDLPQDKALREPVYRLRKAILNGDQIYLERAFDEEAPAAEWEGVRLPDERGAAQPLGQRHHLQLHGGHLRRAEGAASGRSRRPQRPRRLNVPLFALARRNGEPVALITGAHRDGGRLYAGLLVVQAGLTRRRWTFQDTETKEKLVLELPKDALHLKRGANTARVWLEVYDR
1:1805398-1805520_-_StartGTG		1	WKVTGWPASLTGLSVLSR;	41	MARWKVTGWPASLTGLSVLSRRSVLFSMSLFAASSTRALER
1:2544789-2545406_+_StartGTG		1	MIVTIDGVAASGK;	206	MIVTIDGVAASGKSSVSSGVARALGIPYVSSGLLYRAATLLGLEAALDLSDAPRLLAHLRALPLRLEPLAEGNRVWSGERDLTPGLHQSAVDAGVSTVAAHPELRAWVDEQLRQLPPPFVAEGRDMGTNVFPDAPAKFYLTASPRIRAERRSAERPEDVDAIEAALIARDRKDAAQSAPAPDARVIDTGPLGLEEVIGEILGEIGQ
1:670701-671315_-_StartGTG		1	MWHSFELDPSARPLNPIAMR;	205	MWHSFELDPSARPLNPIAMRDGLAMKYSISPAQAQGSLDHMTQTAAQEGLEYHFDRVKLANTFLAHQLIHYAAEQGQGDAMKERLLRAYMSEGQNVNDLDTLQKLAAEVGLDAGAARAALEAGTYAQAVRYDEAQAQQLGITGVPFFVLGGKYGVSGAQAPETLLGALSQVWAEQHPAPLTMLGQDAPAEGCEDGQCAVPQRPNN
1:394565-395173_-_StartGTG		1	MMATLTSGISRPWAK;	203	MMATLTSGISRPWAKRATFRAVKLLAYTAPRQGSSSRAKAHSMTRRRPNASASSPATGEASAIARVVLPMAVPTVAVLRPNSRASSGNSACGVHVHQQQRADGRPRQRPETGRDGRRRGGHGSEPSPLEVSPGGERLFPAYAPCRSSHSVRKFRPNSKKGRPSVSVPNSAARPAIRPMNHSARAATKWGRAARSASVSGRRSR
1:1633723-1633851_+_StartTTG		1	EQANPLR;	43	MRQDRKEQANPLRWAGLLSKSAAQSSVNSKRSYSPPRSTLSVC
1:33872-34000_+_StartTTG		1	FPPDAGGQSGRPPAPWSR;	43	MCLVGAACRLLRKDRKERPRPRFPPDAGGQSGRPPAPWSRQDG
1:227356-227487_+_StartATG		1	FEPPVPPLGRAYQPAAAGASHGTR;	44	MFEPPVPPLGRAYQPAAAGASHGTRLEGDGCQKRRRSAVCGLPP
1:2376597-2376728_+_StartATG		1	VVAGSALSQR;	44	MPKKATSPKVAKVASKILSNPRSSKSAKVVAGSALSQRERKKVR
2:376839-377447_+_StartGTG		1	MDELKELGPPTVGPAAASLER;	203	MDELKELGPPTVGPAAASLERELALRTQELQEARKNAGELLQLALSDSLTGLHNRRALELDLEQRIYPGAVDFYMTSLDLDSLKEINDSQGHQYGDQLLRQFALCLRQSCAAGKTYRIGGDEFAVLWNLDVTEQDIVQVLRRLPQNLRVTGQPGISFSYGSACYNRDAATAGDLLRVSDARMYRMKVGRRGEETDSIWFKEDH
1:1269012-1269620_+_StartGTG		1	MNLTSPR;	203	MNLTSPRFVVGVDDEGVHVQPFLSRPQYRLGAVGAAEAHGLRLLHGAFQRVARRDAEGPKLLGKAHRQRVGLSAQGNQAHRGGGHVGGQARDARHVTTGHAARHVERQQVPGVRRLHVAESEGKRLFQRVHHARHRQPGALAAHALALRVDQAGLERVERVDAAPLERGGVGQTLYDGLHGGAVVGRQHPHPAQVAEVAQQPG
1:1476357-1476953_+_StartGTG		1	MWSTAGHVQVHPHDR;	199	MWSTAGHVQVHPHDRRPGRAARRCVRPAGKSGHPRRAGSGCTRHSGNARVSRPAGPRTEHAGCPRRRRVEQPGPEQRELRHQRAGVGRQHLAGERRAARRHRDRPAPRLRRRPQAPLPPGQVRSRRHPRRHQGDPGHRRPHRAGALGQDDGTPRPRPAQRQPGVTQRELRPAHPLAAGGGSRQLRLRPARPAAPLSGPV
1:1950840-1950974_+_StartATG		1	PPTIGPMTGTSHTLMSPR;	45	MKAPTRPPTIGPMTGTSHTLMSPRFLKPASSANRRGPRSRAGLMA
1:2263587-2264180_-_StartTTG		1	MLDGLEAGQMLSAER;	198	MLDGLEAGQMLSAERKNAEVIFPYLTGDELLRTSPPHPTRYVIDFQPRDVFGARAYKLPFARIEREVLPTRQAAAAEEEARNAEVLAANPKAKTNKHHRNFLNQWWALSYGRSEMIEKISSLSRYIVCSRVTKRQVFEFLDNGIRPSDGLQIFAFEDDYSFGVIQSSVHWQWLIARGGTLTARLMYTSDTVFDTFPWP
1:686019-686153_-_StartGTG		1	VLFQAER;	45	MVLFQAERGSMPAASITARKAGRSAGVTRRMFMAVPPSTSSRWSA
2:145583-146176_-_StartGTG		1	MLVLGSDAVQR;	198	MLVLGSDAVQRGVADAEQTQHLLPATGERRKGPLPFFRGAVLQRDHVLHLQVLLDITEGNDRHGHHQEVLRHFVLLVGQNLFAGHADHLDGHAVRYRHAVVLEFAGRAGKPDDHRVAAGLGEQALGEVLRQFGNFQRADHRAVLLGVRVADAVAVLVEGLDVGRVHHLDNLVDLLVLVGLLDFDVRGIFDVIHTSSCC
CP1:35080-35217_+_StartATG		1	AEQQPATISPAELR;	46	MQWNRTAPTSGRVMSELKAEQQPATISPAELRKVRAAIKAAVAQAK
1:1108289-1108429_-_StartATG		1	TSPTSSASAALDSPVPHATSAPSSRPVR;	47	MAAEASKARTSPTSSASAALDSPVPHATSAPSSRPVRCGASRESTSR
1:2210216-2210803_-_StartGTG		1	MAGPDLVGR;	196	MAGPDLVGRVFQRTNLRGRDAEVLGKQHAGMKPGVGHCRAVSRLSAACARTPRRRPGLWPPPAPRGWRAAPARVRVARRPGGHGHPRGQARQAARSRKPAPPAKSAAARPAPPESAVRDASARNAPATSPPAAARPANRGTPGYRQAAPAAPPAGSCPPAPLLRRQIQQRKPSRRPARRSKSPGQRAAGAVPLLRL
1:835628-836206_+_StartGTG		1	MDADELFTRTTGHEVYLINDADAAGLAEAK;	193	MDADELFTRTTGHEVYLINDADAAGLAEAKFGAGKDVPGTVLVLTFGTGIGSALIRDGELVPNTELGHLWLKAKHAETWASDRARERDDLNWKQWAARASRYLQHLELLFSPDLFIIGGGVSRKADKWLPYLQLTRSRVVPAALQNEAGIVGAAMLAASGPVRREQPAPAGETPNQPARTDAKKSDVSKARKK
1:1799207-1799779_+_StartGTG		1	MLDDDQR;	191	MLDDDQRVATFREALQHVHQLAHVLEVQAGGRLVEDVDGAPGGPLAQLGRQLDALRLAARERGGGLADFHVAQAHVEQQLHLALDGRDRLKKLVGVLHRQVEHVGNRLVVVLDLQRLAIVARPVADLAGHVDVGQEVHLDLHHAVALAVFAAPALDVEGKASGLIPAPPRLGSPGEQITDFGEHARVGRRI
1:2115952-2116518_-_StartGTG		1	MLVDGQNILEMEPDER;	189	MLVDGQNILEMEPDERARLGVFLAFQYPVEIPGVTIANFLRLAMQARKGEGEEVSFTEFYGKLQSALKTLEWDESIVERYLNEGMSGGEKKRNEILQMLMLEPNYIIMDETDSGLDVDALKIVAKGVNSMRGENLGGLIITHYQRLLDYITPDKVHIIVNGRVVQSGGPELAKKLDTEGYDWVKELATA
1:226949-227101_+_StartGTG		1	TMTSTGTMVTAFTR;	51	MPSSTPRRLEKLPAATLRTMTSTGTMVTAFTRCSRSLSFSRKCVGIPAASS
1:1649890-1650453_-_StartGTG		1	MPDFVGEGGVAAHRAVPR;	188	MPDFVGEGGVAAHRAVPRHENVGFDPPAAVRVGALAFAVVLGVVHPAVLGQAEAQVVYVLLAQRRHPLGNPLHRLRVAHFTRRHQRGFHVVLAQLTEAQPVAPHLPVAVPDGGVGAVGVQQRGHDFGGDVVGRQARRNRVGVAAGAGEKDVLAHVGRVHGGLRVLGGEVRVGVVFPRFTANLAVGVGG
1:1116958-1117110_+_StartATG		1	GPSAASVLISR;	51	MRTACPFSTCRIMRLRGPSAASVLISRSRFIGPGCSTMAPLSASRISVSLT
1:1277315-1277878_-_StartGTG		1	MFEAAKR;	188	MFEAAKRLTQEQAVRVTGEVRADERAPGGVELSVRDLSVISENVGEYPITPKEHGIEFLMDHRHLWLRHRRPWAIMRVRDCVQRGIVEFFHGEGFVRFDAPFFTPNAAEGTTELFEIDLFGEDKAYLSQTGQLHAEAGAFAFGKVYTSAPPSAPRSPRRGVTCSNSGWSSPKSRRAATPRTWXCKSAW
1:1643872-1644432_+_StartGTG		1	MLDEASAPDAR;	187	MLDEASAPDARLSAEPTPQEQRRTALYVLSSSQITRTTTTSTTVTQTQTTTGGGQSMNTVNLSEVARGTNASAESPSVIVARNASEVRSLYGVAYGRQTGTPALPSLTSGEALVGLFIGQRGTGGYGVRATGADVQGNTLNLRVELTAPGAGSITTQAITSPWVIVRVGGNFSSVNVTDQSGRPFPQ
2:252000-252560_-_StartGTG		1	MRDLANRMISQSDNTATDLLLAR;	187	MRDLANRMISQSDNTATDLLLARVGRAGVEARLGQSAMPDTRELFALKNPANRELLTAYRAAGLNRDARRAVLAQARSAPLPTAETFGAGPVAADVEWFVSTPRLCALMRDVAADPATSINPGVADKNDFTRVSYKGGSEPGVLNLTTQVTTRAGKTYCVSATWNDAQALDEASFMGLYGGVLSLLR
1:1018723-1019280_-_StartGTG		1	MVDAADALAYTAHDLDDGLR;	186	MVDAADALAYTAHDLDDGLRSGLLHPEDLLELPLWRELQERSGVTSQRPSSADLRTLQRELLGWLIGDLTRSSDAAIAASGVASPDAVQAHAHRLVTYSPALRGHLRGAGDFLRERLYRHWQVEREVYQAEQVLTELFGAFLTRPALLPPRPRSRVGRDGLPRAICDHLAGMTDRYALETHAALRG
1:1116191-1116358_+_StartTTG		1	GELAAGFQAVGQGR;	56	MGELAAGFQAVGQGRKTRFICPGISDDLLVITVKELPFTEGLACTACRGKTNEQQD
2:368789-368956_+_StartGTG		1	PFQAQLNAFPPWPR;	56	MRPFQAQLNAFPPWPRQPVAPLPLPQTPSGECPHVRLFQDARPRFPRRARYPRRHA
1:414067-414603_-_StartGTG		1	MVDGAAPAFAQAGNAGQHVAHASSEQQAAR;	179	MVDGAAPAFAQAGNAGQHVAHASSEQQAARPDPALLVPHAERPVVLRPDFAGRGAQHRHVVGRELLQPHRFEVGGRRPVAGKHPVCRLRRHVARGAAVEQQHPPPRPTKHQRGVQPRWARPHDDRVVLVCSHVHSARHGQPQRGPGRTLTSGSCASRGAWRIKAMVAATVAGSMKAAGS
1:22230-22763_+_StartGTG		1	MMSDLSADSASPR;	178	MMSDLSADSASPRVGVVMGSRSDSETMQGALDLLSQLEIPYEVRVLSAHRTPGLLSTYAARAERLGLACIIAGAGGAAHLPGMLAAFTRVPVLGVPVQSRALSGQDSLLSIVQMPAGVPVATFAIGQAGAKNAALFAAALLATTDAGVRTRLEAFRAAQTQAVLDDPYFDGHPQAGTE
1:1354261-1354794_-_StartGTG		1	MQAYLSDWGVPFDLDPSIVR;	178	MQAYLSDWGVPFDLDPSIVRGLDYYRRTAWELHYEGIGAKSALGGGGRYDGLSEQLGGGSVPGIGWAFGVERLLLALEQEGIEIPGSGGPQLYVAALDEENVPLAARVALAARASCRAEFAYRAMKPGSAFKDAERRGAVWVGLIGSEEAAAGTLSLKNLHTGEQKTVPVGELGQALA
1:847510-847680_+_StartGTG		1	NLLLGSMTVASHTASFLR;	57	MNSTSPCGSVRRALACLRSDWVRAAVRSPISPWIRNLLLGSMTVASHTASFLRPTNP
2:220613-220783_-_StartGTG		1	PLQAQQVHGGPEGHIGQKPQLLEGGRGGHQAALPEQPR;	57	MAHQRGRVRSCGHRPLQAQQVHGGPEGHIGQKPQLLEGGRGGHQAALPEQPRIPDSA
1:1778673-1779206_+_StartGTG		1	MGEGPGAEEDR;	178	MGEGPGAEEDRDGRPFVGQAGQLLDRILAAASLAREEAYLTNVTKCRAPNNRTPLPLETATCTGLWLEPQLALLRPRVVLSLGNTATQFLLGTPRGITRLRGQWFTYRHPAWPQPALLMPLLHPAYLLRNPVRTPGGPKSLTWRDIREVAAVLRGEKEASPVQGQFPAAPDSLFSELE
1:2104092-2104604_+_StartGTG		1	MGTALFADGGAALVVTAPDVPGPR;	171	MGTALFADGGAALVVTAPDVPGPRPLLALHGGFSTLIEDSEDIMGWDVVDDGLKVRFSRDIPTLVNSMMQENVAQALAAQGWARDDVQTFVVHPGGVKVVAAYEQALGLPDGTLDSSRAVLREYGNMSSATVLFVLEEVLRSRPQGRGLLSAMGPGFSAEHVLLDFGGGEA
1:1501407-1501577_+_StartGTG		1	PAPMMPADLMSVVGVSLLR;	57	MPAPMMPADLMSVVGVSLLRPRILPASRSAKKMWRRPRDCGLLSESTKRSASASQPS
2:353806-354315_-_StartGTG		1	MVQHVVGNDEVEALAPTQQLPAQR;	170	MVQHVVGNDEVEALAPTQQLPAQRGPEAQAGARRLRLGVVNGPLVGVDAQHPQGKAVPRRPAKQLPRQVAPTAADVEQRHGPVPPQPGPQLAPVDHFPARNQRVDLLELRVGALKLAQVARRVVHQLRDVLLTATEIGPSPIHSPPPRSSAPIPPSGPARRPSRRPVRRP
1:468603-469106_+_StartGTG		1	MVAALLAPK;	168	MPVTVSSAARTVSRPRRTSPAGAGERSVSAPASSSATASPARRDCRCRASKRKTTFSRMVAALLAPKPLRPASSPLSAASRSRSSESMPASQRERIFFGPSPRTPSRSSRPGGNCPAAASSGAKVPERAKSLSSAAIPLPTLGIPVNSRASSSGVSSFSSSRLRAALR
1:2398123-2398626_-_StartGTG		1	MAFGEETR;	168	MAFGEETREHIESFWETTDQVLNILLFAFIGLDVLLTETTGPQIVAGLLLVVASLLARWISVALPFPLIRRHEDYGPYTVRLLTWGGLRGGIAISLVLGLPQTPYRTHLVTATYIIVLFSIAVQGLTIMPLVHKAVAASPDSAGPDSAGPGGGQEDGENAGRQLSSET
1:1813838-1814332_+_StartGTG		1	MLEVSELWR;	165	MLEVSELWRRDVQALRDRDYRSIHLNHEYVDSVAMLIVADPSRYDVILTENLFGDILSDLAAVIPGSLGLMPSASLGDGAGLFEPIHGSAPDIAGQGVANPAAAIMSVGMLLRHGLERSEAANQVDRAVALALREQPTRDLGGSADTQTFTRAVLKALGSSPSVG
1:872911-873087_+_StartATG		1	SIVGTSPK;	59	MAGTLSGLPPTSSVSKEKTCRSLSDWKYLDVNEKRVRTASSFSRSGTTRSIVGTSPKWV
1:1766684-1767172_+_StartATG		1	MRGGNFQR;	163	MRGGNFQRRRVGEVTAGVVAKRRPVIQRAGLGHGLAVDIQSSGPHLHGVARQTDHPFHEVGAIRPGQVHAPVNVRPLVSSAAGRLEHHDVAALVLAQTQAVHPALGFGQRQPLAVAQGGQHTRAVHPHRRGAELRDEQRPAHRPRPLAPEAPHTGGAFHRGAS
2:132393-132881_-_StartGTG		1	MDLGGLR;	163	MDLGGLRVGVKDIIGQPGDYYRQPDFSGGALRFLAAQLGGADAVLDAARATLQRLGRQHDDVQRLRFAEVAARLEGAWQTVLRAQRQLDTAQGSDLERSLAYVSIARVLTEDACLLACEAAERAVGARGLLPPAPTERLLRDLRLYLRHLRPTRRASTWAASC
1:970055-970531_+_StartGTG		1	MLEMSTAENFILGEQDR;	159	MLEMSTAENFILGEQDRAPFAGPLGLLRLDVIEQNARELSEQYDVRPRSTSLPAGRYSGGNAQKIIVAREMRKGPKILVASQPTRGVDIGAIEFIHARIVEARDQGLAVLLISADLGEVMNLADRILVMFEGQIAGEVAASEATETGLGLLMTGSGARG
1:1310753-1311229_+_StartGTG		1	MMGVMLLMFYALVR;	159	MMGVMLLMFYALVRGLLERTGWTFENGFWTVMLAHVTFQLSYVALNVRSRLAGYGRELEEAAADLGATPVQSFFQVILPLALPGVLSGALLAFTLSLDDFVVTYFTSGSGFKTLPVLIYTSVKKGVTPDINALSAMLVLFTVLLLVMGNVLSQPRRREE
MP1:4511-4984_-_StartGTG		1	MGFGLGR;	158	MGFGLGRTDSLRLLFDRPMPTTDADLDRWLADTEAEYRQRLQTTTAADQAGLNRAYQALHPLLDHLAPGSRTRQAIVTGARLSPHPVKRQVPKLPKSPGQKKEKAKQQKPAQRQVLNLTSVRRKMQRLSAMSAYQARGELTADWQRLLRATQQWKPHD
1:1249900-1250370_-_StartTTG		1	MRPAVAVALNGAQHQR;	157	MRPAVAVALNGAQHQRVQGAGAGRGGPFLADTDQPAQGVGVGWMPSEAIEQQHAHRVQVAARVAPDALKLLGGHELRRAHAGARVDVERQPRRVAHAEIDETHSLDLRLPADEQHVLRLEVVVGDAPAMQVRHGLQHAPGHLGGRVGVQRAAAHQIA
1:618219-618686_-_StartTTG		1	MAEMPATFLMASLSSTDTASFLISSMATATALSMPR;	156	MAEMPATFLMASLSSTDTASFLISSMATATALSMPRFRARGLAPAATLRRPSFTMAWPSTVAVVVPSPVMSLVLLATSLSSWAPMFSSLSSSSTSLATVTPSLVMVGLPNFFSMTTLRPRGPRVTLTALATALTPRSRLRRADSSNTSCLAIVIAP
1:1653932-1654396_+_StartGTG		1	MLNTALR;	155	MLNTALRQLAAWREHWPELRVSVNMAPRQLQQPGSCQEIRDALRAYALPPDALELEITEQTICDEEALEPFLPLIREGLRLAIDDFGTGYSSLSRLYRLPAQILKLDRSLIQDLSADNATDGPLVSALIAFAQRFGMQVTAEGIETAEQLHLLRQ
CP1:18840-19025_-_StartGTG		1	FVPRPYR;	62	MFVPRPYRHSSKRCWSWSRGMFSRVMKLLKCGVIPARRSTSTRTSSNWVFQNCRPTSPFKVS
2:307135-307596_+_StartGTG		1	MAPQRVVLVKGAVDLNPVDPYEPNDTMAEAK;	154	MAPQRVVLVKGAVDLNPVDPYEPNDTMAEAKPISYGKMTELAYIFGKPRDVDFFSFTGKAGDNIQADVHARTAIGGSLDSFLVLRDASGKNLAYNDDANGQDSVITFKLPADGTYFLEVSSCNILCKSNGDDASKGQDDDSPFNKYVLELQLLK
1:190362-190823_-_StartTTG		1	MSNALVPR;	154	MSNALVPRCGGQAWLFHPHRHAAVAPFQGERLARPCPRRPRDRLPRRVADERVAPRQGALRGQAERLAHQGVHLGGGGVYPAHRARQCPVTRPRSGSFSLDQHAGGLGADGAGGLLRLRGGVDHRADEVRGGLARRVGPQAGHLVGQGVVAGVP
2:57712-58173_+_StartGTG		1	MTAGNASGLNDGAAALVLMSAER;	154	MTAGNASGLNDGAAALVLMSAERARALGVKPLARWVGGAAAGVEARVMGLGPIPATRKLLERTGVQKDDLDLIELNEAFAAQALACMRELDLDPEKVNVNGGAVALGHPLGMSGARLVVALTHELGRRQGRYGLATLCVGVGQGEAALIERVAE
1:1614422-1614610_+_StartTTG		1	FKLGLAAAIMPAHWPWPSGTTRHGTGSTAQEVGYENR;	63	MFKLGLAAAIMPAHWPWPSGTTRHGTGSTAQEVGYENRHDRAGQDGRQYGDSPQERRAGRGRF
MP1:57863-58051_-_StartGTG		1	TPDEVDMPASIHK;	63	MALMCRLSPSLTGLWRVSGTTEKCRAAPTNSVQCHSAQLVGNVLICARTPDEVDMPASIHKLR
1:2287344-2287802_-_StartGTG		1	MVTAANK;	153	MVTAANKQLMGGGGVDGVIHRAAGPRLLQAIRPIGGTPTGTAVITPAFDLERQGVKYVIHAVGPIWRGGQHGEAELLAGAYRESLRLGVENGCRSVAFPSISTGVYGYPLDRAAPIALATIQDFLRSHPDLSVRMVLYGADALHVFERALAQL
1:849772-849963_-_StartTTG		1	SSPLTLKIR;	64	MARTTLSSFSTMRALGLSRNSRSSPLTLKIRARPPAVPLWRPPLPCAVRSITPLRKMECSKNSA
2:135040-135231_+_StartATG		1	TVSAGWYTATAPLGSLSATSPSAPMAPSVP;	64	MRPLSCARVPASSLAKIGFMILAMSGYFCATLWRTVSAGWYTATAPLGSLSATSPSAPMAPSVP
1:162348-162797_+_StartGTG		1	MYNAPIK;	150	MYNAPIKLGDIAVMGLGLALLGLVYSRRGNATGGSVTEFESSLRQNVQDSMVRPRFKEVAAHPLAILGLSGKLPGYFSGLMLLGGTMGQASILNTFSHFHTPFLISATRCFLGLGLGLLIGLLLVKLFDVLAGFWRSYRPDAAVGPRARA
1:955344-955784_+_StartGTG		1	MIVGMGR;	147	MIVGMGRLGHAIANYPGASDYQFQNVGLFDVAPDVVGREVRGLTIQHMSQLGPFVASVAGTPRQVDMGLLTVPAEHAQAAAQALVAAGVGGILNFAPVVLQTQDLHLPEAFAAPGRREVTVENVDFLAGMKRLAFYMLGPQAGPAEE
2:145122-145553_+_StartTTG		1	MEVPLGSHIR;	144	MEVPLGSHIRRMNPRDTKLELLTDVNIHRIIRRATAYGPAYDPKADSLAEDKVERGLYFIFISAKAMDTTEFLQKEWINKANFIGQGSERDPIVGLQDEDLTFTLPKEPVRQRLRGMDTFNVLRGGEYLFMPSLSALKWLSELK
1:696927-697358_+_StartGTG		1	MALPALQMPQDSGR;	144	MALPALQMPQDSGRPGSRQVYVRGLTSVDFALAPDGGDIAVIRDTTLRISGGPEGAQKTMQVQKQVFTTPDAGVYRVQLILGNQQPLPGFTLTDPLPTGAQLVDGENVLNFDPLPSGERAVTYRFRWQGDSKAAVTDPTASWRY
1:805533-805730_-_StartGTG		1	VMEPGGVTSPPGMIR;	66	MVMEPGGVTSPPGMIRTPGTLRTLSSTSAGRPSSKIQAPGLTCCGKITGLGSLVAEKIRSASFSES
1:1591122-1591319_+_StartTTG		1	VLMVHMSLMPWAPLAFQTGMK;	66	MVLMVHMSLMPWAPLAFQTGMKTWVGWGRKIPDRNSMAVTSALGNTTLRVLLSTLVTLIGWLLMVQ
1:1964863-1965063_+_StartTTG		1	NTEGQPPR;	67	MKAHIERELNAQKKRNTEGQPPRPASKPRQGARFTGCCRCSRPRPARCGWFRRLRREWSRRICLPGP
1:72158-72358_+_StartGTG		1	IASVEGK;	67	MGAPPLCSSRSVSASPRRKRKTTSMTWLCCSVRLSGRSEASSGSSRCSRPASRCCRRASRIASVEGK
1:2545830-2546255_-_StartGTG		1	MQQGDLKVYTDPLASPTGFPFK;	142	MQQGDLKVYTDPLASPTGFPFKVVQLPETLSNPEVYARRMRICDIGYLREAYWDMAPGKEGKVGWRCAAEPVDQYVAKGGKVEDTVGRKCLCNALMSDAGLPQIQKNGDVEKSLLTSGDGLTELGSWKPGYTAADAIEFLRG
1:137152-137355_-_StartGTG		1	SISTPTSR;	68	MPRASATLTEITRPRRSISTPTSRRTSCDSSARLRASSGEPMRPGSMRRRYKFSRAFFWAGRRPERLP
CP1:18999-19202_+_StartGTG		1	VLGPEVR;	68	MPVRPGDEHGTEAGGRRAGRGRVLGPEVRPAALHPPRRXAGGERXXGERHAGRAPPGHLGRGDHQLRQ
1:2531409-2531834_-_StartGTG		1	MGDDGTWSADVAAPTEGSK;	142	MGDDGTWSADVAAPTEGSKTYTIQDSGGEQVASLPLTITAGTATGKCSQDLSVSVNDGETVTAPFRFGGVGSGSGYTVTVRRAGRIVGTKEIPLSSGCTWSYSSDPGGRSGTVNDVIYEVRASGTSASAPADSTLNLKVRAR
2:254884-255306_+_StartGTG		1	MVLISAGVGITPMLAMVQTLAQAGSQR;	141	MVLISAGVGITPMLAMVQTLAQAGSQRPVTFIHAAQNGSVHAFRDDVARLTHEYPHFRKVVFYDEAGPDDQLGTHHDVAGRLSLDAVRGALPAGEAEFYYCGPAGFAGAVEAILDDLQVPAERRFTETFGPSQSFAPVILG
1:1912058-1912480_+_StartGTG		1	MVTGGTLDR;	141	MVTGGTLDRAGLAARVFSDPAQVARLNAITHPRVRARMEALEAAATARGEHWVVQDIPLLFEGGLERGMDAVLVVDAPLELRLERALARGGLTREDILARDARQLSSEEKRRRATIVLDNSGPLEALEGQLDAALRQLEIT
1:1871571-1871990_-_StartGTG		1	MIGVPQGGEYRVLLSTDDGEFGGFGTQQPDLSAR;	140	MIGVPQGGEYRVLLSTDDGEFGGFGTQQPDLSARDEAAHGQAHALHLNLPPSSVLVLEPVAAAPVKGLVSRQELTPELREVARQSAQAVQVERAADPRPNEQQRLVAETPAHEGGRSAPADAAESAEQKPDDEQKGGKKA
1:2014472-2014684_-_StartATG		1	SLIFDWSALR;	71	MSLIFDWSALRANDFSRHRGPPAGRACRLSGAGGARLPARRQRRVPVPARGKDPPHHRARGPRAVRAARRA
2:406475-406687_-_StartTTG		1	GSPMSPAMIR;	71	MGSPMSPAMIRPWRPSACTIFRVSRASWCSSRYKIATSAPSRAKCTATARPMPLSPPLMRATLPFSLSLPR
1:1645865-1646284_-_StartATG		1	MNFAQLIAPELAAR;	140	MNFAQLIAPELAARLEERGITEASPIQAESLPHTLAGRDLIGRARTGTGKTLAFALPIIMKLEPSRERARLPRAIVVAPTRELAKQVADEFSKSGVGLTTVTVYGGAATDPRKTRCAVAWTWWWAPRAASSTTSNAATST
1:235468-235887_-_StartGTG		1	MGSSGPSTR;	140	MGSSGPSTRSGLRRSTSRTVPWRTPLPWRTSAVTRSPGRAPRTSTTPPSSRARPSPPATSFSISSVRGASDIGASVVERREKRGGEAFFEGCLPKTRPHTTKKNPGLSQSFFPNCIGLTSRQGTPFRSRPACRPCRAECG
1:719808-720227_-_StartGTG		1	MYMDLIDAYQR;	140	MYMDLIDAYQRHDNRPGARAEMVAWVCKIAAHARAQNPQFVIIPQNAAELIRDPGYAACVDASGNEETYVYAANRPTEAARQRELLASYRLWQQAGKPVFTIEYANQPALMKSAAERARAAGLIPYVGERSLDKLILNQP
1:1624571-1624987_-_StartGTG		1	MAGHAGHESAHQVEQSGPLQQAAVER;	139	MAGHAGHESAHQVEQSGPLQQAAVERPARHPGFVHRGGGKGERRARTEQKPGKDEVGERQAAEVRVGELTRGGVTQRDIVDQQHQQHRQAAPGVERSQAKAGRGGSGGSVSNVRRWLRRCAQGALQSSFGHRPTSRPPR
1:1405629-1405844_+_StartATG		1	NFTAASSTAAR;	72	MRARRRSFCRSRSEEESMVGVILRQAGTKLNREQKVVWIWFGQVYSPPDQSTARKNFTAASSTAARASRWGV
1:618882-619292_-_StartGTG		1	MLSSSPLMALTR;	137	MLSSSPLMALTRASIWACSPLPSTMVVSSLVMRMRAARPSISMPTFSSLWPRSSLTTSPPVTAAMSRSISLRRSPKPGALTAAMFRVPRSLLTTRVARASPSTSSAIISRGRPVWATFSSTGSMSLRLLIFFSLIRM
CP1:45485-45703_+_StartATG		1	LLEGIQVQR;	73	MPRADSYCIQRICDNQRNFDDYFHECARLLEGIQVQRXLRXSHTSSKLKPSSPVVHLDISQANRDEXVFTQXA
1:120484-120888_+_StartTTG		1	MGAALTAASAR;	135	MGAALTAASARSAACFHSGWSMLALPAGYVVRARFVRSRASAASCAALAGAAVVGAACVGTFGAVWASPAPLRARETVSRRFRVLFMGNLQSGGRVVGGGRSLLILRTWRRERRGFAMRKPSGGSRPGHAVPCGG
1:540610-540828_+_StartATG		1	WLLEANLR;	73	MSPECRAGRAARASEAGASARRGLSPARARGENSCVSAPRAAQPSWNARPTAPGAPLVCQGRWLLEANLRGRS
1:1899551-1899949_-_StartGTG		1	MMMPSSLPSGAVTGTPLMR;	133	MMMPSSLPSGAVTGTPLMRYSPIRRSASRTVAEGGRVMGSTIMPLSLRLTLRIISACASMDMFLWTTPMPPSRAMAIAIFVSVTVSIAADTKGMLSRTRRVSCADTSTSCGSTCECRGCSSTSSKVMPSWANL
1:1677324-1677554_-_StartATG		1	PAAAVAMAMPTMLR;	77	MPAAAVAMAMPTMLRAPLSKASISLRAPSFRPWPRPRPSRLAKKPSCTNIITIMIRMVFRAMRSGLASGLTVRMPIR
1:1265158-1265553_+_StartTTG		1	MQDAAGNLK;	132	MQDAAGNLKHYLPLVEPVQFAGRDLPLDPYTLGALLGDGCFVHGVEITSEDELVSALPLPAGVEARLGTRLTPTVSTSRLVTAGQWTPNPLKDALRGLGLHGKSGRYKFIPPDYLLGSPAQPAGSAARTPRH
1:224982-225371_-_StartGTG		1	MLTEAGLLPGALSR;	130	MLTEAGLLPGALSRNKELHFMCKPVHLRVENNATDFSRAYGPGQIIEIPIAHGEGNYYADAATIAELEEGGRVVFRYADNPNGSLNDIAGIVNERGNVLGMMPHPERAVELLLGSEDGKGVFESLKTVKK
1:498501-498731_-_StartTTG		1	GTGLGAGAGEAGPWGGALGSGAAGGTVTRPTVPRAPR;	77	MGTGLGAGAGEAGPWGGALGSGAAGGTVTRPTVPRAPRPERPESGFARPGGAFDNPGGHCYTSSRLDEGQRPCTAGS
1:1622547-1622933_+_StartGTG		1	MRPPLIGSPQVSPR;	129	MRPPLIGSPQVSPRGPVLASGPVTDAQAGSPQTNSNEAQAARVIDLGTLSAGADGALTMPVTLKFQVSAPEAKPVPAPTPEPTPTPDDEPVDFPTPQNPVRRLPPHNPAASLLTFPPTTRSRPSSTTRA
1:1450021-1450407_-_StartGTG		1	MLDPTGLTTSGQATVR;	129	MLDPTGLTTSGQATVRAPGGANASRVVENGAQAALTKTVEANANGYTVSMVLTVNGTIDNLRIIDPLPQGTNPGVRSALSVSGGTTVGASTDGEAIVLGRVNTGTYRLSYTLFTDAPADRVVTAPELSW
1:2377150-2377533_+_StartGTG		1	MQEQMEANENESLDLAAAQETLGAVEAR;	128	MQEQMEANENESLDLAAAQETLGAVEARIEELEDQLARAVVLAPGAGNDGRAAVGSRVTLLNIGLGRELPLHLVSAAEAAAGPGTSGVALVSTESPVGRALLGRRAGEEFTVDLGRTQAQYRVLMVES
CP1:26698-26934_+_StartATG		1	LTGEDVQIGDILEYLPDGK;	79	MSEVRWRLKEFLAERNLTAYALSKEGGIHRLSTVYRITGSDAPTRVDLPTLAKVLDGLRKLTGEDVQIGDILEYLPDGK
1:2063771-2064007_-_StartGTG		1	PEAGFSLK;	79	MLLFTAGSERDKREFPRPEAGFSLKPPPCSEGATLAQLVEHPTCNRKVGSSILLGGSKSCLRTSRASESSDNLGRWPSG
1:1661029-1661265_-_StartTTG		1	SGPPAAFTETDPWYR;	79	MPGGSACRAAAALCSSGRATXSXRSGPPAAFTETDPWYRAQFVGPGAATIXGCAGPWSTAAVKRYAAPRWDRCSAPATA
1:1782157-1782540_+_StartTTG		1	MVQLDSGAVAEGR;	128	MVQLDSGAVAEGRITRVTDFGAFVQFENGETGLVHISQIAHSFVRNIHDHVREGENVEVKVLGRDERGRLDLSIKELLEEPEEVPRPRAIGRQSPQFEAKLRSFMRDAKERGPGSGGGGKKPAGKRKK
1:558751-558990_+_StartGTG		1	GPLLDVNSAALMAGRFF;	80	MRLSYRLRARMPFTVPSEPPVPRTAFCSAPVRKPSSKTGRSPPVSCRARSRRLAPAPPFSCQRGPLLDVNSAALMAGRFF
1:1151047-1151286_+_StartATG		1	FVSSASR;	80	MSFSCNSVRTRACRVPMPLPSASARLRAASRSAGRAAARSVTSRHFCSRFVSSASRLFHSRSWASSRSARARVSSACSVR
1:1782160-1782540_+_StartGTG		1	MQLDSGAVAEGR;	127	MQLDSGAVAEGRITRVTDFGAFVQFENGETGLVHISQIAHSFVRNIHDHVREGENVEVKVLGRDERGRLDLSIKELLEEPEEVPRPRAIGRQSPQFEAKLRSFMRDAKERGPGSGGGGKKPAGKRKK
1:1521515-1521892_+_StartATG		1	MPPELAHAPMLMTHLGSGIWSYTR;	126	MPPELAHAPMLMTHLGSGIWSYTRRMTGAIFLLRRPATIITSACRGEARKTSDPKRLMSLRALVELIISMAQHASPKVAGHRLLLRPHATSFSRLENSTPSDSSSCQSRSMSSFRGMGGPPFGRKV
MP1:96482-96727_-_StartTTG		1	LSAQWFGQDIR;	82	MRPRILEDERDGPVVAYMLKQAKLQDKVVIGEAISKERNAGAVAKGNKTLHDALNQALSKVMADGTYAKLSAQWFGQDIRCK
1:264758-265003_-_StartGTG		1	ELEDLSEAEWLR;	82	MKSPAMNIDAKLDPQVIHQRLGVEAYSDHEVGVMVEVLQELYADRELEDLSEAEWLRAYGLMHQRKKTGWMTEGVVAPDAEV
MP1:128622-128999_+_StartGTG		1	MMAIAPTGSISYVSHASASIMPITEK;	126	MMAIAPTGSISYVSHASASIMPITEKVETRTSNKARTIYPMPHLSEDTEWYYEEAYDMDQRRVLDTVAAAQKHVDQGISCTLFLPASATTRTLQSYYLYAYRLGIKTLYYTRLRKTNVQDCLSCVV
1:1131452-1131829_+_StartTTG		1	MVPAPSMR;	126	MVPAPSMRAPSAFRNSMTSTTSVSMDAFSSVTVPSPSAAARIALWVPPTVSSSKTKLPFRLPSRCAKKLPPSSMTSAPSARSALTCWSTGRGPQAQPPGMLTVAVPARAKMAPSTIKLARILLTRA
1:2463256-2463633_+_StartATG		1	MTGTASASIFFSIPR;	126	MTGTASASIFFSIPRARCASRTSCTVCATTGIKRRVSDTARLTRAGLTPSRASGRAARSSPASSAEVRVVSVTSEASRIITPKRRAVTTAVSQFVSSPCTTRKNSSSPSAGRSCAQVVRHPRRATA
1:1975832-1976203_+_StartTTG		1	MTLTGGTFLLLAQAMLGGNMLLSTLPSSPQKASTMAGR;	124	MTLTGGTFLLLAQAMLGGNMLLSTLPSSPQKASTMAGRLTAKRMASRTLAFFSAGCRTFMFSRPTLKEVGSTRVRRLSALIWAVASGLRLLVKSTVPARTSLRRCAGSLMKRKTRRSRVLLVPQ
1:2204517-2204888_-_StartGTG		1	MAWAMVSAAVPMTALNQRMR;	124	MAWAMVSAAVPMTALNQRMRVQRSLHRVAGTALGLGLSAVLLWPTLPGWGTVLVVMVLQWLAELFVARHYGLTMVFVTPLALLMNQLAHRVPPGELLLSRAAETVIGSLVGVLVVLATRPRRER
MP1:92101-92466_-_StartGTG		1	MDFFSVGTNDLTQYTLAMDR;	122	MDFFSVGTNDLTQYTLAMDRLHPQLARQTDAMHPAVLWLIKRTVNAAQRHGKWVGVCGGAAGDDVGALVLTGLGVKELSVSTPQVAAVKAALRGRSSQDLQQLAAQALTQTDAAAVRALVRG
1:752968-753327_-_StartTTG		1	MQPGVVER;	120	MQPGVVERLLLSGVVEFDEHVAFRHRLALTHGNALHGAGGLGRHLAVALGMNGRARVRWAVSVPALAVTVCTLRVVVLGSAASRSLVFVSVLGEHPASSAVRSRAPARRGAAPLVTRRAI
1:1982147-1982503_+_StartGTG		1	MSPDMPDPAAVTEQFDQLATR;	119	MSPDMPDPAAVTEQFDQLATRDPEAMEHRLQTPEFAGAETTAGLVDGAAGSVLGANDLALMTTADGLSGTAVGREVGLNRDPNAGYTAPALSGPPHVSEQPGDLPPGESEELKSQIENR
1:124559-124915_-_StartGTG		1	MNFWPDAEPLPLLNLAIDR;	119	MNFWPDAEPLPLLNLAIDRSALGAGDYEPGVVAELLRRGADANDPRFWPPLLHTVDVEGQAYQSKTRAPRTDLFDLLLAHGADPALEDSRGNTARSMAEAYGLRAVINKLNTLPAVSGS
1:300979-301230_-_StartGTG		1	NSFDVIR;	84	MDEVAAGSAAAVADLRGSLRNAKGQLLAPLGDVIVAVDGQSVRNSFDVIRLVAAKRPGETVTLTLWRDRQQVKVPVTLLKRTVG
MP1:157092-157445_-_StartGTG		1	MGVQVEGR;	118	MGVQVEGRARLTSRKQRGAVRVQDPLTDKVTDAAARREVGVELRKRIRPEDPTPHLCVHIGAHVPVADINEGRDVGGVLVDDFLTELENIHSARWEERKEGRLCIALVIASSLSHDKL
1:1942305-1942559_-_StartGTG		1	PLALTSPSR;	85	MILSTRSLSPGRAVPAGARTTTFSRPVKPLALTSPSRRSTLSRSTYTVRRSRPLASGMPSTRAGRPASTSIRLICFFSPASPKSS
1:514603-514950_+_StartATG		1	MAAPSLTR;	116	MMAAPSLTRSGPGRPRTTTATGCRAASSVCAGVSGPMSTRFDTACVGTSLSTMVSSPRRSNSPAKARYCRETGRATRTTVAASPGNSVSHRGARRRFRTISSRKRAATAIQGRSGL
1:1215128-1215391_-_StartTTG		1	TSASTASQSPASAEPMWMTISISSAPVSALR;	88	MSTCSGTARRTARTSASTASQSPASAEPMWMTISISSAPVSALRRASRAFCSELMAPRGKPQTVATFTSLPSSQARAWGIKTGLMHTA
1:90662-90925_+_StartATG		1	SPGVTLR;	88	MTCPLAALADGMGKSSSGSGKSSSSGSSASGVSSRSPGVTLRWRGHTLSRSAPARCHCAVTAPSAPGCQLTSASVNTSTSPLAARASC
2:258347-258691_+_StartGTG		1	MAQATGTAPSPSVLEGPAGLLR;	115	MAQATGTAPSPSVLEGPAGLLRVRRGTTGTNRVIRKPASANQIALRNILVMEAVKPSFRPWPTCLPRVLAWVSNCCLMVASACVRACACTCGSLARMPWATRAAVTCAACGVARA
1:47742-48068_+_StartGTG		1	MAEVLAHR;	109	MAEVLAHRPAAAPVGQVEVGGGQGGEQGVVDAAIAAEGFEQEVDVRIVWHGFLQGSGQGRAFHGIGQEARQSGVALPGNGWPNERLQAQRSGVLGLFRTRKRGGLSRSP
1:2039231-2039545_+_StartTTG		1	MIELLMPTR;	105	MIELLMPTRPDSPIAGFLEKKGPGLHHTAYRVEHLDAEIERLRGEGARFLSETPGPGRAGTRVVFLHPKWGQGTLIELVEHPTGHPAGDHGAHGQDSTAQNGAAR
1:1946211-1946480_+_StartGTG		1	AVTALGEVSGLQR;	90	METALRTGRERRRGHPARPGRDSQRRRPELQRQHRPLRRRRAPGAGKRADADAAVVGELTTTTSSAGNAAVAQDRAVTALGEVSGLQRTP
1:535527-535796_+_StartGTG		1	LNLDAAR;	90	MASSPGVRVNAQRTVRGNVAQGGYVMCHKLNLDAARFAQPTARDDLHGQINTAAVNPYDIRAPDVYTFRGGQGHGGGHISILRPVTAEHK
1:798716-798985_-_StartGTG		1	NPLYSSEYLTHHLWR;	90	MHDQPAGAGPARNPLYSSEYLTHHLWRTESCPRRVHCTLQHTRSKSRAWRSTGPRPAGSASSGKKRSSVPSAPSGAGLPSQPETTYTAVT
1:1505134-1505445_+_StartGTG		1	MTLDLTR;	104	MTLDLTRGNKVGKALAGQVTNGMASKSFEGRAWIYTDQATTLSGTVDCQKLVGIGIAIPATVNVTTQAGWNVLKVSGTGSLFGVNAKVENGTKEPTTWRTLDEL
1:1949086-1949361_+_StartGTG		1	WTSSSPR;	92	MRGLSLLQHNKKPRRSRGLEGEKALTLRCRLPSRGRGPRPFSSGASACCAPLRSSGARSACLPATGGRCRRWTSSSPRRGPRGKRRRARWFR
1:2455248-2455523_-_StartGTG		1	AGQAVGGAVPLSGSGK;	92	MRGVLLGARYSRAGQAVGGAVPLSGSGKHAGSVSVRHLSGAPGGLPQLRARLGVRRGGATAHAGSAHPAVSGDLRAGPGYRLTQPQVDRATA
1:435872-436147_-_StartATG		1	SEYGDQLSAMPLPDGLPEHLR;	92	MPKPSVSSQPAPNPYAEWFEQLRSEYGDQLSAMPLPDGLPEHLRNLIEQGDEDAIQFMVRLAWQLGAQVGYAAGSRRQDVHAPPKRSGNVQA
1:1890402-1890713_+_StartGTG		1	MPSAFLR;	104	MPSAFLRHCHSAGVRCSGSDQSTKGSGRSGRRWASCCDPARNRALKAPRRVSFCARSPSSGTAGRRVTSAGRPVARRRVWVSFITPSSRCGTSGRPTGQLSHSP
1:100718-101023_+_StartGTG		1	MEQLGTQPELIQDAGGGVR;	102	MGSARSGKRSAVNVKALRMEQLGTQPELIQDAGGGVRMSGAMNEVLVLGNVTRDPEIRYTPAGDAVLSLSIAVNENYQDRQASARKRFTISTPRSGATSPRT
2:273323-273628_-_StartGTG		1	MVGSYRHAKPIGSLGEGAEIVTGSGIGNVLR;	102	MVGSYRHAKPIGSLGEGAEIVTGSGIGNVLRRVAADSPAKDGATAPVQNLSEVAGVRLAAGEGGAKLAALGVIVGQDKGASAAADSFVQALAEHRFWGRPQL
1:2154395-2154700_+_StartGTG		1	MDVAGQQVTAKVEGMAPVQPGDQVELLIDQTR;	102	MDVAGQQVTAKVEGMAPVQPGDQVELLIDQTRLHAFDTETELAIDRGTPSGTRGQMDTQGLGYEYPGQGQPQAVSFGQGAPAMATAPNAPAGVTVITTDAPR
1:711652-711951_-_StartTTG		1	MEMKPSR;	100	MEMKPSRIRAPTPPNMASPSQTWAWSLCLRPCCTRMPQPHSTCRMPKHSANTSAMLPKFSVSRRGKTMGSRPVLCPPSAAWAPQWTPVQPHRRLSRSLFM
1:2448797-2449096_+_StartATG		1	MPAQHHVR;	100	MPAQHHVRRAGESALHGANLAQHVHAVHVLVVQHLDDAFQVPARDAQAVAGAFAGVCGHAEVVGGGGAVVVVGHFSLPNSFMRAVSFASTAAASRLSAAV
1:1981389-1981685_-_StartGTG		1	MRVGALLQQQPRR;	99	MRVGALLQQQPRRLPLSPAERRVQGRGRCGLRLSACRSAPPPSSARAASVRPNMAARCRGVKPSGLKAFTSAPSGRGWPVAAASNTSSSGPAASSTSST
1:2475376-2475669_+_StartGTG		1	MQPVMRTDIPVMGDAAIGAIK;	98	MQPVMRTDIPVMGDAAIGAIKSALYGMHEGGYITDYDLVVSNELARVLSGGTGNNRTAKVSEQHLLDLEREAFLTLAGKKGTQQRIEHMLKTGKPLRN
1:1692809-1693102_-_StartGTG		1	MGLLSMGLVTAGFMLMLLLNTNK;	98	MGLLSMGLVTAGFMLMLLLNTNKKVLFLQLFFETVSAFGTAGLSMNTTPLLNTAQEAVLIALMFLGRIGPLTFAVAFSRPASEKMLTRYPADRDILIG
1:101672-101965_-_StartTTG		1	TLSSTATPFR;	98	MPSPARTLSSTATPFRRLARSSATAFSCAWRFSMERSCASRVFMLVRVADTARPWGISQLRAYPSLTLTTSPVLPRRLGSRRITCMSRTPYFRTSFSV
1:2416085-2416372_+_StartTTG		1	MRVAQPAAAVDELLAEK;	96	MRVAQPAAAVDELLAEKPQVRHWPPERGQPQPQKSGKDGVGRNGRQWGRTHAPQGSGERSGRYQRNGTEGQAEKLPRCPNLRFRPASRGRQLEPLG
1:2427504-2427791_+_StartATG		1	MPTGNALEHLVISVLPTGMPASMAALR;	96	MPTGNALEHLVISVLPTGMPASMAALRGVLRGNPNHHAASTFSLAAQDVEERTPPDIRDGAGQVRLDHVRYPQIFVGNQVVFPYQLNRHLVVEVLP
1:2115319-2115603_+_StartTTG		1	MMAANLLSSGGTMVAK;	95	MMAANLLSSGGTMVAKCSRKRSGYWRMPSSMDRNTTPSFSHSSLRLWYTISDSYCAPTPASAARSASGMPKRSKVFFTSSGTSSHERALKPSGLM
1:2364411-2364713_-_StartTTG		1	LDLFQEASPRNLNFRGLLLGLDPLFR;	101	MFCLRTTNTPRRRTMDTARTKPNRTAPADLSAPTARTTARLDLFQEASPRNLNFRGLLLGLDPLFRGPRGRAKAVPRPRRARRISPAAGCPSRSGGPDAAR
1:2121146-2121448_-_StartATG		1	PAGESLLR;	101	MLDGLHHAAHGRGVADFTAVADLPEAQRLNGLDLVARSTDHAAHELDLHCIPPVSATPSPASVVAERPAGESLLRLGRTSVPRRLRTCLAVRRFLKPSNTA
1:877472-877756_+_StartTTG		1	MYVGLSAR;	95	MYVGLSARQLLRESPTSRIHIADEHEVEVGSLPRCPDRRQLIFFGGEAARDEHGKAAKSQLGAQLFARGLRQWRKTVSVHSVGHRPHVRHPQFLL
1:853787-854071_+_StartTTG		1	MNPAQQIR;	95	MNPAQQIRWRQGELRCLTPDIPSAPRPPSRPSRTSSGRSGWPTWQHCQKNLRRRLRASATHNWTRPTAKAAGPCASSRTTLPTVTSTPMSAPSWP
1:1328724-1329005_+_StartGTG		1	MPVWPTR;	94	MPVWPTRLVPSARRARFTTSCEVRCRGLSAAMTGMGRRVAEAARRALGSFTRRSALRAGWEARAAVGSTAGPGRLRRARPASPDPSAAPAAPRG
1:427103-427381_+_StartGTG		1	MMTYGQLALLAGQPGAAR;	93	MMTYGQLALLAGQPGAARQAGAVMHSLKDSDLPWQRVINAQGRVSTYKVGLGEVQEGLLRAEGIEFDDAGRCDLSRYQWWPDENAANIAQRLL
1:2275259-2275531_-_StartGTG		1	MVLPQAWR;	91	MVLPQAWRVALPALGNEFVSLILGSSLASAVTLQELFSQGRYITNATYRQFEVYAVLAVIYFVLTFTLTRAVRALEHRLSRGQSLPERRVI
1:1956104-1956421_-_StartTTG		1	NMVAMSPTAPSR;	106	MGIGPAAPGSQPSPRTPAAVVSSTIRVRSNPPSSAARSAAALPGSATMQAVFGWSRISARSGPLERALSDRPSQLPSARKNMVAMSPTAPSRSSCVRSSGSRYPAA
1:2166881-2167150_+_StartGTG		1	MLAAVAPDGAEDELHQR;	90	MMLAAVAPDGAEDELHQRVRGGKPADLRRGQPQLPAQRPDDGKQHAQAQHGDENGQKQDDFGAPFGAGIRLWSRRSRGHAKSIHLQLTAR
1:122545-122871_+_StartTTG		1	TLTLPSLTRR;	109	MTLTLPSLTRRLQSCDALLQLAVLANQRQEDQRVVVVELGPLQLRLVRHPTEQQPLGLAQHLVVGHFAESAVLQDGAGKIQLAVGVEFAGRLFGGNVAAEHRGDVKRWP
1:613072-613401_-_StartATG		1	PASSPASSASAGSLPLGTEVAR;	110	MPASSPASSASAGSLPLGTEVARTRNLAPITWSSPASVALRPAPSWSNIRTILWAPSRSRSCACSAVSAVPRLATAPVKPCWCMEITSMYPSTTTSSAPPPRPLRALSSP
2:70421-70765_+_StartTTG		1	VASLSPAGVR;	115	MGWVRSPAPLSRPAKVASLSPAGVRASNKPWPTSSVETPLSADTACALRLRPVNTSTSPGTWGASQLTAAPSFAVSPAPPIPAAVKYRALAGRHVAASGAGVAEPPVPAGGVWGD
1:757949-758293_+_StartTTG		1	DTLTPAFGR;	115	MTEKDTLTPAFGRPSPIKVEGQKCSRKGESVNFIAAAREPVQPGVGLVRVGRAPAPALGPDAAQRGVTFVAHALGAFGRVRRLADLLLGDGLMNQRPDGGVVGLVAGADCACTSG
1:2065860-2066126_+_StartGTG		1	MDTETER;	89	MDTETERRIIQGLRQVAQGRTVILIAHRISTLRHADQIVVLEEGRITEQGTHDELLALGGHYAELDHLQRLASDLDEHGQQPAAQEVSA
1:1012880-1013146_+_StartGTG		1	MVGELSR;	89	MVGELSREGVHQRRLRQDHPQGRARPRHHRGGLKLSTLPLTAPTPAVGVFAARTELPVPGFSCLGTLFFGDGAALCEFRRCQNADLWSR
1:2214199-2214456_-_StartGTG		1	MLSGMIGGRVTEPVGK;	86	MLSGMIGGRVTEPVGKPLRRSRPTGPGGWGSGTPSPCHSGRTPGPRRCGPRCAGRAPGAAVPRAGRRCTSASGRRPPSLCRGHRAR
1:2145726-2145980_+_StartTTG		1	MSPGLSVR;	85	MSPGLSVRWNLPKRSCVHSLPCGTLLMPASSVMMTSSTSTTTKMVNPIGCLLSSVYAAFTGKVPAAARCRRPASAGPGSADFPTA
1:514699-514950_+_StartGTG		1	MSGPMSTR;	84	MSGPMSTRFDTACVGTSLSTMVSSPRRSNSPAKARYCRETGRATRTTVAASPGNSVSHRGARRRFRTISSRKRAATAIQGRSGL
2:388855-389106_-_StartGTG		1	MTGTSTFR;	84	MTGTSTFRSPADSWREASVSCERGRVMARIRANSSAATAPSSSSSRPNCKASVTYPPLARPSSSWPTEVMVAMYESRRLLRLRL
1:1776116-1776478_-_StartTTG		1	WHSFLASGLVQLVESEYK;	121	MQFDIDAFLAHAAAHAPVGNFEFDVFAMQLAACAARDFVAVNGAADIVSVRTTQAALNQVVHKGKYSGARVQTVRRSRLEHLTKRWHSFLASGLVQLVESEYKLRSRTKNGAGGGAVPMHA
1:1407566-1407931_+_StartTTG		1	TVLRAPRVAR;	122	MTVLRAPRVARTMTSALCACCVRVSGGAVVACAGVRLRTPAASSGVSQRRLTRPPCRWAAWVEELEPAGERVRARAGSLEALGWELGACWLGAWSLEAAWAAATAWAKRAKAAGRPPPCRRG
1:123596-123844_-_StartGTG		1	MDVPAPVAALGGEVK;	83	MDVPAPVAALGGEVKVQLLSGKSGNLNVPAGSSGGRKMRLRGQGWPKKSGGNGDLYVRLNVTVPKDLSDEEKELYTKLRDLQK
1:2531409-2531654_-_StartGTG		1	MTAPFRFGGVGSGSGYTVTVR;	82	MTAPFRFGGVGSGSGYTVTVRRAGRIVGTKEIPLSSGCTWSYSSDPGGRSGTVNDVIYEVRASGTSASAPADSTLNLKVRAR
1:433525-433896_+_StartATG		1	EDPEITR;	124	MTRYKKEDPEITRRRFINTALGARQPSAASAAQHPGRRQPRLPSDPRQGAAYEGRHPGARGRPQQWSARDRGRPQRQDHPRLAPGQRPQDRRHGDAKRRPDQHPGDLQVPQGPDGGADQTRRHD
1:2639058-2639303_+_StartGTG		1	MATIVMASLWVGFTLPGMMLEPGSFSGMVISPMPLR;	82	MATIVMASLWVGFTLPGMMLEPGSFSGMVISPMPLRGPLASQRTSFAIFIRAPARVRRAAEVCTSASWALRAANLFSALRKW
1:1504397-1504768_+_StartGTG		1	TVIDVALEGAAPEEAVR;	124	MVDTVGSGTLAAAIAATRTHGVVAACGNAGGTDLPTTVFPFILRGVTLAGIDSNTCPAPRRRAAWDRLARDLPASALADVTQRRPLSDVPELAAQILAGQVRGRTVIDVALEGAAPEEAVRERS
1:515490-515735_-_StartGTG		1	MVDLLGLR;	82	MVDLLGLRPNLHPLFLQGGLVLGRDQQLRSLPQQRFGGVPHHLPGAAVGVGDGALGTEHQQALGAGVEQLLGESQFLLVHRP
1:2641846-2642091_-_StartGTG		1	MAVATRPDELAGFEAADLGHHHGQQR;	82	MAVATRPDELAGFEAADLGHHHGQQRVTGDVERHAQKAVGAALVELATEFPVRHVELKEQVAGGEGHLVNLRHVPGGDNQPS
MP1:14501-14878_-_StartATG		1	EEGGLEVLK;	126	MLLDASALLAFLLKEEGGLEVLKVVSSQPCWISSVTLTEVQGKLVGRGAFTPRQVEAQLGPLLGFVREVPFESACRKKASFYYARKSPYGLSLGDAACLGTAEALKLDVLTAEKGWAEIPDLPFKV
1:2157582-2157827_-_StartTTG		1	MLAAESALR;	82	MLAAESALRVAARLRSEVTQRAEADACRTLAGQGAIRPSTASAAASAARSTSCGVAAAKAAEVSSRAPSAAERGRRSDMAPV
1:2437755-2438000_+_StartGTG		1	MEGAIDAVPLIGDFVAMGFDYFVNPTYTVSDPGGQPTYR;	82	MEGAIDAVPLIGDFVAMGFDYFVNPTYTVSDPGGQPTYRVHKKRSFFSRRFVIEELRPGPAENDELVLLGLIQLVLRERERG
1:1413042-1413419_-_StartGTG		1	DHHRHWDEHQPR;	126	MDRARARPARPQCQRDAAGDAGNGGGRQLADLQHRDHRRFFAGRLGPVAPRGDSCQPLADAARLCQHPRRDHHRHWDEHQPRGVGGIAGDGSQAAGVFRTRLGRGAGGPRRAALPLFRRPQTAAGP
1:793797-794177_+_StartGTG		1	VQDAGSFR;	127	MGRAGAGELAAPSDGDRARPRRVQDAGSFRGRALAARAGGPAPQRRGGGPRRRRGDRPRGFCCGKLPARRGFLHRADHAARHGGRGGGRQNRRQPPRRQKPRRCLLAAPRRVVRHGYAYHAAGRRVP
1:691230-691472_-_StartGTG		1	MGSSPIISQAVLWAYSSGAGSPGPLLR;	81	MGSSPIISQAVLWAYSSGAGSPGPLLRNRPCGCSAMICAGVVCAGTTMGSMPTSASRSMMVCLMPKSISTTRLPWRSVGKA
1:1066829-1067071_-_StartGTG		1	MDWALGADAMPSR;	81	MDWALGADAMPSRSSYARDMGIWHVAFVAPQFVNLPMGALLDWGNRHGDNFGYVLVFGSAALFFLLGVVLVRNVPEVRKAG
1:359052-359291_+_StartGTG		1	MGQEIMAR;	80	MGQEIMARIEARGQTRFHLARVAGEGLPSHAEIRQGDKVVGQSGLSTGPLALARLRRELEDGAAVEVGGVSARVQLLGHD
1:2427558-2427791_+_StartATG		1	MPASMAALR;	78	MPASMAALRGVLRGNPNHHAASTFSLAAQDVEERTPPDIRDGAGQVRLDHVRYPQIFVGNQVVFPYQLNRHLVVEVLP
1:2166999-2167232_+_StartATG		1	MMGNSTLRPSMAMK;	78	MMGNSTLRPSMAMKMVKNRMILVRPLVLASGSGAGEVAVMPKVYTSNLPLGKLEVFIRREGPTIGGAGQREMKSAARG
MP1:68965-69198_-_StartTTG		1	MAADVHGAQR;	78	MAADVHGAQRHHLHGHVHHEGLGAAAGHGSGLGESEGQGHQGNRFFHGDTLLISLTAGPLSRSTESGPSFISGSEMRR
1:1052005-1052235_+_StartGTG		1	MSTGEFR;	77	MSTGEFRAAAFHTRLALYDELSRCRAREVLLAPELGDNPALLADFQTRFPVMLSPANFGEDAAVSEIRETLGEVPGT
1:647406-647636_+_StartGTG		1	MAAAATTPR;	77	MAAAATTPRTTTSPLSCATSADSNSQICKKSAVEQAGATASRFFHRQEDRRTSSARWSLRRSGRARASSTWRPLSHT
1:1851666-1852067_+_StartTTG		1	DGQNGGHR;	134	MQQHEKHQADADGSEQNQKDGQNGGHRENLWKNVESGQGAAHGVTAQFSGPGVRRDEGASSRSAAWSASGIERPLTPRSARPSPPGRGSRAPHLLLALKHLTEKDTLTPSLRRSSLSPIKVKGQNHTASFCQML
1:1775299-1775703_+_StartGTG		1	LNAVAAR;	135	MLAVLPNRFDDLVYAFASARHGAANWREPGVLVVPAQPLRGHQLTHGALGAGQVGLVHGDHVGNFHDARLERLNAVAARRGQHQQGVVAHGGDIHLRLPHAHRFQNHPVETRAIQQRQHRQSLGREATQCATRGQ
1:1734903-1735127_-_StartGTG		1	MLPEVTVSDGVPLMGGEDFSAYLTR;	75	MLPEVTVSDGVPLMGGEDFSAYLTRAPGTFVLIGAGNAEKGMTAPHHHPKFMIDESALEQGVQIYVGAARALTAS
1:1521102-1521509_+_StartATG		1	PPSAVAAR;	136	MTSSSMNPRARSCCAVCRSSPASTAAVGCRPSSALKPSSASSGATSRLSARRRVERAAVSLRLVSGRPASGAVIAAPGSRRPPSAVAARADRRPRRAPFSGAASRRRSAPRGGAGSRARKCPPAPRCPRSAPRRSC
1:1981513-1981923_-_StartTTG		1	LSLGEVGR;	137	MRLSLGEVGRPGSRCPPGPAPGTAAAAPRARCPARGPPRSRRRWCGRGGRRPASATRPPGLPRPRAPPAAAGSSRRVARRASRRPAPAAAAPSPTVARRAPSAGERPLRVAAQRVQVRPAAEQRPRRLRAPEHGGEV
1:101928-102146_+_StartGTG		1	MAVELSVRAGEGKIYGAVTHQDVANSLDQLGFDVDR;	73	MAVELSVRAGEGKIYGAVTHQDVANSLDQLGFDVDRRKIDMPKTVKEVGEYDIAYRAHPEVTIPMKLVVHAAK
1:1795524-1795940_-_StartATG		1	TGDAMTPATLSASDNFAR;	139	MTGDAMTPATLSASDNFARAQEYAVQADVAYPVPFYDRTLWKAAVDHSYFAAAQDTGNRDYNAYLAQLYTKTQWWINAYNAWNRLGDLNDTEKQWASLSAAKLAYIALQRGDRTAARMYVDKGMSWADSASLQAIRSRL
1:735334-735750_-_StartATG		1	GEESDEALALAPTNAADAR;	139	MFPVLSLRSPCFTRPMQLTTQPQSPDLTLHFAASTDAAGRLGRGLKPGEVRLSTRGEESDEALALAPTNAADAREVGRALAELARKLSAKCCAWRPASFPPRWRAPPPWLAGRTAVTRGRRRRTRRPSQPERCNCTSAA
1:1849910-1850128_+_StartTTG		1	MNAVFLVR;	73	MNAVFLVRRCHFFPQHAGNGAEHRAAVEPEVAVGEREHLGLANLPPFEPGHEGHFTALRSVSQTNVCSGHAEP
1:859764-860180_-_StartATG		1	GEGFLPGMVGIR;	139	MRPLPTLEELNERGEGFLPGMVGIRFTHIERGLLRSELTVRPELFAPNGYLHAASVVALADTTCGYGTRVLLPDEATGFTTIELKSNHLGTSRQGVVTCEARAVHAGRTTQVWDAEVRNEQGNVMALFRCTQAVLYPKS
1:35584-35799_-_StartTTG		1	MTSPSRPFTSTAYFSSSRSSQPTR;	72	MMTSPSRPFTSTAYFSSSRSSQPTRRGRPVVVPYSSQGCEPSPRRRRMPASSWTSVAKGPCPTRVLKALATP
1:1734903-1735115_-_StartGTG		1	MTVSDGVPLMGGEDFSAYLTR;	71	MTVSDGVPLMGGEDFSAYLTRAPGTFVLIGAGNAEKGMTAPHHHPKFMIDESALEQGVQIYVGAARALTAS
1:902441-902653_+_StartGTG		1	MVPFATISTPLSVR;	71	MVPFATISTPLSVRTSCPATLPTTKSFWRSALASRRSSAPPCTRLRRSLAAARACCWPSRAASATLAETCS
1:523868-524080_+_StartGTG		1	MLLTYPSGPQGDAVLYYTGIHGSTADR;	71	MLLTYPSGPQGDAVLYYTGIHGSTADRRPISRGDVPLYVPAQFVKYARASLGYWGEAQAPTAQAAAAEGAQ
1:2068999-2069208_-_StartTTG		1	MPEGAVHGVNGLR;	70	MPEGAVHGVNGLREHLRREGRPTLANAVLVEQFPQVADLLSQAAQVGVEAGVVQPGVQVVGAPARHFGRL
1:1695610-1695819_-_StartGTG		1	MLGLFAETGSAASVAQDDASVIDALMDLVLK;	70	MLGLFAETGSAASVAQDDASVIDALMDLVLKARQNYRLQKQYAEADELRETLGKAGITVEDTKDGARWKR
2:67-492_-_StartTTG		1	ENMPPYDDDHHFFVFIFK;	142	MWSLNDPACGTLWNYLWHFVEFGPFACGTLWNYLWHFVEFERPRLRHFVEFECPCLWHFVELPVALCGIWTVCLWHFVEKKAVCLWHFVEFGPFTCGTLWRKIEKRRPRRENMPPYDDDHHFFVFIFKRFDHSSSEQTWRAE
2:116415-116624_-_StartGTG		1	MRPSVPGAR;	70	MRPSVPGARPRPRSIRPGNSASRLIKFSATFSGEWLGSMTPPEPTRIRPVRAAASAIKISVAALTKAPLL
1:1928118-1928324_-_StartTTG		1	MQIGLGAEVNQDLR;	69	MQIGLGAEVNQDLRDVDFDRAHVVTRPAQAGRAGQRVGVGIVHPEQLRRQNRADGAGIHRAVACPPARS
2:406475-406675_-_StartATG		1	MSPAMIR;	67	MSPAMIRPWRPSACTIFRVSRASWCSSRYKIATSAPSRAKCTATARPMPLSPPLMRATLPFSLSLPR
1:825390-825584_+_StartATG		1	MPLEDPEPSSPSTR;	65	MMPLEDPEPSSPSTRAMYRFTPLATPPTPFASMPLCRPLAPVPAPYWANTVPATWVPWCDTSLSW
1:1795524-1795958_-_StartATG		1	TSTTTMTGDAMTPATLSASDNFAR;	145	MTSTTTMTGDAMTPATLSASDNFARAQEYAVQADVAYPVPFYDRTLWKAAVDHSYFAAAQDTGNRDYNAYLAQLYTKTQWWINAYNAWNRLGDLNDTEKQWASLSAAKLAYIALQRGDRTAARMYVDKGMSWADSASLQAIRSRL
2:240257-240451_+_StartGTG		1	MSTFSSSISAAPMPIVMPPR;	65	MSTFSSSISAAPMPIVMPPRHWLRAVTGLRMRPAAATLSSRRTRVSPVTTSTATSAKCAPKLACT
1:2335248-2335442_-_StartTTG		1	MPLFFALFFSGVLPQLYGNRHGPFDELLSAQLDGDVNR;	65	MPLFFALFFSGVLPQLYGNRHGPFDELLSAQLDGDVNRGLFLCCVLGALLLLGHAGERKFSTLGR
1:1938677-1939135_-_StartATG		1	VGQPQVGNPALPGAANLAGAAQLEVGLGNDK;	153	MLQPGVIRQDVLGEFARLLDDVGVVGKVGQPQVGNPALPGAANLAGAAQLEVGLGNDKAVGAALDDFQALAGLQGRFPGNHHAVALEAAAPDPPAQLVKLREAETLGVFNHHHGGIGHVHADLDHGGGHQNVELVRPETLHHVILLGSGHLAV
1:805533-805724_-_StartATG		1	MEPGGVTSPPGMIR;	64	MEPGGVTSPPGMIRTPGTLRTLSSTSAGRPSSKIQAPGLTCCGKITGLGSLVAEKIRSASFSES
1:2190979-2191170_-_StartTTG		1	MISIITR;	64	MISIITRPSQSFWRAGSSTRSIATICPSTAAAARCARSAMAGVTSQLLALAPRAVLVIQCSLVR
1:1404559-1405020_+_StartGTG		1	QNRQPEGDVGHEGPVHHVHMRPIGAGDGLQLLSQPR;	154	MNVLGGFHMHSDAVGARLGKVAQVALGPLDHQVHVHRQVRGPPRRRQNRQPEGDVGHEGPVHHVHMRPIGAGDGLQLLSQPREIARENAGGELDRTGRRRGSRTVTHGVKSRAFDKKMAQLLGEQSENKTQSRTDLQSCEAENGAGGGAFPTHA
2:368999-369460_+_StartGTG		1	PRRDADPR;	154	MGTRIGPHPRTDAQDGLAGAARPDHARAVRRRGHVLHRLRPDLLRTRARRQRPAQRGERAGQPGHAPHQRVRQRGAEKAVASRPRVGRTHRLLRPDRARRRLRPRRDADPRPQGRRRLCPQRQQDVDHQQPARRRGGRVGQGRRGRGARLYRPA
1:2208056-2208244_+_StartGTG		1	MVSSAMSSVSSPVR;	63	MASLPLLSSHTTSVRCPRSSRRRMVSSAMSSVSSPVRSASLRRPCGFLVLRRSFCPGSASQSE
2:360136-360324_-_StartGTG		1	MPGGSVSSAVAPPR;	63	MPGGSVSSAVAPPRPSAAPQTWHTVSVGAAGEPQKGQVWGAVTRFRLRSCGGCPHRTAGRRRC
1:427372-427557_-_StartGTG		1	MVGVDIR;	62	MVGVDIRRGMAISRAMPTIRPSVTPRAQDRAFPAVQRFWLIFMGYSIRLTVRTGCPGAYRRR
1:552336-552521_-_StartTTG		1	MLQGGGGAQLQR;	62	MLQGGGGAQLQRQDVKDGYCRTQASDQEGQKKRPGSPLRPRSELLTQPGHLPIVQKEEKSSK
1:1698153-1698623_-_StartATG		1	TVTLTLASR;	157	MTVTLTLASRRAGTRACRGRRAAAPHPGPPLPDCAARVPPPSRWSARRPARAPPPAAPRSRGSRLPGCAWAKSRRDTARWPNTVAVRPASHRRTSPAAAPRSRPRPAPQLVPTFPTPAATAGARRPLHPQPLHAAGWRGQGQIRRRDNRAQRPAPPC
1:2218638-2218820_+_StartGTG		1	MMNQTGGAEIAR;	61	MMNQTGGAEIARYDLSEDASTDTAMIFGEVYRHGSDWKFKAVGQGYAGGLAPLARNYGVNV
1:723511-723693_+_StartGTG		1	MASVVSGR;	61	MASVVSGRAAPGVTGSLCPQAASSRVTDTRAGKVGRRFMRESSGQTAFPACHRPYVQRLSF
1:646288-646467_-_StartTTG		1	MPAMNSTPSSPDSIMR;	60	MPAMNSTPSSPDSIMRLTALLPAPPKPMTRILAACMVFSLVFWSSPARPVGSPAGVVSVG
1:2601912-2602091_-_StartGTG		1	MWAATSPQLYGVGGLFLEDLQHSTPLDESAPNPLFGYK;	60	MWAATSPQLYGVGGLFLEDLQHSTPLDESAPNPLFGYKPYALDHESARRLWALSEALVGE
1:764074-764550_-_StartATG		1	TAADGAARRR;	159	MGDGGRHPRPRRGEWRTAADGAARRRDRPAQLRRDHPLGGGARRARRGRGGAPLGSPVPGGRQNRCRGHRVPARRPDQEPAPAHRPAQGRRRVGLRRGGRGGAGRDPHRLFRQGGARHRGRGRRDAPIGAREMRRAGQHPGARTGPEPQRLGGGRHPAL
1:1964966-1965145_-_StartGTG		1	MDEGKVTPEARFVEDLGADSLETVELIMGLEDK;	60	MDEGKVTPEARFVEDLGADSLETVELIMGLEDKFGVTIPDEAAETIRTVQAAVDYIDNNQ
1:2145801-2145980_+_StartTTG		1	MMPASSVMMTSSTSTTTK;	60	MMPASSVMMTSSTSTTTKMVNPIGCLLSSVYAAFTGKVPAAARCRRPASAGPGSADFPTA
1:928215-928709_-_StartGTG		1	PLAAPHALEVAVY;	165	MSKTDDQGRVEQVRKTPGAAKQLRESNSIRTSQGIRGQRVKGSHPPFGLALLLRPPQFQHLEALLADHFTHRAERPEGLFVGQRLVGDEEHPATGNEAAPGGGDEFAGHVEDHAAPDMKRRIGQHHVELPLAEGRVHVGVNDLAGKRIRGQRPLAAPHALEVAVY
1:1569051-1569545_-_StartGTG		1	NALLVNLAPLGGNPGAVDDGDLAAVGQGDR;	165	MFHVHHGLALHVAAVTALDFAHVGELAVLVGGDLDRLVADGEGQGGAGRHATAAEVERHREAGVLDHDVRRNALLVNLAPLGGNPGAVDDGDLAAVGQGDRHLRHALAEGLLADDGGALVVLKGAADHFAGAGAVLVDEQHQFAGVVGRLLAGAAVHLGLTAALA
1:255886-256065_+_StartTTG		1	MAGTSTTALSVSSSMTGWPSLTVSPTLTR;	60	MAGTSTTALSVSSSMTGWPSLTVSPTLTRMVTTVPFSMLSPTSGSVTCWPPLLWPSLGVA
1:837027-837530_+_StartGTG		1	DVAGGFSLGVEPR;	168	MGQPDAGALPAHPGRSHRARAGARPHPGALPRRTRRARGAAHPRSHGQRDPRRHRAGGACRVRGGDLPAQQSSSGVRHLRLAGLRCRRSRSCPGHRLGGERRNTERARGSHLRPAALPRPRPPRAGPRRREGRATGGRRTDAFSPPGRDVAGGFSLGVEPRLVIHCLG
1:1430550-1430726_-_StartTTG		1	MPNALASAR;	59	MPNALASARIAAQRYCTAAKARRVLTFAAVFSGPRVRYRMPVALSRMKMTTNHKSMGGG
1:1365286-1365459_-_StartTTG		1	MMLLMMSLGVALTPAPARR;	58	MMLLMMSLGVALTPAPARRRIRPAFSSSSRARASLLGSLGRAMVAPFANSVTLLTRLL
MP1:92101-92610_-_StartATG		1	IATLEDFR;	170	MIATLEDFRRARAILDEVRAEVGAPHIPLGVMIEVPSAALLAEALAPEVDFFSVGTNDLTQYTLAMDRLHPQLARQTDAMHPAVLWLIKRTVNAAQRHGKWVGVCGGAAGDDVGALVLTGLGVKELSVSTPQVAAVKAALRGRSSQDLQQLAAQALTQTDAAAVRALVRG
2:201539-201712_-_StartGTG		1	MIGLAVALALDAPDASALK;	58	MIGLAVALALDAPDASALKLNWRVKNGSLTRFTFGGGRLSLDSFNEEGHLTPELRSWR
1:2122325-2122498_-_StartATG		1	MMPAVMIR;	58	MMPAVMIRLMPLPMPTSVIRSPIHMVKAMPATWVSTITSTVKRPGSQPTAMNDGLLVM
1:1480686-1481207_+_StartATG		1	DGSGEQDLGGR;	174	MIHAITLQGFKSFADRTRLEFSLSSGSGGVCAVIGPNGSGKSNVVEAIRWATHGARARDLRAGRGSELIFHGSGGKAPLGLAEVQLELRTPAGERLNVTRRIYRDGSGEQDLGGRGVRARDIQAACAAPGWGRGARGHRPGRGERRGAGRGEDPARLLAGGRRTLARRVHPPGH
1:1470404-1470928_-_StartGTG		1	VGLLPTLSGEVSTDVAPLLPTLPGDLR;	175	MVIPAQSFPLRVRPATASLTAGGLTYASGRWSGGLDAAYALWTGELKRAGRVRIVGDGKVLAARPSGPLNGRVGLLPTLSGEVSTDVAPLLPTLPGDLRAALRPGQLFAKVTATGATLRLERTLYQNEPLNLTAAWTGRPRAGEAACEPPRCSRIRRRGCHCAMTAGACGSAGRG
1:778022-778549_-_StartATG		1	DSFLAAVR;	176	MPHLVRPSEQYKDSFLAAVREAQETGSGLGETLVWKLDDISADFGKVLRDLTRYEPGNELPEGFVHSEYRWLVEGSEYLGRVSIRYSLNDRLREFGGHIGYEIRPSARRKGYGTLILRLALERARELGIDPVLVTCDVDNFGSRGVIEANGGELEGEFEVPQYHDQPIRRYWIRQP
1:861368-861538_-_StartGTG		1	MWVVQARLPLVLADFGPLPSAQPGDWVAFR;	57	MWVVQARLPLVLADFGPLPSAQPGDWVAFRTLPPLHGFVVKPAGSGFSPAQPLSSGT
2:193508-194041_+_StartGTG		1	ETDVFLR;	178	MRDLRHGGHDHHPRVHQRGGVASAEKPGAAGRLRPRHREGAARRAARDFAPRAGGRHPVPPRGTGDDCGRRSHPAGSVFALDIGQANLDPAVMGEGAEQLCPMRELPRGVQAQGLSFGDGHHRCPGAFLAIKETDVFLRRLLIWNDLHVVSEPRVTYNEVIKGYELRGFRVRLGGARA
1:292431-292601_-_StartGTG		1	MAAAYSSGTRPPSR;	57	MAAAYSSGTRPPSRLPRKPAPVIRALCTLNSATRDFSSLLFAMKGAPATTLSAEPAP
2:141566-141736_+_StartTTG		1	MMPASISSR;	57	MMPASISSRATSKKSSSFSEAAGIGKLSARGKRSGCRSAKARRWAKALGAKLPLSSA
1:1967443-1967613_-_StartGTG		1	MPLALYEAVNDGR;	57	MPLALYEAVNDGRIQGGQQLLMVVFGGGLSWAACTMKWWGGRPSLHAQVAQPAEVPA
1:887671-888219_+_StartGTG		1	AAGGWAGPTAAR;	183	MRRENRRWHRRFLLHGWRAAGGWAGPTAARTSRRPSPDRLHPGSRPTAARRRWQSLRSARCRPSRPASPGRRTTGAPARAAGPARGWKWQAWWSGPPFPAPVAAPAAGRRRTPRRGRGRTSRSAPAASAPFRPREPSSQRAIPPRRCPGGAPSGCRAARPVRCAVPVARQSAPAHRSALGHAG
1:729296-729850_+_StartTTG		1	PGGQFAAVAGGPQR;	185	MQALLRVPHPGFEQPGAEHQRQHGPAAQPQAQPRKGGGQRPAVSRQPQAGAQGDKPGGQFAAVAGGPQREQHRKDGQGRERRHCQSRARQHIQHPAEQQRGRKGPGHLPAFAQRQHHPGGGSGEGHRAAHRRAPQQRGGPQPAAGPQQGAQGAAQQAAGAAHPQRQPQRPPRRPERFGVAHAGDQ
1:2572340-2572510_-_StartTTG		1	MPGWSAFIR;	57	MPGWSAFIRAWSSAPLPASTRNFRLVSRLRRCSGLRRRRRKAKGEGAEKPTSLSPRF
1:434883-435044_-_StartTTG		1	MLEIGVELGGPK;	54	MMLEIGVELGGPKYSTGCTGIKAANRITRPAKISVKSSMIGVCWVISGTPTIFL
2:339636-339794_-_StartGTG		1	MMDADAR;	53	MMDADARAQRRAGDEVRPYVFTNLKSGAGVDEIIAWIEHDLLFRDVTPPRVGL
1:1784643-1784798_+_StartATG		1	MSPWALTK;	52	MSPWALTKKPLPVPVAGAPPPWSSGSANPNWSCNFCRICASALPVSASVTEM
1:1974681-1974836_+_StartGTG		1	MFFEFVPDFLSPAR;	52	MFFEFVPDFLSPARGQSGGGAAQVRLQGGGRGGHGGHGPQLPARRCTAPVKV
1:2065974-2066126_+_StartGTG		1	MVLEEGR;	51	MVLEEGRITEQGTHDELLALGGHYAELDHLQRLASDLDEHGQQPAAQEVSA
2:180910-181479_+_StartTTG		1	NSPVASFATLPR;	190	MIRARWRSAPDSTSRTSSAVSVGGCHCWRSCGRNSPVASFATLPRWGATSAPPRPSATARPRCWRSTPRWCWCRVGENAPCRSPSTSPATGKPPCNPANSSARCEFRCRSRPSPPSTKSPSGASTIFPAWRSPSRSTCRGAWFTKPASASAAWRPPHCGLTRRSRRSKASPGPRRRCSGPPAPCVAKAPP
1:2623636-2623782_-_StartGTG		1	MAQSAQALPLHPGTGGQVAR;	49	MAQSAQALPLHPGTGGQVARRAPEHPRRPGPDAGCRGGARPAHRKPVAA
1:1937758-1937904_-_StartTTG		1	MSSPRASK;	49	MMSSPRASKRLPCSTASSPCSSIRSSRNRYSSKRSRPCARASCASSRGK
1:622908-623051_+_StartTTG		1	MGAVMPLSR;	48	MGAVMPLSRTSSLKNCARTKRLPRPTRCCSPCPTSLAWSTTPTSSRAS
MP1:169566-170153_-_StartATG		1	QLVVHAQNR;	196	MNSFRPPAARHRTARYTAGVLVQALQPQRRQLVVHAQNRFLRAVASVRCHVLALHDGERLHDVVHVRALNAVQQEIQRVQFGPQPEAAFVIPGKRLARVAEVTGKAGQVVGRVRQLQHTRRNEGKAGRVEDGGWEDGELLEVVVSQMCTADFLTCTVIQDITIHVTIDSGLGWRRTVAVSKALGKPNVTNTLPRGV
2:162861-163001_+_StartGTG		1	MGGRPPDRPDGAAAAVAGQQIVR;	47	MGGRPPDRPDGAAAAVAGQQIVRHFQQPAPPVRHCAARGGQAAIFPL
MP1:112001-112135_-_StartGTG		1	MPVLTVLR;	45	MPVLTVLRPLLARMRDAQREPTFRRTIRRCGCCWWKTTPALPCLR
1:502409-503005_+_StartGTG		1	VGGVQVGR;	199	MGLAELLADLKSFAGEGASRPTSFPLSLAHHVGYVPHAVALQQFDQTGVDLTDQARPPVDQRRVDLHQIGPGEQLGVGVLGTEYAADADDGHLAPRQAVGVAHEFGGAVSKRAPTEPSGLLAVGVGKAAPGQGGVGDDKATRARVQHRAHAGLKVGGVQVGRQLDQDRRTAQGADPARFHLIQHGADQRGEVVCCLQCP
2:90761-90895_-_StartTTG		1	MLDSAVMR;	45	MLDSAVMRLPLAKATTKALMALSPEPSSTTSPRSVATTFRIRAHI
1:275029-275628_+_StartATG		1	EVVALPQKPPWREAR;	200	MVTMERQGDGVSALSWNRPVLESSHLGSARTQLPALQPPAPDAVRPLDLGHRQHGARCPPRLRGFLKSPAASQRHGGMFHAPLAAPHQQGARLFVLPTLAGTLAQKSLEGVALHPLMLGAAEARRAHHRAEAVARAALWESPGQFACAWEQGAGCFPDGGRHGLALARHAFPRHEAREHGGREVVALPQKPPWREARHQI
1:1781328-1781930_-_StartATG		1	GTLGGLNLLLEPGDTGETVR;	201	MKLRGTLGGLNLLLEPGDTGETVRRSLQTYRQMLTAQITVEIQGDTHPEAVEAALQGVREAGGTLGRVRAPRLTVNMPASVAAEPVTSAQTVIVPHSVRAGFRGEYRGSVVVLGDVNPGAELIAAGDVIVAGALRGVVHAGYGGTHPDPIVWARPIASAQIRIGDAVARAPEGSSNMRRTDRTERAERAYLQDGMIVIDVQ
1:692180-692311_-_StartGTG		1	MPAGVVGGVAR;	44	MPAGVVGGVARVCAPAVPSASAATTAEREENVRMCNSLRKAFRT
1:1516006-1516137_+_StartGTG		1	MDGSGGLHWR;	44	MDGSGGLHWRKCARSARRRTARFRSRRGFRGPRYAPAGHCGRPP
MP1:161020-161151_+_StartGTG		1	MPSAVSSAATFTMAAATFR;	44	MPSAVSSAATFTMAAATFRAIRVPATCARTVRPSSRPRARTSSA
1:2046086-2046211_+_StartTTG		1	MLPLTLTR;	42	MLPLTLTRFQPSPSRNMLTPSHACPGSTEVRAAAASSRAPAT
1:978929-979054_-_StartGTG		1	MDGLWIADASVMPTVPR;	42	MDGLWIADASVMPTVPRGNTNAPTIMVAEKAADLILGRAAPV
1:1838258-1838881_-_StartTTG		1	TEIPFYKP;	208	MGAARRAGAAGRRAAATAHRRGSERQEEKRLLRRQTVRSRRAPGPHWVHRGRRLRGLCGRGAGRSPVGRAAGPRHHSRRPRRPRHAAAGGGFSAVRPRVRRRHSPAEQPLQLGRQGQGTPRTRRVAGRAYSETHRPQARQGAGARRLPGQGGRRGRRARHLRHDQPHPRPPDCVALVNPDAAAADAFEVEVRGKDHPASRTEIPFYKP
1:1594696-1594821_-_StartATG		1	MSPTVPPTSISTISAPADSPAARMR;	42	MSPTVPPTSISTISAPADSPAARMRRLISSVTCGMTCTVCDR
2:222845-223474_+_StartGTG		1	EDAATLER;	210	MGGLANITFLPSLDAGGLDAGGVVAFDTGPGNCLLDELAGQVGQSCDEDGRLAAQGREDAATLERWLAHPELAAPPPKATGREVWTLARLPAPTPGLPLSDLAATATRLTARSVAGALRFLPGPPDEVVIAGGGARNPVLLRMLQDEVGAVPLRTFADLGWDRCGWTDATREAAAFAFLGYAHAQGWPNTLPQTTGARRAVSGGKISLPG
1:2509805-2509927_+_StartGTG		1	MVAISLR;	41	MMVAISLRQRSGSCEAKGRSEVSRMTLPVMVGPTLSKRTSS
2:328824-329456_+_StartGTG		1	PGHGAAAPLRAR;	211	MDGRAGQRERLHHQHRRPGHGAAAPLRARRLAAAQRCPGTGRPQKDRVRRGAHPRRQAASRRAAALEARRIAPRAGNRGPLPERGTQRGGGEFPAGARLQRERTRGRLRGLGEGAGLKFPSAPLVLTLFPLHPRRDRGRGLQAGARRQDGEQQQAQAGDERDEAEDHRRLGKGRGVQASALESGGDDQTQAHRPAVAGVRVSVESRRARRR
1:2244410-2244532_-_StartGTG		1	MVAGLVAGAAVFWTVR;	41	MVAGLVAGAAVFWTVRGAGTFCGAGACTGRGLTPPFVRGAG
1:365305-365427_-_StartTTG		1	MMMSALLTMASVVAGK;	41	MMMSALLTMASVVAGKIMWRTTSQATLQRPLSRASTVSMPV
1:1312798-1312920_+_StartGTG		1	MAASGSVR;	41	MAASGSVRVKRPSLSTAACKSRRAGTLLWRRASTFTAVGRS
1:2130964-2131083_+_StartGTG		1	MSPWIEMDQDNFK;	40	MSPWIEMDQDNFKGTFSRLPAREDLALPINENFIIEYYSR
1:347548-347664_+_StartTTG		1	MPSAAPATSR;	39	MPSAAPATSRTSGATAAPTSAPCRAASSRASARRAPRTR
1:967396-968049_+_StartGTG		1	NQADAEDAQVIDMVNTHVK;	218	MVHNARDHRNQADAEDAQVIDMVNTHVKLFAQDHRPDAEHVQHQVQQNRQSRQAVQQEGPLPFSPFVHSSVLPHCPAPHSPRKVESRFAMSRDGCARRRITCVRPLEHTTAFSPFRGHSGRCPNCETVTAWGNRYAAGHDQARTRPAQRSRVPAQTQPRPADTAGEKGRPERRRSADRPAHRPPRRLPAQGPAAGRPGIARHTLGEGRRREINRHPAT
1:466273-466386_+_StartATG		1	MASPVGWPR;	38	MASPVGWPRVSLMPLKRSTSRNSTAYCGPPGSLERAMA
1:1497281-1497394_-_StartGTG		1	MRPVSAVITVPR;	38	MRPVSAVITVPRAIMVRVVTTPITRPARMPLQDRRRDS
1:2010713-2011372_-_StartGTG		1	GVVQPQVGTMNMSR;	220	MGGVTVTLTPMKHILFPTVSAADAFIADLQSRGVVQPQVGTMNMSRRVQQAAGDTMSTGTTTGTVTTPAATTTTTNTTSYADGGYVDGGGTAEDAGAGAVKGTVAGALTGAAAAVIGTAATVATGGLALPVILGMTALGSGVGAAVGAVGGAAGVDETGGTSYDSYSDSYTTNYEADDAYYNRVNESVNAGGRAVAVDDNVPQDVLMDAVNKHGGEILNS
1:1885896-1886009_-_StartATG		1	MLTPLLTSRPK;	38	MLTPLLTSRPKVRANELMALFWIRLPNTGKRNLKSSMA
1:711310-711423_-_StartATG		1	MMIPKNR;	38	MMIPKNRGTNRATTQVGSKEPYLGRLIRPITVFWKGVT
1:520278-520388_+_StartTTG		1	MNVQTGR;	37	MNVQTGRRSLFSVTEHLAPVAGVFAGSGENENAAPRR
1:2486452-2487129_+_StartATG		1	LLADGLGANFTADGAGR;	226	MRFFAAPSLTSPRRLRPLLTALLLTAAPAAWGALPGGSAQAAQYVGSVQLTLNVDQTLGEANGQPVTLPLPPRNVGGRLMVPLRETADALAQPVTLVGGQLQIGQLMVNPAVGQAWLSGAAQEAGNVAVVGGAVYVSARLLADGLGANFTADGAGRSVTITRCARAATRWRRKPAFPPTRWCTRPASGSSTPSTPSTPTAPTSRRGAGAASRTCFFSPAPTPSPFR
2:24961-25068_-_StartATG		1	MPDVALGR;	36	MPDVALGRFVSGDSRFASTTSARSAPARGAKGWPPG
1:2465561-2466241_+_StartGTG		1	LLGLGAGR;	227	MVRGGADEHRLQRARPQRAARPRRQAGHHLGRRGRRGADLHLRRTAARGLQGGERPGRTRRGGRRPSDPLHAPDSRGRHRHARLRPHRRGAFHRVRRLLGLGAGRPHQQRAEQAAHHRRRRLSPGQAGHAQNQRRRGGQARPLPGTRPGGQARRHSAGVVDRRPRPVVARRSGPPERSARGHRARQRAPTVHPLHLRQHRRPQRRAAHDRRLHGGHLPHHPDGLRPA
1:434155-434262_-_StartGTG		1	MVNGEGLAQELVVQAREVQTFIEPLVHDSSSSTFLV;	36	MVNGEGLAQELVVQAREVQTFIEPLVHDSSSSTFLV
1:888707-888814_+_StartGTG		1	MLHVQPALPER;	36	MLHVQPALPERREDGIAHALAQRRTAEGEREGEPPQ
1:842840-842944_+_StartGTG		1	MKPLSGPSTMYSSVPNTITIDSTEMK;	35	MKPLSGPSTMYSSVPNTITIDSTEMKNTMIFSRLA
1:2035943-2036644_-_StartTTG		1	PVPPPGETSRPAASATPPR;	234	MISGLRMGAVRHHQQPYGPVAGPNAPQPLLNDRLLHRAVQRLGQVARGVAHLTLLPFHRETQGQRRDEQRAEQKAPHAPRHLKPGLSVRPGDDPGGGVGRRAAEQQGEQGCKGRVRGQRIDQQAQQQCREPPDQPGQPAPRPQRRHDGEQGHEQGIEPGVHAPQSSGLPLPRRPVPPPGETSRPAASATPPRTPRPGRNARARCSRSARGPARRGCRCRRRRKESPGHRPRRRQ
1:1608784-1608888_-_StartGTG		1	MISMLLVLNAPTAYLPAR;	35	MISMLLVLNAPTAYLPARAGTRMSLPVTSIGCLLL
1:1348535-1348639_+_StartGTG		1	MNIIPPPISMR;	35	MNIIPPPISMRSTLGSRFSITLILSLTFAPPMMTT
1:1878740-1879447_+_StartGTG		1	SHAAWSK;	236	MPVSSATFCPLNAIRCASPARAKASRTEKPSSNVSRPMSPRSPSSTAVIRAALRGERWALRPRRNQPRRPRSGTCFLTSARTSTAFGVGTRSPPCERSHAAWSKPPGIRRPSGRISRPATTTSPGPCLGLGARATRAFGSSSVRNCPSQWPRRVTRAPIQGAMRSGSRACKCAEPYPSPPPSSASTASSGRASSRANAAPSSSGTAAHPSPSCHPMPPMMPSARGSGHASRPASAR
1:351539-352246_-_StartGTG		1	TFGGMPLER;	236	MPAAGGPRAGAAGKTQEHSRDPAQIHPRRPAAGHPEQPATRRARPGQSRGGRGGQGQYTREGQPSRGQGGPNGGRTFGGMPLERGERGGRSSGPRRVITLERPRNEHLRPVNITVQRMYFGDWTTDNMPPEDGYNGPRAGRERGYDRGERRGEGRGYTRGGNDRGAARLNGNGGPGAGRGSQGQPRSAAPRAAAPQAPVAAAEPVQNSAPSDAQSEEARRRRRRRGRRGGAPGSAE
1:832073-832174_-_StartTTG		1	MPWGVSSVTMMSPAGVTR;	34	MPWGVSSVTMMSPAGVTRRRMTMPLRLAVRERMT
MP1:170710-170811_+_StartGTG		1	MVNLMSGFR;	34	MVNLMSGFRLCSTPRQLQWHSRKKSASIRWSNAL
1:1446980-1447081_-_StartGTG		1	MMPPSMVSGAGLR;	34	MMPPSMVSGAGLRSWQLMAPRMKERTLVRLKGSG
1:282936-283670_-_StartATG		1	AEHVNPGAAGEVFPTPDGEQR;	245	MAEHVNPGAAGEVFPTPDGEQRTPEDAVPCPRRDQHRECEREQRQQVKAPIELEPQPVRESIEPGGRRNPVEAVVAAGQGVPLVDDLLNDDAHPEGEDGKGVSLGAEGHQPQQQPAEGAQHHRQRPRRPETPAVLERQDAHRIRPDAEKPGVRQRQLPGVAQQHVEPVGDDGPDHHVDEQLHGKAAGVQKRHRRRQQKCRNPQPRRCTLASGAHHAALRNRPCGRMASTTTSTAKPMTSAKSRLM
2:228996-229097_+_StartATG		1	MTQTLNSPEQAR;	34	MTQTLNSPEQARHTLRTMVYAALEDSATDWPTRA
2:163816-164556_-_StartGTG		1	PTILVSTSMGTSGQQR;	247	MCGPAGRSKGLRSNGVRRPTILVSTSMGTSGQQRRWWFSPLSLHARSGYVNSITKQAGFDFQQPAKQRRSGKLVEVFHPRPQRRLLGYADHLVHLFPVLEHQQRGNAADLETGGGARVLVHVDLHHPHLAGQVAGEVFENRPHHAAGAAPRRPEVHQHRHACLKVLLEGRVGAVVQPGQRGAAAGAARHLSGGHSTDAVFGLAVGTGQDVTHGVLRGKGKCCGPQLNAATAVAAGRRGRCRAKRTVR
1:2395355-2396107_+_StartGTG		1	LMDFVQDGLSESSMSVNEYY;	251	MERRHGAGAVADRGVRHPDDCPANDDRQPGGLFHGAERGAGAGVAHAGAAAANARRAVGCAAAGGRGTGAALVGGRRLGQRRRLGAGVRRHLRRIHPGAGKTRFAARGAAVHARAGSVGGAGRLGLGPAERRTAVASAGGLGAAVLPRRGRHRRHHTAANTGPAPRQRRRGEPDLRPGAGQRGPVQLRPDRRAGRRTRRPGRGTRRSCHRPQQPGRGNGAGCTCPRQLARRLMDFVQDGLSESSMSVNEYY
1:224870-224971_+_StartATG		1	MAASSALGSR;	34	MAASSALGSRPSCETNRSYSSVVRPKVAAWSRKL
1:673092-673190_-_StartTTG		1	MGGSGAGMGDGVARPLR;	33	MGGSGAGMGDGVARPLRLFTGQGEGGFWRPVQP
2:18475-19236_-_StartATG		1	QQVVGTTASALDGSR;	254	MGQGARAPQSDVRRRGRRDGLGRQPHPRDQRHRRGRHRPAHDRDTQRADRQPRQQVVGTTASALDGSREVVRRRESTMANVLADAALLAGQNAGAELALVNGGGVRASIDQGPVTFEEAITVQPFGNTLTVITLTGAQLKAALEYGVATWSENKGQFLHVSRGMSYTFDPTKPAGSRVSAVTLNGQPLDDARAYKVATNNFTASGGDGFTMFKDAPKLETGTLDVDVLVNYLKANPTLNAQPEGRIVIVNEPKK
1:1621448-1622212_+_StartTTG		1	LAAALQQR;	255	MAAPRVSDFLRRRLPGSEKQSLDSPYEPQHPRHRRSQRGLTGNAGPFHSARPRARGVSGAAENGRPPRRRVARTGGGAADPAGRAAARGAGTGAGRGGRQERGAAPARRHSPDRRARVGRQRSGGRGISRPGPVMLAGGVPGGHPRQPGPHPGLRDRLAVQPAGHGDEPPRAGGRPDGAAIGRRIRLRTATRRHLDGTYHLRTRPRAAVSDLGRAGLQLRGGAGRPVGLRLAAALQQRRQERARRGPEHHPAPQR
1:2369271-2369366_-_StartATG		1	MILENSLTASASAPGITLGR;	32	MILENSLTASASAPGITLGRNSMILTWLPRLL
1:242376-242471_-_StartGTG		1	MIHIALKENPDVMSESVGEGAAR;	32	MIHIALKENPDVMSESVGEGAARRLVIRPRHG
1:2569662-2570444_-_StartATG		1	EVLVMHAVVAHVGQFFHQGTLHR;	261	MAASTGIPIWCAACSTAALSWAFKSIRAVYGARALTGSRGRKRGHAPLPAPVLKAKTVRNRVLYGFNPIPEHPERRRMSVYLLKTVFFHALRAKLRLDMSGTQFETVLPLFQRRVPVKALQPQRNGLRQSLAARVAHQGAEVALVGQEGRLDQDGKLRGGPGQREVLVMHAVVAHVGQFFHQGTLHRVGQGAGLWIVKVHAAAALGPGVHAVRQRVGVDADEQLGVLRLGEQWAVVDRHGGVGLTGQNHVGALLAQQLGKA
1:1361019-1361819_+_StartGTG		1	VDEADDLPPLHR;	267	MERVSLAAGGPARRDAHPQARRQDRPDRDGPAQRGGGARLGNGAARTPGRPSGVGCAQGRARAARAALAHRGLRQLEPVWHQHRLRHGGLRGRALAPGRAPPLQGARTRAPRRLRVDEADDLPPLHRFARRQAAAARPDADRRRARAGERRARRPQGSRRAGAGRRPRQARGAPDFAGALRGAVVAGNGDRGRRGPRAAAPAHPPGAADAHRRARRGAQLRGELPPQAARRGDVALGLRRPAGHRAKAARRPARAFHQLGRPRRRPR
1:1100714-1100809_+_StartGTG		1	MIFTDARPVAFSAR;	32	MIFTDARPVAFSARRPWRSAFYGSMWGGVEKS
1:2019683-2019775_+_StartATG		1	MLATMTFLPR;	31	MLATMTFLPRARSTSTGRSKSPSPESSTATS
1:104463-105275_-_StartGTG		1	VEMVGAGR;	271	MVEMVGAGRVVMAGPPSSHVWTGSALFQRIRPRRPQCQPDQVGVKDAHPQKDQPAGKTADVGQRERFGELQQKALGHAEVEFGEPGEQHGGVNPQVVAVEPPAERVVARHGAARLGEFGEQELVPPGVHLVAQHGGVKKALHDADPVVGDLEGAEAPGFKAQEKVVHEHGEQKSCVAVVHVTEGKTGEARRRHHRPVGRHIEPLAVGGHLADFGAVEVNQGVGLVARITDLGQFALPDRSFSAACSGHQPRSRVMRHKVAPLRLSKRKAAP
1:1664136-1664948_+_StartATG		1	EEGLLHDTDFEAMPAFNPR;	271	MTLQRSSGVLLHPTSLPGPYGIGELGASARHFVDWLAQAGQRYWQVMPLGPTGYGDSPYQAFSAFAGNPYLIDLTTLREEGLLHDTDFEAMPAFNPRRVDFGTQFVWRNQMLDRAYAHFIYGEHAELTAAFGAFKAQEAGWLDDYALFMALKTAHGGLPWNAWEQALRDRDPQALASARXGWKAPSTACSSCSFSFSASGQRCVSTPVSAACRLSGTFPFSWRSTPATPGPTGTSSTSTTRASRRWSRACRRTISRRPGNCGAIPSTTGPR
1:2540929-2541021_-_StartGTG		1	MLEVILGGGGEGAGHAESVPGEGERAPDGGL;	31	MLEVILGGGGEGAGHAESVPGEGERAPDGGL
1:2232022-2232852_+_StartGTG		1	VTSSSGVGASVMGR;	277	MRVTSSSGVGASVMGRRLARAWGYDTGMTAPDNSETLQAQLLELTPEELQRRLLQAVRRGASMEEIAKLKDSDVATPEAAIQTLMEGNARFFGGQARRPDIGANERRAQIIGQTPYAAILACSDSRVPVELVFDQGLGQLFVVRVAGNVVGESGLGTLEYAIRHLDVHLVMVMGHEGCGAVAAALMPDDKIAEEPPHLQSLIGRIRPSVENLPAIRDKKARMREAVINNVRRQVALLRRQAVIQEAEASGQIRVIGGYYEIGSGAVDFLVDEDDLAL
1:2596969-2597808_-_StartGTG		1	EFGHAPVLEAPGVGAVERPVHR;	280	MQHGDDAQSRLHFAAQRAHQVEGVGEIEVIRRFVEQQQLRPGGERARQGHPLPLAAREFGHAPVLEAPGVGAVERPVHRLLVGLRPGPRGKQAPAPLARAAPQRHHVAHPRFGRQRLRLREVGQPPRALGAVPGPQGPSVQPHLARFQPAQAEQGAQQRAFPRPVRPDDGGEFSGPERGVHAPHRQRLPGADVNAARLQQPGALCALLPALLPALNHVRASAATGKTARRATWSRYPPVKAAWCGRAGRPAPAATRRAVPRAAAACGAPPRTPAGRGAAR
1:1173622-1173711_+_StartATG		1	MVSPTTR;	30	MVSPTTRSTRPTAPRCRNTLQRKRPRPGTL
1:2268931-2269776_+_StartGTG		1	TAGGGAGGVYARPGGDR;	282	MAVDLRASAGASKPPGAAGQPELRGGGAGGLRPERRRPRAGPRRPAGAGDFARQFRGRGARDGGGRGPQRTPDAGRPDRRRTAGGGAGGVYARPGGDRLAGPLCRRAAGAGADPRGGAVSGQSLYRAARGRGGQDPRRRLRGAERGAPGAGGQRALSGGDTARGAAGPGGLSGGGQSGARPGQTRRGGAWARPRRAGQPRGPVRLRQPERLRRHAARAKPPAPRRGLDELSARALPPLRGRRRALPPLRRRARRPGPRRGGRGVAAIRPLVARRHALQPRAQ
1:2581774-2581860_+_StartATG		1	MAAVPPLPR;	29	MAAVPPLPRYVPRPVASPSSFLPLPLVST
1:1451908-1451994_+_StartTTG		1	MPFSEVVR;	29	MPFSEVVRLARTLPGSTIHDSASCGPSMS
1:351742-352599_-_StartGTG		1	FTLDDPQPAIQSSPQLGER;	286	MQVGAGTPRRVLHGQRVRCGVQRPVRGARQRRGGQAAHQPPRRRLLHLYRGRPDPEGPQQRQELPARGRRAGHHQRCQTACASDRPDPGRPRRPRLHPRQLRPSRCRAGDPHDRRQSPCPPPEDREQERQEKLKSIPVTQPKFTLDDPQPAIQSSPQLGERGPARAGADAAARASTPVKASPAGARAGRTEAAPSAACRSNAASAVAGAVAPAGSSPWSARATSTCARSTSPCSACTSVTGPPTTCRPKTATTAPAPDANAAMTGASGAAKAGATPAAATTGAPPA
1:2525863-2526720_-_StartGTG		1	YNVATVVR;	286	MCPTRRCVCGEWTGRRGAAAGQRDDQSAGRLRAAGGRVTGQRERDRACRGRRPYLSALDRRDSLAGGQQGSVCQRRGPGALAAPAAGRRAARAGEGADGGPQAARWRRGRRTRPPRVVGRFTGAGVREKRADRPERCRPRGPGHLCQKRRRLLGPDSRCRCLGQKTVRHAARKPAQGSHAPRLAGVLRPALWPDRHRRRHSWPEHRARAECPRTCDSGERRQEKRRESHPDRKHRQHPPGTDAGERNRRPDCPAALHRRAGAAGSAGETYLKALKYNVATVVRALK
1:1363334-1364197_-_StartGTG		1	EQVEVLK;	288	MGLGLHQPRAEPGQCRKRLGAEVVQIDVPQHFSGAERDLGAVGVEQRARHLVLRLRKQVSGRALLHQSPPVEHRDVGGRRPHDFELVRDDKQRQVALALQAGEQVQNPGARLGVERTRRLVGEQQVGASHQRARNADALLLPAGQLRGVAAGEIGQTHLFEQFQRALFPLRAGLPGEFERQGHVAEHRGLREQVEVLKDQSGARLTLALLGAAQPGHVLALHEQPARIGRFEPGNQPHQRAFACAAASDDAGAAAARNGEGQIAQRRRRLAGVGFADAFEVQGWGGGR
1:1946156-1947025_+_StartTTG		1	ETQTLPFLAPK;	290	MRRAAPVPRTCSTRPAPCRGNRATNWTRAATRPPCAPWPRFATPATRASAAAPTSTPETCAWCRKTCRCRRCGGGRTHHDHQQRGQCRCRPGPRCHGSRRGERPATYALSRPLTIGPRETQTLPFLAPKLSGFARYDRISTYFSPSNSSGRATRFYKFTADAALPAGPLTVRENGVLVGNVSLGSTAAGQLSDLSLGADPELRFSRSVTVLNTEKDGSGRILSRSYRVSYALTSTKSAATTAQVREQVYGQSVVVDGKVQTGNPVMVTRYVTVPAGGKANVTFTLKVRGG
1:2238472-2239341_+_StartGTG		1	AVAEVLR;	290	MLRATRNPAAQRQSLRGLGAGRVGIPGAHAVALAAHRFQKARLAGVVAEVRPQLRDVLVHRALAAQKVGAPHPVEQLGARVDPPGVGGQKRQQVELAPRQVQGAPGQLRLRRREVHRQRAVAEVLRRLGLGPAQQGAHAGHEFRRRKGLGEVVVGTRLQTLDALGLGGAGREHQYWQAAQVVVGAQAAQEADAALARQHPIEHQRVGPRQRARFLGGLGAGVGRDAQARALQMKAQHVADRALILNDNDMAHDFPLWAATSAECQGNLPLMKFGSSPACPHPCHSFARPR
2:102402-102488_-_StartTTG		1	MYFSISPPAR;	29	MYFSISPPARAVARALASWASVAERRPRT
2:187530-188405_+_StartTTG		1	ALQEADLDTVLGILGPELR;	292	MCMHPQDERQLKLTRALQEADLDTVLGILGPELRWPLKQLRSNLRLIFAAAERDHVSLLHPPADFVTWLQGPLHETVKGPGTAKANTVVARLSTISRLYELLMDEGVVIRQPLRGLVRPPGERKVEKVPPREDIERLLVHAQPDPALFAALTLMYRHTFQVAEMLALRWSAFRHEDGTILRRRTLCQLDDASYAALDRLLAQAGGPLSNPAGRIFPFENNDALRTRIFQVCREANLTFVNPAKLRKAGLRDFPLTPDQAGFIGDEAYALARELASRLTEEDSVSSATGSVNQ
1:1949424-1949510_+_StartTTG		1	MVLAPPSTR;	29	MVLAPPSTRSSLSSTPESFCMASSSSADW
MP1:72105-72191_-_StartGTG		1	MWFTFAASAHWLPEK;	29	MWFTFAASAHWLPEKPWVYEVFTNQSRTW
CP1:8711-8794_-_StartGTG		1	MVGTSTSPQR;	28	MVGTSTSPQRHRSPSRHSRWSRKCTTVH
1:831869-831952_+_StartGTG		1	MWAFSLIGQSVGGAELGHGQQGYK;	28	MWAFSLIGQSVGGAELGHGQQGYKLGRC
2:4582-4665_+_StartTTG		1	MLDIDTPEAWAQAQQLFAEVTPGAQDGP;	28	MLDIDTPEAWAQAQQLFAEVTPGAQDGP
1:1887979-1888059_-_StartGTG		1	MVSMGAFSR;	27	MVSMGAFSRACTIKRAMRRECRSSPYS
1:693833-693910_-_StartGTG		1	MALSTVLVTMGLPPLPPTVMVSLGSF;	26	MALSTVLVTMGLPPLPPTVMVSLGSF
1:2566969-2567046_+_StartTTG		1	MAALPIMR;	26	MAALPIMRLPTWKVMKAETISESRLM
1:1776089-1776166_+_StartTTG		1	MPLEQFSELR;	26	MPLEQFSELRVHRNSTATRSILRSAP
1:2148889-2149800_+_StartTTG		1	LDDAGLR;	304	MRTRGEGVFFCQMLWKGAVTAFPTRPPPHSNKPRAPRGPPPAHRRAAPAAAGCPPAPRTRRFRASPRRCRCRRTHRAFQRHLQQLGNTGQRRRLVRSGRGHGQEMGVRLLPARHDEVRTGLTQPPRQGRHLGVIKARLDDAGLRGLGQRVVAPSDHPGFGLAARRQVHVNRLRGKQHQSGALQLVGEHRLHVFQRELGLRVEFAARLNAPAVVGGRSVGLHALAHAAWRGVAPGDDGELDPQRAQPGQGLRRRGRQFGAAVTNQGAVEVEGEQQRQATGKGSAGGGHTAQHRGRRRTPGAGSRL
2:139336-140253_+_StartTTG		1	VAAMVGNSAASR;	306	MTLYLDGRGPAEGRGEGVFFLPNALERCRIQRLPFAARQLGAAPEIQKGFDLVHEFAEAGGLDHVRGGVQVIRLLDLVGGIRGGEHDHWNMTQLGVGFDGANHVQARHARHVEVGDDHVGQGIIGVFEMADGFVAAGAGGDVDPVFVGFEDFAGQHQVRGVVVDQQNRKRLRHHFQCRASLPRLCPGPHIQGRPRRRRAPTLSAAHASGRALRVPPSTALSARPPSASCRDRCTLSVEMVWSPRSVSVVTSSGSSRLGASSRAPAMAALPSDCRPPSRVAAMVGNSAASRAAGPLTALWGARSSPC
1:1348100-1348177_+_StartGTG		1	MEMWSIWSALPLLLMALTESPPPTTV;	26	MEMWSIWSALPLLLMALTESPPPTTV
1:533664-533738_-_StartGTG		1	MDYHPQR;	25	MDYHPQRCPRVPHGAPWGRCGVAAL
1:2230121-2231050_+_StartATG		1	DPTTPPTPGQPPAESSR;	310	MSFEPRDPTTPPTPGQPPAESSRESPAGTPLPPPNPAHKRQTPLPVSVVHQVQDAVGKLLGRPPHTIRGLQNNIVWREGVQVMRMDLHCHTEVSHDCRTALRDIPGWLLRTNTRVMAVTDHDQFRGGPELQQLVRDLGLDDRLSIICGEEITTSEGELIGLFLQDRIPPKLTPEETVREIKAQGGLVLLQHGFDPLKRYRLRPEATERIKDDIDIVETFNSRLSRHHWNREAARWGEVHGHLPQSAGSDAHTLRDIGEAWVETPFRLIHTPDDLLAALRIGQVAGHWTHPVYAYGRKQWRTFNGQFRREE
2:362853-362927_+_StartTTG		1	MQEPTALSDGDELAFGNLMLTFHQD;	25	MQEPTALSDGDELAFGNLMLTFHQD
1:991879-992835_+_StartGTG		1	AEYVDADLGQVEVDLAGFGLGQHGDGGGGGVDAPLR;	319	MWRTRPCPCQSLPTSSTRPKRSRRMPAATSRSRRPMLVLGAFLRHGEQLLFSLGAGQGRHHRSEPPGHYRVEWMVLVFTLQAVVGHAVLRVVVGADFFRTVAAAHLRGAFLAFLRLARGALPFGEPGSEHLQRLFTVLDLRAPVLTDHHDFVGSPGAVHGPDRRVGGVHALPARALRAEYVDADLGQVEVDLAGFGLGQHGDGGGGGVDAPLRLGGRHALHPVNAAFPLQGAKGEVASHFGHDFARAAQVTLGRVEDVELEVQPRRVAFVHPQQVHHEQPRLGAARSGAQFQNHVLAVVGVGGKQQHFEFGFDFGQSRL
1:180237-181193_-_StartGTG		1	QQVGGGGQVR;	319	MLARESRSPAARLHREADQKRADVRSHSLEGARRRPAAAAWSARSGGNKAHSHSGTVISVWKPTFGGGFLLPSALSMHVRHVGQQLSELLFGAEDAALGGAGGDALKAGNFVVGQVFHEAQHHRLAVLGGEPHQRPLHAVLGLLALGGLHRGAGLAGHLKADVLVGFFQAEAGVLLAAVRLDLGVAGHLIQPGQHPLAGAKSPNGAPRPVKDFLGQVQGVLAVALQAVEVAVDAALVLADKPVPGGLVAREELGVGVLRQQVGGGGQVRRRRVRRGWVGYRRVGREGHSRSMVADSASGTVTFTHRGRPAAPRAPGPGG
2:181550-182509_-_StartTTG		1	VVFAGHVGGGEHAHHAGHR;	320	MQGGEFALGIETHLPHSVEGVAFAGHGQILRPVEAHAHRAPSENGSKRCYRRVAVWLHFLAAEAAAHPQALHGDEVRGHAEHVRRDFLRFGGVLRRGLDEHLPVFVHLRERGVRFEVEVLLPAELELALEDVGGLLETERHVAPAQGGLVALEGLGGDGLAQRDEGGERFVLGENRLRPQPGGLGALGKDPAHRLAVKHHLGREQRLVVLDARVVFAGHVGGGEHAHHAGHRERGGHVEAGEPGVGVRRLQRPGVQQPREPDPEVVSVKSMPSDVQGGALVNGVLAHRAAGGAFGEVGDLNGVTGHAWASLTSLSPCWDS
2:226852-227817_+_StartGTG		1	PGEHVER;	322	MNVLPSGEFIQRAPVGEVGAQGGLGAPIVAQGREPGEGLASQRVERPARQQGVERVEFAEDLHATARWNGGEGLPCLGVGSGQGAAPVQPAHPQPHRLPGGLGERGVEFGGLALHVGGGPQPQRPLSCGPVSCRPVPLHRAQSAPPTADEVAFPRPGEHVERVGLCRPRTRAAAEVLGERGHRHHVGFVAQRGGVALAGEQRVEGSFSHPAAGGPGSGTLQPREQRVLGGERAERGPFGRCPQRQTSHLSAAMREGKGLAFSLLYACCRHHLAPARPDFGAAPGQFGELPHQRPLGLRAGGRLPKLAEQREQPWLGQQAGQR
1:452115-453083_-_StartGTG		1	ALTPSPPPDAPPAEAPGVWAGR;	323	MPLGVPPWEGRALTPSPPPDAPPAEAPGVWAGRAAAGALAPPAAPPAAPEPPRAAAGAEGAAALLAPPRGAAALGDTGTSPCSATGAVGAVRGALTLPPETGAREGTAAAGAELGADDAPRAGLAATGLLSAGASSRRGRPDTSERSSLTGAGAALGRAAAVPADSPLLRPAGVAGIGVAGMGGVCDPAPGVRAADAPSDAEGAGAGVTRPALGVPAEAAVSGVSPRGVTVTGEADSGLDAAVPGRPATGSLAGSLGAAADELGAAGDASVWAVSRVGVGGVWAEGAAGVLDSGTVASGTTEPAGAFAWAGAGAGDGAPPAGR
1:684043-684117_-_StartGTG		1	MFNALTR;	25	MFNALTRASSTSSPCPRSAVKHTTS
1:1514127-1515098_+_StartGTG		1	TPSASASAVR;	324	MPARARLPLHDVQKVGAPHQHQQAEHAQAHAEFVGNHLRRGAQRAQHRVLGPRCPAAEKDAVDAHRGQCQQRQNPGVEVVDPGIGPEETPRRPCRNAPEGGERHADGKNRREGIHQLVGQRDGHVLLENALDGVGERLQEAHWPHPVRSGAQLNAAQQPALDEGHVREGGEQREGDQHGLEQRNQQRGKPIGHQSSPPVGAAAESGAAQLACPRPRSGCSLACGAGRMRGFQSCGVYGTPTGAAARFTFRLSAPCGGSVSTRKPSRSCKAAWADFSPRTWGRTPSASASAVRVRIRSAPSPALSAACSSARKRPSRLTVVPRFS
1:2258593-2259564_-_StartGTG		1	DFDYDVDYR;	324	MTCTSPTTSSSPRFSPPSTSRPSASSPWAAAPSPRPPTSPATAPCRCRRKPCATPAPRSPTSCRTSRAWARATATTRRPVTKPTTLSPPTCTTVTQRPSTRFAGCSRPSWTTSASTELIFEHKAEGHDRPSAFVWRGENTMPEDQQAGSRQRISKGPVKKSERDFDYDVDYRERDLRKEPELYRVGRGEQGVLLVQPYKAEILPHWRFATPDAARESSEKIYAMFLDYLAADDFVGADMARKFLQMGFTRSRRYANHKGGKKYDGPVPDDKKGQSGAHGRAELPRQPEDPVKAESARIFKAKWDEAEAHEEYAAMKKEWKAKYG
1:1383407-1384381_-_StartATG		1	VVAANLR;	325	MAVTMPAVRPRQGTRCSLLLLTSDKWQVAVELRPVEAVAVHEGVGDGEAEVVHRHFHLAAAGFAEQRRHLQAGRAASLEVVQQVTHGDAGVHDVVHHDHVPVTDGKGEVLDQPHFAARLLGGAVAARLHEIDGGGHVERPHQIGVEHESAVEHADQVGPLARVVAANLRREFLNTGFDLLRADLHGAVAGRKAHMGRRLTDRARFRSARRVSQPSESVNPAPPAPRARAAAIGRRADRHGCSEAFAPWRPPRVPHRGNSATPSTARRSVHARRQIRRRARCPGCGSCRPPGPAAPGAGGSGRGSSSGRSASPAPELARSPARSCR
MP1:154630-154701_+_StartTTG		1	MTGLWAMAAEPMPASLLNVAR;	24	MTGLWAMAAEPMPASLLNVARRMP
2:201452-202429_+_StartGTG		1	EPQHVAQASADAR;	326	MAGLAAGVMRGKKERWEDSHASHLSFIYSAPASQFRRQVTFLVEGVEAQASATEGKARQAAVFDPPVEFEGRGVGRVKGECHRQPDHAAAGKEDGGGARREPQHVAQASADARAEVGPALDLGVGHGARLPRRRQRFEHPLKVAVALGRVAVLAESRGKGAEFGVLLSQQRGQCSHQPVAVELGEARVEGRRGPARLIPGLPFPGEFRCAPLPDQRAVQDVGGPHPLRGERRAHRAGLLLTEGREAVGGLLEGRRLTVADQNQFTHRWPGTEGSGTVPSATRPARRAPARCGATPPRSATGPARRAGRSAGPASGRGGSGRKSAGR
1:2233080-2234090_+_StartGTG		1	DGVDTVAARR;	337	MGVAAPVDAEGQGRQHVGRGGVGVGAARGKTQVHSHFAGGGVRHAEQRPGVQVAAGPVAHPFEPQRHARVTGRAVQHVLRPAVERGEFVRPQRAQVEQQFGLSRDGVDTVAARRRAHVEGRARLRGQVQRVEPADGQSQRVQGTRRLIAPRVPARPHELRPVAPHADGLRHRDAQVTVHRDEGAELRAVRGEQVLGPAQVTQALLAHVGGHPQRAAQQRRRSAEIAQHRRHHRQARAVVAHAGAAQPLALVVHRHVGLAAEYGVEVRGEQERRAALGAGRRDAGQHVAYLVALGDVAEVGPQAGNQFGPRLLLKGGRGRLRNAREVRQGHERPIVAA
1:1583615-1584640_-_StartGTG		1	TSVTGVSAHEPLDPTR;	342	MFRRKATSNTTPDARRTSVTGVSAHEPLDPTRVLAELLSRPSAEGVLENALAYAATLLGGNVNGYAVVRRGQDKVAAVFGYPRSLIGTALSGPWAAMRPRVLSDGSSELYEANAPELHKVLDAAGMRDVPLSLVVPVSDRGRTLGALVLDRTNADPISPTQQEAVARWATAVAPILGMLDARDDWQQAARQVSSAVVEAIESQDFDGLGHSAAVADASMKIGRSLGLSSRELEELWFAATLHDLGKIHGEQGHALVGANFLQNVPHLAEAQKAIRHHHERWDGQGEPDKLAGEDIPLYARILAVANAYVRTGDLERVQAQAGKGLDPRVVNALHKALEKAAS
1:2402072-2403100_-_StartTTG		1	DLASGQELNWDGQTADVWVDAQDPTAEELAR;	343	MKTSVSSSKGKVSSECGNSSHTLRRSSTVCMGVCMRPRIAPPRRSGRSVAGVYPFGVLKRSVDVGSFRIAAGQGRDLLGAQALARVGGHSTGRALREVGGGRALLGHDLAALGVFVGVHAKFGGDGRGAVTFGIGHALSVPLYCQPHCPAARSTLSPMIRAKDLASGQELNWDGQTADVWVDAQDPTAEELARLQAAFPLNRLALEDALEQGHWTRAEQYPEHTFVTVRSSPTPSSPTSSPSASASSPFPRARTARTGRCSPTAAAARGPSGRCGRWWGARRSTPRRRSPTSCSTRPPTAFFSPPTRSKRRWTRWKNRFSAAPASTRWSRCSTSSICWGRRGG
1:2644908-2644979_-_StartTTG		1	MDIFSVPSR;	24	MDIFSVPSRPTSSGSVSTTCASCP
1:1471087-1472130_+_StartGTG		1	VPGEVAR;	348	MVPGEVARRPHPAPRGGQVQWPRLQRSIQLAAAQGQQARDRLTLRPHVEPGLTGRPRPVERRAGSCSAGHCQVEAHLARRAAQHGREEPRVEPGAAHPQPRRVIGDRQPQPAPGEQTRGAQSAAPVRLRAQVERFVLVERLVQAHCGPVCRDARHQFAGANDRPQVGGQRREPGGKRRGHFAAKRRQQPDPPAQGTGRQGGEHVALPDQPHPPRLPEVAGPQRVASVERPGPAPTLVAQPARLRPPPGERRAEGKGLCRHDQPRRSGAELLAMKREDAAQVTCPTTRPRGEIRPVGGQMQVAEGCGQGQAARRADSLPAELAAHQHPSALRAQAQRPGAQLPRQRAAA
1:908974-909045_-_StartTTG		1	MLFLTLYQGETR;	24	MLFLTLYQGETRRAAKQRACQRQG
1:2644473-2644541_-_StartTTG		1	MPLGSPMVAVK;	23	MPLGSPMVAVKSPISMMTLCPRS
1:2351476-2352540_+_StartTTG		1	ADFAGVRLR;	355	MWWRWWWRRSATAEAQAPSKHNLSLLHDDPLLRWRVFAFWRPPLPYLLPCPHACFSAAPRPDSHRRHHRQPAQSRRTRADAANAPRAAGAGRSAGQRTPAVQPAESARHARAHAAARAPHRAARRGPRRGGGHARHRHAGRNGLFPAPVPARWAAGGADRLHAPRRGSLLGRPRQPARRRAGRAVPADGGAWAARRVWRGHLRRPHRDEGAHQRGGRVRRLSRSHRAHRPHRRRAAGPLFCPARTAPHFPPGHAGAAGGDSLCLCRLAGRGLRRGAGAGRRTGDCRARHRQPAARTAATHCRDRQAGGARYPHPRRADFAGVRLRGRRRDVGGSGRDSRQFSQRAQGAAAAAGAA
1:1661082-1662149_-_StartATG		1	PAVTVAAASGR;	356	MAASLPLLMAAAAAASSASRASRSRKALSSTVSIVAPAGNTGSCCSARARTLGAWRTSPPSGRSCPVSSRSRVLLPAPLRPTSPTRSPGSTAKVMSCRTVSGPYSLAAWLRAISTGPSIRTAPAPARSPVHGTPVKETSRKLNLMSQRSPSLRVLAGPLLLVGLAFPALPLEAAQAQAVQVQAQARPAVTVAAASGRAEVQDAAGRWVPLGQTRVVGTTCGPGPGASRCKTAPGRSRWAAPRACGLRPGTRLARGPVFLRRQRQLLCAGLAPERAGRAGPRRPPARQPAAPGGGHCRAGPPVERQPHCAARGGRXCXCGAGPQRPLPRPTPGTGRSLSAPARPPSXAARGRGVPQR
1:1941370-1941438_+_StartGTG		1	MTLAAEAAALR;	23	MTLAAEAAALRLSSRGRTLFMPR
1:2054066-2054134_-_StartGTG		1	MAALAQPR;	23	MAALAQPRSTPHLERPHFCPGKL
2:172309-173445_+_StartTTG		1	TLPSETQGPYPADGSSASGQTLNLLEQSGIVR;	379	MGPRAAKRWSGYPPAPGLPPLTVYCCAARTFCALTAARQFGFSPRFPPLKRSVPMTDPQDPRLILTPGADHDHDHADDDFTHLGLAADTQMLGRSVLDRRRLLGLGALGVGTLLGAVALGTPASALLAGRPPLPPGGPGGPGGPGAGGPAGQGDADTVSSANGQCRTLPSETQGPYPADGSSASGQTLNLLEQSGIVRRDLTRSLKTGHTVSGVPLTLTLQLVNVKSNCAPLAGHVFYLWSCTPAGEYSLYSRSIVGEDYLRGAQVTDAQGRVTFQTVFPGCYAGRWPHLHFEVYPSLAAAVKGNVDHNAALVSQIALPETVCRAVYADPRYSGSLRNFGAITLATDNVFRDGVAAQTPRITGSAATGYTANLTVGLQV
MP1:56507-56572_+_StartGTG		1	MVTHDEAVALSLPEHFR;	22	MVTHDEAVALSLPEHFRIRGAS
1:2070839-2070904_+_StartGTG		1	MRATIPLAPETAR;	22	MRATIPLAPETARHAQSAHIRQ
1:2323186-2323251_+_StartTTG		1	MLPEPSHASTLTAISDTPLATP;	22	MLPEPSHASTLTAISDTPLATP
1:1288748-1289920_+_StartGTG		1	VPGRQLGPARGAAHHQR;	391	MAHARAAPPQAHRARRGQGRPQLHFDHRAGAAQAGARPERRFSGHLRARDRGPRPAALFVVDGRRPRRQPLRDAGGHPRGAATAPRAGAGTAARGAAAGVHRPQPGGGRGRRRGHLPHRTARPPQRRARWGTGGAAPPPRSPECPPSRRRAGAHRLATADAAALGGPRVRAAPRESGHPRAFRADRGGGGRTAEGGGRGGRLSGPLRRCQAGASDPRTALAPPAVACRGHLHRDARSRHRADSGSAGRRAAGGAARLRALRHLDVRKCLRHSRTADSRPRGRVPGAAGAAVRDARRPTTRPPHRHRPARAARVPRGAGGRHAGNHDRLLRLQQGRRVPGRQLGPARGAAHHQRRVPPRGRPLALLPRARHLHRAWGRAGEPGNSGPTCRND
2:271354-271419_+_StartGTG		1	MVPLLAWMR;	22	MVPLLAWMRRSWSRSVASSPSG
1:2428348-2428413_-_StartTTG		1	MSPTASR;	22	MSPTASRARRSRPTTSKRNSPP
1:32179-32241_+_StartTTG		1	MAGVLLAYALFR;	21	MAGVLLAYALFRLLFPFLNPR
1:1332416-1333669_-_StartGTG		1	DALGVER;	418	MRADEQGHQRGAECPAHLPGEHHPAGNGAEFAARGGLLRGEQQAQHRKAHAHADRETERTRDPQRRVNGKGERQKHQREQCETDLREPGQRDKTNELRREDARQRPAHQHRREDGARRRRALTRDALGVERQVSNHAEVSRAAQKVPGEGHGGRPFAQRPHRQQRGGVTQFEQHRPHQGRDSEPHERPQLHFQTPDGQPAAQGKQRGASPVELRGAAFACFVQKARHHEQRQEAKRERHVKGPTPGERLGQPAAEQRPRQPRDAPHRADKGLHPAALLKRVQFAHDGHGKCEQRPGPQPLQRPRPDQPAHALRRAAQGAADQKQHRAHEVQPLAPHEVRRAPPQRTADGGGQQVHGEGQGVERLAVQVVDDTWHGGGDHARFEGVEKHPHNEADGGEQA…
1:1175711-1175773_-_StartGTG		1	MLSVATPDTR;	21	MLSVATPDTRIRLPTRLNDLT
1:1659416-1659478_+_StartTTG		1	MRPGTPLAFWPMR;	21	MRPGTPLAFWPMRTTRPCRSA
1:1305922-1305981_-_StartGTG		1	MNEISSVMSSSFSGPRPIIM;	20	MNEISSVMSSSFSGPRPIIM
1:2453589-2453648_+_StartGTG		1	MLIKPSQVR;	20	MLIKPSQVRGRNLASNWRIR
1:2421901-2421957_-_StartGTG		1	MGASAAQGVATPR;	19	MGASAAQGVATPRTVRSRP
1:1576857-1578176_-_StartTTG		1	HHQVHHDDFGAQALGLLQGFFAVGGLAHHFDAFVQPQK;	440	MGRSTRPSRPPSSAAGPSTSTKPPSRYSPRLMFASWLYCGSSSTKSHHAAARAAPGPRPSARRDADGPRTARRRQGPAAAKKRLGPAPVPQTPARRPSAAGGPRRSRRASPAPAGAGRCLRSSQLHALQTGNPVFEGVERRLRPAVQPQLAQQPRHVGLDRRLAHALFGGDVLVALPARQQLQHGGFLGGQALAHLRRPEIAHQPPRRFGMQPHFAARRRVDGVGQGVAGGVLEHVRDGPGLNRAVHLVFFQGGGQRDDFGVGQAAAQLTGGGNAIHHRHHQVHHDDFGAQALGLLQGFFAVGGLAHHFDAFVQPQKEAQTLAHDGVVVNEQHTDSGGGHRFSLRQSHCPSSFSTKRFAGASTKRSSAGAVPGGVPAGSSRVSRSVKRTRTRRPAGTCR…
1:740783-740839_-_StartGTG		1	MALQELGEVPAELTGDLSD;	19	MALQELGEVPAELTGDLSD
1:479345-480676_+_StartGTG		1	VLGIGDDVFLTR;	444	MDGPPSGVEGDFFGANSPSAHLRCYLFPMSTPIPAMQAALAATDLDGWLVYDFQGLNPHARRVLGIGDDVFLTRRFFVWVPRAGRAVVLHNHIEGGNWNRITQEWDAELRPFGSHAELDAALRGVVSGQRLAMEYSPNGAVPYVSRVDAGTLERVRGAGAAEVASSADLLQAFLVWTPDDLAAHRRAAALLMRAKDDAFRLIHDRLRAGQSVTEWEVQQLIMDQIRAAGMQAGHDVNVSFGVNAADSHYEPSEQRSATLHPGECVLIDLWAQEPGRPFADVTWVGFAGEPGTEYLDAWQAVRAAREAALELLRSRFVAEGYGRLQGWELDRAARDAMGERWAPHFLHRTGHDLGVQIHGAGANLDDYETRDTRTLTPGLSVTVEPGTYPAAASPSGQGG…
1:2215600-2215656_+_StartGTG		1	MPGGGMTLR;	19	MPGGGMTLRALVKPAQQVL
1:2416861-2416917_+_StartGTG		1	MQPTSLLLPPANSMMVLGR;	19	MQPTSLLLPPANSMMVLGR
1:614660-614716_-_StartATG		1	MAAAAPTTR;	19	MAAAAPTTRACARAATTRR
1:1853614-1854963_+_StartGTG		1	EQLLFGEGALAR;	450	MHRLFTVGVPQQRLDLTGMVATHPAQVVGPVAGQAAPEFLAVGGEQAHGVAALEVALHLPDARRKQAAAALAHRLRRAAVEEQPPVRDFGQNPALAGLQTGAVRQKAGAERLAVHHPAQGLGQVAGGDDDGGAGARGNFGGLNLGVHSAGAPVASRAARQCPDIGGHALHHRNQGGVRVSARVGGVEARRVGQDQQQVGLHQIGDEGREGVVVAHLDLLHRHGVVLVDNRQHAPAEAALQGGAGVEVAGAFAEVVGGEEQLGRAQAIQLGQRRIEVHQLHLPHRREQLLFGEGALARRKPERFPARRDRAAADQHDLVPLRRHGGDVAHQVYQPGPVQAVGACGQNTGAELEDNAHGRHASGPLASARVTRLPRPRCSRPRKQTARPGSWRPSRRRRRR…
MP1:109956-110012_+_StartATG		1	MLSVGLASEMGTGLA;	19	MVGRMLSVGLASEMGTGLA
1:2056717-2058099_+_StartGTG		1	FAVAVEGR;	461	MGSSSGGAVPKPLCNWLCDCCPWSPCDCDWLCDCDCPPPPLCSPLRLAPSVTARKQLAHATGLPRPVVLEHPGVLGPAPLRGVVDQAAAPQRHPRQAAGHDGHVVRPRQDVRPQVDVGGLERFAVAVEGRVAREAHHRLRDELAGRGLDLLHVLGDFLPGRGGADQHAVAARLAHALEHQLTGVLQHVAEVIGVHPEVGGHVVQLRFFVQVVANHVGHVGVHGLIVGHPGPDGVGDGDPALTVDLDQPGHPQRTVAAEGEWVEEIVVHPAVDHVHLLAPTCRPHPHPPRVHEQVAPLDELHPHLLREVGVLEVGRVVHARREHDHRAVLARRHRVEQRQQRGGVVLHRAHALALEHAGIDAAHGVAVGQQVRHAARRTQVILQHQVFALLVADQVGPDD…
1:662625-664013_-_StartTTG		1	PGGGHAAAGARAGAR;	463	MTYGLSHHSGGAVYPDGAAELPQRPLSAPTTHHRRAAGGAVSGRRGRRAGAAGGAGRSGPAAPHRRAALRPGGDCGAAEFPAVRQRHSDRRARPAARAGGGARPRRGDHAADDAAAGGRAVRGDAALRLAADLDAGAAVRGHRGADRPGGGHAAAGARAGARAAARPDCRREPVQRRRGRGGLHGPVLGGVAGLGGAARRTRRPAAARNARRHGAGRGARLADRPADHLRTLAGHRRAALAGAGHGRVRARRGAARLGPGDCGGGGRHADAARTTRAAAPGGKWVPHPLRRGAASVAPDSLLLGSHRPGAQRGAVRAARAGSAGAASPARPAARGHRGGNAGNRGARYRRRGAAHALPVASAPSPRASALHALHPAPDDLGGAARHGGARPRLQPAARR…
1:434155-434211_-_StartGTG		1	MQTFIEPLVHDSSSSTFLV;	19	MQTFIEPLVHDSSSSTFLV
1:1188923-1190317_-_StartGTG		1	PAQVQAR;	465	MEIHAADQRQFVVESDGLVVHGVGDVAGLEEVFQPAPPRLGPQQRHAGAVARSLDAGAVGHQQHAHVHAAFHSTEECPQVDREAGAVSAAAVWTCLGSPAGRLGAEVHLHQLDAALRRADQGEVRPVPLVVAGAAVEQVGPRLPRRKCQPRGKRVTRRLGLAQGAAVKHLHWQDLRRAMKLLRVPPQVIERRYARLRHRPAQVQARVVLRVAAFRAGQLGPAHVVAAHRQVLAVNHVQFDVAVREVRIVQNADAPAERRVVQRHPTQPQITGERERLRGPVHRADEVGIATERKAHRHALGVGRRVSFDAGIQVSHTRDHRAAGQTQAKVPLHIGDEHLAVGGANLRGEVVEGVVGEAWPTRRARQIDKGVGAAQVGPGAARRRGLPHRPLQPTLRRGA…
2:178560-179960_-_StartGTG		1	GGTRAVAADDVEEDVEQDGAQAR;	467	MLGEVPRFGRVLSHGGGRGGTRAVAADDVEEDVEQDGAQARGSDAAAEEQLRLRGQVGVQAGHGGGNQAEREADRDDGEVAGVAEVHLGEGLNAGNGHRGEQHQSGAAEHRQRNAGDERAEFGEKAHQQQDDARRRDDKATLDAGKAHQPDVLGKGGEGKGVEQPPDGGGEPVGAQPGGDFAGTDFLAGDFSDGEQVSGGFDHHDQHHQQHGQNRHEVPGGRPEGERRCEAHPGGAADGGAVHLPEKRGDDAADDQPEQHRDAPEVAPAEAADEQHDEQGDGRQAQVAGAAEVGVAHAPTGPVEGHRQQRNADHGDDGARHDRRKEAQQAREIRREQDGEQAARDHRAVDARQTELLADQNHGAYGGEGGPLHDGQLGAEGTDAERLDQGGEAAHEEAG…
1:608456-608509_-_StartATG		1	MTTWAYLPAASTTATASF;	18	MTTWAYLPAASTTATASF
1:346442-346495_-_StartATG		1	MALMEMAR;	18	MALMEMARLASMCCTMVG
1:1693254-1693304_+_StartATG		1	MNIHTMVMNSAGKPISP;	17	MNIHTMVMNSAGKPISP
1:534321-534371_+_StartTTG		1	MPLPQSR;	17	MPLPQSRKQVLGVSGAP
1:693833-693883_-_StartATG		1	MGLPPLPPTVMVSLGSF;	17	MGLPPLPPTVMVSLGSF
1:1799909-1801354_+_StartGTG		1	VGQQHPQQALAAPDAEFHR;	482	MQDVVNQGAFAAARGASHHRHGAERNGHVHVLQVVLARAEDLQELAVAGAALGGHLDFHLAAQVLAGEAVLVLLDLFGRARGDDFAAVHPRARPHVDQVVGLQHGVLVVLHHQQRVAQVTQVLQRADESPVVLGVQADGRLVEHVQHPGQAAAHLGRQPDALRLAARERVGGAVQREVVEPHVHQKLQPGANRPQNRGRHRRAERTQVVLVVQRAVRLGGAAGVALEEGLDGRVIEFAFLQLLEKGVGVQHAHAARLRDVQAAHPHRQNLGLVAGAAAGGAGPQLHEFLEPLAHEFRLGVGVAPLQVGDHALELGHEAHGFLAAAPVDNLKSLAGAVQHGFLRLRGQVLPGRFQVEVEVLGQRLELVPVINARVGALFGPGDDGAPGDTQFFVDDALGR…
1:1592710-1594155_+_StartATG		1	DFDTDAQPITTQEHR;	482	MHGSDAQPGAGGLRGAHPARTRHRRRQRDHARSLGHRAAGPRKTGNHRPHTLAAAHRYRQRTPGAGVAAGQAARRRPDARRGADPPLEQVRGGHHRPELAGKHRGGGARAADLQPERERPRRQAARRVRARPPRRLPRRLPAAGGGRSRLAPAGARGRGSERAAATQQAAHHAAGAHFRLDDARDRGPAPARRRGRPGRERTAERQGNPAAARRSAQRHSDPAPAHADVTELPIMLAVQAFTGGIGRAVGRTLEPFDHVVLDEAQDYSPLLYALLARAARPGHVTALGDLNQGMHGYKGPSKWQDVQDQLPGAQVLTLSRTYRSTRQITELGARIAETYNRAAQVQGVDREGAEVQRYEGGDERALIAQAVKDAQAAGHTNIAIVTRRGADADRLSAEL…
1:707808-707855_-_StartTTG		1	MQIYSSIFSTVWLSQV;	16	MQIYSSIFSTVWLSQV
2:188562-190019_+_StartGTG		1	EEGGQPGPQLAGNSGAGGGQPEK;	486	MLQPEIPGEQQQAQAIQQRADFAATTSDEFDQAVGDDTEAHAVGDGEGQRHHDDGQEGRQALGQVVPVDLLDAFHHQGAHQNQRGRGGGGGNGGGERPQQHGEEEQHAHRHGGQAGAPPFPDAARGLDIGGGGARAHEGAEHSGEAVHRKEAPGARHVAVLVEETRLLGEAGQSAGGVEKVHEEEGEDHVQQAQAQRPADVELADEVHRPHRRPEDAEQRALKAGKRLQRTFGAPGEHRQAQHNSGGGGQQDAPENRARDPPHHQPRRDDESEQREPRPRRGEAAEADESGGVGDHDARALKAQEGEKGADARRDGELEPAWNRLHDGLPRPEQAEQHEQHAADEDRPQRRLPGYLHAEHHREREKGVQAHARRLRVGVFGDEAHHQRPERRRDGGGGQ…
1:1544145-1545620_+_StartGTG		1	AGLLELAMEEAGR;	492	MAQPGPGVSEPVLSPAGVKALDARLEKAGLLELAMEEAGRAVAAAAQECCPAGRVLLLAGGGANGGDALVAARHLFALGRDVAVLALPAKHPLTRSNRRRLARIGVEVAPLTPASLRRELKTAALVVDGLLGTGFTPPLRAPLAELVAQVNASGVPTLAIDLPTGLDALTSEVSGDPLRAAWTVTLSGLKPALLFGPAAYLAGEVTLADLRSPPDWALEEALASRPTDAEIAALLPVRHADAHKGTAGRVWVVGGHPGTVGAAALAGVAALRAGSGLVTIHSATDVPLVMPELMMRCHADLSAALMEMPEEQRPDALCVGMGLGPDAASIARQLLGWRLPTVLDADALQPELAGAGHDACIWTPHPGEAARLLGTSTPDIARDPIAAARALQEKFGGVV…
1:268696-270213_-_StartATG		1	AGASDDELR;	506	MCPGHSRSRCFTSTSTTSNRSTTPWATRRAIRRWRRWRSGCRPRFPQAPSWRGWAATNSRCCSLPFPTRTPPGPPRNRSGRRWSGPCSWANTSFTSRRQWGSPSLPLAKRWSPKSCGAKPTRRCTASSTARQTPERCLPERRSPPASSAGCQSPAPQTRAPFLCPRPPTAYPARHAPRPVGPSPARPAYQRDGPLQPALHLLYARRGVRPGLRLFAARRTPELRGNRAAGPRLRGAGRRETPHHRGRTHPAPRPARVAGPPRCLSRRAGPRHDDQRAAAPPAGGRPQGGGLAARDDQPRQPRPAGVRGNEWARRVAAKGAGRHRSGAARGPGRQDQHGGQTRRERRAPDRAVARAARVRAGALHRVHGRGQPQRLEHGQRAALRRGAGAAGGGGGAADP…
1:1639968-1640015_+_StartTTG		1	MAAALATLVR;	16	MAAALATLVRRSAELP
1:977258-978784_+_StartGTG		1	VDAQVDVQVPFPR;	509	MSDNSEPPRVDAQVDVQVPFPRDPQPGDDRKPRDRVTVTRHAVRVGGQELRYTVTAGTLVLGEESLDKDGKSEGCKPRAEMFFTAYALDGAEGEPRDPRQRPLTFSFNGGPGSSSVWLHLGLLGPRRVVMGDAGALTGPPYALTDNEYTLLTHSDLVFIDPVTTGYSRAAEGEKPGDFHGFQADVESVGDFIRLWTSRAGRWLSPKFLIGESYGTLRAAALSGYLQERHGLFLNGVMLVSSILDYATVDTSPGHDLAYVLHLPTYAATAWYHGLLGERPLADVLRQAEAFADGDYALALHRGRRLSDEERQSVATRYAALTGLSADYVLRCDLRVPLHRFRKELLRGQGLTVGRLDTRFIGLDRDHAGEDTEYDPSMSAIMGPYTAAMNHYVRAELGYA…
1:1304822-1306354_-_StartGTG		1	DDALDPGPLGR;	511	MGADFLALVLPRRQADARGVGLEVVLPAHLVQRFFPGADALVAVNLIGGHAHFGAATRDDALDPGPLGRDVAKFGGGPQLLLNTLETLFNRLHACEGVGKVRRMALGHEGADAERDAVDAREFLGERNQLGDVVVVFRAEADHHVDLEARKAQVAADLRGLEQVFRRDALFQPAAQAFAGRIARHGEGPQPARLENLGEFGVYRVGADGGHAELDAALGQGLADKLGVREVRERRPDQPDFFHPVRNHVEQFLRLVVAVGAVHGARQTEGAGARAAALGFDQKHVAQLRVRRHNLAVGRQQFLGRGGPGRLVDVAGRQEHAGHAVDQVVEVFTAARFTQRLRDHRHDLLAVTNDDDVGKRGQWVRVRRGQRPADHDHRVGLVALLAQRVHAGHVNEAND…
1:1989782-1989826_-_StartGTG		1	MTEHKVWR;	15	MTEHKVWRKPECLTF
1:175170-175214_-_StartATG		1	MQELLEK;	15	MQELLEKLASLREYL
1:2083411-2084970_+_StartGTG		1	KALGAEPLQHFPLGAGGHAVALAHGVQNR;	520	MNQALVQQLRDQLFPDAAHVHRPARDEVANALEALGGAGGVGAVGVGVALGTHRLVPADRTVSGELKWRGVRRALVGQHPHNLGNHAARFAHQHGVAHPQVHIADVVLVVQGRLTDRAALDQPGRQVSERREFAGAAHVHRDAFEHRFDFLHRELVGNRPAGRTRREARFFLLRERIELEHRTVGVELEVGVGANHAGVVVGGGGDAAQVLGGAAGRKALGAEPLQHFPLGAGGHAVALAHGVQNRLQVPGARHLGVFLPQRSRRAVAGVFQQRRAEFFGLRIEGGEVGARQVDLAAHFEFALQTFKLLGNIGNGQYLRRHDFAHPPVAARGRPLQLAVEVIEVDAQAVDFQLAGKGEIVGVEREPQRAGELFLPVAQFVVVEDVVEAGHLGGMRHRLE…
1:1281731-1283302_-_StartTTG		1	QLVGAELLAR;	524	MCGEGPSLYFGECSAHRLAQHFPAAEVRAQRGGHAHGAVSLLVVFEQRHQNARAGDAGVVEGVGVEQLAVLVAVAQAGAAGLPVAQVRAGVGFAVLLLARHPGFDVVHQHLARAHVASAVLNDAVGQLQCLQQPLGVAQQALEPFQALFLVGAAQDVLLDLAELVDANQPAHVAPGAPGLAAEGGAETREGQRQLVGAELLARVEAIDRHLGGSSEQQFIAFKLVDRFLVAGEMARVDQRFAADERRGRKWSKAALRQEIEREHQHRHFQQRRVALEQVAAAARDAGDTLEVGPALLFQNLDLVERREVEPRQLAFAAQFHVVVFVLADGHARQRNVGHAQQQLLQGVFLLAQLGLERLEVFAQVLALLNQAGAVLGAGLGHQLGVGIALGLHGFHALL…
1:1502037-1503668_+_StartGTG		1	PPPMMTTALTLSSAAAASSPALR;	544	MGFSKASSLATVPRRSGACSRGRPKPLMSAPATKVRPPPMMTTALTLSSAAAASSPALRPSGTPGPKAFTGGLLMVRMKTSPSRDWSTRFGVSWVMGRASCLWCRPMLPRPAREVNVDVQIERARSFLDPRAPASLRGRVAAQTNGEFAAGQARRVVELPVAEVAQQRGGGRRRAGHGGYRPGLLLVGGADVVVTERFEFGLQAPGAAVGGVGVEHQHAQAVGVARVAELLGEQRVEPGRVHIPHRSRAHHAEVAGHGEGAHLRPALRRAEQFGNLGAGQVGLGVGVQSGDDLRQFPDVGGATNLGNQRGQELLLPPHPPDIAHVVLAKAQEALGLLAAEPLAARLQVDVQVPGVVVVFHALRHVNRYAAHRLGHGAQGIEAQQRVAVGMHAGQRLHGV…
MP1:100210-101856_-_StartATG		1	QLAEDLGGPLGQAEFVER;	549	MVVLRRGVRYRPAGSGHWPPGQSCAGDRRATLGPMRTRWPESTGAFVRELFPPPQFPLSDGVVWGVSLSLLVVVVLLDLLTPASFALGTVLSASVAFAALGTSKKTVWQLTALAVLANVVAGFWNGSRDGVGGYHFANRAVSILAVVLVGYLSTRAREASEQAAALKEEEHQLAREKARRQLAEDLGGPLGQAEFVERAAAALQRLTGASSVEIGAVDKAVLTQPYALVLAPDLPAAERPSRLNTRIPLEFLAHPVGAGDVWATEGGNVHLARLRRPTEGDLLLILNSPHSAPGVTSLAVRTLQPLLERTALLDDLRQNRQQLAERGELLRDLVYAFSHDLRTPLLANAMNMKAALRGAYGELPPAYRATLENGLQANETLLDLADQLLSVAKFESGED…
1:387608-389260_-_StartATG		1	PELLDQPVAVGDGDQPR;	551	MHFDFHTGQHLSDALGEGVQVLGRLLRAAEDRHDVLAVVAAPQHLQHAFFGSAARLHEFVVLQAYDVALGNRQGAAILGGDVGGAARPRDFKGGHGLRRLGHGVLEFLGARVRSKGEGRSQPLPERAGGHDHGAAFHQFHRFFSGHQDVFVVGQDDDLLSTHRTHRVHDVLYARVGGLPARDDAGPERPELLDQPVAVGDGDQPRRRNLFLGPRRCARHAQNLGVLLGHVLNLRLEHPPIAAHGGEQRVGLVGVDVALDVALGAHHKQRVAVRTDEFTDFLDGPRRLAHQKLGAKTKFLVLELLLRVGRDFGRGGQVVTPQRGEQALHDVEVALAARINHARLLECGKHLGRLVEQFLALEQRVFQHHVGAVGLFRRAVGHAPRDGQDGAFHRLHDRAV…
1:1378116-1378160_-_StartGTG		1	MAPAHHR;	15	MAPAHHRRNPRLLGD
MP1:109971-110012_+_StartTTG		1	MSVGLASEMGTGLA;	14	MSVGLASEMGTGLA
1:735987-736028_-_StartTTG		1	MMPITPLPR;	14	MMPITPLPRGPLRA
1:1617498-1619198_-_StartGTG		1	AAPAEVGER;	567	MPVEGHRAHLLVQQPEGVVLARLELVADHRHLGFQVVGADPRVHHAVGFHANGPLEVVAAVRHRLEVVGAVVTRGPVEARAALAELLHQVAARRRALEQHVLEQVRHAGFAVIFMAAADQISRVEGKRRLRRVGKQQDAQAVAQPVLADALDLGHEAHACREGGLGTGGCRSRWGLGGWGLSRRGLGGNSLGRCGHAEQQQSSQKQGSGKTHDTSRKTGKQWGGQNTIRPHRPSVSKKRPDRSPKRRFPAVASDCRLQRRFCQRPRPLEDFAALGAGHDAGQPLGEAHRRHVDFGSPHAPAPLGFGAGHVAARLGAQREAHRLPLRVLAAQLGAAQVAVFAPAAARLQGQPPQIRPAQALGDKARVQPRRKVVFARVAHGQLAHVGQLLGGVGGVEQLR…
1:1960349-1962061_-_StartGTG		1	SADSAVSPTPAEPR;	571	MSADSAVSPTPAEPRGEHKKSAKAARASGPVQTLTTVANPESRFLNRELSWLAFNERVLAEARDERNPLLERLKYVAICGSNLDEFFMVRVAGVHRQIAAGVQTPSPDGLLPRETLKLVREQTHAMLREVEHAARHILRDLRDAGVGLVGVADLGKRERAQLREHYLAEIQPVLTPLIVDPSHPFPYMSNLSLNLGVLLKTKKGEDPDFARVKVPVGVLPRVVAIGEHLLLLEDVIAEHIGELFKGRKVMSTHVFRVTRNTDYEFEEEEAEDLLATIEDGLRRRRFGSAVRLEMEGGMPAEMLELLQDKLNLDPADIFMLEGPLGTADLMGVSVRRPDLSYPDFTPAVPDLDDDEGGIFETLRQGDVVLHHPYDSFVNVLNFLEEAARDPQVLAIKQTL…
2:276766-278502_+_StartGTG		1	QISEFAR;	579	MLHDEDGDAFVAQFPEQRRKLLFFSEAQPRRRFVEQQETGVGDQRAGDFEQPLLAEREVAGLLVGLLAQADAFELCEREPLQRRFLAALEVQHASQQPGLTTGVAAHHGIFEQREFGKQLDVLKGPRHAEAVNRPRRQPPGVVAQHFHRAGGRRVDARDEVEHGGLARPVRPDEAHDFARVDIEAHVVDGLEPAELLDGVAYFQYRTAGRRGGPVRKSHGPRQQPGLARRDKALDKRPQPAPGKLQRQDNEDAEHDDFVVGVFTEQPGQHVLQDLAQQGDEHRARHAAPDVAAAADNRHKEVLDAHVQPERRGIHEALLVGVEPARHRRHDRREHEHLHAQGKGIGPERLRHHRPGSQRPQRPPEAAGKQKLGGHDGQRQKRQRQISEFARLVEHPAEK…
1:894073-895824_+_StartGTG		1	GVLGTAPIVIPPPPTGDDVQK;	584	MTPTPPTAWAPTPSSKVPTRPTGKGKTTLPAPRSLEAARERRGDAGRAGRGDLLAAARADSDAAGHRAADARAAAPFAAGGPARRRRGPHPAVCPAAACGHWSWERHGTRQYAGRLGGPFRHRDGRRPAGRVSQRAGRRRGPLCRVVHGRRGRPGARAAPRLRLLPAAADRRAAFFPDRRPLQPVRRLRGDAGGELRAYGARGHPRATARGLPLHRDEPDGFGAAGARLWADLRVARYAQLSPPRAAQRRTRAERGRDGHQRPAAHRVLCQGGPVSAGLLATRHLPGAAGGERHLLRVGADEGGGLRPGARSHHRVSADPALPRALLLGLGAVTMLYGALGAVSQREWRRILSFTVVGSVGYLAFGLGLGTPEALRATVVYLAVSVLVTLALFLIAAVA…
1:2630014-2630055_-_StartATG		1	MPGLNMLR;	14	MPGLNMLRPSLISR
1:1090670-1090711_-_StartGTG		1	MWLPAPATGGGGPP;	14	MWLPAPATGGGGPP
1:672386-672424_+_StartGTG		1	MAEQVLPGQVWTP;	13	MAEQVLPGQVWTP
1:1052198-1054072_+_StartGTG		1	VGDGGLIR;	625	MRFGKRSARCRAPEHGGAAPGVRGGARLRPPDAAGPARHGAAGGALRAGGAHAAERGGGAGAGAVSRAVAAGVTLMDILAQTRTAGGRRRLRAWLRSPLLDELSIRFRLDAVESLTRAPDLRGGVRSLLYRAHDLERLAARVSTRRAAPREVAALARTLELLPEAEKLLAGHEGLLGSVRERLGALPEVVTRIRAALVDEPPLRVGDGGLIREGFHAELDDLRAQALGHREWLAALETSERERTGIGSLKVGFNNVFGYYLEVTSAHLGKVPPDYRQIATLKDRARFTRPDLREREREIARLEAAAGRLELDVFTELRDSLAAHAEALGEAAGALSELDVLSALAEIAVDSGWTRPRTTSGETRLTQARHPVVERATGGRFVPNDAELGRGRHTLLLTG…
1:2396292-2398175_-_StartGTG		1	AGAGGIGAGQR;	628	MAGRKTAKTPGGSFLRKRDVTEKSGPQLSAGARFFGADCLPLRSAAHRRRRRFACGAHAGHQRVADAGSDAHRHAVEVVVVGEVLAVDGVAGKADLDQRRRDAAVAQHAQRAVALDAPVEGAGHVDHVALQDGGELVGQRVVGIPPRFDAVARERGAGFGGVDMDAHEHLGAGGAHLGAHLQVGVLVGVQFAVGFARQHGVHPGGDEQVTHPPRHVEGHVLFGDRSGGAGVLAAVTGVDDHAGPHRGRPQRQHRRAAARRHGGHSGEHLVAGRKRSQVRHRRRNVEHQPRALAVERRQHLRPPAAARGGRRAGHDAEVDPFGGGLVAPGADLGGGVLLVGVGVAQAHAEQFDAQPHRARHDAVARARRQVEDHAGHAGVLADTRRGYGGAAAQRAGHAA…
1:1689301-1689339_-_StartGTG		1	MVPGTVSGSTLIQ;	13	MVPGTVSGSTLIQ
1:1557940-1557978_-_StartTTG		1	MTSVASSMPR;	13	MTSVASSMPRAKS
2:220506-220544_+_StartTTG		1	MPPATSLLLR;	13	MPPATSLLLRSGN
2:364658-366679_-_StartTTG		1	VALSGGFR;	674	MQRDVAARGKYGVPRRRGDPGAVTPGPGQVGILREHQRLLKAVDAGGELHVAALSRRRLQCFQGFGADRRQGRVRAHPPALSARRLHLVPAVLRLENLHGAARRQRSEAICRRVRRRAQGDVRCGDDEFAAGRRSAGVRLRSCGGICFSARVALSGGFRRCRIVGLGGRFPVAAGQAQINGVAALPVLPRIGGTGRLGDGGVFGRCGRRLGRWLGLGLLAGGGSLCLRGRQQRPEHVHPVQRETAEEEQRKQAPTPRPPAPLGWRLGYGLRWALRLPLGRRLRGRGKGLVALRGRRPGRRGSGRRLRRHRHLIEQRQHFLRALRALVDFDGEAALNRLAQRRGCVRRQRRKRRPHRPVGGGGGRVAGQGVVEGRPECVDVGVRSEFGRTAVLLQRRVAG…
1:740852-742936_+_StartGTG		1	IEGEAEESPGIHVLTLQVR;	695	MQPLPGVVGTVRGGLGLHAQGEEGRAERVEGEQLLAQPQGALRLPAPQQIVRAGHACLHHLVAELLPEGRGPLAVGLRQERIEGEAEESPGIHVLTLQVRPHLRHVPHQRGRRFEAVEPGAFVVRDLDFGHPRGEVAAKLVKVVLSTGSGHLGEEVKQQFRQAGWTVQQQVGEDFRRTGHPQPHRLAIAYQLAAPQGAQPQRRPRRFAEQQLPRFVAGGPRLQSRHRSAQQGAVLLGPQLPAPQRQGQRRREFSRSPEVGVRCLRLVGGQRQPGQHRALPGPRRFLLLGHPPQQGEAARRSGPREGQPFERIEKLLVVGGERQVPRPRQRGPELRAAEQQLHTEQLPQNDHFAARVRPGRGAQVFEQGERPGHVAPHAEVVGFQQLRVPGVERRLDGLP…
1:1232353-1232391_+_StartGTG		1	MPAVGVITASASP;	13	MPAVGVITASASP
1:316606-316644_-_StartTTG		1	MLLIQAGSMAIRP;	13	MLLIQAGSMAIRP
1:2317993-2320113_-_StartGTG		1	GNVEGAVFHAHAGK;	707	MQKHEKTHRQQGRWARRGGQETSGTRIWRRLVLKLAGDVAALARVGVDLVLFEVVHDDAAADTQHVVAAHALGRLFGGGVEPGGVRLVVVLHPARLAHAPALAAQHHVADEHGGLSVHVDFDILALTRQRVFLVVALKSNGTGDAGNAVVAVVVEGLPGQVGLALGHAHGAGRGLAVHSHAAAREPVGLTFGHVVEKAGGAAARFHPAIAALGGLSLTVTLGRLLRHHRQRRLNEVLVDDDANPARAAFAEHAHVRGVLGLVVLRGTQGVDAGGVVAAGANDHDPALLAVLAAAHQVHAGLLGALHAAPGLLVGGRGVDVGGGLAGAGGSLSRGRLGGRSRRLRGCWCRLRGRRSVLGVRRSPQHRAAQGRSQQGNPQQRSGKKAALRHGPSALPALLL…
1:286003-286038_-_StartTTG		1	MFSVMLPSR;	12	MFSVMLPSRPPK
2:225044-225079_+_StartATG		1	MASLTGAVMASP;	12	MASLTGAVMASP
1:943970-944005_-_StartGTG		1	MDPAMLALR;	12	MDPAMLALRPAR
1:1539981-1540016_+_StartGTG		1	MPGTTTPEPK;	12	MPGTTTPEPKPM
1:2207573-2207608_+_StartATG		1	MMVTVFSHQRRL;	12	MMVTVFSHQRRL
MP1:170164-170196_+_StartTTG		1	MSGFWYYLVVP;	11	MSGFWYYLVVP
1:2113134-2113163_+_StartATG		1	MSWPVVQSWW;	10	MSWPVVQSWW
2:165067-168255_-_StartGTG		1	LGLAEVLR;	1063	MPATGRRIFGRAEQGLKVRAAQGAVHPPEPRHVHGTLGEVGGAQRRALADFGFPGLADVRRHAPLRVAGVGVQPVHAVRQPLPAHRAADELGPLRREHGEVKQPGVAQPQGFRLLAHSLGGVAGVRKRHPQQVTEGRVLAQTVAAVPAPERLFTQAGQQPQRPGRAAHALQRQRGQGGGRFEVAALQLDGEHAVTGVVHGLHPGGRGRQEVGQLAPGIAPQVVEGIAVIHVPHAGVPLPDEQVEQVGAVRQPRALGENEHLGGHPQAGQVWKGRMVVQLNSPELLELLGGQGRQLDALQNQGTEQRARVFDLPPLLPQFQQGRIAWQAAQRAFPGVQLHPGVHFGQLLRGQVVQHRLDKRRPVELERNGWPQNGVQGLLNQALAQEAGVFLFRGGVPAL…
1:333353-336631_+_StartGTG		1	RGEGDGGGPYLATR;	1093	MKPERVHVGDDAGVGRAARRRHPNLAAERAGVRRVGQHGQHGGRGAEVGHAVLLNRVVGGVGADGGQGHMGRPHAEGAPHAAPAVGVEIGQSVQVNSVLVGLEVIDRLDGVEHGRAVRHHHALGVGGRAGGEVEGDGAVLVLHRQRQRRVVLRSELRLEGCSGAPRVAHHPDFDAEPGGHLAHPVVQRLVHQQQPHLGVPQLKLVFLGGQASVERHQHAARPGHPRVGQQPAVRVGRKHRHMLPAVACRLDRAGKLINAPAPLAVSEPGPAGFNHGGVVGIELEAPADQGQGCQGRVHGQTSSTGVSGCEMSLIYALLSARRLRGLARAVAEVPGQQLQAASCGGSVGAHPYREDLLLAQQFAALVVPDEHAQGVFAGWEWRHAEAMGEGLLDRHVLAV…
1:179476-179505_+_StartGTG		1	MDLPELRRDP;	10	MDLPELRRDP
2:303290-303319_+_StartGTG		1	MTMVDGQLR;	10	MTMVDGQLRG
1:918769-924816_+_StartATG		1	FNAEVLEAR;	2016	MGYSSVAVAGVDAAAGAGVVVPLPAGHGVGGGAAFAVLLEGAVVGHLHFADRQQAGARRNQLAEDDVFLQADQVVDLAAHGGFGQHVGGVLEGGGGEPRLGGQAALGDAEQHRLPARGGLAFCQRLVGLIDFPVLHGLPFEQRGVAAVSHFDPAQHLAHDHFDVLVVDLHALRAVHALHFFHQVALGGVGVLVHQQVVRVDRAAGDRLPGFYALAVLDRHAQHAGHLGGGLGGVLLVVGFDTHEVTLFFLFNADHAIAVGDHGLGLGLARFEQLDHAGQTHRDVAAARDPAGVEGAHGELRAGFADGFGGHHAHRFAHAHGLGLREVVAVALLAHARLDAAVEWRADKHFADVLGVLGNRLHIFHREHFAFGNHAPVAELNVGGQGAAIDAGFDFAALA…
1:253894-253926_+_StartTTG		1	MALTSPAAR;
